# Supplementary material for: Porphyromonas gingivalis infection induces lysine lactylation reprogramming in human umbilical vein endothelial cells
Source: Front Cell Infect Microbiol. 2026 Jan 30;16:1706727. doi: 10.3389/fcimb.2026.1706727 (PMC12901344; doi:10.3389/fcimb.2026.1706727)
Supplement: Supplementary file 2 [file Table2.xls]

Protein accession	Amino acid	Position	Gene name	Protein description	Modified.Sequence	Intensity	non_pg_1 Intensity	non_pg_2 Intensity	non_pg_3 Intensity	pg_1 Intensity	pg_2 Intensity	pg_3 Intensity	non_pg_1	non_pg_2	non_pg_3	pg_1	pg_2	pg_3
A0A5B9	K	3	TRBC2	TRBC2_HUMAN T cell receptor beta constant 2	DLK(UniMod:2114)NVFPPK	29318.13	5271.12	4180.34	2723.76	7034.35	5198.13	4910.43
A0MZ66	K	568	SHTN1	SHOT1_HUMAN Shootin-1	K(UniMod:2114)YIDGEK	20285.07	4497.96		4888.64	4937.8	5960.67		-0.384		-0.291	0.238	0.478
A1X283	K	821	SH3PXD2B	SPD2B_HUMAN SH3 and PX domain-containing protein 2B	GK(UniMod:2114)GSLGPWGTGK	10171.47	2217.28	1861.26	1916.43	1538.03	1466.56	1171.91	0.226	0.076	0.014	-0.001	-0.09	-0.283
A1X283	K	838	SH3PXD2B	SPD2B_HUMAN SH3 and PX domain-containing protein 2B	EK(UniMod:2114)AAAASVPNADGLK	17087.94	2870.79	3235.34	3470.94	1908.45	2716.44	2885.98	-0.156	0.119	0.116	-0.444	0.045	0.263
A5YKK6	K	808	CNOT1	CNOT1_HUMAN CCR4-NOT transcription complex subunit 1	K(UniMod:2114)LGTSGLNQPTFQQSK	26744.22	3929.58	6169.27	4633.44	3992.82	3766.04	4253.07	-0.35	0.268	-0.211	0.143	-0.05	0.144
A5YKK6	K	1063	CNOT1	CNOT1_HUMAN CCR4-NOT transcription complex subunit 1	PTGVSFK(UniMod:2114)K	11849.32	2681.64	2457.56		2458.69	2292.38	1959.05	-0.003	-0.162		0.342	0.131	-0.077
A5YKK6	K	1064	CNOT1	CNOT1_HUMAN CCR4-NOT transcription complex subunit 1	PTGVSFKK(UniMod:2114)	5612.25			3153.56	2458.69					-0.108	0.101
A6NHR9	K	1987	SMCHD1	SMHD1_HUMAN Structural maintenance of chromosomes flexible hinge domain-containing protein 1	VETTDC(UniMod:4)PVPPK(UniMod:2114)R	277263.2	54156.7	57673.3	59610.9	37720.8	31876.7	36224.8	0.052	0.122	0.146	0.005	-0.274	-0.108
A6NHR9	K	2002	SMCHD1	SMHD1_HUMAN Structural maintenance of chromosomes flexible hinge domain-containing protein 1	IITK(UniMod:2114)TDV	68332.75	13506.7	15724.3	13587.1	6456.17	8986.18	10072.3	0.087	0.285	0.051	-0.503	-0.062	0.084
A6NIH7	K	29	UNC119B	U119B_HUMAN Protein unc-119 homolog B	K(UniMod:2114)AGGGVLNR	87922.6	17813.1	16074.2	17358.8	11396	10120.1	15160.4	0.015	-0.185	0.057	0.032	-0.3	0.324
A8CG34	K	484	POM121C	P121C_HUMAN Nuclear envelope pore membrane protein POM 121C	K(UniMod:2114)VQLLPSR	149918	34140.3	29873.6	31903.3	18524	16277	19199.8	0.435	0.047	0.012	0.037		-0.246
A8MPP1	K	154	DDX11L8	D11L8_HUMAN Putative ATP-dependent DNA helicase DDX11-like protein 8	VQLK(UniMod:2114)YAAK	35086.41	9935.83	8095.32	8204.7	2853.92	2342.24	3654.4
A8MW92	K	280	PHF20L1	P20L1_HUMAN PHD finger protein 20-like protein 1	LNK(UniMod:2114)ITGLLASK	99483.19	23757.9	22675.9	23864.9	9374.21	9076.48	10733.8	0.27	-0.085	0.849	-0.38	-0.487	-0.226
A8MW92	K	346	PHF20L1	P20L1_HUMAN PHD finger protein 20-like protein 1	PALLSSTLSSGK(UniMod:2114)AR	31194.77	8185.5	8059.2	5853.73	2881.41	2930.56	3284.37	0.416	0.106	0.505	-0.398	-0.434	-0.251
B5ME19	K	99	EIF3CL	EIFCL_HUMAN Eukaryotic translation initiation factor 3 subunit C-like protein	SIVDK(UniMod:2114)EGVPR	65699.32	12495.3	11257.7	13024.8	10034.2	9572.79	9314.53
B5ME19	K	333	EIF3CL	EIFCL_HUMAN Eukaryotic translation initiation factor 3 subunit C-like protein	K(UniMod:2114)LNEILQAR	30737.22	4706.78	3461.61	5861.15	5917.88	4881.82	5907.98
B5ME19	K	644	EIF3CL	EIFCL_HUMAN Eukaryotic translation initiation factor 3 subunit C-like protein	AK(UniMod:2114)ELLGQGLLLR	41135.07	7155.88	9394.6	9183.03	5085.87	4385.11	5930.58
B5ME19	K	783	EIF3CL	EIFCL_HUMAN Eukaryotic translation initiation factor 3 subunit C-like protein	K(UniMod:2114)IQEESLR	23960	5216.87	4984.13	4676.92	4049.25	5032.83
C4AMC7	K	218	WASH3P	WASH3_HUMAN Putative WAS protein family homolog 3	LFDAPLSISK(UniMod:2114)R	16769.98	4003.93	2993.94	3067.15	1788.49	2849.96	2066.51	0.32	-0.138	-0.147	-0.362	0.44	-0.171
E9PAV3	K	1945	NACA	NACAM_HUMAN Nascent polypeptide-associated complex subunit alpha, muscle-specific form	AMSK(UniMod:2114)LGLR	78275.39	17278.7	14120.3	16400.6	8357.69	11023	11095.1	0.226	-0.118	0.081	-0.31	0.073	-0.011
E9PRG8	K	103	C11orf98	CK098_HUMAN Uncharacterized protein C11orf98	TSEPQLK(UniMod:2114)R	81565.4	14999.6	17326.6	15073.8	11885.5	11663	10616.9	0.055	0.065	0.03	0.004	-0.081	-0.13
O00139	K	102	KIF2A	KIF2A_HUMAN Kinesin-like protein KIF2A	TVASIK(UniMod:2114)NDPPSR	123627.5	24728.4	24759.6	25259.1	15799.2	16060.6	17020.6	0.157	0.052	0.048	-0.114	-0.128	-0.074
O00139	K	161	KIF2A	KIF2A_HUMAN Kinesin-like protein KIF2A	SNC(UniMod:4)VK(UniMod:2114)EVEK	8008.88	2683.45	2093.66	2121.29		1110.48		0.353	-0.111	-0.125		-0.582
O00139	K	165	KIF2A	KIF2A_HUMAN Kinesin-like protein KIF2A	EVEK(UniMod:2114)LQEK	35353.54	7776.19	7818.85	6190.5	5175.82	3344.49	5047.69	0.319	0.22	-0.149	0.108	-0.561	0.004
O00148	K	35	DDX39A	DX39A_HUMAN ATP-dependent RNA helicase DDX39A	DIK(UniMod:2114)GSYVSIHSSGFR	58913.82	9580.14	11131	10323.1	8984.97	9753.88	9140.73	-0.248	-0.067	-0.237	0.157	0.213	0.126
O00151	K	246	PDLIM1	PDLI1_HUMAN PDZ and LIM domain protein 1	APVTK(UniMod:2114)VAASIGNAQK	192803.6	36356.6	37038.9	40797.8	23339.2	26468	28803.1	-0.024	-0.041	0.144	-0.223	-0.031	0.117
O00151	K	256	PDLIM1	PDLI1_HUMAN PDZ and LIM domain protein 1	VAASIGNAQK(UniMod:2114)LPMC(UniMod:4)DK	16469.2	4067.22	3528.94	3347.23	2005.43	2164.17	1356.21	0.436	0.187	0.157	-0.143	-0.023	-0.671
O00159	K	667	MYO1C	MYO1C_HUMAN Unconventional myosin-Ic	K(UniMod:2114)YEAFLQR	63741.9	13137.6	15448.8	11346.1	12571.6		11237.8	-0.137	0.073	-0.405	0.206		0.019
O00159	K	885	MYO1C	MYO1C_HUMAN Unconventional myosin-Ic	K(UniMod:2114)DNYPQSVPR	16390.67		1751.62	3401.54	6131.74	3113.13	1992.64		-0.97	-0.045	1.267	0.259	-0.379
O00178	K	657	GTPBP1	GTPB1_HUMAN GTP-binding protein 1	VK(UniMod:2114)SQGAC(UniMod:4)VTPASGC(UniMod:4)	10453.24	2393.22	1642.29	2192.94	1112.82	1871.74	1240.23	0.328	-0.267	0.084	-0.36	0.346	-0.187
O00193	K	62	SMAP	SMAP_HUMAN Small acidic protein	LVIGDHK(UniMod:2114)STSHFR	27309.31	6533.9	4471.08	5739.69	2918.43	6089.19	1557.02	0.476	-0.168	0.079	-0.077	0.849	-1.217
O00193	K	174	SMAP	SMAP_HUMAN Small acidic protein	SNYK(UniMod:2114)MMFVK	111153.56	26885.7	24824.7	23385.4	9961.86	15496.5	10599.4	0.446	0.234	0.035	-0.377	0.125	-0.521
O00203	K	667	AP3B1	AP3B1_HUMAN AP-3 complex subunit beta-1	EWTPAGKAK(UniMod:2114)	37397.34	6629.97	7036.43	6215.68	4688.67	6808.39	6018.2	-0.067	-0.006	-0.174	-0.208	0.257	0.139
O00231	K	417	PSMD11	PSD11_HUMAN 26S proteasome non-ATPase regulatory subunit 11	VVDSLYNK(UniMod:2114)AK	73921	12429	11834.6	14163.2	12072.9	11652.9	11768.4	-0.142	-0.173	0.014	0.149	0.049	0.045
O00232	K	98	PSMD12	PSD12_HUMAN 26S proteasome non-ATPase regulatory subunit 12	SQLK(UniMod:2114)QAVAK	26721.69	3780.24	3974.5	5646.23	5571.38	4339.68	3409.66	-0.288	-0.205	0.234	0.471	0.083	-0.353
O00232	K	221	PSMD12	PSD12_HUMAN 26S proteasome non-ATPase regulatory subunit 12	FFQEENTEK(UniMod:2114)LK	973.677						973.677						0.006
O00232	K	223	PSMD12	PSD12_HUMAN 26S proteasome non-ATPase regulatory subunit 12	FFQEENTEKLK(UniMod:2114)	973.677						973.677						0.006
O00232	K	301	PSMD12	PSD12_HUMAN 26S proteasome non-ATPase regulatory subunit 12	LEEIPK(UniMod:2114)YK	471978.5	81458.3	81456.2	82470.9	74689.8	75426.9	76476.4	-0.026	-0.015	-0.065	0.048	0.034	-0.033
O00233	K	123	PSMD9	PSMD9_HUMAN 26S proteasome non-ATPase regulatory subunit 9	K(UniMod:2114)LGQSESQGPPR	123140.2	24234.8	24972.7	23157.2	16979.7	17523.1	16272.7	0.124	-0.013	-0.14	-0.021	0.058	-0.064
O00244	K	25	ATOX1	ATOX1_HUMAN Copper transport protein ATOX1	VLNK(UniMod:2114)LGGVK	112346.4	18278.7	22059.8	20821.5	15745.5	17806.4	17634.5	-0.234	0.059	-0.031	-0.069	0.117	0.101
O00244	K	60	ATOX1	ATOX1_HUMAN Copper transport protein ATOX1	TGK(UniMod:2114)TVSYLGLE	108215.9	18823	22173.3	19832.2	15779.1	14799	16809.3	-0.133	0.125	-0.043	-0.007	-0.091	0.091
O00257	K	223	CBX4	CBX4_HUMAN E3 SUMO-protein ligase CBX4	PLAGAAGAPGK(UniMod:2114)GSEK	6186.073	1515.88	989.839	1000.78	887.772	839.321	952.481	0.259	-0.067	-0.3	-0.177	0.028	0.201
O00257	K	227	CBX4	CBX4_HUMAN E3 SUMO-protein ligase CBX4	PLAGAAGAPGKGSEK(UniMod:2114)	6186.073	1515.88	989.839	1000.78	887.772	839.321	952.481	0.259	-0.067	-0.3	-0.177	0.028	0.201
O00264	K	102	PGRMC1	PGRC1_HUMAN Membrane-associated progesterone receptor component 1	VFDVTK(UniMod:2114)GR	34517.25	8225.28	6516.59	5765.47	4544.21	4290.58	5175.12	0.275	0.012	-0.14	-0.143	-0.073	0.012
O00264	K	105	PGRMC1	PGRC1_HUMAN Membrane-associated progesterone receptor component 1	K(UniMod:2114)FYGPEGPYGVFAGR	4991.84		1157.7		1930.36	1347.36	556.42		-0.179		0.924	0.558	-0.904
O00267	K	143	SUPT5H	SPT5H_HUMAN Transcription elongation factor SPT5	EEELGEYYMK(UniMod:2114)K	10795.36	2285.98	3090.27	4308.63		1110.48		-0.33	0.096	0.561		-0.821
O00267	K	144	SUPT5H	SPT5H_HUMAN Transcription elongation factor SPT5	EEELGEYYMKK(UniMod:2114)	10795.36	2285.98	3090.27	4308.63		1110.48		-0.33	0.096	0.561		-0.821
O00267	K	718	SUPT5H	SPT5H_HUMAN Transcription elongation factor SPT5	ISQGPYK(UniMod:2114)GYIGVVK	7196.367	2711.53	1179.31	1318.09	541.07	259.517	1186.85	1.271	0.061	0.207	-0.547	-1.564	0.514
O00268	K	817	TAF4	TAF4_HUMAN Transcription initiation factor TFIID subunit 4	ALSAVSAQAAAAQK(UniMod:2114)NK	28532.18	4938.41	5156.1	6714.77	3405.64	5721.18	2596.08	-0.006	0.092	0.337	-0.366	0.581	-0.696
O00268	K	819	TAF4	TAF4_HUMAN Transcription initiation factor TFIID subunit 4	ALSAVSAQAAAAQKNK(UniMod:2114)	28532.18	4938.41	5156.1	6714.77	3405.64	5721.18	2596.08	-0.006	0.092	0.337	-0.366	0.581	-0.696
O00268	K	1019	TAF4	TAF4_HUMAN Transcription initiation factor TFIID subunit 4	K(UniMod:2114)VDC(UniMod:4)PGPGSGAEGSGPGSVVPGSSGVGTPR	23134.76	7397.94	5630.92	4497.23	1080.19	2395.85	2132.63	1.088	0.73	0.269	-1.512	-0.164	-0.469
O00273	K	45	DFFA	DFFA_HUMAN DNA fragmentation factor subunit alpha	SK(UniMod:2114)AC(UniMod:4)DILAIDK	17566.13	3935	3822.86	2073.46	1721.45	1820.72	4192.64	0.368	0.296	-0.688	-0.479	-0.383	0.829
O00273	K	313	DFFA	DFFA_HUMAN DNA fragmentation factor subunit alpha	SISASK(UniMod:2114)ASPPGDLQNPK	478304.2	94979.1	92139.9	100848	62823.3	66078.9	61435	0.122	0.049	0.077	-0.128	-0.041	-0.137
O00273	K	324	DFFA	DFFA_HUMAN DNA fragmentation factor subunit alpha	ASPPGDLQNPK(UniMod:2114)R	468273.7	90456.9	90838.1	98603.8	62702.6	60742.3	64930	0.08	0.056	0.073	-0.103	-0.134	-0.029
O00299	K	49	CLIC1	CLIC1_HUMAN Chloride intracellular channel protein 1	GVTFNVTTVDTK(UniMod:2114)R	43153.56	7925.73	7073.37	7425.08	7560.55	7728.9	5439.93	-0.052	-0.252	-0.187	0.325	0.34	-0.23
O00299	K	131	CLIC1	CLIC1_HUMAN Chloride intracellular channel protein 1	NSNPALNDNLEK(UniMod:2114)GLLK	34264.42	4303.6	5990.56	5561.28	4499	6316.5	7593.48	-0.584	-0.142	-0.254	-0.075	0.398	0.601
O00299	K	135	CLIC1	CLIC1_HUMAN Chloride intracellular channel protein 1	GLLK(UniMod:2114)ALK	185091.6	31301.1	31240.6	35904	27183.6	28885.1	30577.2	-0.177	-0.215	-0.019	0.065	0.136	0.155
O00299	K	192	CLIC1	CLIC1_HUMAN Chloride intracellular channel protein 1	LHIVQVVC(UniMod:4)K(UniMod:2114)K	43918.15	5641.71	7624.45	7947.66	6902.46	6921.91	8879.96	-0.565	-0.166	-0.111	0.171	0.159	0.455
O00299	K	193	CLIC1	CLIC1_HUMAN Chloride intracellular channel protein 1	LHIVQVVC(UniMod:4)KK(UniMod:2114)	43918.15	5641.71	7624.45	7947.66	6902.46	6921.91	8879.96	-0.565	-0.166	-0.111	0.171	0.159	0.455
O00410	K	108	IPO5	IPO5_HUMAN Importin-5	K(UniMod:2114)VC(UniMod:4)DIAAELAR	19525.54	3248.87	3088.65	3867.44	1900.19	3847.15	3573.24	-0.155	-0.26	0.031	-0.549	0.49	0.386
O00410	K	800	IPO5	IPO5_HUMAN Importin-5	AK(UniMod:2114)LEEHFK	28363.11	5117.76	5213.41	4428.92	4413.75	4763.01	4426.26	-0.073	-0.078	-0.347	0.093	0.225	0.122
O00429	K	597	DNM1L	DNM1L_HUMAN Dynamin-1-like protein	TSK(UniMod:2114)AEELLAEEK	90692.9	16134.3	16261.9	17121.7	13548.3	13216.6	14410.1	-0.043	-0.061	-0.016	0.066	-0.048	0.045
O00487	K	152	PSMD14	PSDE_HUMAN 26S proteasome non-ATPase regulatory subunit 14	AVAVVVDPIQSVK(UniMod:2114)GK	60618.89	12688.5	11063.3	12128.3	6344.18	9977.57	8417.04	0.2	-0.051	-0.036	-0.404	0.244	-0.011
O00487	K	154	PSMD14	PSDE_HUMAN 26S proteasome non-ATPase regulatory subunit 14	AVAVVVDPIQSVKGK(UniMod:2114)	60618.89	12688.5	11063.3	12128.3	6344.18	9977.57	8417.04	0.2	-0.051	-0.036	-0.404	0.244	-0.011
O00499	K	13	BIN1	BIN1_HUMAN Myc box-dependent-interacting protein 1	GVTAGK(UniMod:2114)IASNVQK	108696	19760.2	19068.2	20926.3	15906.2	16516.1	16519	-0.089	-0.116	-0.124	0.036	0.104	0.132
O00499	K	32	BIN1	BIN1_HUMAN Myc box-dependent-interacting protein 1	VLQK(UniMod:2114)LGK	61787.63	11747.8	11489.7	13086.2	5948.56	8568.47	10946.9	0.014	0.006	0.052	-0.53	0.01	0.391
O00499	K	165	BIN1	BIN1_HUMAN Myc box-dependent-interacting protein 1	HHYESLQTAKK(UniMod:2114)	7520.01	1445.65		1986.66	1783.61	1057.74	1246.35	-0.241		0.1	0.5	-0.241	0.024
O00499	K	337	BIN1	BIN1_HUMAN Myc box-dependent-interacting protein 1	K(UniMod:2114)GPPVPPPPK	18636.48		4220.28	5859.69		4182.76	4373.75		-0.326	0.006		0.089	0.181
O00505	K	47	KPNA3	IMA4_HUMAN Importin subunit alpha-4	DEHLLK(UniMod:2114)K	54368.26	8250.82	10785.3	13484.9	8043.25	6632.73	7171.26	-0.355	-0.008	0.356	0.147	-0.335	0.137
O00541	K	26	PES1	PESC_HUMAN Pescadillo homolog	K(UniMod:2114)LQLSLADFR	13869.18	3702.29	3047.68		1794.99	2671.2	2653.02	0.149	-0.07		-0.298	0.22	0.132
O00541	K	98	PES1	PESC_HUMAN Pescadillo homolog	AYGK(UniMod:2114)SEWNTVER	19502.42	3487.92	3511.98	5492.17	2983.85	1944.52	2081.98	-0.115	-0.044	0.656	0.257	-0.416	-0.396
O00541	K	441	PES1	PESC_HUMAN Pescadillo homolog	LK(UniMod:2114)LLALQR	362575.6	74423.6	81131.5	78772.8	43272.1	43272.2	41703.4	0.06	0.245	0.257	-0.126	-0.181	-0.313
O00541	K	533	PES1	PESC_HUMAN Pescadillo homolog	LAQEEESEAK(UniMod:2114)R	8977.299	1539.53	1543.91	2958.87	969.012	1084.1	881.877	-0.134	-0.069	0.924	-0.205	-0.099	-0.475
O00566	K	641	MPHOSPH10	MPP10_HUMAN U3 small nucleolar ribonucleoprotein protein MPP10	ALK(UniMod:2114)SSQAFFSK	21764.24	5114.58	4186	4405.36	2999.76	3202.48	1856.06	0.456	-0.196	0.082	0.101	0.121	-0.619
O00567	K	158	NOP56	NOP56_HUMAN Nucleolar protein 56	VK(UniMod:2114)FNVNR	48928.74	8269.59	10688.7	7803.55	7606	7730.13	6830.77	-0.173	0.117	-0.331	0.166	0.172	-0.009
O00567	K	242	NOP56	NOP56_HUMAN Nucleolar protein 56	AK(UniMod:2114)AILDASR	44303.21	7273.96	6770.27	8120.87	6888.39	7900.08	7349.64	-0.226	-0.41	-0.141	0.155	0.335	0.229
O00567	K	564	NOP56	NOP56_HUMAN Nucleolar protein 56	FSK(UniMod:2114)EEPVSSGPEEAVGK	13387.84	2621.38	3041.1	2317.04	2511.83	1786.51	1109.98	0.096	0.229	-0.157	0.493	-0.016	-0.704
O00567	K	578	NOP56	NOP56_HUMAN Nucleolar protein 56	EEPVSSGPEEAVGK(UniMod:2114)SSSK	34841.13	5630.34	7142.03	7510.51	4939.35	5125.9	4493	-0.225	0.037	0.116	0.045	0.081	-0.111
O00571	K	55	DDX3X	DDX3X_HUMAN ATP-dependent RNA helicase DDX3X	GFYDK(UniMod:2114)DSSGWSSSK	56294.08	11829	8729.58	11247.1	6817.02	9865.81	7805.57	0.14	-0.352	0.036	-0.15	0.306	-0.037
O00571	K	64	DDX3X	DDX3X_HUMAN ATP-dependent RNA helicase DDX3X	DSSGWSSSK(UniMod:2114)DK	47498.06	9770.24	8973.65	7687.89	8328.11	8465.73	4272.44	0.129	-0.048	-0.249	0.403	0.35	-0.642
O00571	K	66	DDX3X	DDX3X_HUMAN ATP-dependent RNA helicase DDX3X	DK(UniMod:2114)DAYSSFGSR	113972.4	18705.7	24747.4	17427.9	18702.4	16650.5	17738.5	-0.231	0.119	-0.364	0.274	0.029	0.115
O00571	K	81	DDX3X	DDX3X_HUMAN ATP-dependent RNA helicase DDX3X	GK(UniMod:2114)SSFFSDR	666135.7	131600	130690	115096	100646	96172.3	91931.4	0.039	-0.025	-0.186	0.157	0.014	-0.056
O00571	K	118	DDX3X	DDX3X_HUMAN ATP-dependent RNA helicase DDX3X	SGFGK(UniMod:2114)FER	353000.6	64914.1	67979.6	58949.7	53385.1	54512.5	53259.6	-0.072	-0.06	-0.243	0.15	0.103	0.064
O00571	K	264	DDX3X	DDX3X_HUMAN ATP-dependent RNA helicase DDX3X	K(UniMod:2114)QYPISLVLAPTR	33197.11	7368.29	5358.8	5504.78	4778.85	4241.08	5945.31	0.214	-0.299	-0.238	0.094	-0.155	0.327
O00571	K	427	DDX3X	DDX3X_HUMAN ATP-dependent RNA helicase DDX3X	VVWVEESDK(UniMod:2114)R	15529.54	2355.07	3162.8	3146.88	3289.87	1883.15	1691.77	-0.309	0.063	0.078	0.678	-0.204	-0.364
O00629	K	47	KPNA4	IMA3_HUMAN Importin subunit alpha-3	DEHLLK(UniMod:2114)R	48365.49	7979.61	12299.5	10626.2	6800.4	4905.24	5754.54	-0.138	0.467	0.222	0.048	-0.49	-0.167
O14497	K	1124	ARID1A	ARI1A_HUMAN AT-rich interactive domain-containing protein 1A	GEDPPPDIFAAADSK(UniMod:2114)K	55450.91	12746.1	8305.06	12677.5	5192.18	7535.97	8994.1	0.238	-0.417	0.331	-0.485	0.044	0.233
O14497	K	1125	ARID1A	ARI1A_HUMAN AT-rich interactive domain-containing protein 1A	GEDPPPDIFAAADSKK(UniMod:2114)	55450.91	12746.1	8305.06	12677.5	5192.18	7535.97	8994.1	0.238	-0.417	0.331	-0.485	0.044	0.233
O14497	K	1612	ARID1A	ARI1A_HUMAN AT-rich interactive domain-containing protein 1A	SPFLHSGMK(UniMod:2114)MQK	1778.447	935.33	843.117					-0.217	-0.405
O14530	K	201	TXNDC9	TXND9_HUMAN Thioredoxin domain-containing protein 9	K(UniMod:2114)FGTNFTK	79211.05	17949.1	18550	14416.8	8048.98	10825.8	9420.37	0.181	0.291	-0.118	-0.554	0.166	-0.024
O14578	K	1935	CIT	CTRO_HUMAN Citron Rho-interacting kinase	GPPTYNEHITK(UniMod:2114)R	39913.82	9132.34	8213.45	11917.3	2522.74	3585.34	4542.65	0.341	0.231	0.805	-0.993	-0.415	-0.028
O14613	K	10	CDC42EP2	BORG1_HUMAN Cdc42 effector protein 2	VPIYLK(UniMod:2114)R	45406.05	11025.5	10094	10626.4	4643.98	4442.99	4573.18	0.411	0.303	0.143	-0.428	-0.332	-0.154
O14617	K	820	AP3D1	AP3D1_HUMAN AP-3 complex subunit delta-1	LPIQK(UniMod:2114)HR	45553.92	5620.69	10866.6	9601.56	6742.83	6498.95	6223.29	-0.64	0.382	0.246	0.066	0.009	-0.119
O14618	K	265	CCS	CCS_HUMAN Copper chaperone for superoxide dismutase	K(UniMod:2114)ESAQPPAHL	80202	17998.2		17822.3	13731.1	15371.6	15278.8	-0.015		-0.127	-0.045	0.106	0.112
O14646	K	1624	CHD1	CHD1_HUMAN Chromodomain-helicase-DNA-binding protein 1	SNLEGSLK(UniMod:2114)DR	45026.62	10574.9	9512.79	8380.58	6508.92	5551.8	4497.63	0.305	0.105	-0.103	0.082	-0.161	-0.285
O14737	K	63	PDCD5	PDCD5_HUMAN Programmed cell death protein 5	LSNLALVK(UniMod:2114)PEK	19733.25	4644.66	2686.22	3353.67	1812.75	3832.72	3403.23	0.364	-0.337	-0.135	-0.634	0.395	0.291
O14737	K	110	PDCD5	PDCD5_HUMAN Programmed cell death protein 5	TTTVK(UniMod:2114)FNR	589092.9	123738	121400	123982	68282.3	71597	80093.6	0.19	0.252	0.163	-0.309	-0.292	-0.062
O14744	K	240	PRMT5	ANM5_HUMAN Protein arginine N-methyltransferase 5	AAILPTSIFLTNK(UniMod:2114)K	814840.2	161432	193563	198508	89049.5	84465	87822.7	0.137	0.372	0.411	-0.273	-0.384	-0.32
O14744	K	241	PRMT5	ANM5_HUMAN Protein arginine N-methyltransferase 5	AAILPTSIFLTNKK(UniMod:2114)	814840.2	161432	193563	198508	89049.5	84465	87822.7	0.137	0.372	0.411	-0.273	-0.384	-0.32
O14776	K	1011	TCERG1	TCRG1_HUMAN Transcription elongation regulator 1	DK(UniMod:2114)YITAK	21439.7	3468.4	4008.97	3750.35	2723.89	3245.78	4242.31	-0.195	-0.118	-0.28	-0.111	0.188	0.459
O14818	K	28	PSMA7	PSA7_HUMAN Proteasome subunit alpha type-7	K(UniMod:2114)GSTAVGVR	6379.545				2649.29	3050.99	679.265				0.859	1.002	-1.18
O14818	K	52	PSMA7	PSA7_HUMAN Proteasome subunit alpha type-7	SVAK(UniMod:2114)LQDER	3841504	740460	745125	738847	556318	525975	534779	0.024	-0.028	-0.044	0.088	-0.054	-0.044
O14828	K	74	SCAMP3	SCAM3_HUMAN Secretory carrier-associated membrane protein 3	K(UniMod:2114)LSPTEPK	86417.2	10694	15017.4	20880.6	11852.4	12978	14994.8	-0.513	-0.081	0.426	-0.134	-0.007	0.252
O14907	K	53	TAX1BP3	TX1B3_HUMAN Tax1-binding protein 3	TDK(UniMod:2114)GIYVTR	23096.01	2310.32	4506.79	2689.04	4176.06	4623.31	4790.49	-0.914	0.003	-0.704	0.351	0.567	0.641
O14908	K	10	GIPC1	GIPC1_HUMAN PDZ domain-containing protein GIPC1	K(UniMod:2114)APPLVENEEAEPGR	1095848	213237	216143	226593	154173	142829	142873	0.162	0.123	0.036	0.019	-0.201	-0.196
O14929	K	15	HAT1	HAT1_HUMAN Histone acetyltransferase type B catalytic subunit	FLVEYK(UniMod:2114)SAVEK	68916.44	13230.5	14846.5	13957.6	7109.67	10215.4	9556.77	0.005	0.227	0.073	-0.354	0.072	-0.08
O14950	K	151	MYL12B	ML12B_HUMAN Myosin regulatory light chain 12B	K(UniMod:2114)GNFNYIEFTR	19070.73	4207.8	2598.64	2462.87	3231.2	3130.43	3439.79	0.186	-0.567	-0.586	0.362	0.221	0.329
O14964	K	521	HGS	HGS_HUMAN Hepatocyte growth factor-regulated tyrosine kinase substrate	K(UniMod:2114)QEYLEVQR	30277.27	5459.28	6112.92	3753.61	3610.74	5900.2	5440.52	-0.125	0.021	-0.698	-0.121	0.45	0.415
O14965	K	99	AURKA	AURKA_HUMAN Aurora kinase A	SK(UniMod:2114)QPLPSAPENNPEEELASK	7064.474	1797.66	1771.04	2583.97	911.804			-0.322	-0.441	0.066	-0.368
O14974	K	320	PPP1R12A	MYPT1_HUMAN Protein phosphatase 1 regulatory subunit 12A	NK(UniMod:2114)ETLIIEPEK	46100.34	10086.5	8058.03	8325.33	5972.2	6892.57	6765.71	0.271	-0.167	-0.171	-0.136	0.088	0.058
O14974	K	413	PPP1R12A	MYPT1_HUMAN Protein phosphatase 1 regulatory subunit 12A	K(UniMod:2114)FPTTATK	179499.8	34385.8	35536.6	32018.1	23309.9	25900.8	28348.6	0.074	0.008	-0.193	-0.138	0.032	0.159
O14974	K	420	PPP1R12A	MYPT1_HUMAN Protein phosphatase 1 regulatory subunit 12A	FPTTATK(UniMod:2114)ISPK	14865.85	4651.74		4104.83	3330.23		2779.05	0.208		-0.137	0.075		-0.171
O14979	K	76	HNRNPDL	HNRDL_HUMAN Heterogeneous nuclear ribonucleoprotein D-like	LAGGAAIK(UniMod:2114)GGR	36123.41	6155.98	6241.22	7724.96	5381.99	4958.56	5660.7	-0.201	-0.17	0.122	0.1	-0.055	0.15
O14979	K	162	HNRNPDL	HNRDL_HUMAN Heterogeneous nuclear ribonucleoprotein D-like	K(UniMod:2114)DLTEYLSR	32399.27	4984.06	6671.82	6078.38	3936.63	5423.95	5304.43	-0.344	0.087	-0.063	-0.19	0.236	0.218
O14979	K	234	HNRNPDL	HNRDL_HUMAN Heterogeneous nuclear ribonucleoprotein D-like	K(UniMod:2114)VFVGGLSPDTSEEQIK	9367.33	1848.61	1637.06	1274.49	2008.65	1280.16	1318.36	0.02	-0.144	-0.521	0.635	-0.051	0.005
O14979	K	306	HNRNPDL	HNRDL_HUMAN Heterogeneous nuclear ribonucleoprotein D-like	C(UniMod:4)EIK(UniMod:2114)VAQPK	7470.46		1109.36	1900.52	674.67	2005.2	1780.71		-0.556	0.205	-0.79	0.745	0.588
O14979	K	311	HNRNPDL	HNRDL_HUMAN Heterogeneous nuclear ribonucleoprotein D-like	VAQPK(UniMod:2114)EVYR	205390.9	35040	42814.3	37077.9	30757.7	29274.5	30426.5	-0.201	0.099	-0.124	0.106	-0.002	0.067
O14980	K	122	XPO1	XPO1_HUMAN Exportin-1	TSSDPTC(UniMod:4)VEK(UniMod:2114)EK	16561.78	2821.26	1222.16	2830.71	3400.84	3158.04	3128.77	-0.109	-1.307	-0.102	0.605	0.464	0.392
O14980	K	124	XPO1	XPO1_HUMAN Exportin-1	EK(UniMod:2114)VYIGK	24737.76	3738.36	4573.75	2962.3	3713.26	4580.54	5169.55	-0.33	-0.031	-0.664	0.104	0.373	0.489
O14980	K	680	XPO1	XPO1_HUMAN Exportin-1	NVDILK(UniMod:2114)DPETVK	15488.17	2469.22	2222.74	2809.54	2811.57	2415.6	2759.5	-0.27	-0.414	-0.083	0.361	0.107	0.241
O14980	K	693	XPO1	XPO1_HUMAN Exportin-1	QLGSILK(UniMod:2114)TNVR	32583.75	4945.7	7301.67	6054.01	4849.84	4691.46	4741.07	-0.327	0.243	-0.034	0.089	0.007	-0.036
O14981	K	217	BTAF1	BTAF1_HUMAN TATA-binding protein-associated factor 172	MAK(UniMod:2114)LFAK	26699.24	6200.59	7211.95	5232.58	2341.94	2673.36	3038.82	0.331	0.479	0.091	-0.382	-0.419	-0.158
O14981	K	248	BTAF1	BTAF1_HUMAN TATA-binding protein-associated factor 172	K(UniMod:2114)IANVVINQSANDSK	29898.76	6043.2	6583.59	6695.24	2834.97	3753.42	3988.34	0.07	0.124	0.222	-0.331	-0.153	0.01
O15014	K	586	ZNF609	ZN609_HUMAN Zinc finger protein 609	FSTK(UniMod:2114)GLC(UniMod:4)K	54810.36	10118.5	9633.65	13302.4	5301.86	6762.09	9691.86	-0.168	-0.037	0.357	-0.372	-0.139	0.303
O15014	K	749	ZNF609	ZN609_HUMAN Zinc finger protein 609	ELESPLTPGK(UniMod:2114)VC(UniMod:4)R	7287.17	1963.83	1768.8	1651.01	836.84		1066.69	0.125	0.177	0.006	-0.376		-0.222
O15027	K	2118	SEC16A	SC16A_HUMAN Protein transport protein Sec16A	K(UniMod:2114)TEAYLPDDK	27931.29	4848.72	6716.87	5600.69	2995.31	4508.14	3261.56	-0.115	0.347	0.05	-0.357	0.235	-0.216
O15042	K	80	U2SURP	SR140_HUMAN U2 snRNP-associated SURP motif-containing protein	PLLENK(UniMod:2114)LK	1139547	244507	228090	249996	138242	129100	149612	0.22	0.101	0.168	-0.164	-0.253	-0.13
O15042	K	82	U2SURP	SR140_HUMAN U2 snRNP-associated SURP motif-containing protein	LK(UniMod:2114)AFSIGK	60448.23	14067.6	17742.7	17019.9	3523.56	4352.97	3741.5	0.632	0.948	0.822	-0.927	-0.612	-0.921
O15042	K	88	U2SURP	SR140_HUMAN U2 snRNP-associated SURP motif-containing protein	AFSIGK(UniMod:2114)MSTAK	171820.44	49688.3	51128.5	41416.6	9439.99	9445.85	10701.2	1.005	1.027	0.657	-0.953	-0.942	-0.852
O15042	K	201	U2SURP	SR140_HUMAN U2 snRNP-associated SURP motif-containing protein	K(UniMod:2114)SNLELFK	62090.95	14394.7	14764.5	15972.9	6102.91	5937.53	4918.41	0.446	0.464	0.512	-0.353	-0.383	-0.745
O15042	K	392	U2SURP	SR140_HUMAN U2 snRNP-associated SURP motif-containing protein	LK(UniMod:2114)NPNAPMLPPPK	33834.64	6804.3	7311.49	10039.2	1805.52	3169.16	4704.97	0.281	0.365	0.757	-1.195	-0.373	0.107
O15042	K	749	U2SURP	SR140_HUMAN U2 snRNP-associated SURP motif-containing protein	K(UniMod:2114)NEPIFK	10141.663	3242.69		3189.24	1311.47	860.753	1537.51	0.664		0.555	-0.203	-0.801	-0.054
O15042	K	755	U2SURP	SR140_HUMAN U2 snRNP-associated SURP motif-containing protein	NEPIFK(UniMod:2114)VAPSK	174827.5	33931.9	33588	37333.3	23198.3	23796.3	22979.7	0.05	0.016	0.103	-0.06	-0.013	-0.154
O15056	K	1154	SYNJ2	SYNJ2_HUMAN Synaptojanin-2	LLPGAPQQPPK(UniMod:2114)AR	44485.05	8016.64	10415.2	7803.36	6624.36	6779.93	4845.56	-0.012	0.297	-0.238	0.14	0.167	-0.411
O15143	K	82	ARPC1B	ARC1B_HUMAN Actin-related protein 2/3 complex subunit 1B	NAYVWTLK(UniMod:2114)GR	23677.27	4834.25	3504.72	3630.65	2756.59	4920.51	4030.55	0.077	-0.32	-0.247	-0.34	0.655	0.119
O15143	K	307	ARPC1B	ARC1B_HUMAN Actin-related protein 2/3 complex subunit 1B	FQNLDK(UniMod:2114)K	143612.9	30788.4	32805.8	30805.1	24461.8		24751.8	-0.133	0.026	-0.043	-0.071		-0.144
O15143	K	308	ARPC1B	ARC1B_HUMAN Actin-related protein 2/3 complex subunit 1B	K(UniMod:2114)ASSEGGTAAGAGLDSLHK	45552.17	8842.14	8399.89	9222.94	7152.16	5590.28	6344.76	-0.001	-0.008	0.149	0.087	-0.11	-0.175
O15143	K	339	ARPC1B	ARC1B_HUMAN Actin-related protein 2/3 complex subunit 1B	NSVSQISVLSGGK(UniMod:2114)AK	17507.42	1672.98	1931.39	4297.41	2286.89	4251.11	3067.64	-0.951	-0.676	0.5	-0.106	0.947	0.228
O15144	K	117	ARPC2	ARPC2_HUMAN Actin-related protein 2/3 complex subunit 2	DSIVHQAGMLK(UniMod:2114)R	11001.04	1796.4	1794.82	2100.05	2279.08	1014.96	2015.73	-0.141	-0.183	0.052	0.546	-0.621	0.291
O15144	K	269	ARPC2	ARPC2_HUMAN Actin-related protein 2/3 complex subunit 2	AK(UniMod:2114)TSDFLK	101103.2	18970.5	16760.8	17203.8	15390.4	13596.7	19181	0.025	-0.195	-0.149	0.067	-0.112	0.307
O15144	K	295	ARPC2	ARPC2_HUMAN Actin-related protein 2/3 complex subunit 2	TITGK(UniMod:2114)TFSSR	697375	130546	126884	121246	103806	107714	107179	0.017	-0.065	-0.122	0.031	0.084	-0.001
O15145	K	61	ARPC3	ARPC3_HUMAN Actin-related protein 2/3 complex subunit 3	NYEIK(UniMod:2114)NEADR	12474.72	1658.04	3226.92	2045.28	1146.65	2047.64	2350.19	-0.489	0.527	-0.165	-0.615	0.305	0.38
O15156	K	212	ZBTB7B	ZBT7B_HUMAN Zinc finger and BTB domain-containing protein 7B	AFLQTK(UniMod:2114)GAR	87620.1	16322	12668.2	15116.2	14931.5	15085.4	13496.8				0.275
O15213	K	65	WDR46	WDR46_HUMAN WD repeat-containing protein 46	NAYILK(UniMod:2114)K	6819.17		6819.17						-0.151
O15213	K	66	WDR46	WDR46_HUMAN WD repeat-containing protein 46	NAYILKK(UniMod:2114)	16448.64	3989.08		3747.34	3330.62	2579.49	2802.11	-0.014		0.082	0.257	-0.173	-0.058
O15226	K	234	NKRF	NKRF_HUMAN NF-kappa-B-repressing factor	K(UniMod:2114)LLTDGYAC(UniMod:4)EVR	8980.772	1770.49	3257.51	1527.82	1006.22	551.564	867.168	0.26	1.119	0.01	-0.16	-0.927	-0.359
O15231	K	39	ZNF185	ZN185_HUMAN Zinc finger protein 185	GDK(UniMod:2114)SWITK	54616.05	9780.69	11513.4	10646.5	8487.42	7290.92	6897.12	-0.116	0.143	0.032	0.102	-0.065	-0.154
O15231	K	143	ZNF185	ZN185_HUMAN Zinc finger protein 185	K(UniMod:2114)LAPYNIR	127959.5	26827.9	24252.2	22771	16202.2	19306.1	18600.1	0.107	-0.015	-0.104	-0.198	0.107	0.045
O15231	K	201	ZNF185	ZN185_HUMAN Zinc finger protein 185	EHSYVLSAAK(UniMod:2114)K	14602.21	1946.19	3203.24	3213.64	2037.39	2209.67	1992.08	-0.533	0.209	0.216	-0.044	0.125	-0.033
O15231	K	202	ZNF185	ZN185_HUMAN Zinc finger protein 185	EHSYVLSAAKK(UniMod:2114)	14602.21	1946.19	3203.24	3213.64	2037.39	2209.67	1992.08	-0.533	0.209	0.216	-0.044	0.125	-0.033
O15347	K	82	HMGB3	HMGB3_HUMAN High mobility group protein B3	DYGPAK(UniMod:2114)GGK	26396.2			26396.2						-0.362
O15347	K	85	HMGB3	HMGB3_HUMAN High mobility group protein B3	DYGPAKGGK(UniMod:2114)	164363.7	30853	29734	31654.3	23664.7	26421.4	22036.3	0.007	-0.157	-0.14	0.077	0.236	-0.079
O15347	K	165	HMGB3	HMGB3_HUMAN High mobility group protein B3	GK(UniMod:2114)FDGAK	30792.8	3110.2			11394	16288.6		-1.599			0.727	1.243
O15347	K	170	HMGB3	HMGB3_HUMAN High mobility group protein B3	FDGAK(UniMod:2114)GPAK	207242.6	38978.1	37931.5	39815.8	30709.1	28164.9	31643.2	0.009	-0.141	-0.144	0.118	-0.007	0.109
O15355	K	519	PPM1G	PPM1G_HUMAN Protein phosphatase 1G	NTAELQPESGK(UniMod:2114)R	63459.15	14382.3	12700.1	10747	8938.24	8295.41	8396.1	0.248	0.099	-0.222	0.04	-0.14	-0.082
O15357	K	1014	INPPL1	SHIP2_HUMAN Phosphatidylinositol 3,4,5-trisphosphate 5-phosphatase 2	APVPSATK(UniMod:2114)NK	67245.37	11006.9	12785.2	13896.1	7987.32	9013.35	12556.5	-0.238	0.021	0.12	-0.303	-0.104	0.448
O15371	K	41	EIF3D	EIF3D_HUMAN Eukaryotic translation initiation factor 3 subunit D	LGK(UniMod:2114)VADWTGATYQDK	10142.5	1272.49	2039.91	2122.29	1096.5	1791.85	1819.46	-0.597	0.065	0.096	-0.33	0.396	0.311
O15371	K	53	EIF3D	EIF3D_HUMAN Eukaryotic translation initiation factor 3 subunit D	VADWTGATYQDK(UniMod:2114)R	63128.44	12623.5	13506.4	11385.5	8486.11	8546	8580.93	0.063	0.141	-0.131	-0.028	-0.001	-0.102
O15371	K	142	EIF3D	EIF3D_HUMAN Eukaryotic translation initiation factor 3 subunit D	FQK(UniMod:2114)QFGVR	252238.2	53000.6	54897.8	46198.7	31296.4	32837.2	34007.5	0.145	0.177	-0.098	-0.133	-0.046	-0.103
O15372	K	5	EIF3H	EIF3H_HUMAN Eukaryotic translation initiation factor 3 subunit H	K(UniMod:2114)EGTGSTATSSSSTAGAAGK	8441.657	831.837	2257.74	1881.31	1140.84	1221.54	1108.39	-0.876	0.521	0.295	-0.021	0.041	-0.017
O15372	K	165	EIF3H	EIF3H_HUMAN Eukaryotic translation initiation factor 3 subunit H	TAQGSLSLK(UniMod:2114)AYR	19417.79	2523.58	3587.78	2162.71	3339.31	4468.31	3336.1	-0.521	-0.058	-0.751	0.282	0.665	0.326
O15372	K	188	EIF3H	EIF3H_HUMAN Eukaryotic translation initiation factor 3 subunit H	DFSPEALK(UniMod:2114)K	35855.72	5429.85	7373.82	7205.53	4639.11	5318.22	5889.19	-0.32	0.077	0.081	-0.148	0.012	0.241
O15397	K	17	IPO8	IPO8_HUMAN Importin-8	GTIDPK(UniMod:2114)LR	301340.5	52331.7	53980.8	57232.2	45201.3	43928.7	48665.8	-0.131	-0.179	-0.071	0.179	0.076	0.07
O15417	K	492	TNRC18	TNC18_HUMAN Trinucleotide repeat-containing gene 18 protein	GPAGPAAQQAAK(UniMod:2114)	821.267					821.267						0.8
O15446	K	174	POLR1G	RPA34_HUMAN DNA-directed RNA polymerase I subunit RPA34	SALAPNLLTSGK(UniMod:2114)K	223181.3	42925.5	47551.8	47915.2	25552.2	28309	30927.6	0.166	0.169	0.101	-0.266	-0.176	-0.05
O15446	K	175	POLR1G	RPA34_HUMAN DNA-directed RNA polymerase I subunit RPA34	SALAPNLLTSGKK(UniMod:2114)	223181.3	42925.5	47551.8	47915.2	25552.2	28309	30927.6	0.166	0.169	0.101	-0.266	-0.176	-0.05
O15446	K	328	POLR1G	RPA34_HUMAN DNA-directed RNA polymerase I subunit RPA34	VEPLEEAIPLPPTK(UniMod:2114)K	84272.72	17916.4	18562.5	17025.8	7565.22	11516.6	11686.2	0.333	0.24	0.036	-0.594	-0.046	-0.026
O15446	K	329	POLR1G	RPA34_HUMAN DNA-directed RNA polymerase I subunit RPA34	VEPLEEAIPLPPTKK(UniMod:2114)	84272.72	17916.4	18562.5	17025.8	7565.22	11516.6	11686.2	0.333	0.24	0.036	-0.594	-0.046	-0.026
O15511	K	13	ARPC5	ARPC5_HUMAN Actin-related protein 2/3 complex subunit 5	K(UniMod:2114)VDVDEYDENK	43655.58	6731.33	8146.66	8529.18	7697.87	6177.76	6372.78	-0.351	-0.097	0.09	0.282	0.011	0.008
O15511	K	67	ARPC5	ARPC5_HUMAN Actin-related protein 2/3 complex subunit 5	NPPINTK(UniMod:2114)SQAVK	45111.3	7576	7517.12	9852.61	8065.24	6775.17	5325.16	-0.215	-0.247	0.264	0.315	0.111	-0.285
O15541	K	20	RNF113A	R113A_HUMAN E3 ubiquitin-protein ligase RNF113A	AVDQVC(UniMod:4)TFLFK(UniMod:2114)K	42031.11	8237.01	10098.3	7652.86	6537.22	5081.26	4424.46	0.408	0.528	-0.222	-0.123	-0.29	-0.36
O15541	K	21	RNF113A	R113A_HUMAN E3 ubiquitin-protein ligase RNF113A	AVDQVC(UniMod:4)TFLFKK(UniMod:2114)	42031.11	8237.01	10098.3	7652.86	6537.22	5081.26	4424.46	0.408	0.528	-0.222	-0.123	-0.29	-0.36
O43143	K	17	DHX15	DHX15_HUMAN ATP-dependent RNA helicase DHX15	LDLGEDYPSGK(UniMod:2114)K	639149.8	124059	136615	134551	79633.9	82687.8	81603.1	0.071	0.152	0.105	-0.149	-0.086	-0.151
O43143	K	18	DHX15	DHX15_HUMAN ATP-dependent RNA helicase DHX15	LDLGEDYPSGKK(UniMod:2114)	639149.8	124059	136615	134551	79633.9	82687.8	81603.1	0.071	0.152	0.105	-0.149	-0.086	-0.151
O43143	K	407	DHX15	DHX15_HUMAN ATP-dependent RNA helicase DHX15	IFEPPPPK(UniMod:2114)K	25042.49	3535.53	5454.68	3869.03	4283.98	4316.96	3582.31	-0.414	0.153	-0.368	0.283	0.302	-0.013
O43143	K	408	DHX15	DHX15_HUMAN ATP-dependent RNA helicase DHX15	IFEPPPPKK(UniMod:2114)	25042.49	3535.53	5454.68	3869.03	4283.98	4316.96	3582.31	-0.414	0.153	-0.368	0.283	0.302	-0.013
O43143	K	515	DHX15	DHX15_HUMAN ATP-dependent RNA helicase DHX15	SNLGSVVLQLK(UniMod:2114)K	35461.73	7685.47	5543.43	7356.32	3941.05	5199.33	5736.13	0.223	-0.306	0.076	-0.321	0.088	0.183
O43143	K	516	DHX15	DHX15_HUMAN ATP-dependent RNA helicase DHX15	SNLGSVVLQLKK(UniMod:2114)	35461.73	7685.47	5543.43	7356.32	3941.05	5199.33	5736.13	0.223	-0.306	0.076	-0.321	0.088	0.183
O43143	K	786	DHX15	DHX15_HUMAN ATP-dependent RNA helicase DHX15	IIAK(UniMod:2114)LQSK	170777.8	32699.8	31722.3	34199.9	24130.4	22736.7	25288.7	0.028	-0.074	0.009	0.009	-0.068	0.039
O43148	K	83	RNMT	MCES_HUMAN mRNA cap guanine-N(7) methyltransferase	K(UniMod:2114)LDPEIVPEEK	398519	80698.8	76231.2	92537.4	48262.5	54512.2	46276.9	0.042	0.023	0.193	-0.211	0.101	-0.207
O43148	K	114	RNMT	MCES_HUMAN mRNA cap guanine-N(7) methyltransferase	ETEDVPK(UniMod:2114)DK	17716.61	6727.14		3530.75	3269.54		4189.18	0.374		-0.603	-0.179		0.243
O43148	K	116	RNMT	MCES_HUMAN mRNA cap guanine-N(7) methyltransferase	ETEDVPKDK(UniMod:2114)	22553.88	6727.14	4837.27	3530.75	3269.54		4189.18	0.336	-0.077	-0.641	-0.217		0.206
O43148	K	128	RNMT	MCES_HUMAN mRNA cap guanine-N(7) methyltransferase	K(UniMod:2114)IALEDVPEK	122404.3	26878.3	26595.5	33366.7	10986.4	13260.1	11317.3	0.253	0.301	0.519	-0.549	-0.141	-0.441
O43148	K	137	RNMT	MCES_HUMAN mRNA cap guanine-N(7) methyltransferase	IALEDVPEK(UniMod:2114)QK	20319.07	4732.48	3824.33	4108.45	2167.37	2753.93	2732.51	0.245	0.001	-0.005	-0.394	0.089	0.006
O43159	K	78	RRP8	RRP8_HUMAN Ribosomal RNA-processing protein 8	K(UniMod:2114)ASFASASAEVGK	64524.91	12034.1	13310.2	12499.9	10420	7336.76	8923.95	-0.145	0.074	0.064	0.048	-0.221	0.123
O43159	K	90	RRP8	RRP8_HUMAN Ribosomal RNA-processing protein 8	ASFASASAEVGK(UniMod:2114)K	9082.94	2516.78	1461.11	2015.34	1059.27	1244.38	786.06	0.504	-0.207	0.338	-0.343	0.126	-0.475
O43159	K	91	RRP8	RRP8_HUMAN Ribosomal RNA-processing protein 8	ASFASASAEVGKK(UniMod:2114)	9082.94	2516.78	1461.11	2015.34	1059.27	1244.38	786.06	0.504	-0.207	0.338	-0.343	0.126	-0.475
O43172	K	26	PRPF4	PRP4_HUMAN U4/U6 small nuclear ribonucleoprotein Prp4	APDDLVAPVVK(UniMod:2114)K	62547.88	14441.9	15199.2	16268.7	4900.32	6699.12	5038.64	0.301	0.369	0.511	-0.555	-0.124	-0.56
O43172	K	27	PRPF4	PRP4_HUMAN U4/U6 small nuclear ribonucleoprotein Prp4	APDDLVAPVVKK(UniMod:2114)	62547.88	14441.9	15199.2	16268.7	4900.32	6699.12	5038.64	0.301	0.369	0.511	-0.555	-0.124	-0.56
O43172	K	45	PRPF4	PRP4_HUMAN U4/U6 small nuclear ribonucleoprotein Prp4	LAK(UniMod:2114)GESGILGK	91655.4	19494.7	19402.5	21426.5	9438.6	11314.1	10579	0.075	0.062	0.249	-0.268	-0.027	-0.149
O43172	K	53	PRPF4	PRP4_HUMAN U4/U6 small nuclear ribonucleoprotein Prp4	GESGILGK(UniMod:2114)DGLK	56349.57	11387.3	10788.9	13400	6839.12	7363.7	6570.55	-0.023	-0.106	0.251	-0.054	0.032	-0.158
O43175	K	8	PHGDH	SERA_HUMAN D-3-phosphoglycerate dehydrogenase	K(UniMod:2114)VLISDSLDPC(UniMod:4)C(UniMod:4)R	8667.103	1042.81	1316.07	2154.32	893.103	1868.15	1392.65	-0.606	-0.351	0.409	-0.374	0.672	0.193
O43175	K	21	PHGDH	SERA_HUMAN D-3-phosphoglycerate dehydrogenase	K(UniMod:2114)ILQDGGLQVVEK	14890.31	2662.07	2299.09	4872.98	1306.49	1071.66	2678.02	0.075	-0.217	0.916	-0.496	-0.801	0.465
O43175	K	58	PHGDH	SERA_HUMAN D-3-phosphoglycerate dehydrogenase	SATK(UniMod:2114)VTADVINAAEK	8300.31	1194.03	1302.09	1804.78	1004.92	1448.44	1546.05	-0.39	-0.346	0.174	-0.183	0.325	0.364
O43187	K	363	IRAK2	IRAK2_HUMAN Interleukin-1 receptor-associated kinase-like 2	LAHPMAHLC(UniMod:4)PVNK(UniMod:2114)R	12669.549	4406.08	4283	2378.15	1036.28	566.039		1.056	0.956	0.102	-0.663	-1.564
O43187	K	443	IRAK2	IRAK2_HUMAN Interleukin-1 receptor-associated kinase-like 2	K(UniMod:2114)TGVENVMAK	5585.01	2764.41		2820.6				-0.155		-0.19
O43237	K	457	DYNC1LI2	DC1L2_HUMAN Cytoplasmic dynein 1 light intermediate chain 2	TGSPGSPGAGGVQSTAK(UniMod:2114)K	25371.38	3785.01	4191.41	3349.64	5160.81	5165.5	3719.01	-0.396	-0.157	-0.531	0.518	0.467	0.043
O43237	K	458	DYNC1LI2	DC1L2_HUMAN Cytoplasmic dynein 1 light intermediate chain 2	TGSPGSPGAGGVQSTAKK(UniMod:2114)	25371.38	3785.01	4191.41	3349.64	5160.81	5165.5	3719.01	-0.396	-0.157	-0.531	0.518	0.467	0.043
O43242	K	503	PSMD3	PSMD3_HUMAN 26S proteasome non-ATPase regulatory subunit 3	SYNK(UniMod:2114)DLESAEER	6781.04	1649.9	1610.25		2197.97	1322.92		-0.195	-0.269		0.549	-0.099
O43252	K	12	PAPSS1	PAPS1_HUMAN Bifunctional 3'-phosphoadenosine 5'-phosphosulfate synthase 1	VK(UniMod:2114)LSNNAQNWGMQR	16930.79	3682.24	4232.14	2822.23	2405.27	2084.53	1704.38	0.292	0.45	-0.131	0.068	-0.267	-0.467
O43290	K	183	SART1	SNUT1_HUMAN U4/U6.U5 tri-snRNP-associated protein 1	LLNQK(UniMod:2114)LGK	169578.7	41316.4	44251.7	46513.7	12287.7	13287.3	11921.9	0.537	0.711	0.679	-0.661	-0.543	-0.781
O43290	K	657	SART1	SNUT1_HUMAN U4/U6.U5 tri-snRNP-associated protein 1	GLLETTVQK(UniMod:2114)VAR	34966.96	7515.35	7812.61	6850.58	3243.81	5506.97	4037.64	0.158	0.289	-0.005	-0.503	0.266	-0.263
O43290	K	666	SART1	SNUT1_HUMAN U4/U6.U5 tri-snRNP-associated protein 1	APNK(UniMod:2114)SLPSAVYC(UniMod:4)IEDK	32599.5	8961.23	7830.66	5159.54	3920.52	2760.11	3967.44	0.562	0.443	-0.264	-0.08	-0.58	-0.138
O43314	K	1160	PPIP5K2	VIP2_HUMAN Inositol hexakisphosphate and diphosphoinositol-pentakisphosphate kinase 2	K(UniMod:2114)TAEISSTALR	6177.66	1401.37	2351.92			1295.7	1128.67	-0.337	0.442			-0.004	-0.169
O43390	K	126	HNRNPR	HNRPR_HUMAN Heterogeneous nuclear ribonucleoprotein R	GPDEAK(UniMod:2114)IK	31771.53	6193.93	5603.74	5811.75	6850.37	4089.96	3221.78	0.052	-0.103	-0.076	0.666	-0.109	-0.487
O43390	K	128	HNRNPR	HNRPR_HUMAN Heterogeneous nuclear ribonucleoprotein R	IK(UniMod:2114)ALLER	80966.7	15479	12838.6	18067	11062.1	11671	11849	0.001	-0.28	0.187	-0.015	0.031	0.019
O43390	K	259	HNRNPR	HNRPR_HUMAN Heterogeneous nuclear ribonucleoprotein R	TK(UniMod:2114)ENILEEFSK	11057.99	1364.75	1668.59	2662.01	1407.88	1896.57	2058.19	-0.614	-0.335	0.313	-0.101	0.298	0.383
O43390	K	341	HNRNPR	HNRPR_HUMAN Heterogeneous nuclear ribonucleoprotein R	VK(UniMod:2114)VLFVR	200492.7	32545.6	38450.2	38674.5	33242.4	28204.7	29375.3	-0.248	-0.018	-0.035	0.252	-0.017	0.009
O43390	K	374	HNRNPR	HNRPR_HUMAN Heterogeneous nuclear ribonucleoprotein R	LK(UniMod:2114)DYAFVHFEDR	5635.677		609.214	1295.68	897.813	1276.27	1556.7		-1.045	0.018	-0.005	0.471	0.724
O43390	K	584	HNRNPR	HNRPR_HUMAN Heterogeneous nuclear ribonucleoprotein R	ADGYNQPDSK(UniMod:2114)R	84823.8	14480.5	15897.4	16578.3	12678.4	12430.1	12759.1	-0.176	-0.052	-0.017	0.101	0.041	0.046
O43395	K	282	PRPF3	PRPF3_HUMAN U4/U6 small nuclear ribonucleoprotein Prp3	MPTLK(UniMod:2114)ANIR	36158.64	11532.8	7261.26	13077		2161.85	2125.73	0.787	0.068	0.989		-1.203	-1.029
O43395	K	328	PRPF3	PRPF3_HUMAN U4/U6 small nuclear ribonucleoprotein Prp3	TFK(UniMod:2114)FHDK	42234.35	9778.26	9812.79	6915.95	6312.12	4985.9	4429.33	0.259	0.212	-0.22	0.238	-0.287	-0.26
O43395	K	376	PRPF3	PRPF3_HUMAN U4/U6 small nuclear ribonucleoprotein Prp3	LALIAPK(UniMod:2114)K	34911.82	8483.55	7085.92	7084.15	4190.28	4110.25	3957.67	0.333	0.021	0.093	-0.074	-0.287	-0.144
O43395	K	377	PRPF3	PRPF3_HUMAN U4/U6 small nuclear ribonucleoprotein Prp3	LALIAPKK(UniMod:2114)	21383.18	7867.49		6107.84	4328.04	3079.81		0.364		0.019	0.113	-0.563
O43399	K	70	TPD52L2	TPD54_HUMAN Tumor protein D54	QVLAAK(UniMod:2114)ER	121000.5	20187.9	18397.8	19689.4	21747.2	21402.5	19575.7	-0.251	-0.386	-0.336	0.337	0.363	0.217
O43399	K	127	TPD52L2	TPD54_HUMAN Tumor protein D54	VTQSDLYK(UniMod:2114)K	44665.11	6600.89	8054.54	10784.7	7842.79	5653.85	5728.34	-0.391	-0.105	0.269	0.339	-0.085	-0.083
O43399	K	128	TPD52L2	TPD54_HUMAN Tumor protein D54	VTQSDLYKK(UniMod:2114)	44665.11	6600.89	8054.54	10784.7	7842.79	5653.85	5728.34	-0.391	-0.105	0.269	0.339	-0.085	-0.083
O43432	K	714	EIF4G3	IF4G3_HUMAN Eukaryotic translation initiation factor 4 gamma 3	K(UniMod:2114)IITVSVK	27028.04	4253.26	6801.79	5507.2	2972.42	3417.85	4075.52	-0.278	0.504	0.127	-0.298	-0.209	0.097
O43432	K	1077	EIF4G3	IF4G3_HUMAN Eukaryotic translation initiation factor 4 gamma 3	AQLGSWGK(UniMod:2114)GSSGGAK	6513.386	1660.54	1247.32		1619.8	1101.86	883.866	0.138	-0.17		0.599	-0.069	-0.335
O43491	K	84	EPB41L2	E41L2_HUMAN Band 4.1-like protein 2	FIPPWLKK(UniMod:2114)	101088.81	19434.9	22984.4	23359.7	13791.1	8826.61	12692.1	0.082	0.285	0.296	0.075	-0.657	-0.138
O43491	K	507	EPB41L2	E41L2_HUMAN Band 4.1-like protein 2	AK(UniMod:2114)FLTLGSK	73166	13029.2	16807.3	15350.1	7935.5	10013.2	10030.7	-0.063	0.265	0.122	-0.291	-0.044	-0.046
O43491	K	601	EPB41L2	E41L2_HUMAN Band 4.1-like protein 2	SPTK(UniMod:2114)APHLQLIEGK	17674.87	4011.35	3335.57	4381.15	1587.68	2015.02	2344.1	0.333	0.028	0.408	-0.517	-0.261	-0.048
O43491	K	946	EPB41L2	E41L2_HUMAN Band 4.1-like protein 2	TVK(UniMod:2114)GGISETR	144310.4	27838.2	26029.2	27521.8	23373.1	20882.5	18665.6	0.018	-0.118	-0.05	0.254	0.003	-0.164
O43583	K	22	DENR	DENR_HUMAN Density-regulated protein	NSAK(UniMod:2114)LDADYPLR	24427.36	4416.27	5356.94	3559.41	3560.93	2955.55	4578.26	-0.001	0.185	-0.481	0.058	-0.199	0.379
O43639	K	72	NCK2	NCK2_HUMAN Cytoplasmic protein NCK2	NLK(UniMod:2114)DTLGLGK	75782.82	13465.4	16206.4	14805.1	9207.02	11622.9	10476	-0.094	0.153	0.066	-0.316	0.048	0.086
O43639	K	79	NCK2	NCK2_HUMAN Cytoplasmic protein NCK2	DTLGLGK(UniMod:2114)TR	14033.41		2968.99	3706.59	2844.64	2028.63	2484.56		-0.124	0.239	0.161	-0.299	0.181
O43660	K	180	PLRG1	PLRG1_HUMAN Pleiotropic regulator 1	NSALMAK(UniMod:2114)K	42795.54	10409	7987.68	12286.3	3724.29	4846.48	3541.79	0.5	0.057	0.742	-0.631	-0.081	-0.644
O43660	K	181	PLRG1	PLRG1_HUMAN Pleiotropic regulator 1	NSALMAKK(UniMod:2114)	42795.54	10409	7987.68	12286.3	3724.29	4846.48	3541.79	0.5	0.057	0.742	-0.631	-0.081	-0.644
O43663	K	484	PRC1	PRC1_HUMAN Protein regulator of cytokinesis 1	GLAPNTPGK(UniMod:2114)AR	258501.1	57951.4	66631.1	61489.6	23780.1	23563.4	25085.5	0.389	0.458	0.376	-0.329	-0.527	-0.425
O43665	K	154	RGS10	RGS10_HUMAN Regulator of G-protein signaling 10	SDLFLK(UniMod:2114)HK	39932.68	8398.6	7771.59	6376.71	5758.45	7392.76	4234.57	0.127	0.092	-0.399	0.182	0.505	-0.565
O43670	K	100	ZNF207	ZN207_HUMAN BUB3-interacting and GLEBS motif-containing protein ZNF207	LLEQK(UniMod:2114)TQESQK	53522.44	12908.1	9684.44	11020.2	6144.96	5603.47	8161.27	0.326	-0.136	0.058	-0.2	-0.274	0.168
O43684	K	216	BUB3	BUB3_HUMAN Mitotic checkpoint protein BUB3	VAVEYLDPSPEVQK(UniMod:2114)K	15699.54	2401.42	3238.14	3559.53	1854.99	2569.34	2076.12	-0.405	0.113	0.247	-0.211	0.253	-0.053
O43684	K	217	BUB3	BUB3_HUMAN Mitotic checkpoint protein BUB3	VAVEYLDPSPEVQKK(UniMod:2114)	15699.54	2401.42	3238.14	3559.53	1854.99	2569.34	2076.12	-0.405	0.113	0.247	-0.211	0.253	-0.053
O43707	K	122	ACTN4	ACTN4_HUMAN Alpha-actinin-4	ALDFIASK(UniMod:2114)GVK	225539.1	38345.5	40261.1	40949.1	35662	34024	36297.4	-0.186	-0.161	-0.143	0.197	0.09	0.146
O43707	K	417	ACTN4	ACTN4_HUMAN Alpha-actinin-4	LDHLAEK(UniMod:2114)FR	28849.33	5360.08	4395.18	4306.63	5484.07	5822.08	3481.29	-0.039	-0.37	-0.407	0.482	0.529	-0.251
O43707	K	455	ACTN4	ACTN4_HUMAN Alpha-actinin-4	K(UniMod:2114)HEAFESDLAAHQDR	56820.83	10510.4	9747.98	8928.23	10140.7	9245.68	8247.84	-0.063	-0.216	-0.35	0.373	0.201	-0.001
O43707	K	632	ACTN4	ACTN4_HUMAN Alpha-actinin-4	VQQLVPK(UniMod:2114)R	37226.21	7197.22	5375.42	6139.93	4375.1	8195.22	5943.32	0.025	-0.441	-0.256	-0.205	0.661	0.16
O43707	K	859	ACTN4	ACTN4_HUMAN Alpha-actinin-4	VLAGDK(UniMod:2114)NFITAEELR	9613.26	1501.36	1509.57		1488.56	3363.9	1749.87	-0.494	-0.531		-0.019	1.118	0.138
O43719	K	119	HTATSF1	HTSF1_HUMAN 17S U2 SnRNP complex component HTATSF1	K(UniMod:2114)AESGWFHVEEDR	32820.44	8299.68	7032.27	7489.65	3568.53	3073.57	3356.74	0.479	0.28	0.5	-0.272	-0.539	-0.507
O43719	K	303	HTATSF1	HTSF1_HUMAN 17S U2 SnRNP complex component HTATSF1	K(UniMod:2114)LLLFDR	43043.17	10981.8	8576.01	7231.09	4799.77	4849.82	6604.68	0.433	0.116	-0.001	-0.294	-0.331	0.019
O43768	K	40	ENSA	ENSA_HUMAN Alpha-endosulfine	AK(UniMod:2114)YPSLGQK	910816	194655	197567	197667	112357	104607	103963	0.121	0.079	0.087	-0.132	-0.093	-0.118
O43768	K	56	ENSA	ENSA_HUMAN Alpha-endosulfine	PGGSDFLMK(UniMod:2114)R	13364.82	5783	3607.69	3974.13				0.103	-0.641	-0.494
O43768	K	74	ENSA	ENSA_HUMAN Alpha-endosulfine	YFDSGDYNMAK(UniMod:2114)AK	3474.25						3474.25						0.362
O43768	K	76	ENSA	ENSA_HUMAN Alpha-endosulfine	YFDSGDYNMAKAK(UniMod:2114)	3474.25						3474.25						0.362
O43768	K	80	ENSA	ENSA_HUMAN Alpha-endosulfine	NK(UniMod:2114)QLPSAGPDK	633017.3	136901	153278	144874	66460.3	65805.9	65698.1	0.182	0.281	0.207	-0.321	-0.194	-0.211
O43768	K	107	ENSA	ENSA_HUMAN Alpha-endosulfine	K(UniMod:2114)SSLVTSK	84986.38	18022.5	17753.2	22396.1	6835.29	9508.59	10470.7	0.165	0.079	0.422	-0.694	-0.076	0.048
O43768	K	114	ENSA	ENSA_HUMAN Alpha-endosulfine	SSLVTSK(UniMod:2114)LAGGQVE	79757.45	17216.4	14147.3	19465.9	8818.14	8692.61	11417.1	0.138	-0.209	0.258	-0.288	-0.167	0.211
O43776	K	64	NARS1	SYNC_HUMAN Asparagine--tRNA ligase, cytoplasmic	SQLK(UniMod:2114)NIK	100166.1	18143.7	19147.4	16681.8	14784.3	16516.3	14892.6	-0.074	0.021	-0.233	0.062	0.164	0.003
O43776	K	104	NARS1	SYNC_HUMAN Asparagine--tRNA ligase, cytoplasmic	ITIK(UniMod:2114)NDPSLPEPK	18141.83	3561.24	3297.88	3181.25	2372.69	3350.5	2378.27	0.054	-0.039	-0.146	-0.1	0.34	-0.166
O43809	K	23	NUDT21	CPSF5_HUMAN Cleavage and polyadenylation specificity factor subunit 5	GVTQFGNK(UniMod:2114)YIQQTK	301110.4	62882.5	60488.6	54738.9	39851.7	45409.9	37738.8	0.033	-0.029	-0.137	-0.059	0.185	-0.051
O43809	K	29	NUDT21	CPSF5_HUMAN Cleavage and polyadenylation specificity factor subunit 5	YIQQTK(UniMod:2114)PLTLER	7781.01	1332.86	2446.49		1102.87	1520.86	1377.93	-0.488	0.381		-0.196	0.324	0.212
O43815	K	270	STRN	STRN_HUMAN Striatin	K(UniMod:2114)ALPDSGEDR	56584.46	10512.1	9387.12	10528.6	7507.16	7872.78	10776.7	-0.012	-0.303	0.021	-0.17	0.011	0.396
O43815	K	353	STRN	STRN_HUMAN Striatin	SK(UniMod:2114)LQDMLANLR	8944.427	890.867			2947.01	2957.21	2149.34	-1.365			0.688	0.806	0.278
O43818	K	84	RRP9	U3IP2_HUMAN U3 small nucleolar RNA-interacting protein 2	LAK(UniMod:2114)LYLEQLR	128030.7	28111.3	23214.3	26069.9	16317.9	17010.8	17306.5	0.25	-0.029	0.167	-0.111	-0.125	-0.21
O43818	K	113	RRP9	U3IP2_HUMAN U3 small nucleolar RNA-interacting protein 2	LK(UniMod:2114)EDVLEQR	62272.31	10952.7	12173.2	12358.8	9694.55	9719.13	7373.93	-0.083	0.066	0.116	0.164	0.094	-0.415
O43818	K	125	RRP9	U3IP2_HUMAN U3 small nucleolar RNA-interacting protein 2	LQK(UniMod:2114)LVAK	41628.22	7948.3	6618.48	8950.54	6054.41	6269.95	5786.54	0.032	-0.235	0.229	0.062	0.04	-0.186
O43823	K	306	AKAP8	AKAP8_HUMAN A-kinase anchor protein 8	K(UniMod:2114)QFQLYEEPDTK	65171.29	13694.1	17147.4	12709.5	7168.88	8286.7	6164.71	0.153	0.268	0.149	-0.407	0.132	-0.352
O43865	K	36	AHCYL1	SAHH2_HUMAN S-adenosylhomocysteine hydrolase-like protein 1	YSFMATVTK(UniMod:2114)APK	30203.55	8799.83	4232.55	4357.5	2645.47	5646.25	4521.95	0.784	-0.341	-0.288	-0.68	0.426	0.042
O43865	K	57	AHCYL1	SAHH2_HUMAN S-adenosylhomocysteine hydrolase-like protein 1	FPTK(UniMod:2114)TGR	154929.4	27838.4	26574.7	27473.7	25855.4	24512.7	22674.5	-0.005	-0.141	-0.082	0.158	0.094	-0.082
O43896	K	294	KIF1C	KIF1C_HUMAN Kinesin-like protein KIF1C	K(UniMod:2114)SDFIPYR	148750.3	29153	28503.4	29430.5	21264.4	20550.1	19848.9	0.037	0.092	-0.071	0.158	-0.115	-0.159
O43929	K	7	ORC4	ORC4_HUMAN Origin recognition complex subunit 4	SK(UniMod:2114)SNSLIHTEC(UniMod:4)LSQVQR	148662	30619.8	33261.9	28503.6	22113	17568.9	16594.8	0.055	0.366	0.025	0.173	-0.251	-0.425
O60216	K	323	RAD21	RAD21_HUMAN Double-strand-break repair protein rad21 homolog	K(UniMod:2114)LIVDSVK	46183.09		16448.6	20793.5		8940.99			-0.013	0.302		-0.483
O60231	K	78	DHX16	DHX16_HUMAN Pre-mRNA-splicing factor ATP-dependent RNA helicase DHX16	AVVEK(UniMod:2114)PAR	47580.6	8608.84	11045.8	9103.29	6093.81	7005.25	5723.61	-0.032	0.257	-0.039	-0.193	0.157	-0.207
O60231	K	340	DHX16	DHX16_HUMAN Pre-mRNA-splicing factor ATP-dependent RNA helicase DHX16	LGAASLK(UniMod:2114)FGAR	112963.4	24535.9	22561	19208	15992.9	16845.8	13819.8	0.221	0.029	-0.219	-0.059	0.164	-0.194
O60231	K	1027	DHX16	DHX16_HUMAN Pre-mRNA-splicing factor ATP-dependent RNA helicase DHX16	ELEDPHAK(UniMod:2114)K	79597.6	14762.8	16103.2	16000.8	12904.6	9721.7	10104.5	-0.005	0.049	0.023	0.137	-0.122	-0.139
O60244	K	615	MED14	MED14_HUMAN Mediator of RNA polymerase II transcription subunit 14	K(UniMod:2114)LSDDPC(UniMod:4)PVESK	21472.69	3724.43	4474.27	5325.43	2438.78	2449.48	3060.3	-0.159	0.202	0.357	-0.265	-0.249	0.057
O60264	K	647	SMARCA5	SMCA5_HUMAN SWI/SNF-related matrix-associated actin-dependent regulator of chromatin subfamily A member 5	LVDQNLNKIGK(UniMod:2114)	9713.21	1661.14	1557.27	1580.32	1333.86	1255.22	2325.4	-0.109	-0.287	-0.286	0.038	-0.166	0.752
O60264	K	739	SMARCA5	SMCA5_HUMAN SWI/SNF-related matrix-associated actin-dependent regulator of chromatin subfamily A member 5	K(UniMod:2114)ANYAVDAYFR	16705.05	4468.8	4800.07	3653.67	1488.58	1177.22	1116.71	0.774	0.792	0.379	-0.348	-0.803	-0.851
O60264	K	929	SMARCA5	SMCA5_HUMAN SWI/SNF-related matrix-associated actin-dependent regulator of chromatin subfamily A member 5	YK(UniMod:2114)APFHQLR	208311.1	45086.6	46060.8	41158.9	23164.4	26461.5	26378.9	0.258	0.204	0.022	-0.239	-0.163	-0.139
O60271	K	373	SPAG9	JIP4_HUMAN C-Jun-amino-terminal kinase-interacting protein 4	GIENK(UniMod:2114)AFDR	40313.45	9167.17	8631.71	6287.99	5278.38	5718.58	5229.62	0.292	0.186	-0.285	-0.108	-0.008	-0.133
O60271	K	603	SPAG9	JIP4_HUMAN C-Jun-amino-terminal kinase-interacting protein 4	SSTLSQLPGDK(UniMod:2114)SK	116137.6	23409	19559.3	22068.5	16947	16267.2	17886.6	0.093	-0.186	-0.025	0.023	-0.051	0.089
O60271	K	605	SPAG9	JIP4_HUMAN C-Jun-amino-terminal kinase-interacting protein 4	SSTLSQLPGDKSK(UniMod:2114)	116137.6	23409	19559.3	22068.5	16947	16267.2	17886.6	0.093	-0.186	-0.025	0.023	-0.051	0.089
O60287	K	23	URB1	NPA1P_HUMAN Nucleolar pre-ribosomal-associated protein 1	ASGGQDGAASSAGAAK(UniMod:2114)R	11841.562		2986.14	922.662	2268.13	2733.14	2931.49		0.193	-1.465	0.272	0.56	0.68
O60292	K	1115	SIPA1L3	SI1L3_HUMAN Signal-induced proliferation-associated 1-like protein 3	PLK(UniMod:2114)QTPIVPFR	18044.13	4658.9	3646.56	3271.66	2405.16	1905.7	2156.15	0.49	0.023	0.068	-0.042	-0.407	-0.188
O60306	K	762	AQR	AQR_HUMAN RNA helicase aquarius	K(UniMod:2114)DADVEDEDTEEAK	34297.13	7227.06	5690.52	6770.2	4995.07	4703.98	4910.3	0.113	-0.323	0.036	0.084	0.013	0.018
O60333	K	300	KIF1B	KIF1B_HUMAN Kinesin-like protein KIF1B	K(UniMod:2114)TDFIPYR	44310.92	8874.05	8862.71	9001.89	4426.11	6200.91	6945.25	0.015	0.027	0.226	-0.516	0.111	0.081
O60333	K	1463	KIF1B	KIF1B_HUMAN Kinesin-like protein KIF1B	K(UniMod:2114)ILDTSVAYVR	18119.45	3569.55	3519.42	3573.85	2132.56	3428.7	1895.37	-0.005	-0.012	0.187	-0.276	0.549	-0.499
O60343	K	555	TBC1D4	TBCD4_HUMAN TBC1 domain family member 4	FK(UniMod:2114)LDILK	17621.47	4628.24	3504.05	3688.81	1722.48	1735.88	2342.01	0.541	0.158	0.32	-0.499	-0.408	-0.169
O60443	K	100	GSDME	GSDME_HUMAN Gasdermin-E	VK(UniMod:2114)LNLGGSSR	17466.19	4799.01	4018.94	2131.97	2684.23	2536.71	1295.33	0.703	0.206	-0.486	0.243	0.091	-0.815
O60493	K	158	SNX3	SNX3_HUMAN Sorting nexin-3	SYTPSK(UniMod:2114)IR	81095.92	18402.6	17630.6	18878.5	8973.21	8738.44	8472.57	0.305	0.163	0.187	-0.161	-0.281	-0.269
O60504	K	388	SORBS3	VINEX_HUMAN Vinexin	LK(UniMod:2114)FDFQAQSPK	39992.74	6628.92	7039.18	9281.6	5338.53	5554.44	6150.07	-0.133	-0.234	0.25	-0.006	-0.096	0.163
O60506	K	252	SYNCRIP	HNRPQ_HUMAN Heterogeneous nuclear ribonucleoprotein Q	LFVGSIPK(UniMod:2114)SK	100227	17261.4	15540.6	19275	18090.2	15415.3	14644.5	-0.183	-0.339	-0.06	0.428	0.098	-0.001
O60506	K	256	SYNCRIP	HNRPQ_HUMAN Heterogeneous nuclear ribonucleoprotein Q	TK(UniMod:2114)EQILEEFSK	23179.22	3646.8	3498.53	3343.65	4941.8	2732.39	5016.05	-0.287	-0.351	-0.448	0.695	-0.259	0.593
O60506	K	363	SYNCRIP	HNRPQ_HUMAN Heterogeneous nuclear ribonucleoprotein Q	AFSQFGK(UniMod:2114)LER	26474.61	4742.28	5787.17	5171.58	3748.12	3285.86	3739.6	-0.104	0.179	-0.015	0.1	-0.19	-0.027
O60508	K	222	CDC40	PRP17_HUMAN Pre-mRNA-processing factor 17	ELDEITAK(UniMod:2114)R	33561.61	6846.89	7248.07	8134.22	3604.64	3279.92	4447.87	0.16	0.261	0.255	-0.415	-0.332	0.014
O60524	K	828	NEMF	NEMF_HUMAN Ribosome quality control complex subunit NEMF	K(UniMod:2114)LPSDSGDLEALEGK	17981.9	3956.22	3538.51	4410.52	2905.55	3171.1		0.017	-0.126	0.062	-0.137	-0.037
O60563	K	590	CCNT1	CCNT1_HUMAN Cyclin-T1	GPSEETGGAVFDHPAK(UniMod:2114)IAK	42292.74	10357.8	8901.93	10666.1	4916.18	3856.7	3594.03	0.52	0.115	0.563	-0.146	-0.522	-0.588
O60563	K	593	CCNT1	CCNT1_HUMAN Cyclin-T1	GPSEETGGAVFDHPAKIAK(UniMod:2114)	42292.74	10357.8	8901.93	10666.1	4916.18	3856.7	3594.03	0.52	0.115	0.563	-0.146	-0.522	-0.588
O60563	K	638	CCNT1	CCNT1_HUMAN Cyclin-T1	VPHSK(UniMod:2114)LDK	104074.1	19592.4	25513.3	16593.2	15223.6	14215.3	12936.3	0.033	0.228	-0.205	0.079	-0.046	-0.147
O60566	K	231	BUB1B	BUB1B_HUMAN Mitotic checkpoint serine/threonine-protein kinase BUB1 beta	STLAELK(UniMod:2114)SK	11021.17	2568.48	2810.87		1451.57	2438.14	1752.11	0.023	0.226		-0.283	0.472	-0.083
O60566	K	233	BUB1B	BUB1B_HUMAN Mitotic checkpoint serine/threonine-protein kinase BUB1 beta	STLAELKSK(UniMod:2114)	11021.17	2568.48	2810.87		1451.57	2438.14	1752.11	0.023	0.226		-0.283	0.472	-0.083
O60568	K	128	PLOD3	PLOD3_HUMAN Multifunctional procollagen lysine hydroxylase and glycosyltransferase LH3	K(UniMod:2114)FVQSGSR	42665.2	8562.54	6175.66	9370.38	6387.37	5854.21	6315.04	0.076	-0.407	0.232	0.054	-0.04	0.028
O60610	K	35	DIAPH1	DIAP1_HUMAN Protein diaphanous homolog 1	SPDELPSAGGDGGK(UniMod:2114)SK	120121.4	23650	25308.7	18529.7	18188.3	16396.7	18048	0.048	0.091	-0.353	0.186	-0.089	0.062
O60610	K	37	DIAPH1	DIAP1_HUMAN Protein diaphanous homolog 1	SPDELPSAGGDGGKSK(UniMod:2114)	120121.4	23650	25308.7	18529.7	18188.3	16396.7	18048	0.048	0.091	-0.353	0.186	-0.089	0.062
O60610	K	1224	DIAPH1	DIAP1_HUMAN Protein diaphanous homolog 1	K(UniMod:2114)AGC(UniMod:4)AVTSLLASELTK	5924.4			1452.51	1635.74	1518.31	1317.84			-0.283	0.454	0.221	0.029
O60610	K	1252	DIAPH1	DIAP1_HUMAN Protein diaphanous homolog 1	VSK(UniMod:2114)NSETFPTILEEAK	26736.32	5600.19	6186.32	5305.91	3076.72	3551.35	3015.83	0.18	0.269	0.054	-0.167	-0.085	-0.308
O60664	K	65	PLIN3	PLIN3_HUMAN Perilipin-3	TVC(UniMod:4)DAAEK(UniMod:2114)GVR	251184	45576	42684.8	44222.2	41304.1	35903.4	41493.5	-0.075	-0.136	-0.079	0.13	-0.006	0.109
O60664	K	122	PLIN3	PLIN3_HUMAN Perilipin-3	VLADTK(UniMod:2114)ELVSSK	42683.52	2379.51	8641.04	8999.01	8004.02	6789.21	7870.73	-1.663	0.231	0.295	0.435	0.263	0.383
O60664	K	164	PLIN3	PLIN3_HUMAN Perilipin-3	GAVQSGVDK(UniMod:2114)TK	201475.4	37630.7	35299.4	34071.4	33520.1	28365	32588.8	-0.032	-0.09	-0.136	0.149	-0.027	0.08
O60664	K	166	PLIN3	PLIN3_HUMAN Perilipin-3	TK(UniMod:2114)SVVTGGVQSVMGSR	30984.89	8020.43	4707.69	5666.25	3212.56	5501.09	3876.87	0.495	-0.239	0.033	-0.477	0.365	-0.233
O60684	K	18	KPNA6	IMA7_HUMAN Importin subunit alpha-7	SYK(UniMod:2114)NNALNPEEMR	75891.49	15547.4	16276.6	14875.3	10782.9	9561.94	8847.35	0.141	0.219	0.049	0.028	-0.155	-0.34
O60684	K	49	KPNA6	IMA7_HUMAN Importin subunit alpha-7	EQQLFK(UniMod:2114)R	74355.88	15335.5	16911.9	15148.2	8794.06	9889.48	8276.74	0.168	0.321	0.122	-0.219	-0.059	-0.39
O60701	K	129	UGDH	UGDH_HUMAN UDP-glucose 6-dehydrogenase	IVTEK(UniMod:2114)STVPVR	13823.04	2741.59		2434.37	2980.97	1706.09	3960.02	-0.13		-0.329	0.333	-0.494	0.749
O60701	K	490	UGDH	UGDH_HUMAN UDP-glucose 6-dehydrogenase	FSLQDPPNK(UniMod:2114)K	54464.66	9824.56	11302.5	11422.4	7091.24	7294.39	7529.57	-0.027	0.161	0.163	-0.155	-0.136	-0.063
O60701	K	491	UGDH	UGDH_HUMAN UDP-glucose 6-dehydrogenase	FSLQDPPNKK(UniMod:2114)	54464.66	9824.56	11302.5	11422.4	7091.24	7294.39	7529.57	-0.027	0.161	0.163	-0.155	-0.136	-0.063
O60716	K	622	CTNND1	CTND1_HUMAN Catenin delta-1	YQEAAPNVANNTGPHAASC(UniMod:4)FGAK(UniMod:2114)K	22514.58	4722.56	3602.86	5325.9	4593.6	2834.56	1435.1	0.195	-0.225	0.41	0.675	-0.041	-1.071
O60716	K	623	CTNND1	CTND1_HUMAN Catenin delta-1	YQEAAPNVANNTGPHAASC(UniMod:4)FGAKK(UniMod:2114)	22514.58	4722.56	3602.86	5325.9	4593.6	2834.56	1435.1	0.195	-0.225	0.41	0.675	-0.041	-1.071
O60749	K	223	SNX2	SNX2_HUMAN Sorting nexin-2	VGK(UniMod:2114)EDSSSTEFVEK	7180.243	1330.62	973.473	1608.7	1181.61	1019.73	1066.11	-0.056	-0.502	0.223	0.214	0.017	0.047
O60749	K	287	SNX2	SNX2_HUMAN Sorting nexin-2	MVNK(UniMod:2114)AADAVNK	17616.34	4660.33	5987.95		1913.36	2202.14	2852.56	0.311	0.677		-0.532	-0.313	0.026
O60749	K	294	SNX2	SNX2_HUMAN Sorting nexin-2	AADAVNK(UniMod:2114)MTIK	10349.95	2610.19	1266.23		1792.3	2341.41	2339.82	0.149	-0.89		0.048	0.449	0.414
O60749	K	335	SNX2	SNX2_HUMAN Sorting nexin-2	K(UniMod:2114)ELSANTAAFAK	3189.88				2138.38		1051.5				0.722		-0.321
O60828	K	148	PQBP1	PQBP1_HUMAN Polyglutamine-binding protein 1	GYDK(UniMod:2114)VDR	68595.64	14550.7	13254.6	15714.6	7198.46	9130.35	8746.93	0.081	-0.003	0.241	-0.223	0.029	-0.181
O60828	K	189	PQBP1	PQBP1_HUMAN Polyglutamine-binding protein 1	EELAPYPK(UniMod:2114)SK	712644.4	162059	157294	148760	79297.5	82219.2	83014.7	0.197	0.205	0.123	-0.123	-0.162	-0.296
O60828	K	191	PQBP1	PQBP1_HUMAN Polyglutamine-binding protein 1	EELAPYPKSK(UniMod:2114)	712644.4	162059	157294	148760	79297.5	82219.2	83014.7	0.197	0.205	0.123	-0.123	-0.162	-0.296
O60828	K	223	PQBP1	PQBP1_HUMAN Polyglutamine-binding protein 1	GTWSTGLPK(UniMod:2114)R	261933.2	61952.1	59708.6	66313.5	23908.2	26227.8	23823	0.331	0.329	0.478	-0.331	-0.289	-0.576
O60832	K	443	DKC1	DKC1_HUMAN H/ACA ribonucleoprotein complex subunit DKC1	APQVVAEAAK(UniMod:2114)TAK	159613.9	27248.3	30651.2	30457.6	20433.7	23738.4	27084.7	-0.23	-0.062	-0.07	-0.08	0.057	0.327
O60841	K	50	EIF5B	IF2P_HUMAN Eukaryotic translation initiation factor 5B	K(UniMod:2114)QDFDEDDILK	26702.4	5448.35	3720.47	5497	4195.22	5053.23	2788.13	0.072	-0.408	0.147	0.152	0.456	-0.476
O60841	K	275	EIF5B	IF2P_HUMAN Eukaryotic translation initiation factor 5B	K(UniMod:2114)FEEETVK	78253	13346.4	15328.7	16769.7	11362.8	10224.2	11221.2	-0.204	0.067	0.188	0.022	-0.096	-0.035
O60841	K	284	EIF5B	IF2P_HUMAN Eukaryotic translation initiation factor 5B	SK(UniMod:2114)VTVDTGVIPASEEK	55175.8	10588.7	10515.2	10495.4	6185.14	8365.71	9025.65	-0.032	0.029	0.018	-0.35	0.121	0.157
O60841	K	342	EIF5B	IF2P_HUMAN Eukaryotic translation initiation factor 5B	ATVK(UniMod:2114)AMQEALAK	25883.26	4414.72	5121.15	4733.28	2761.38	4166.08	4686.65	-0.2	0.085	-0.037	-0.419	0.209	0.305
O60841	K	436	EIF5B	IF2P_HUMAN Eukaryotic translation initiation factor 5B	LLQAQGVEVPSK(UniMod:2114)DSLPK	12537.152	670.402	1534.36	1198.94	3664.35	2486.86	2982.24	-1.681	-0.416	-0.78	1.227	0.702	0.891
O60841	K	453	EIF5B	IF2P_HUMAN Eukaryotic translation initiation factor 5B	K(UniMod:2114)IPQQLESK	403989.3	68707.8	78456.4	81895.4	57262.5	58665.3	59001.9	-0.216	0.047	0.1	-0.021	0.049	-0.016
O60869	K	25	EDF1	EDF1_HUMAN Endothelial differentiation-related factor 1	SK(UniMod:2114)QAILAAQR	1482593	298494	330819	342927	168407	161389	180557	0.049	0.121	0.234	-0.206	-0.145	-0.11
O60869	K	50	EDF1	EDF1_HUMAN Endothelial differentiation-related factor 1	WAAGQNK(UniMod:2114)QHSITK	41937.34	11643.1	10545.6	7588.24	4151.31	3155.02	4854.07	0.6	0.38	-0.033	-0.317	-0.591	-0.096
O60870	K	231	KIN	KIN17_HUMAN DNA/RNA-binding protein KIN17	SSTLGPSALK(UniMod:2114)TIGSSASVK	22652.77	5842.09	6745.92	4953.59	1439.65	1298.37	2373.15	0.553	0.848	0.636	-0.846	-1.024	-0.223
O60884	K	39	DNAJA2	DNJA2_HUMAN DnaJ homolog subfamily A member 2	EYHPDK(UniMod:2114)NPNAGDK	67088.83	11927.9	14624.4	11012.9	9555.81	9093.12	10874.7	-0.149	0.105	-0.196	0.023	-0.001	0.161
O60884	K	134	DNAJA2	DNJA2_HUMAN DnaJ homolog subfamily A member 2	TTK(UniMod:2114)LQLSK	25109.73	3619.36	5911.31	4907.09	3768.89	3259.05	3644.03	-0.437	0.231	0.07	0.113	-0.049	0.016
O60885	K	333	BRD4	BRD4_HUMAN Bromodomain-containing protein 4	K(UniMod:2114)DVPDSQQHPAPEK	34775.24	3207.28	10545.5	8775.16	4221.57	3807.96	4217.77	-0.91	0.88	0.538	-0.178	-0.261	-0.125
O60885	K	694	BRD4	BRD4_HUMAN Bromodomain-containing protein 4	VDVIAGSSK(UniMod:2114)MK	14539.4	14539.4						-0.209
O60885	K	696	BRD4	BRD4_HUMAN Bromodomain-containing protein 4	VDVIAGSSKMK(UniMod:2114)	60410.92		15066.9	17347.4	7323.54	11892.7	8780.38		0.256	0.382	-0.522	0.243	-0.206
O60885	K	1050	BRD4	BRD4_HUMAN Bromodomain-containing protein 4	HHK(UniMod:2114)SDPYSTGHLR	11434.038	3745.05	1929.59	1978.7	2217.7	817.4	745.598	0.984	0.1	0.06	0.564	-0.81	-0.954
O60885	K	1191	BRD4	BRD4_HUMAN Bromodomain-containing protein 4	TPVAPK(UniMod:2114)K	42961.79		13428.1	15515.2		8402.09	5616.4		0.296	0.427		-0.052	-0.645
O60927	K	31	PPP1R11	PP1RB_HUMAN E3 ubiquitin-protein ligase PPP1R11	SLTIK(UniMod:2114)LR	722948.8	143534	139838	155340	89828.8	93852	100556	0.077	-0.081	0.405	-0.221	-0.112	-0.125
O60927	K	40	PPP1R11	PP1RB_HUMAN E3 ubiquitin-protein ligase PPP1R11	K(UniMod:2114)VEWTSDTVDNEHMGR	2708.78	1156.23	1552.55					-0.424	-0.118
O60934	K	441	NBN	NBN_HUMAN Nibrin	LPSINK(UniMod:2114)SK	232982.5	49824.9	45894.4	44199.9	30079.2	32244.1	30740	0.23	0.068	-0.186	0.022	-0.068	-0.123
O60934	K	622	NBN	NBN_HUMAN Nibrin	ISQENEIGK(UniMod:2114)K	6758.2	1863.52	1828.91		642.11	1262.26	1161.4	0.401	0.331		-0.616	0.169	0.063
O60934	K	623	NBN	NBN_HUMAN Nibrin	ISQENEIGKK(UniMod:2114)	6758.2	1863.52	1828.91		642.11	1262.26	1161.4	0.401	0.331		-0.616	0.169	0.063
O75083	K	7	WDR1	WDR1_HUMAN WD repeat-containing protein 1	K(UniMod:2114)VFASLPQVER	75982.9	13659.3	13055.4	13244.2	11874.5	12268.6	11880.9	-0.103	-0.21	-0.189	0.149	0.169	0.125
O75083	K	115	WDR1	WDR1_HUMAN WD repeat-containing protein 1	DIAWTEDSK(UniMod:2114)R	22208.13	4259.88	3312.46	2970.04	5539.01	3369.99	2756.75	0.031	-0.374	-0.531	0.864	0.12	-0.168
O75083	K	182	WDR1	WDR1_HUMAN WD repeat-containing protein 1	FK(UniMod:2114)FTIGDHSR	9245.64		1800.8	2049	2760.64	1430.12	1205.08		-0.234	-0.047	0.878	-0.098	-0.342
O75093	K	78	SLIT1	SLIT1_HUMAN Slit homolog 1 protein	IHK(UniMod:2114)NDFAGLK	718.509	718.509
O75122	K	428	CLASP2	CLAP2_HUMAN CLIP-associating protein 2	AK(UniMod:2114)LSAPLAGMGNAK	13124.91	3002.72	3421.87	1701.76	1324.05	1979.39	1695.12	0.379	0.495	-0.601	-0.452	0.148	-0.026
O75122	K	492	CLASP2	CLAP2_HUMAN CLIP-associating protein 2	VLVNSASAQK(UniMod:2114)R	14858.75	2661.77	2821.32	2295.6	2427.72	2521.89	2130.45	-0.051	-0.039	-0.425	0.167	0.242	0.048
O75131	K	52	CPNE3	CPNE3_HUMAN Copine-3	IK(UniMod:2114)NC(UniMod:4)LNPQFSK	2738.508	888.888		653.429	552.548	643.643		0.243		-0.305	-0.097	0.101
O75131	K	253	CPNE3	CPNE3_HUMAN Copine-3	SSPVEFEC(UniMod:4)INEK(UniMod:2114)K	12285.87	3072.51	1966.21	2417.18	1029.8	1802.94	1997.23	0.504	-0.176	0.054	-0.728	0.058	0.231
O75131	K	254	CPNE3	CPNE3_HUMAN Copine-3	SSPVEFEC(UniMod:4)INEKK(UniMod:2114)	12285.87	3072.51	1966.21	2417.18	1029.8	1802.94	1997.23	0.504	-0.176	0.054	-0.728	0.058	0.231
O75131	K	262	CPNE3	CPNE3_HUMAN Copine-3	SYK(UniMod:2114)NSGVISVK	29920.21	6189.17	6278.44	5241.53	3985.25	4092.34	4133.48	0.183	0.168	-0.16	-0.106	-0.09	-0.05
O75150	K	420	RNF40	BRE1B_HUMAN E3 ubiquitin-protein ligase BRE1B	GLLLATK(UniMod:2114)NSHLR	8951.34	2108.73	2446.81		1706.71	2689.09		-0.365	-0.071		-0.147	0.585
O75151	K	266	PHF2	PHF2_HUMAN Lysine-specific demethylase PHF2	GEK(UniMod:2114)TFYLIR	10246.62	1322.55	2142.87	1895.16	1151.33	1799.11	1935.6	-0.791	0.333	-0.07	-0.192	0.326	0.338
O75151	K	642	PHF2	PHF2_HUMAN Lysine-specific demethylase PHF2	FSFSFSNK(UniMod:2114)K	6692.91	3420.89	3008.68				263.34	0.839	1.081				-2.281
O75151	K	643	PHF2	PHF2_HUMAN Lysine-specific demethylase PHF2	FSFSFSNKK(UniMod:2114)	9321.809	2936.49		2998.52	909.145	2110.75	366.904	0.572		0.803	-0.321	0.768	-1.85
O75152	K	199	ZC3H11A	ZC11A_HUMAN Zinc finger CCCH domain-containing protein 11A	K(UniMod:2114)PAVNIK	28787.01	5700.42	5551.09	6123.22	2470.63	5411.85	3529.8	0.109	-0.067	0.123	-0.535	0.396	-0.08
O75152	K	288	ZC3H11A	ZC11A_HUMAN Zinc finger CCCH domain-containing protein 11A	K(UniMod:2114)FSAGGDSDPPLK	11048.8	3554.22	2539.54	4955.04				-0.207	-0.83	0.183
O75152	K	300	ZC3H11A	ZC11A_HUMAN Zinc finger CCCH domain-containing protein 11A	FSAGGDSDPPLK(UniMod:2114)R	37685.38	9336.24	8402.58	9688.67	3505.01	3734.22	3018.66	0.535	0.245	0.499	-0.317	-0.426	-0.592
O75152	K	413	ZC3H11A	ZC11A_HUMAN Zinc finger CCCH domain-containing protein 11A	TFSEVLAEK(UniMod:2114)K	19017.12	3239.88	3959.62	3758.96	2819.46	2736.74	2502.46	-0.157	-0.005	-0.032	0.204	-0.039	-0.027
O75152	K	414	ZC3H11A	ZC11A_HUMAN Zinc finger CCCH domain-containing protein 11A	TFSEVLAEKK(UniMod:2114)	19017.12	3239.88	3959.62	3758.96	2819.46	2736.74	2502.46	-0.157	-0.005	-0.032	0.204	-0.039	-0.027
O75152	K	435	ZC3H11A	ZC11A_HUMAN Zinc finger CCCH domain-containing protein 11A	LK(UniMod:2114)IDSEIK	19810.69	4782.41	6109.3	5009.26	1888.33	2021.39		0.224	0.439	0.201	-0.555	-0.657
O75152	K	643	ZC3H11A	ZC11A_HUMAN Zinc finger CCCH domain-containing protein 11A	C(UniMod:4)AAQTLEK(UniMod:2114)R	21054.89	4167.59	5292.27	4566.41	1815.03	2942.82	2270.77	0.141	0.348	0.183	-0.496	0.001	-0.233
O75152	K	654	ZC3H11A	ZC11A_HUMAN Zinc finger CCCH domain-containing protein 11A	VNVK(UniMod:2114)PSVVK	47425.26	9862.33	8810.18	9616.33	6900.93	5684.5	6550.99	0.141	-0.16	0.015	0.188	-0.292	0.053
O75152	K	665	ZC3H11A	ZC11A_HUMAN Zinc finger CCCH domain-containing protein 11A	VVSSPK(UniMod:2114)LAPK	287824.2	63755.9	69415.8	79361.5	24532.5	23235.7	27522.8	0.392	0.377	0.619	-0.424	-0.702	-0.317
O75152	K	698	ZC3H11A	ZC11A_HUMAN Zinc finger CCCH domain-containing protein 11A	PLSSSSVLQEPPAK(UniMod:2114)K	17299.19	2708.4	3902.37	4052.08	2472.96	1525.89	2637.49	-0.228	0.162	0.264	0.203	-0.694	0.236
O75152	K	699	ZC3H11A	ZC11A_HUMAN Zinc finger CCCH domain-containing protein 11A	K(UniMod:2114)AAVAVVPLVSEDK	28737.18	5785.81	8561.02	8090.99	2999.84	1881.55	1417.97	0.382	0.81	0.777	-0.003	-0.877	-1.144
O75153	K	295	CLUH	CLU_HUMAN Clustered mitochondria protein homolog	K(UniMod:2114)NFAVLQK	6551.34	1654.9			2690.71		2205.73	-0.562			0.598		0.223
O75164	K	506	KDM4A	KDM4A_HUMAN Lysine-specific demethylase 4A	LVFSGSKK(UniMod:2114)	48358.05	10881.1	11171.9	9378.59	5824.3	4611.35	6490.81	0.237	0.233	-0.115	-0.07	-0.324	-0.018
O75164	K	549	KDM4A	KDM4A_HUMAN Lysine-specific demethylase 4A	AQGQTGVLTVHSYAK(UniMod:2114)GDGR	11937.54	2515.54	2407.55	2456.4	3045.5	1512.55		-0.162	-0.268	-0.334	0.708	-0.218
O75164	K	893	KDM4A	KDM4A_HUMAN Lysine-specific demethylase 4A	AK(UniMod:2114)GALQSITAGQK	2773.657		1547.87			857.631	368.156		0.659			0.527	-0.88
O75165	K	696	DNAJC13	DJC13_HUMAN DnaJ homolog subfamily C member 13	FNK(UniMod:2114)VPEWQR	79379.1	15260.4	14784.2	16540.8	11097.3	11094	10602.4	-0.007	-0.112	0.055	0.053	0.02	-0.066
O75175	K	105	CNOT3	CNOT3_HUMAN CCR4-NOT transcription complex subunit 3	AYSK(UniMod:2114)EGLGLAQK	39407.28	7758.65	8383.89	7835.91	5461.11	5583.05	4384.67	0.116	0.08	-0.074	0.03	-0.017	-0.191
O75177	K	13	SS18L1	CREST_HUMAN Calcium-responsive transactivator	GK(UniMod:2114)GEVTQQTIQK	24342.47	4549.76	5597.06	5300.84	3329.73	2492.36	3072.72	-0.701	1.23	0.825	-0.904	-0.077	-0.429
O75179	K	63	ANKRD17	ANR17_HUMAN Ankyrin repeat domain-containing protein 17	VC(UniMod:4)DLLLK(UniMod:2114)K	12326.609	3742.7	3589.46	2631	1588.9	774.549		0.634	0.527	-0.052	-0.151	-1.201
O75179	K	64	ANKRD17	ANR17_HUMAN Ankyrin repeat domain-containing protein 17	VC(UniMod:4)DLLLKK(UniMod:2114)	8737.149	3742.7		2631	1588.9	774.549		0.823		0.137	0.038	-1.012
O75182	K	319	SIN3B	SIN3B_HUMAN Paired amphipathic helix protein Sin3b	VLK(UniMod:2114)SQEVYENFLR	9170.88	1135.72		1184.6	2024.03	2637.94	2188.59	-0.795		-0.666	0.418	0.823	0.355
O75182	K	395	SIN3B	SIN3B_HUMAN Paired amphipathic helix protein Sin3b	EIDYASC(UniMod:4)K(UniMod:2114)R	71311.07	15396	14627.9	16135.2	9190.19	6690.11	9271.67	0.263	0.182	0.4	-0.101	-0.536	-0.264
O75182	K	406	SIN3B	SIN3B_HUMAN Paired amphipathic helix protein Sin3b	ALPK(UniMod:2114)TYQQPK	261839.9	48105.6	53141.7	59084.8	34145.1	33044.6	34318.1	-0.003	0.132	0.362	-0.118	-0.143	-0.286
O75182	K	1059	SIN3B	SIN3B_HUMAN Paired amphipathic helix protein Sin3b	FK(UniMod:2114)LSTHK	53261.35	8423.7	11623.7	8266.57	8528.98	7859.21	8559.19	-0.247	0.21	-0.206	0.151	0.055	-0.02
O75351	K	163	VPS4B	VPS4B_HUMAN Vacuolar protein sorting-associated protein 4B	FPHLFTGK(UniMod:2114)R	104594.1	21966.9	17073.6	20256.3	14717.6	15317.8	15261.9	0.111	-0.263	-0.105	0.06	0.072	0.067
O75362	K	110	ZNF217	ZN217_HUMAN Zinc finger protein 217	VEAEYLSPLDK(UniMod:2114)SQVR	73941.88	16660.7	18405.6	20739.1	5608.12	6573.59	5954.77	0.468	0.585	0.816	-0.826	-0.558	-0.542
O75362	K	166	ZNF217	ZN217_HUMAN Zinc finger protein 217	FK(UniMod:2114)EPWFLK	52965.77	13185.4	11648.5	7294.77	7361.78	7419.08	6056.24	0.45	0.244	-0.373	-0.114	-0.064	-0.199
O75362	K	348	ZNF217	ZN217_HUMAN Zinc finger protein 217	GSC(UniMod:4)AGLSQEK(UniMod:2114)EK	101450	21400.2	21062.5	18522.9	10935.8	14632.5	14896.1	0.19	0.141	0.014	-0.501	-0.042	0.142
O75362	K	352	ZNF217	ZN217_HUMAN Zinc finger protein 217	C(UniMod:4)K(UniMod:2114)HSHGEAPSVDADPK	13085.82	3330.91	2020.1		2551.93	2903.84	2279.04	0.182	-0.566		0.075	0.3	0.109
O75362	K	366	ZNF217	ZN217_HUMAN Zinc finger protein 217	HSHGEAPSVDADPK(UniMod:2114)LPSSK	47413.03	8898.61	9311.16	6505.66	8962.93	6716.28	7018.39	-0.001	0.038	-0.421	0.287	-0.091	0.131
O75362	K	465	ZNF217	ZN217_HUMAN Zinc finger protein 217	IK(UniMod:2114)HLTSSR	32369.8	6068.77	6933.09	5703.28	5756.44	3663.29	4244.93	0.015	0.18	-0.043	0.216	-0.398	-0.026
O75362	K	565	ZNF217	ZN217_HUMAN Zinc finger protein 217	FFDGAK(UniMod:2114)DVTGSPPAK	73717.52	17097.5	20431.1	18312.4	6893.02	5450.6	5532.9	0.517	0.747	0.648	-0.516	-0.816	-0.636
O75362	K	574	ZNF217	ZN217_HUMAN Zinc finger protein 217	DVTGSPPAK(UniMod:2114)QLK	198281.6	42998.4	44199.1	45613.1	19352	23985.3	22133.7	0.283	0.296	0.4	-0.592	-0.243	-0.201
O75362	K	577	ZNF217	ZN217_HUMAN Zinc finger protein 217	DVTGSPPAKQLK(UniMod:2114)	198281.6	42998.4	44199.1	45613.1	19352	23985.3	22133.7	0.283	0.296	0.4	-0.592	-0.243	-0.201
O75362	K	627	ZNF217	ZN217_HUMAN Zinc finger protein 217	NPTPAYLDLLK(UniMod:2114)K	95055.83	25951.8	25951.4	24641.3	6766.57	5087.82	6656.94	0.867	0.84	0.823	-0.796	-1.169	-0.622
O75362	K	628	ZNF217	ZN217_HUMAN Zinc finger protein 217	NPTPAYLDLLKK(UniMod:2114)	95055.83	25951.8	25951.4	24641.3	6766.57	5087.82	6656.94	0.867	0.84	0.823	-0.796	-1.169	-0.622
O75362	K	644	ZNF217	ZN217_HUMAN Zinc finger protein 217	TK(UniMod:2114)ADVTPPPDGSTTHNLEVSPK	17933.8	6603.87		8027.37	3302.56			0.051		0.364	-0.671
O75362	K	734	ZNF217	ZN217_HUMAN Zinc finger protein 217	LEHK(UniMod:2114)YNPDVHK	6208.78	1297.2	2115.18	2142.99	653.41			-0.298	0.38	0.458	-1.011
O75362	K	777	ZNF217	ZN217_HUMAN Zinc finger protein 217	PK(UniMod:2114)SAFPAQSK	67538.48	15309.9	15784.3	18004.9	5688.59	7263.52	5487.27	0.43	0.447	0.695	-0.722	-0.33	-0.576
O75362	K	785	ZNF217	ZN217_HUMAN Zinc finger protein 217	SAFPAQSK(UniMod:2114)SLPSAK	421662.9	96853.8	100010	96925.4	43770.3	42877.5	41225.9	0.396	0.416	0.429	-0.473	-0.464	-0.362
O75362	K	791	ZNF217	ZN217_HUMAN Zinc finger protein 217	SLPSAK(UniMod:2114)GK	230295.1	47129.3	51836.8	63697.9	20430.7	23398.2	23802.2	0.25	0.361	0.716	-0.679	-0.444	-0.261
O75362	K	853	ZNF217	ZN217_HUMAN Zinc finger protein 217	TSVSPAPDK(UniMod:2114)TK	200324.8	41446.6	50287.5	48247.3	19085.2	19359.4	21898.8	0.252	0.504	0.502	-0.59	-0.531	-0.194
O75362	K	855	ZNF217	ZN217_HUMAN Zinc finger protein 217	TSVSPAPDKTK(UniMod:2114)	200324.8	41446.6	50287.5	48247.3	19085.2	19359.4	21898.8	0.252	0.504	0.502	-0.59	-0.531	-0.194
O75362	K	918	ZNF217	ZN217_HUMAN Zinc finger protein 217	SASNTAAEFGEPLPK(UniMod:2114)R	94112.31	25013.5	24059.1	24174.4	6007.13	8059.68	6798.5	0.758	0.675	0.74	-1.023	-0.56	-0.647
O75367	K	123	MACROH2A1	H2AY_HUMAN Core histone macro-H2A.1	GK(UniMod:2114)LEAIITPPPAK	140761.9	28915.1	23471.3	32600.1	17779.4	19855.4	18140.6	0.123	-0.176	0.172	-0.105	0.03	-0.102
O75367	K	134	MACROH2A1	H2AY_HUMAN Core histone macro-H2A.1	LEAIITPPPAK(UniMod:2114)K	250136.2	47070.4	52500	57023.2	28631.1	31123.2	33788.3	0.008	0.168	0.161	-0.235	-0.139	-0.022
O75367	K	135	MACROH2A1	H2AY_HUMAN Core histone macro-H2A.1	LEAIITPPPAKK(UniMod:2114)	250136.2	47070.4	52500	57023.2	28631.1	31123.2	33788.3	0.008	0.168	0.161	-0.235	-0.139	-0.022
O75367	K	301	MACROH2A1	H2AY_HUMAN Core histone macro-H2A.1	NC(UniMod:4)LALADDK(UniMod:2114)K	12011.824	2090.98	1786.25	2519.51	757.444	2519.07	2338.57	-0.053	-0.278	0.093	-1.044	0.666	0.557
O75367	K	302	MACROH2A1	H2AY_HUMAN Core histone macro-H2A.1	NC(UniMod:4)LALADDKK(UniMod:2114)	12011.824	2090.98	1786.25	2519.51	757.444	2519.07	2338.57	-0.053	-0.278	0.093	-1.044	0.666	0.557
O75367	K	304	MACROH2A1	H2AY_HUMAN Core histone macro-H2A.1	LK(UniMod:2114)SIAFPSIGSGR	18970.89	2663.15	4874.43	2517.58	2442	2963.54	3510.19	-0.421	0.453	-0.626	-0.072	0.183	0.426
O75369	K	6	FLNB	FLNB_HUMAN Filamin-B	PVTEK(UniMod:2114)DLAEDAPWK	10050.305	706.185	1137.01	1529.85	3039.8	1598.59	2038.87	-1.32	-0.671	-0.247	1.261	0.291	0.628
O75369	K	313	FLNB	FLNB_HUMAN Filamin-B	NK(UniMod:2114)TYSVEYLPK	39154.71	6684.17	7371.05	4985.18	5631.01	8385.11	6098.19	-0.161	-0.058	-0.627	0.066	0.598	0.125
O75369	K	322	FLNB	FLNB_HUMAN Filamin-B	TYSVEYLPK(UniMod:2114)VTGLHK	10656.53	2397.08			3616.42	1989.48	2653.55	-0.335			0.733	-0.171	0.23
O75369	K	349	FLNB	FLNB_HUMAN Filamin-B	SPFEVSVDK(UniMod:2114)AQGDASK	38282.75	5115.18	6492.92	7023.75	6649.47	7494.83	5506.6	-0.523	-0.217	-0.108	0.33	0.46	0.001
O75369	K	681	FLNB	FLNB_HUMAN Filamin-B	APLK(UniMod:2114)IFAQDGEGQR	55956.65	8414.09	12134.7	12607.5	7806.62	7127.38	7866.36	-0.328	0.162	0.213	0.039	-0.135	-0.007
O75369	K	948	FLNB	FLNB_HUMAN Filamin-B	IK(UniMod:2114)LNGLENR	30603.95	5857.07	5036.01	5106.85	4997.38	4446.36	5160.28	-0.013	-0.269	-0.253	0.233	0.022	0.223
O75369	K	987	FLNB	FLNB_HUMAN Filamin-B	K(UniMod:2114)VVPC(UniMod:4)LVTPVTGR	75372.57	13440.3	15388.5	15024.2	10753.4	9550.27	11215.9	-0.097	0.06	0.021	0.056	-0.157	0.06
O75369	K	1416	FLNB	FLNB_HUMAN Filamin-B	VPVK(UniMod:2114)DVVDPSK	67265.02	9532.1	10864.2	9907.42	14856.5	12099.7	10005.1	-0.433	-0.283	-0.42	0.682	0.343	0.055
O75369	K	1425	FLNB	FLNB_HUMAN Filamin-B	VK(UniMod:2114)IAGPGLGSGVR	142738.3	22972.7	26275.2	25546	22747.4	22680.9	22516.1	-0.265	-0.109	-0.154	0.196	0.15	0.125
O75369	K	1510	FLNB	FLNB_HUMAN Filamin-B	VK(UniMod:2114)VLPTYDASK	122811.6	20787.2	18649.9	22237.3	18516	21937.4	20683.8	-0.191	-0.385	-0.136	0.117	0.319	0.22
O75369	K	1757	FLNB	FLNB_HUMAN Filamin-B	K(UniMod:2114)GEITGEVHMPSGK	13990.65	3950.59	2210.47	2375.91	1991.13	2448.22	1014.33	0.652	-0.224	-0.125	0.138	0.394	-0.892
O75369	K	1780	FLNB	FLNB_HUMAN Filamin-B	TATPEIVDNK(UniMod:2114)DGTVTVR	35466.97	5076.61	4885.67	6190.78	6149.45	6161.86	7002.6	-0.426	-0.519	-0.182	0.326	0.287	0.457
O75369	K	1979	FLNB	FLNB_HUMAN Filamin-B	EVGEHLVSIK(UniMod:2114)K	40583.96	5789.58	7157.96	6887.86	7597.06	6643.57	6507.93	-0.436	-0.168	-0.228	0.431	0.195	0.151
O75369	K	1980	FLNB	FLNB_HUMAN Filamin-B	EVGEHLVSIKK(UniMod:2114)	40583.96	5789.58	7157.96	6887.86	7597.06	6643.57	6507.93	-0.436	-0.168	-0.228	0.431	0.195	0.151
O75369	K	2518	FLNB	FLNB_HUMAN Filamin-B	VTSK(UniMod:2114)GAGLSK	73267.51	12406.5	13002.7	11352.6	9748.21	11963	14794.5	-0.183	-0.153	-0.353	-0.056	0.198	0.49
O75369	K	2530	FLNB	FLNB_HUMAN Filamin-B	AFVGQK(UniMod:2114)SSFLVDC(UniMod:4)SK	8463.174	1943.35	976.374	1571.87	1220.87	1486.44	1264.27	0.279	-0.752	-0.07	0.083	0.325	0.077
O75369	K	2576	FLNB	FLNB_HUMAN Filamin-B	HVGNQQYNVTYVVK(UniMod:2114)ER	12675.75	2119.41		1819.13	1658.61	4041.48	3037.12	-0.392		-0.655	-0.271	0.972	0.545
O75376	K	201	NCOR1	NCOR1_HUMAN Nuclear receptor corepressor 1	VEQQILK(UniMod:2114)LK	125669.6	27119.4	23944.5	30426.4	14355.6	13388	16435.7	0.097	0	0.288	-0.045	-0.279	-0.119
O75376	K	288	NCOR1	NCOR1_HUMAN Nuclear receptor corepressor 1	K(UniMod:2114)LILFFK	88253.1	24249.7	20053.8	22405.2	6926.35	6882.87	7735.18	0.596	0.404	0.506	-0.437	-0.58	-0.547
O75376	K	294	NCOR1	NCOR1_HUMAN Nuclear receptor corepressor 1	LILFFK(UniMod:2114)R	73695.75	22381.3	11691.4	15316.6	7846.36	7940.07	8520.02	0.633	-0.222	0.11	-0.105	-0.221	-0.254
O75376	K	553	NCOR1	NCOR1_HUMAN Nuclear receptor corepressor 1	DK(UniMod:2114)IDGTAEETEER	21463.48	3765.61	3269.86	3659.97	4450.67	3719.71	2597.66	-0.255	-0.377	-0.272	0.761	0.369	-0.285
O75376	K	670	NCOR1	NCOR1_HUMAN Nuclear receptor corepressor 1	NFYFNYK(UniMod:2114)R	65481.27	14903.2	13113.1	13653.7	7585.28	9060.7	7165.29	0.162	0.059	0.06	-0.038	0.086	-0.388
O75376	K	683	NCOR1	NCOR1_HUMAN Nuclear receptor corepressor 1	HNLDNLLQQHK(UniMod:2114)QK	26742.53	5659.56	5977.9	4845.08	4085.57	3862.62	2311.8	0.062	0.223	-0.138	0.366	0.152	-0.724
O75376	K	965	NCOR1	NCOR1_HUMAN Nuclear receptor corepressor 1	HIK(UniMod:2114)AMHESALLEEQR	16816.96	2440.39	3443.63	4076.18	2620.59	1905.77	2330.4	-0.501	0.078	0.264	0.377	-0.216	-0.061
O75376	K	1152	NCOR1	NCOR1_HUMAN Nuclear receptor corepressor 1	GTPTSK(UniMod:2114)ISVESIPSLR	59630.38	8955.71	10895.8	10204.2	8061.16	12398.8	9114.71	-0.484	-0.119	-0.271	0.139	0.627	0.048
O75376	K	1207	NCOR1	NCOR1_HUMAN Nuclear receptor corepressor 1	EEAASK(UniMod:2114)GHVIYEGK	7531.624	1865.04	1685.87	1371.82	792.162	960.532	856.2	0.303	0.239	-0.116	-0.158	-0.013	-0.314
O75376	K	1244	NCOR1	NCOR1_HUMAN Nuclear receptor corepressor 1	TAHEISLK(UniMod:2114)R	46236.37	11554	10740.2		9292.83	6916.38	7732.96	0	-0.023		0.461	-0.099	-0.073
O75376	K	1334	NCOR1	NCOR1_HUMAN Nuclear receptor corepressor 1	AFEGAITK(UniMod:2114)GK	117292.6	19152.9	23410.9	22409.1	17031.5	19134.4	16153.8	-0.365	0.007	-0.114	0.241	0.276	-0.104
O75376	K	1404	NCOR1	NCOR1_HUMAN Nuclear receptor corepressor 1	HNVK(UniMod:2114)SLITGPSK	17522.16	3623.25	2867.1	2396.4	2703.98	3407.95	2523.48	-0.02	-0.276	-0.592	0.332	0.533	-0.036
O75376	K	1412	NCOR1	NCOR1_HUMAN Nuclear receptor corepressor 1	SLITGPSK(UniMod:2114)LSR	310018.2	56321.4	59715.8	57868	43448.6	45142.4	47522	-0.212	-0.046	-0.149	0.188	0.11	0.049
O75376	K	1468	NCOR1	NCOR1_HUMAN Nuclear receptor corepressor 1	STLHEAPK(UniMod:2114)AQLSPGIYDDTSAR	30799.06	7374.54	7514.17	8771.06	2131.2	2431.38	2576.71	0.424	0.533	0.699	-0.592	-0.535	-0.587
O75376	K	1511	NCOR1	NCOR1_HUMAN Nuclear receptor corepressor 1	TSDVTISSNK(UniMod:2114)STNHER	17740.41	2380.15	2566.07	3495.92	3950.39	1995.35	3352.53	-0.62	-0.43	-0.041	0.886	-0.233	0.38
O75376	K	1875	NCOR1	NCOR1_HUMAN Nuclear receptor corepressor 1	TLEVEK(UniMod:2114)R	142292.4	33678.7	27084.5	33675.9	14580.3	18148.3	15124.7	0.247	0.015	0.271	-0.186	-0.004	-0.402
O75376	K	2127	NCOR1	NCOR1_HUMAN Nuclear receptor corepressor 1	VSPENLVDK(UniMod:2114)SR	157880.8	36164.2	28612.8	33457.8	22014.7	19933.1	17698.2	0.161	-0.094	0.074	0.22	-0.056	-0.363
O75390	K	215	CS	CISY_HUMAN Citrate synthase, mitochondrial	LPC(UniMod:4)VAAK(UniMod:2114)IYR	36112.26	5600.16	7291.32	5258.62	6404.05	5328.16	6229.95	-0.315	0.06	-0.415	0.325	0.069	0.22
O75391	K	166	SPAG7	SPAG7_HUMAN Sperm-associated antigen 7	DK(UniMod:2114)YSHLIGK	55405.5	10874.9	11259.9	12940.4	6615.13	8257.81	5457.36	0.06	0.062	0.216	-0.108	0.141	-0.428
O75391	K	173	SPAG7	SPAG7_HUMAN Sperm-associated antigen 7	YSHLIGK(UniMod:2114)GAAK	127312.8	31118.1	28763.6	25309.2	15626.2	12880.7	13615	0.404	0.242	0.01	-0.041	-0.391	-0.282
O75391	K	197	SPAG7	SPAG7_HUMAN Sperm-associated antigen 7	TYGC(UniMod:4)VPVANK(UniMod:2114)R	30783.77	9367.33	10755.4	7741.03		1034.19	1885.82	0.872	1.023	0.502		-1.829	-0.934
O75396	K	124	SEC22B	SC22B_HUMAN Vesicle-trafficking protein SEC22b	K(UniMod:2114)LYIDSR	42416.33	5526.67	9026.52	7105.95	7006.38	6984.78	6766.03	-0.442	0.183	-0.072	0.166	0.147	-0.037
O75400	K	184	PRPF40A	PR40A_HUMAN Pre-mRNA-processing factor 40 homolog A	TPAEQLLSK(UniMod:2114)C(UniMod:4)PWK	7197.164	1329.34	810.615	1145.51	1455.87	1583.62	872.209	-0.085	-0.837	-0.282	0.614	0.751	-0.218
O75446	K	91	SAP30	SAP30_HUMAN Histone deacetylase complex subunit SAP30	IQK(UniMod:2114)SISQK	49559.58	11035.5	8385.95	11498.5	5847.81	6980.18	5811.64	0.108	-0.268	0.648	-0.33	-0.132	-0.084
O75475	K	143	PSIP1	PSIP1_HUMAN PC4 and SFRS1-interacting protein	AVDITTPK(UniMod:2114)AAR	309340.6	57228.7	62775.3	61368.8	38800.8	42796.9	46370.1	-0.08	-0.007	0.032	-0.185	0.044	0.14
O75475	K	189	PSIP1	PSIP1_HUMAN PC4 and SFRS1-interacting protein	PAATEVK(UniMod:2114)IPK	114596.2	20813.9	23278	24242.3	15212.6	15063.5	15985.9	-0.102	0	0.129	-0.098	-0.025	0.041
O75475	K	407	PSIP1	PSIP1_HUMAN PC4 and SFRS1-interacting protein	FK(UniMod:2114)VSQVIMEK	106713.5	25365.2	23261.1	24910	10122.5	11930.8	11123.9	0.371	0.186	0.356	-0.499	-0.174	-0.295
O75477	K	201	ERLIN1	ERLN1_HUMAN Erlin-1	LLIAAQK(UniMod:2114)QK	63915.27	10902.8	10290.1	12363.3	10601.5	10223.7	9533.87	-0.202	-0.209	-0.059	0.239	0.067	0.108
O75496	K	27	GMNN	GEMI_HUMAN Geminin	TLK(UniMod:2114)MIQPSASGSLVGR	87049.46	22884.7	24778.9	23436.6	5209.01	5499.93	5240.32	0.569	0.701	0.672	-0.663	-0.839	-0.498
O75496	K	50	GMNN	GEMI_HUMAN Geminin	ENELSAGLSK(UniMod:2114)R	152286.6	40425.5	40970.3	37318.6	10137.9	12956.5	10477.8	0.488	0.524	0.441	-0.605	-0.505	-0.401
O75530	K	19	EED	EED_HUMAN Polycomb protein EED	EVSTAPAGTDMPAAK(UniMod:2114)K	25474.3	5481.83	6335.1	4925.82	2517.13	3324.44	2889.98	0.196	0.462	0.116	-0.421	-0.075	-0.336
O75530	K	20	EED	EED_HUMAN Polycomb protein EED	EVSTAPAGTDMPAAKK(UniMod:2114)	25474.3	5481.83	6335.1	4925.82	2517.13	3324.44	2889.98	0.196	0.462	0.116	-0.421	-0.075	-0.336
O75531	K	54	BANF1	BAF_HUMAN Barrier-to-autointegration factor	K(UniMod:2114)DEDLFR	41249.94	8592.08	6969.54	5653.58	6137	5864.54	8033.2	0.17	-0.142	-0.435	0.032	-0.048	0.363
O75533	K	6	SF3B1	SF3B1_HUMAN Splicing factor 3B subunit 1	IAK(UniMod:2114)THEDIEAQIR	6122.539	2090.68	740.07	2134.54	562.275		594.974	0.792	-0.725	0.77	-0.608		-0.566
O75533	K	141	SF3B1	SF3B1_HUMAN Splicing factor 3B subunit 1	LDPFADGGK(UniMod:2114)TPDPK	31773.36	8448.64	5881.14	5170.41	3654.4	4703.25	3915.52	0.489	-0.052	-0.272	-0.225	0.165	-0.165
O75533	K	146	SF3B1	SF3B1_HUMAN Splicing factor 3B subunit 1	TPDPK(UniMod:2114)MNAR	17559.79	3244.91	4457.85	4003.01	1444.84	2492.02	1917.16	0.015	0.454	0.265	-0.658	0.154	-0.289
O75533	K	195	SF3B1	SF3B1_HUMAN Splicing factor 3B subunit 1	VVNGAAASQPPSK(UniMod:2114)R	129215.1	27130.7	27329.2	27594.2	16149.1	14611.1	16400.8	0.146	0.137	0.118	-0.108	-0.227	-0.125
O75533	K	213	SF3B1	SF3B1_HUMAN Splicing factor 3B subunit 1	WDQTADQTPGATPK(UniMod:2114)K	38972.55	9221.21	10681.2	8721.66	4062.56	3309.58	2976.34	0.45	0.644	0.317	-0.237	-0.507	-0.726
O75533	K	214	SF3B1	SF3B1_HUMAN Splicing factor 3B subunit 1	K(UniMod:2114)LSSWDQAETPGHTPSLR	384117	90962.4	80410.9	76886.9	41951.7	44157.7	49747.4	0.332	0.135	0.037	-0.29	-0.19	-0.083
O75533	K	240	SF3B1	SF3B1_HUMAN Splicing factor 3B subunit 1	AK(UniMod:2114)GSETPGATPGSK	51825.85	10336.5	9694.28	10656.2	8193.25	5715.48	7230.14	0.049	-0.062	0.041	0.209	-0.285	-0.011
O75533	K	333	SF3B1	SF3B1_HUMAN Splicing factor 3B subunit 1	GGDSIGETPTPGASK(UniMod:2114)R	328643.8	60306.1	65932.1	65047.9	42822.7	46577.5	47957.5	-0.083	0.027	-0.027	-0.082	0.065	0.042
O75534	K	91	CSDE1	CSDE1_HUMAN Cold shock domain-containing protein E1	IK(UniMod:2114)QEILPEER	6434.37	3647.21					2787.16	-0.068					-0.008
O75534	K	277	CSDE1	CSDE1_HUMAN Cold shock domain-containing protein E1	VPSK(UniMod:2114)NQNDPLPGR	91568.8	14665.6	19061.8	17329.3	14554.9	11939.4	14017.8	-0.303	0.102	-0.052	0.21	-0.094	0.08
O75534	K	758	CSDE1	CSDE1_HUMAN Cold shock domain-containing protein E1	LK(UniMod:2114)NITLDDASAPR	154560.8	29492	31631	33101.2	18365.6	19839.2	22131.8	-0.028	0.1	0.149	-0.188	-0.095	0.006
O75554	K	274	WBP4	WBP4_HUMAN WW domain-binding protein 4	SIQK(UniMod:2114)QNSLGSNEEK	43175.37	10775.3	7549.78	8870.3	4325.91	5186.17	6467.91	0.328	-0.108	-0.185	-0.497	0.049	0.356
O75554	K	290	WBP4	WBP4_HUMAN WW domain-binding protein 4	K(UniMod:2114)SNPYGEWQEIK	185476	42930.3	36741.9	43319.1	21829.4	24220.5	16434.8	0.244	0.097	0.025	-0.24	0.194	-0.377
O75554	K	357	WBP4	WBP4_HUMAN WW domain-binding protein 4	TVTSLGVMADGVAPVFK(UniMod:2114)K	11822.558	236.717	627.881	1256.34	3029.49	3571.06	3101.07	-2.842	-1.358	-0.667	1.327	1.849	1.634
O75554	K	358	WBP4	WBP4_HUMAN WW domain-binding protein 4	TVTSLGVMADGVAPVFKK(UniMod:2114)	11822.558	236.717	627.881	1256.34	3029.49	3571.06	3101.07	-2.842	-1.358	-0.667	1.327	1.849	1.634
O75582	K	726	RPS6KA5	KS6A5_HUMAN Ribosomal protein S6 kinase alpha-5	ATFHAFNKYK(UniMod:2114)	4344.941	364.121	1391.62		1096.81	1492.39		-1.37	0.133		0.419	0.891
O75586	K	236	MED6	MED6_HUMAN Mediator of RNA polymerase II transcription subunit 6	NVQQTVSAK(UniMod:2114)GPPEK	10763.31	2029.99	2440.42	2734.84	1306.1	1121.37	1130.59	0.412	0.13	0.378	-0.562	0.182	-0.598
O75676	K	729	RPS6KA4	KS6A4_HUMAN Ribosomal protein S6 kinase alpha-4	SVENAPLAK(UniMod:2114)R	465029.6	94157.9	98203.8	94479	57352	58854.3	61982.6	0.144	0.155	0.128	-0.237	-0.121	-0.127
O75691	K	1811	UTP20	UTP20_HUMAN Small subunit processome component 20 homolog	SK(UniMod:2114)VVNDEEVVR	48272.83	10400.1	7966.68	10679.1	6513.11	5381.65	7332.19	0.129	-0.153	0.096	0.04	-0.332	0.164
O75691	K	2510	UTP20	UTP20_HUMAN Small subunit processome component 20 homolog	K(UniMod:2114)HLPEPVAIK	72938.09	14981.7	15567.4	17984	8652.92	6788.33	8963.74	0.109	0.267	0.302	-0.096	-0.544	-0.093
O75691	K	2731	UTP20	UTP20_HUMAN Small subunit processome component 20 homolog	K(UniMod:2114)ALEFVTNPDIAAK	6025.79	2559.1	2323.31	1143.38				0.15	0.114	-1.083
O75691	K	2744	UTP20	UTP20_HUMAN Small subunit processome component 20 homolog	ALEFVTNPDIAAK(UniMod:2114)K	16923.12	2868.91	5147.32	4253.61	1661.42	1396.82	1595.04	-0.074	0.873	0.424	-0.275	-0.622	-0.381
O75691	K	2745	UTP20	UTP20_HUMAN Small subunit processome component 20 homolog	ALEFVTNPDIAAKK(UniMod:2114)	16923.12	2868.91	5147.32	4253.61	1661.42	1396.82	1595.04	-0.074	0.873	0.424	-0.275	-0.622	-0.381
O75694	K	740	NUP155	NU155_HUMAN Nuclear pore complex protein Nup155	NSQFAGGPLGNPNTTAK(UniMod:2114)VQQR	15570.1		4302.35	2444.28	2014.85	4609.75	2198.87		0.321	-0.534	-0.275	0.886	-0.25
O75694	K	997	NUP155	NU155_HUMAN Nuclear pore complex protein Nup155	AAPQSPSVPK(UniMod:2114)K	50374.1	7819.91	9214.53	12335.9	5959.58	7609.32	7434.86	-0.27	-0.063	0.319	-0.193	0.126	0.024
O75694	K	998	NUP155	NU155_HUMAN Nuclear pore complex protein Nup155	AAPQSPSVPKK(UniMod:2114)	50374.1	7819.91	9214.53	12335.9	5959.58	7609.32	7434.86	-0.27	-0.063	0.319	-0.193	0.126	0.024
O75717	K	805	WDHD1	WDHD1_HUMAN WD repeat and HMG-box DNA-binding protein 1	K(UniMod:2114)LILAQK	19345.37	4031.64	3306.69	4481.61	2092.8	2543.54	2889.09	0.171	-0.131	0.243	-0.322	-0.072	0.055
O75717	K	915	WDHD1	WDHD1_HUMAN WD repeat and HMG-box DNA-binding protein 1	VNPFK(UniMod:2114)VSASSK	306728.9	60483.3	63401.8	68854.7	34668	39349.9	39971.2	0.094	0.146	0.201	-0.256	-0.104	-0.138
O75717	K	971	WDHD1	WDHD1_HUMAN WD repeat and HMG-box DNA-binding protein 1	PK(UniMod:2114)QASAASYFQK	25864.77	9171.32	5588.78	5884.96	1693.32	1847.52	1678.87	1.225	0.495	0.505	-0.759	-0.664	-0.859
O75717	K	981	WDHD1	WDHD1_HUMAN WD repeat and HMG-box DNA-binding protein 1	QASAASYFQK(UniMod:2114)R	42287.33	8775.93	11679.7	10076.3	4358.73	3510.77	3885.9	0.282	0.679	0.401	-0.274	-0.618	-0.528
O75717	K	1108	WDHD1	WDHD1_HUMAN WD repeat and HMG-box DNA-binding protein 1	ENLNLSK(UniMod:2114)K	297108.5	61885.8	61206.6	59396	37774	38120.2	38725.9	0.16	0.129	0.021	-0.099	-0.117	-0.151
O75717	K	1109	WDHD1	WDHD1_HUMAN WD repeat and HMG-box DNA-binding protein 1	ENLNLSKK(UniMod:2114)	55269.6	55269.6						-0.2
O75792	K	267	RNASEH2A	RNH2A_HUMAN Ribonuclease H2 subunit A	K(UniMod:2114)ITSYFLNEGSQAR	12229.639	3966.39	2887.3	2498.91	1509.37	950.051	417.618	1.005	0.521	0.332	0.187	-0.378	-1.723
O75815	K	56	BCAR3	BCAR3_HUMAN Breast cancer anti-estrogen resistance protein 3	K(UniMod:2114)GPPPIR	83736.37	17136	16594.6	18113.3	9247.77	12533.2	10111.5	0.045	-0.03	0.083	-0.204	0.21	-0.16
O75821	K	153	EIF3G	EIF3G_HUMAN Eukaryotic translation initiation factor 3 subunit G	GQK(UniMod:2114)IVSC(UniMod:4)R	133979.7	24948.2	25654.4	27362	21037.6	17740.9	17236.6	-0.023	-0.039	0.078	0.176	-0.032	-0.217
O75821	K	195	EIF3G	EIF3G_HUMAN Eukaryotic translation initiation factor 3 subunit G	EK(UniMod:2114)LPGELEPVQATQNK	16284.61	3826.53	2768.55	2797.18	1383.27	1895.82	3613.26	0.374	-0.148	-0.11	-0.649	-0.156	0.631
O75821	K	209	EIF3G	EIF3G_HUMAN Eukaryotic translation initiation factor 3 subunit G	LPGELEPVQATQNK(UniMod:2114)TGK	70929.52	11771.1	14479.6	14490.5	9912.72	10244.8	10030.8	-0.193	0.05	0.075	0.004	0.09	-0.084
O75821	K	212	EIF3G	EIF3G_HUMAN Eukaryotic translation initiation factor 3 subunit G	TGK(UniMod:2114)YVPPSLR	604821.6	101212	95012.4	120160	102116	92106.7	94214.5	-0.194	-0.341	0.021	0.263	0.152	0.042
O75822	K	122	EIF3J	EIF3J_HUMAN Eukaryotic translation initiation factor 3 subunit J	K(UniMod:2114)LQEESDLELAK	72733.19	16135.3	14782.5	12041.1	9401.29	10305.3	10067.7	0.198	-0.029	-0.217	-0.055	0.031	0.014
O75822	K	166	EIF3J	EIF3J_HUMAN Eukaryotic translation initiation factor 3 subunit J	DK(UniMod:2114)ITQYEK	41675.81	6549.52	5956.71	8261.16	7876.54	6248.64	6783.24	-0.319	-0.556	0.023	0.474	0.093	0.228
O75822	K	224	EIF3J	EIF3J_HUMAN Eukaryotic translation initiation factor 3 subunit J	K(UniMod:2114)GVVPGGGLK	236162.8	46543.9	50176.9	45486.5	30152.2	29270.2	34533.1	0.031	0.039	0.004	-0.069	-0.158	0.097
O75844	K	429	ZMPSTE24	FACE1_HUMAN CAAX prenyl protease 1 homolog	AK(UniMod:2114)DLYSALIK	27517.38	3331.4	4212.91	6502.61	3161.18	4582.36	5726.92	-0.539	-0.151	0.317	-0.307	0.146	0.476
O75874	K	115	IDH1	IDHC_HUMAN Isocitrate dehydrogenase [NADP] cytoplasmic	EAIIC(UniMod:4)K(UniMod:2114)NIPR	14103.17	2238.73	3125.08		1971.73	3240.85	3526.78	-0.522	-0.04		-0.261	0.49	0.517
O75909	K	354	CCNK	CCNK_HUMAN Cyclin-K	AAEPPPPK(UniMod:2114)IPK	238332.3	46926.2	41159.5	56705.7	28567.9	30724.3	34248.7	0.048	-0.123	0.203	-0.242	0.016	0.042
O75915	K	187	ARL6IP5	PRAF3_HUMAN PRA1 family protein 3	LTDYISKVK(UniMod:2114)	14756.56	2627.89	3385.64	3248.18	2509.92	2984.93		-0.139	0.263	0.074	-0.267	0.113
O75937	K	108	DNAJC8	DNJC8_HUMAN DnaJ homolog subfamily C member 8	AYK(UniMod:2114)LLLDQEQK	10686.42	2427.48	2165.57	2581.85	1256.08	1037.1	1218.34	0.322	0.025	0.341	-0.11	-0.502	-0.133
O75937	K	231	DNAJC8	DNJC8_HUMAN DnaJ homolog subfamily C member 8	NFQANTK(UniMod:2114)GK	255532.4	55219	49911.3	44192.4	37276.9	35886.6	33046.2	0.18	-0.098	-0.212	0.131	-0.039	-0.021
O75940	K	177	SMNDC1	SPF30_HUMAN Survival of motor neuron-related-splicing factor 30	VK(UniMod:2114)WQQFNNR	80003.03	21430.3	24189.6	20578.8	4600.73	6112.14	3091.46	0.851	1.07	0.783	-0.784	-0.457	-1.519
O75943	K	370	RAD17	RAD17_HUMAN Cell cycle checkpoint protein RAD17	SDAVLSKSK(UniMod:2114)	143758.3	29341.5	27873.6	31622.8	17852.8	17231.1	19836.5	0.326	0.192	-0.144	-0.341	-0.144	0.053
O75947	K	63	ATP5PD	ATP5H_HUMAN ATP synthase subunit d, mitochondrial	ANVAK(UniMod:2114)AGLVDDFEK	28453.19	4783.8	5644.42	3419.47	4670.79	3749.14	6185.57	-0.229	0.044	-0.591	0.126	0.042	0.55
O75947	K	121	ATP5PD	ATP5H_HUMAN ATP synthase subunit d, mitochondrial	IVEYEKEMEK(UniMod:2114)	8692.93	1862.88		2248.8	1000.75	1472.68	2107.82	-0.115		0.278	-0.622	0.169	0.471
O75962	K	1775	TRIO	TRIO_HUMAN Triple functional domain protein	K(UniMod:2114)WLTSPVR	42483.74	12104.4	8687.99	10353.9	3274.76	3959.96	4102.73	0.694	0.266	0.521	-0.725	-0.381	-0.433
O76021	K	311	RSL1D1	RL1D1_HUMAN Ribosomal L1 domain-containing protein 1	K(UniMod:2114)TASVLSK	181811.3	35450.5	36475.9	36448.5	25655.5	24587	23193.9	-0.017	0.008	0.067	0.049	0.02	-0.184
O76021	K	385	RSL1D1	RL1D1_HUMAN Ribosomal L1 domain-containing protein 1	VEIQK(UniMod:2114)HATGK	49789.68	7057.34	14293.4	10528.6	6273.15	4143.05	7494.14	-0.395	0.607	0.226	-0.033	-0.599	0.137
O76021	K	395	RSL1D1	RL1D1_HUMAN Ribosomal L1 domain-containing protein 1	SPAK(UniMod:2114)SPNPSTPR	59011.85	11061.4	11885.8	12441.1	8072.74	7965.84	7584.97	-0.071	0.017	0.142	0.006	0.02	-0.17
O76021	K	408	RSL1D1	RL1D1_HUMAN Ribosomal L1 domain-containing protein 1	K(UniMod:2114)ALPASETPK	1022016	199174	213413	199328	128615	141672	139814	-0.016	0.068	0.029	-0.115	0.057	-0.081
O76021	K	448	RSL1D1	RL1D1_HUMAN Ribosomal L1 domain-containing protein 1	SPSLGK(UniMod:2114)K	12450.51			2895.3		9555.21				-1.089		1.155
O76021	K	449	RSL1D1	RL1D1_HUMAN Ribosomal L1 domain-containing protein 1	SPSLGKK(UniMod:2114)	75121.57	11551.8	15101.9	8768.87	13023	12860.3	13815.7	-0.367	0.004	-0.721	0.338	0.353	0.337
O76021	K	468	RSL1D1	RL1D1_HUMAN Ribosomal L1 domain-containing protein 1	FFTTPSK(UniMod:2114)SVR	1182681	235007	231842	225734	161276	162345	166477	0.004	-0.031	-0.01	-0.007	0.035	-0.048
O76094	K	112	SRP72	SRP72_HUMAN Signal recognition particle subunit SRP72	LK(UniMod:2114)ELYGQVLYR	10816.96	1230.29	2440.83	1442.81	1196.75	2361.62	2144.66	-0.727	0.275	-0.501	-0.234	0.677	0.454
O94776	K	460	MTA2	MTA2_HUMAN Metastasis-associated protein MTA2	QTFLLQTTK(UniMod:2114)LTR	54569.46	12477.2	11836.3	10949.6	5593.64	7343.13	6369.59	0.296	0.217	0.044	-0.356	-0.012	-0.246
O94776	K	504	MTA2	MTA2_HUMAN Metastasis-associated protein MTA2	AAK(UniMod:2114)TPLK	250002	47544.6	48731.3	52341.7	28622.4	37245.1	35516.9	-0.008	0.025	0.067	-0.235	0.096	-0.001
O94776	K	508	MTA2	MTA2_HUMAN Metastasis-associated protein MTA2	TPLK(UniMod:2114)IHPLVR	617885.2	123740	130395	137243	76256.1	73185.2	77065.9	0.089	0.162	0.175	-0.104	-0.212	-0.166
O94776	K	539	MTA2	MTA2_HUMAN Metastasis-associated protein MTA2	GTK(UniMod:2114)TPINR	1501699	277111	275622	280553	228701	206285	233427	-0.073	-0.084	-0.119	0.155	-0.043	0.107
O94776	K	559	MTA2	MTA2_HUMAN Metastasis-associated protein MTA2	GLGGIMVK(UniMod:2114)R	424224.6	99449.9	90240.9	91597	48523.2	50091.5	44322.1	0.345	0.202	0.163	-0.185	-0.188	-0.393
O94782	K	343	USP1	UBP1_HUMAN Ubiquitin carboxyl-terminal hydrolase 1	INWLK(UniMod:2114)SATK	12422	3965.77	2617.04	4570.49	1268.7			0.334	-0.336	0.354	-0.797
O94782	K	360	USP1	UBP1_HUMAN Ubiquitin carboxyl-terminal hydrolase 1	FC(UniMod:4)SLGK(UniMod:2114)ITTNQGVK	5215.048	1636.72	2194.33	668.208			715.79	0.34	0.693	-1.137			-0.533
O94804	K	605	STK10	STK10_HUMAN Serine/threonine-protein kinase 10	FEQEINAK(UniMod:2114)K	5050.435		944.295		1101.98	1630.04	1374.12		-0.658		0.034	0.615	0.318
O94804	K	606	STK10	STK10_HUMAN Serine/threonine-protein kinase 10	FEQEINAKK(UniMod:2114)	5050.435		944.295		1101.98	1630.04	1374.12		-0.658		0.034	0.615	0.318
O94804	K	958	STK10	STK10_HUMAN Serine/threonine-protein kinase 10	AAK(UniMod:2114)FFPYSSADAS	22627.69	5493.73	3763.71	3812.77	2184.24	3827.47	3545.77	0.379	-0.223	-0.086	-0.539	0.287	0.125
O94842	K	208	TOX4	TOX4_HUMAN TOX high mobility group box family member 4	TVVVEAGKK(UniMod:2114)	151246.4	30705.7	31215.9	30012	19843.4	18750.5	20718.9	0.118	0.011	0.132	-0.037	-0.176	-0.103
O94851	K	681	MICAL2	MICA2_HUMAN [F-actin]-monooxygenase MICAL2	K(UniMod:2114)GFTNLDEPSNFSSR	22612.01	4079.69	4644.27	3893.46	2926.82	4034.8	3032.97	0.02	0.198	-0.234	-0.196	0.272	-0.118
O94880	K	820	PHF14	PHF14_HUMAN PHD finger protein 14	FVPQDVPPEPK(UniMod:2114)K	22620.1		7815.5	5279.61	3819.16	5705.83			0.159	-0.255	-0.31	0.346
O94880	K	821	PHF14	PHF14_HUMAN PHD finger protein 14	FVPQDVPPEPKK(UniMod:2114)	22620.1		7815.5	5279.61	3819.16	5705.83			0.159	-0.255	-0.31	0.346
O94906	K	137	PRPF6	PRP6_HUMAN Pre-mRNA-processing factor 6	PK(UniMod:2114)IQQQFSDLK	21672.96	4629.78	4884.92	3976.63	2575.94	3846.16	1759.53	0.22	0.285	-0.074	-0.138	0.389	-0.739
O94906	K	146	PRPF6	PRP6_HUMAN Pre-mRNA-processing factor 6	IQQQFSDLK(UniMod:2114)R	29103.28	6997.9	7109.7	7494.18	1314.35	3131.55	3055.6	0.552	0.563	0.577	-1.372	-0.171	-0.206
O94913	K	331	PCF11	PCF11_HUMAN Pre-mRNA cleavage complex 2 protein Pcf11	TSK(UniMod:2114)TIPSEK	64340.79	13366.6	14337.7	13027.2	8059.75	8168.32	7381.22	0.052	0.075	-0.126	0.032	0.053	-0.145
O94913	K	382	PCF11	PCF11_HUMAN Pre-mRNA cleavage complex 2 protein Pcf11	LSHTK(UniMod:2114)DLK	15605.22	2529.61	3763.96	3692.64	5619.01			-0.888	-0.392	-0.482	0.974
O94913	K	598	PCF11	PCF11_HUMAN Pre-mRNA cleavage complex 2 protein Pcf11	WK(UniMod:2114)SGWEENK	18069.49	4628.17	5661.26	3924.69	1885.77	1969.6		0.175	0.388	-0.203	-0.41	-0.346
O94925	K	164	GLS	GLSK_HUMAN Glutaminase kidney isoform, mitochondrial	FITALK(UniMod:2114)STGLR	53423.45	13225.6	8335.24	9411.16	7640.2	6830.5	7980.75	0.437	-0.257	-0.084	0.016	-0.177	0.008
O94925	K	311	GLS	GLSK_HUMAN Glutaminase kidney isoform, mitochondrial	YVGK(UniMod:2114)EPSGLR	41316.99	6718.75	6812.97	5601.91	7999.82	6527.92	7655.62	-0.194	-0.202	-0.487	0.429	0.104	0.294
O94992	K	227	HEXIM1	HEXI1_HUMAN Protein HEXIM1	TGLYSK(UniMod:2114)R	146787.1	31510.1	30655.8	31420.3	16098.1	18550.2	18552.6	0.3	0.04	0.176	-0.269	-0.068	-0.235
O94992	K	356	HEXIM1	HEXI1_HUMAN Protein HEXIM1	APLSK(UniMod:2114)FGD	30473.8	7759.11		7701.28	4863.05	5479.3	4671.06	0.261		0.129	-0.014	0.154	-0.243
O95218	K	18	ZRANB2	ZRAB2_HUMAN Zinc finger Ran-binding domain-containing protein 2	VSDGDWIC(UniMod:4)PDK(UniMod:2114)K	206316.9	43918.1	39663.6	38086.7	30699.4	27699.2	26249.9	0.265	-0.108	-0.127	0.148	-0.102	-0.134
O95218	K	19	ZRANB2	ZRAB2_HUMAN Zinc finger Ran-binding domain-containing protein 2	VSDGDWIC(UniMod:4)PDKK(UniMod:2114)	206316.9	43918.1	39663.6	38086.7	30699.4	27699.2	26249.9	0.265	-0.108	-0.127	0.148	-0.102	-0.134
O95218	K	46	ZRANB2	ZRAB2_HUMAN Zinc finger Ran-binding domain-containing protein 2	MMK(UniMod:2114)AGGTEIGK	93762.88	24286.8	21322.2	20799.9	8722.83	8658.67	9972.48	0.663	0.248	0.253	-0.416	-0.528	-0.278
O95218	K	54	ZRANB2	ZRAB2_HUMAN Zinc finger Ran-binding domain-containing protein 2	AGGTEIGK(UniMod:2114)TLAEK	150982.1	30763.1	31558.3	32421.9	17501.8	17475.4	21261.6	0.228	0.038	0.117	-0.187	-0.291	0.038
O95218	K	95	ZRANB2	ZRAB2_HUMAN Zinc finger Ran-binding domain-containing protein 2	YAK(UniMod:2114)LEER	375786.1	77631.3	76681.1	75160.7	44717.7	49209.7	52385.6	0.234	-0.011	0	-0.163	-0.127	0.009
O95218	K	137	ZRANB2	ZRAB2_HUMAN Zinc finger Ran-binding domain-containing protein 2	GK(UniMod:2114)AVGPASILK	2747559	544624	535121	615041	327058	346295	379420	0.179	-0.073	0.168	-0.157	-0.176	0.001
O95235	K	453	KIF20A	KI20A_HUMAN Kinesin-like protein KIF20A	SK(UniMod:2114)QNLVPFR	22719.32	4741.63	6127.37	5887.32	3359.88	2603.12		-0.107	0.273	0.112	-0.078	-0.475
O95235	K	882	KIF20A	KI20A_HUMAN Kinesin-like protein KIF20A	SPLLK(UniMod:2114)SGPFGK	11881.48	3354.78	4916.77	3609.93				-0.462	0.1	-0.45
O95239	K	536	KIF4A	KIF4A_HUMAN Chromosome-associated kinesin KIF4A	ALALK(UniMod:2114)EALAR	18889.25	3518.79	2774.72	3916.49	2611.29	3411.25	2656.71	-0.127	-0.459	0.093	0.005	0.43	0.002
O95239	K	593	KIF4A	KIF4A_HUMAN Chromosome-associated kinesin KIF4A	DANQAK(UniMod:2114)LSER	228857.6	51758.2	46715	44908.3	27456	27980.7	30039.4	0.185	0.047	0.046	-0.168	-0.101	-0.066
O95239	K	676	KIF4A	KIF4A_HUMAN Chromosome-associated kinesin KIF4A	EVIQLK(UniMod:2114)ER	29398.89		6874.56	8145.53	5177.39	4842.45	4358.96		-0.029	0.271	0.113	0.056	-0.163
O95239	K	688	KIF4A	KIF4A_HUMAN Chromosome-associated kinesin KIF4A	QYELLK(UniMod:2114)LER	9956.13	4128.04	2224.14		1211.73	1002.47	1389.75	0.95	0.068		-0.257	-0.491	-0.087
O95239	K	794	KIF4A	KIF4A_HUMAN Chromosome-associated kinesin KIF4A	ESGENPPPK(UniMod:2114)LR	160430.1	32321.1	33057.1	35423.9	19155.4	20094.4	20378.2	0.018	0.061	0.216	-0.174	-0.066	-0.113
O95239	K	1179	KIF4A	KIF4A_HUMAN Chromosome-associated kinesin KIF4A	EMC(UniMod:4)DVEQVLSK(UniMod:2114)K	18108.47	4423.23	3993.81	4602.62	1629.9	1676.24	1782.67	0.402	0.265	0.525	-0.477	-0.396	-0.375
O95239	K	1180	KIF4A	KIF4A_HUMAN Chromosome-associated kinesin KIF4A	EMC(UniMod:4)DVEQVLSKK(UniMod:2114)	18108.47	4423.23	3993.81	4602.62	1629.9	1676.24	1782.67	0.402	0.265	0.525	-0.477	-0.396	-0.375
O95239	K	1204	KIF4A	KIF4A_HUMAN Chromosome-associated kinesin KIF4A	HVATEYQENK(UniMod:2114)APGK	21580.61	4023.45	4311.91	5015.88	3224.93	3156.4	1848.04	-0.076	0.034	0.307	0.167	0.175	-0.664
O95251	K	263	KAT7	KAT7_HUMAN Histone acetyltransferase KAT7	EK(UniMod:2114)VAELR	123172.4	22849.2	26671.4	24025.8	14082.9	16529.2	19013.9	0.036	-0.126	-0.066	-0.028	0.059	0.068
O95292	K	147	VAPB	VAPB_HUMAN Vesicle-associated membrane protein-associated protein B/C	IISTTASK(UniMod:2114)TETPIVSK	18866.35	3208.88	3043.71	3116.28	3226.12	3462.01	2809.35	-0.263	-0.453	-0.286	0.38	0.485	0.08
O95292	K	200	VAPB	VAPB_HUMAN Vesicle-associated membrane protein-associated protein B/C	K(UniMod:2114)TVQSNSPISALAPTGK	19243.65	3742.04	4041.83	3033.34	2966.85	2901.6	2557.99	-0.055	-0.057	-0.338	0.245	0.217	-0.069
O95347	K	321	SMC2	SMC2_HUMAN Structural maintenance of chromosomes protein 2	SQSAFDLKK(UniMod:2114)	19670.24	3017.07	3050.23	4050.79	3684.95	2830.49	3036.71	-0.372	-0.353	0.023	0.468	0.039	0.138
O95347	K	493	SMC2	SMC2_HUMAN Structural maintenance of chromosomes protein 2	LK(UniMod:2114)ETYEALLAR	4802.37			2604.42		2197.95				-0.172		0.116
O95347	K	515	SMC2	SMC2_HUMAN Structural maintenance of chromosomes protein 2	DPEK(UniMod:2114)NWNR	28255.45	6488.86	6341.56	4456.28	3143.49	4778.72	3046.54	0.261	0.232	-0.311	-0.233	0.323	-0.329
O95347	K	1160	SMC2	SMC2_HUMAN Structural maintenance of chromosomes protein 2	TK(UniMod:2114)FVDGVSTVAR	14887.28	2574.99	2900.81	2826.69	2047.63	1945.66	2591.5	-0.194	-0.019	-0.09	0.026	-0.096	0.315
O95365	K	396	ZBTB7A	ZBT7A_HUMAN Zinc finger and BTB domain-containing protein 7A	VIQGAGK(UniMod:2114)LPR	237632.8	53160.3	53291.7	54337.8	27195.1	23808.7	25839.2	0.392	0.451	0.642	-0.469	-0.672	-0.401
O95373	K	314	IPO7	IPO7_HUMAN Importin-7	VLYQYKEK(UniMod:2114)	15854.82	2037.96	1891.08	2510.1	3339.33	3097.32	2979.03	-0.473	-0.679	-0.278	0.556	0.444	0.373
O95391	K	527	SLU7	SLU7_HUMAN Pre-mRNA-splicing factor SLU7	K(UniMod:2114)ALNAEEAR	26248.05	6255.98	7317.14	6274.92	2017.5	2667.14	1715.37	0.249	0.951	0.388	-0.632	-0.28	-0.733
O95400	K	26	CD2BP2	CD2B2_HUMAN CD2 antigen cytoplasmic tail-binding protein 2	K(UniMod:2114)LVDPVAGSGGPGSR	459932.7	94875.1	91169.6	94913.6	58256.9	62750.7	57966.8	0.057	0.033	0.076	-0.049	-0.066	-0.107
O95400	K	188	CD2BP2	CD2B2_HUMAN CD2 antigen cytoplasmic tail-binding protein 2	K(UniMod:2114)GPGQPSSPQR	29567.61	5839.44	6357.95	5291.02	4124.56	3977.05	3977.59	-0.017	0.14	-0.14	0.08	-0.097	-0.023
O95400	K	321	CD2BP2	CD2B2_HUMAN CD2 antigen cytoplasmic tail-binding protein 2	K(UniMod:2114)LDPPGGQFYNSK	50469.92	10048.2	11895	9735.35	6002.1	6595.28	6193.99	0.02	0.298	-0.007	-0.125	-0.113	-0.13
O95425	K	697	SVIL	SVIL_HUMAN Supervillin	LSVAAK(UniMod:2114)R	35712.31	6114.15	6539.11	6751.89	4694.93	5872.92	5739.31	-0.119	-0.148	-0.051	-0.12	0.225	0.155
O95425	K	992	SVIL	SVIL_HUMAN Supervillin	ESK(UniMod:2114)YAVPR	56494.52	11043.3	7379.09	11382	8689.3	8706.43	9294.4	0.079	-0.629	0.047	0.113	0.137	0.195
O95433	K	203	AHSA1	AHSA1_HUMAN Activator of 90 kDa heat shock protein ATPase homolog 1	PVGVK(UniMod:2114)IPTC(UniMod:4)K	51468.9		22224.9		14847.9		14396.1		0.155		0.002		-0.021
O95453	K	525	PARN	PARN_HUMAN Poly(A)-specific ribonuclease PARN	K(UniMod:2114)WTEDSWK	49404.43	12139.7	9189.93	9536.58	6735.74	6014.38	5788.1	0.408	-0.073	0.022	-0.084	-0.14	-0.189
O95453	K	566	PARN	PARN_HUMAN Poly(A)-specific ribonuclease PARN	NNSFTAPSTVGK(UniMod:2114)R	33461.54	6757.33	7693.77	5876.83	4925.36	4511.14	3697.11	0.115	0.223	-0.124	0.016	-0.003	-0.283
O95453	K	616	PARN	PARN_HUMAN Poly(A)-specific ribonuclease PARN	K(UniMod:2114)ELSPAGSISK	30050.72	7507.81	7707.86	7040.85	2288.91	3404.29	2101	0.585	0.544	0.455	-0.771	-0.09	-0.78
O95613	K	2052	PCNT	PCNT_HUMAN Pericentrin	LSLEDGGKGK(UniMod:2114)	30598.2	7443.12		6711.56		8133.39	8310.13	-0.304		-0.463		0.513	0.294
O95684	K	275	CEP43	CEP43_HUMAN Centrosomal protein 43	K(UniMod:2114)QAGSLASLSDAPPLK	62888.15	14047.2	15391.6	14754.5	5425.6	6994	6275.25	0.343	0.476	0.437	-0.798	-0.188	-0.328
O95684	K	315	CEP43	CEP43_HUMAN Centrosomal protein 43	GNTVLK(UniMod:2114)DLK	57993.45	9823.18	13227	12780.3	6922.81	9048.07	6192.09	-0.133	0.297	0.269	-0.407	0.223	-0.307
O95721	K	169	SNAP29	SNP29_HUMAN Synaptosomal-associated protein 29	K(UniMod:2114)LDDTDPVPR	42507.64	8882.55	9684.97	8502.8	5236.24	4815.44	5385.64	0.053	0.273	0.018	-0.081	-0.165	-0.154
O95782	K	6	AP2A1	AP2A1_HUMAN AP-2 complex subunit alpha-1	PAVSK(UniMod:2114)GDGMR	13141.35	2669.54	3544.24	1718.49	2426.04	1443.26	1339.78	0.155	0.566	-0.47	0.462	-0.334	-0.438
O95782	K	48	AP2A1	AP2A1_HUMAN AP-2 complex subunit alpha-1	GDK(UniMod:2114)ALDGYSK	7854.99	2171.47		2397.56	2107.34		1178.62	-0.024		0.13	0.378		-0.504
O95782	K	620	AP2A1	AP2A1_HUMAN AP-2 complex subunit alpha-1	K(UniMod:2114)GPGAGSALDDGR	7685.215	1649.51	2079.76		894.395	1815.45	1246.1	-0.056	0.281		-0.494	0.48	-0.059
O95785	K	933	WIZ	WIZ_HUMAN Protein Wiz	GLPDAHLGLPPGLAK(UniMod:2114)K	26822.02	6456.49	6014.33	4769.06	3266.69	3957.87	2357.58	0.313	0.179	-0.15	0.017	0.19	-0.607
O95785	K	934	WIZ	WIZ_HUMAN Protein Wiz	GLPDAHLGLPPGLAKK(UniMod:2114)	26822.02	6456.49	6014.33	4769.06	3266.69	3957.87	2357.58	0.313	0.179	-0.15	0.017	0.19	-0.607
O95785	K	964	WIZ	WIZ_HUMAN Protein Wiz	PLDAPAVNK(UniMod:2114)AIK	89888.7	16502.2	18512.3	18535.4	10399.1	12426	13513.7	-0.129	0.006	0.013	-0.109	0.045	0.117
O95785	K	967	WIZ	WIZ_HUMAN Protein Wiz	AIK(UniMod:2114)SPPGFSAK	53014.69	12744	10933.7	11885.3	5838.04	4671.43	6942.22	0.328	0.076	0.201	-0.112	-0.537	-0.014
O95785	K	988	WIZ	WIZ_HUMAN Protein Wiz	K(UniMod:2114)TPLALAGSPTPK	93243.15	22991.1	21039.2	24225.5	8115.24	7998.87	8873.24	0.441	0.282	0.491	-0.375	-0.499	-0.398
O95785	K	1108	WIZ	WIZ_HUMAN Protein Wiz	PGGPPNPPGPSPK(UniMod:2114)ALAK	35261.71	9567.51	10177.9	9796.81	5719.49			-0.146	-0.088	-0.138	-0.202
O95785	K	1112	WIZ	WIZ_HUMAN Protein Wiz	PGGPPNPPGPSPKALAK(UniMod:2114)	33854.15	8746.52	9288.57		6256.47	5029.53	4533.06	0.128	0.184		0.331	-0.087	-0.286
O95785	K	1138	WIZ	WIZ_HUMAN Protein Wiz	SPSDLHISPLAK(UniMod:2114)K	50074.37	10971.7	13414.3	9416.45	6423.21	5408.19	4440.52	0.204	0.463	-0.042	0.118	-0.233	-0.567
O95785	K	1139	WIZ	WIZ_HUMAN Protein Wiz	SPSDLHISPLAKK(UniMod:2114)	50074.37	10971.7	13414.3	9416.45	6423.21	5408.19	4440.52	0.204	0.463	-0.042	0.118	-0.233	-0.567
O95785	K	1322	WIZ	WIZ_HUMAN Protein Wiz	PGK(UniMod:2114)PGAGPAQVPR	88542.19	20177.7	18340.4	17126.8	11958	9697.39	11241.9	0.204	0.035	-0.058	0.136	-0.27	-0.106
O95785	K	1356	WIZ	WIZ_HUMAN Protein Wiz	PSATGYLGSVAAK(UniMod:2114)R	16645.029	5081.9	5400.26	3928.27		787.989	1446.61	0.656	0.713	0.259		-1.449	-0.622
O95785	K	1382	WIZ	WIZ_HUMAN Protein Wiz	TYIQTELPFK(UniMod:2114)AK	99188.5	20500.9	24424.3	19913.7	11403.2	12640.9	10305.5	0.087	0.308	0.019	-0.073	-0.027	-0.371
O95785	K	1534	WIZ	WIZ_HUMAN Protein Wiz	QNINK(UniMod:2114)FER	80959.47	19256.4	16129.1	14475.7	11711.7	9523.34	9863.23	0.26	-0.027	-0.177	0.229	-0.172	-0.171
O95786	K	851	RIGI	RIGI_HUMAN Antiviral innate immune response receptor RIG-I	PK(UniMod:2114)QFSSFEK	19367.63	3644.58	3866.21	3069.38	3233	2402.83	3151.63	0.001	0.101	-0.354	0.249	-0.177	0.124
O95793	K	299	STAU1	STAU1_HUMAN Double-stranded RNA-binding protein Staufen homolog 1	LAQIQQAKK(UniMod:2114)	9125.23			4573.54	4551.69					-0.287	0.334
O95816	K	200	BAG2	BAG2_HUMAN BAG family molecular chaperone regulator 2	GAGSK(UniMod:2114)TLQQNAESR	22311.25	3723.43	3608.64	5937.91	3049.88	2651.08	3340.31	-0.23	-0.224	0.53	-0.039	-0.109	0.017
O95819	K	670	MAP4K4	M4K4_HUMAN Mitogen-activated protein kinase kinase kinase kinase 4	VEK(UniMod:2114)LVPR	22797.91	3420.92	4217.16	5997.23	1792.37	4355.05	3015.18	-0.317	-0.027	0.594	-0.675	0.541	-0.174
O95983	K	41	MBD3	MBD3_HUMAN Methyl-CpG-binding domain protein 3	DVFYYSPSGK(UniMod:2114)K	148612.3	28996.9	29881.9	26048	20053.3	20866.6	22765.6	-0.245	0.227	-0.366	0.166	-0.228	0.387
O95983	K	42	MBD3	MBD3_HUMAN Methyl-CpG-binding domain protein 3	DVFYYSPSGKK(UniMod:2114)	148612.3	28996.9	29881.9	26048	20053.3	20866.6	22765.6	-0.245	0.227	-0.366	0.166	-0.228	0.387
O96019	K	34	ACTL6A	ACL6A_HUMAN Actin-like protein 6A	AGYAGEDC(UniMod:4)PK(UniMod:2114)	883.722		883.722						-0.245
P00338	K	76	LDHA	LDHA_HUMAN L-lactate dehydrogenase A chain	TPK(UniMod:2114)IVSGK	190300.3	30466.5	25502.1	31811.3	34824.2	33152.5	34543.7	-0.219	-0.512	-0.232	0.368	0.26	0.277
P00338	K	81	LDHA	LDHA_HUMAN L-lactate dehydrogenase A chain	IVSGK(UniMod:2114)DYNVTANSK	242400.4	36766.4	37241	37637.9	46068.2	40384.5	44302.4	-0.299	-0.317	-0.34	0.421	0.194	0.285
P00338	K	222	LDHA	LDHA_HUMAN L-lactate dehydrogenase A chain	TLHPDLGTDK(UniMod:2114)DK	223401.5	36076.5	32166.9	35031.7	37128.1	40531.5	42466.8	-0.209	-0.41	-0.325	0.228	0.317	0.342
P00338	K	228	LDHA	LDHA_HUMAN L-lactate dehydrogenase A chain	EQWK(UniMod:2114)EVHK	54263.45	10727.4	8783.58	10179.4	8649.01	9497.9	6426.16	0.096	-0.228	-0.054	0.18	0.278	-0.328
P00338	K	278	LDHA	LDHA_HUMAN L-lactate dehydrogenase A chain	VHPVSTMIK(UniMod:2114)GLYGIK	41073.77	4148.57	3894.29	4890.12	9383.72	9897.72	8859.35	-0.781	-0.908	-0.618	0.791	0.831	0.629
P00338	K	318	LDHA	LDHA_HUMAN L-lactate dehydrogenase A chain	K(UniMod:2114)SADTLWGIQK	233936.5	42744.7	45942.1	42150.8	33353.2	33119.6	36626.1	-0.025	0.043	-0.12	0.012	-0.035	0.068
P00387	K	120	CYB5R3	NB5R3_HUMAN NADH-cytochrome b5 reductase 3	DTHPK(UniMod:2114)FPAGGK	18439.87	2570.69	4029.36	3531.88	3653.46	2163.93	2490.55	-0.422	0.255	-0.05	0.502	-0.239	-0.1
P00387	K	154	CYB5R3	NB5R3_HUMAN NADH-cytochrome b5 reductase 3	GPSGLLVYQGK(UniMod:2114)GK	18834.75	3662.6	3366.05	2440.11	2909.59	2905.13	3551.27	0.034	-0.059	-0.638	0.119	0.132	0.357
P00387	K	156	CYB5R3	NB5R3_HUMAN NADH-cytochrome b5 reductase 3	GPSGLLVYQGKGK(UniMod:2114)	18834.75	3662.6	3366.05	2440.11	2909.59	2905.13	3551.27	0.034	-0.059	-0.638	0.119	0.132	0.357
P00387	K	164	CYB5R3	NB5R3_HUMAN NADH-cytochrome b5 reductase 3	K(UniMod:2114)SNPIIR	203584	36617.6	37209.6	37167.7	30618.5	30464.3	31506.3	-0.086	-0.035	-0.151	0.073	0.08	0.064
P00441	K	129	SOD1	SODC_HUMAN Superoxide dismutase [Cu-Zn]	ADDLGK(UniMod:2114)GGNEESTK	45043.56	6716.39	6477.17	7520.64	8911.1	7586.79	7831.47	-0.392	-0.421	-0.235	0.467	0.24	0.284
P00492	K	103	HPRT1	HPRT_HUMAN Hypoxanthine-guanine phosphoribosyltransferase	LK(UniMod:2114)SYC(UniMod:4)NDQSTGDIK	10954.47	2245.47	2538.88	754.62	1627.3	2181.39	1606.81	0.203	0.333	-1.425	0.156	0.518	0.158
P00505	K	59	GOT2	AATM_HUMAN Aspartate aminotransferase, mitochondrial	K(UniMod:2114)MNLGVGAYR	31893.05		6668.12	5885.36	6905.74	6542.88	5890.95		-0.217	-0.356	0.363	0.207	0.161
P00505	K	234	GOT2	AATM_HUMAN Aspartate aminotransferase, mitochondrial	EIATVVK(UniMod:2114)K	38583.93	9250.27		10544.1	9731.92	9057.64		-0.273		-0.112	0.26	0.079
P00505	K	235	GOT2	AATM_HUMAN Aspartate aminotransferase, mitochondrial	EIATVVKK(UniMod:2114)	55270.46	9250.27	9046.75	10544.1	9731.92	9057.64	7639.78	-0.202	-0.303	-0.041	0.331	0.15	0.009
P00505	K	338	GOT2	AATM_HUMAN Aspartate aminotransferase, mitochondrial	K(UniMod:2114)QWLQEVK	17289.67	3273.29		2949.92	3158.65	3369.27	4538.54	-0.277		-0.455	0.131	0.147	0.681
P00505	K	363	GOT2	AATM_HUMAN Aspartate aminotransferase, mitochondrial	TQLVSNLK(UniMod:2114)K	59124.3	11924.4	11737.4	12665.1		11263.5	11533.9	-0.202	-0.293	-0.142		0.099	0.237
P00505	K	364	GOT2	AATM_HUMAN Aspartate aminotransferase, mitochondrial	TQLVSNLKK(UniMod:2114)	46313.8	11924.4		12665.1	10190.4		11533.9	-0.168		-0.109	0.065		0.271
P00533	K	739	EGFR	EGFR_HUMAN Epidermal growth factor receptor	VK(UniMod:2114)IPVAIK	16636.56	2704.33	2775.82	2627.75	2409.91	3023.81	3094.94	-0.21	-0.2	-0.287	0.012	0.314	0.315
P00533	K	745	EGFR	EGFR_HUMAN Epidermal growth factor receptor	IPVAIK(UniMod:2114)ELR	36661.68	5898.6	5685.46	4476.01	6106.36	5716.61	8778.64	-0.2	-0.281	-0.634	0.238	0.117	0.704
P00558	K	11	PGK1	PGK1_HUMAN Phosphoglycerate kinase 1	LTLDK(UniMod:2114)LDVK	101791.2	15592.6	16980.1	18961.3	14377.3	18558.5	17321.4	-0.315	-0.191	-0.066	0.001	0.298	0.217
P00558	K	91	PGK1	PGK1_HUMAN Phosphoglycerate kinase 1	SLLGK(UniMod:2114)DVLFLK	37458.43	4508.34	5238.55	5999.36	6792.98	8220.62	6698.58	-0.643	-0.425	-0.263	0.381	0.585	0.308
P00558	K	131	PGK1	PGK1_HUMAN Phosphoglycerate kinase 1	FHVEEEGK(UniMod:2114)GK	86315.6	16053.9	14956	11407	15517.6	14503.1	13878	-0.033	-0.134	-0.559	0.351	0.182	0.137
P00558	K	146	PGK1	PGK1_HUMAN Phosphoglycerate kinase 1	AEPAK(UniMod:2114)IEAFR	328152.6	49283.5	48902.2	60065.7	52261.6	58044.5	59595.1	-0.345	-0.355	-0.092	0.173	0.253	0.31
P00558	K	192	PGK1	PGK1_HUMAN Phosphoglycerate kinase 1	K(UniMod:2114)ELNYFAK	288962.5	56628.8	46171.7	45102.1	47321.1	45983.4	47755.4	0.038	-0.255	-0.323	0.212	0.099	0.172
P00558	K	267	PGK1	PGK1_HUMAN Phosphoglycerate kinase 1	IVK(UniMod:2114)DLMSK	75356.37	14364.3	14263.6	13176.9	8128.87	12256.1	13166.6	0.018	0.009	-0.139	-0.37	0.151	0.273
P00558	K	323	PGK1	PGK1_HUMAN Phosphoglycerate kinase 1	K(UniMod:2114)YAEAVTR	307073.5	51078.5	52012.7	43615.8	50907.4	51788.9	57670.2	-0.198	-0.171	-0.459	0.23	0.183	0.357
P00558	K	353	PGK1	PGK1_HUMAN Phosphoglycerate kinase 1	GTK(UniMod:2114)ALMDEVVK	57002.05	11055.4	8581.58	11332	7548.7	7526.57	10957.8	0.041	-0.323	0.044	-0.076	-0.152	0.409
P00558	K	361	PGK1	PGK1_HUMAN Phosphoglycerate kinase 1	ALMDEVVK(UniMod:2114)ATSR	28765.79	6627.62	4805.45	4826.46	4235.13	3325.47	4945.66	0.297	-0.165	-0.193	0.084	-0.336	0.255
P02545	K	90	LMNA	LMNA_HUMAN Prelamin-A/C	K(UniMod:2114)TLDSVAK	52265.76		11950.4	11375.8	8964.31	11311.7	8663.55		-0.012	-0.107	0.014	0.329	-0.073
P02545	K	108	LMNA	LMNA_HUMAN Prelamin-A/C	LQLELSK(UniMod:2114)VR	56079.04	9451.17	10482.7	8867.33	8329.54	9631.78	9316.52	-0.19	-0.049	-0.314	0.06	0.25	0.184
P02545	K	123	LMNA	LMNA_HUMAN Prelamin-A/C	K(UniMod:2114)EGDLIAAQAR	114672.7	18000.3	18679.4	18874	19746	20034.5	19338.5	-0.296	-0.25	-0.259	0.271	0.271	0.203
P02545	K	135	LMNA	LMNA_HUMAN Prelamin-A/C	LK(UniMod:2114)DLEALLNSK	50154.37	6609.75	8997.41	8950.57	8317.13	12534.7	4744.81	-0.487	-0.049	-0.081	0.278	0.849	-0.569
P02545	K	155	LMNA	LMNA_HUMAN Prelamin-A/C	EAALSTALSEK(UniMod:2114)R	215142.3	33318.6	32949.6	34478.4	35540.6	41272.3	37582.8	-0.312	-0.335	-0.294	0.215	0.41	0.257
P02545	K	171	LMNA	LMNA_HUMAN Prelamin-A/C	GQVAK(UniMod:2114)LEAALGEAK	36932.3	4447.06	4280.05	6289.09	6793.53	7509.96	7612.61	-0.641	-0.704	-0.173	0.403	0.527	0.53
P02545	K	180	LMNA	LMNA_HUMAN Prelamin-A/C	LEAALGEAK(UniMod:2114)K	387469.2	56394.9	64767.8	68118	61022.9	64640.7	72524.9	-0.401	-0.209	-0.16	0.146	0.208	0.357
P02545	K	181	LMNA	LMNA_HUMAN Prelamin-A/C	LEAALGEAKK(UniMod:2114)	387469.2	56394.9	64767.8	68118	61022.9	64640.7	72524.9	-0.401	-0.209	-0.16	0.146	0.208	0.357
P02545	K	233	LMNA	LMNA_HUMAN Prelamin-A/C	LVEIDNGK(UniMod:2114)QR	98546.8	13811.4	18660.6	16092.9	16187.7	16252.4	17541.8	-0.454	-0.028	-0.265	0.208	0.193	0.286
P02545	K	260	LMNA	LMNA_HUMAN Prelamin-A/C	AQHEDQVEQYK(UniMod:2114)K	33110.9	6194.07	3878.93	4462.24	4892.39	7253.45	6429.82	-0.009	-0.692	-0.514	0.084	0.632	0.44
P02545	K	261	LMNA	LMNA_HUMAN Prelamin-A/C	AQHEDQVEQYKK(UniMod:2114)	33110.9	6194.07	3878.93	4462.24	4892.39	7253.45	6429.82	-0.009	-0.692	-0.514	0.084	0.632	0.44
P02545	K	270	LMNA	LMNA_HUMAN Prelamin-A/C	TYSAK(UniMod:2114)LDNAR	316433.2	25360.1	21489.3	77603	86610.3	23807.4	81563.1	-1	-1.247	0.582	1.205	-0.679	1.08
P02545	K	316	LMNA	LMNA_HUMAN Prelamin-A/C	QLAAK(UniMod:2114)EAK	36779.7	6756.49	4774	5524.29	6003.93	6741.62	6979.37	-0.057	-0.566	-0.379	0.206	0.352	0.385
P02545	K	378	LMNA	LMNA_HUMAN Prelamin-A/C	K(UniMod:2114)LLEGEEER	223351	31233.9	38499.5	38194.2	41402.4	36227.6	37793.4	-0.458	-0.164	-0.199	0.382	0.169	0.212
P02768	K	438	ALB	ALBU_HUMAN Albumin	K(UniMod:2114)VPQVSTPTLVEVSR	28124	4464.72	4989.45	4068.5	4623.81	5499.01	4478.51	-0.274	-0.134	-0.428	0.236	0.313	0.231
P02768	K	499	ALB	ALBU_HUMAN Albumin	VTK(UniMod:2114)C(UniMod:4)C(UniMod:4)TESLVNR	10741.42		1581.68	2143.93	2050.82	1504.74	3460.25		-0.605	-0.166	0.249	-0.371	1.045
P02795	K	31	MT2A	MT2_HUMAN Metallothionein-2	K(UniMod:2114)SC(UniMod:4)C(UniMod:4)SC(UniMod:4)C(UniMod:4)PVGC(UniMod:4)AK	141441.6	26671.1	28622.6	25278.3	19494.9	21327.5	20047.2	0.033	0.031	0.03	-0.199	0.114	-0.065
P02795	K	43	MT2A	MT2_HUMAN Metallothionein-2	SC(UniMod:4)C(UniMod:4)SC(UniMod:4)C(UniMod:4)PVGC(UniMod:4)AK(UniMod:2114)	13574.47		4473.45		3031.76	3384.89	2684.37		0.16		-0.076	0.265	-0.158
P02795	K	51	MT2A	MT2_HUMAN Metallothionein-2	C(UniMod:4)AQGC(UniMod:4)IC(UniMod:4)K(UniMod:2114)GASDK	259205.2	47537	47622.9	44032.2	40622.1	39813.2	39577.8	-0.019	-0.12	-0.055	-0.024	0.129	0.031
P04040	K	23	CAT	CATA_HUMAN Catalase	AAQK(UniMod:2114)ADVLTTGAGNPVGDK	10406.27	1327.08	1771.1	2062.58	1677.93	1298.87	2268.71	-0.533	-0.147	-0.002	0.249	-0.188	0.564
P04075	K	13	ALDOA	ALDOA_HUMAN Fructose-bisphosphate aldolase A	PYQYPALTPEQK(UniMod:2114)K	529426.5	91841.8	96764.9	97918.9	81838.6	76696.2	84366.1	-0.131	-0.092	-0.06	0.131	-0.006	0.1
P04075	K	14	ALDOA	ALDOA_HUMAN Fructose-bisphosphate aldolase A	PYQYPALTPEQKK(UniMod:2114)	529426.5	91841.8	96764.9	97918.9	81838.6	76696.2	84366.1	-0.131	-0.092	-0.06	0.131	-0.006	0.1
P04075	K	28	ALDOA	ALDOA_HUMAN Fructose-bisphosphate aldolase A	IVAPGK(UniMod:2114)GILAADESTGSIAK	35305.89	4264.6	4252.45	4666.52	7614.41	7628.86	6879.05	-0.609	-0.65	-0.501	0.655	0.614	0.434
P04075	K	42	ALDOA	ALDOA_HUMAN Fructose-bisphosphate aldolase A	GILAADESTGSIAK(UniMod:2114)R	344787.4	59034.3	61823.3	60789.7	55403.6	55541.1	52195.4	-0.153	-0.123	-0.132	0.184	0.144	0.023
P04075	K	99	ALDOA	ALDOA_HUMAN Fructose-bisphosphate aldolase A	PFPQVIK(UniMod:2114)SK	81252.1	13528.5	14004.4	13833.3	12384.8	13521.1	13980	-0.194	-0.181	-0.184	0.106	0.19	0.206
P04075	K	101	ALDOA	ALDOA_HUMAN Fructose-bisphosphate aldolase A	SK(UniMod:2114)GGVVGIK	371491.9	60402.8	65721.7	65237.3	53731.5	60591.4	65807.2	-0.226	-0.141	-0.137	0.033	0.163	0.251
P04075	K	108	ALDOA	ALDOA_HUMAN Fructose-bisphosphate aldolase A	GGVVGIK(UniMod:2114)VDK	814520	126423	134756	144084	127870	138046	143341	-0.295	-0.24	-0.128	0.149	0.217	0.24
P04075	K	140	ALDOA	ALDOA_HUMAN Fructose-bisphosphate aldolase A	K(UniMod:2114)DGADFAK	111054.6	18160.4	21307	16878.6	16812.7	19679.7	18216.2	-0.216	-0.023	-0.344	0.1	0.284	0.141
P04075	K	147	ALDOA	ALDOA_HUMAN Fructose-bisphosphate aldolase A	DGADFAK(UniMod:2114)WR	16922140	3055780	3239630	2899510	2602390	2694840	2429990	-0.072	-0.024	-0.169	0.125	0.132	-0.049
P04075	K	312	ALDOA	ALDOA_HUMAN Fructose-bisphosphate aldolase A	ALQASALK(UniMod:2114)AWGGK	132250.6	23036.1	24872.1	22498.4	19465.3	20906.8	21471.9	-0.126	-0.052	-0.182	0.059	0.119	0.126
P04075	K	322	ALDOA	ALDOA_HUMAN Fructose-bisphosphate aldolase A	ENLK(UniMod:2114)AAQEEYVK	119718.3	21016.7	20735.6	20036.9	18651.5	20414	18863.6	-0.118	-0.174	-0.208	0.138	0.225	0.08
P04075	K	330	ALDOA	ALDOA_HUMAN Fructose-bisphosphate aldolase A	AAQEEYVK(UniMod:2114)R	216330	34339.4	34290.1	31341.6	38565.1	34842.2	42951.6	-0.257	-0.296	-0.41	0.338	0.149	0.419
P04083	K	29	ANXA1	ANXA1_HUMAN Annexin A1	SSK(UniMod:2114)GGPGSAVSPYPTFNPSSDVAALHK	30525.17		3484.47	1964.39	7596.77	9073.15	8406.39		-0.743	-1.576	0.687	0.891	0.8
P04083	K	214	ANXA1	ANXA1_HUMAN Annexin A1	K(UniMod:2114)GTDVNVFNTILTTR	8033.513	640.094		548.319	2277.18	1747.48	2820.44	-1.155		-1.422	0.944	0.51	1.22
P04083	K	274	ANXA1	ANXA1_HUMAN Annexin A1	C(UniMod:4)ATSK(UniMod:2114)PAFFAEK	24719.04	4176.04	3700.26	3651.73	4594.36	4072.8	4523.85	-0.091	-0.302	-0.328	0.315	0.09	0.26
P04179	K	122	SOD2	SODM_HUMAN Superoxide dismutase [Mn], mitochondrial	GELLEAIK(UniMod:2114)R	152718.7	25306.4	22164.9	28307.6	24516.3	23625.9	28797.6	-0.182	-0.414	-0.035	0.165	0.075	0.334
P04183	K	220	TK1	KITH_HUMAN Thymidine kinase, cytosolic	K(UniMod:2114)LFAPQQILQC(UniMod:4)SPAN	15531.31	1917.42	1253.8	2822.11	2516.01	3814.91	3207.06	-0.571	-1.242	-0.005	0.355	0.884	0.522
P04264	K	288	KRT1	K2C1_HUMAN Keratin, type II cytoskeletal 1	TNAENEFVTIK(UniMod:2114)K	14299.05	1649.39	2209.9	2181.24	2891.94	2441.74	2924.84	-0.367	-0.008	-0.077	0.24	0.031	0.124
P04264	K	289	KRT1	K2C1_HUMAN Keratin, type II cytoskeletal 1	TNAENEFVTIKK(UniMod:2114)	14299.05	1649.39	2209.9	2181.24	2891.94	2441.74	2924.84	-0.367	-0.008	-0.077	0.24	0.031	0.124
P04264	K	366	KRT1	K2C1_HUMAN Keratin, type II cytoskeletal 1	SK(UniMod:2114)AEAESLYQSK	71710.1	12554.8	10189.3	11168.3	14411.3	10273.1	13113.3	0.221	-0.144	-0.061	0.217	-0.237	-0.052
P04264	K	395	KRT1	K2C1_HUMAN Keratin, type II cytoskeletal 1	NSK(UniMod:2114)IEISELNR	89886.6	11521	11743.1	15099.5	16730.4	16970.7	17821.9	-0.219	-0.256	0.057	0.116	0.171	0.074
P04264	K	416	KRT1	K2C1_HUMAN Keratin, type II cytoskeletal 1	SEIDNVK(UniMod:2114)K	20128.84	9590.34			10538.5			0.07			0.003
P04264	K	417	KRT1	K2C1_HUMAN Keratin, type II cytoskeletal 1	SEIDNVKK(UniMod:2114)	65242.2	10544.8	12148.3	11526.1		15531	15492	-0.151	-0.011	-0.136		0.239	0.068
P04264	K	438	KRT1	K2C1_HUMAN Keratin, type II cytoskeletal 1	GENALK(UniMod:2114)DAK	37513.92	5965.74	5526.72	5553.34	6251.38	7785.55	6431.19	0.08	-0.094	-0.137	-0.055	0.296	-0.147
P04406	K	27	GAPDH	G3P_HUMAN Glyceraldehyde-3-phosphate dehydrogenase	AAFNSGK(UniMod:2114)	7401.66		4472.79				2928.87		0.098				-0.123
P04406	K	61	GAPDH	G3P_HUMAN Glyceraldehyde-3-phosphate dehydrogenase	FHGTVK(UniMod:2114)AENGK	19065.56	3820.16	2693.46	2395.69	4621.82	3049.84	2484.59	0.126	-0.404	-0.596	0.794	0.154	-0.13
P04406	K	194	GAPDH	G3P_HUMAN Glyceraldehyde-3-phosphate dehydrogenase	TVDGPSGK(UniMod:2114)LWR	1024914	214455	217635	219654	29213	168762	175195	0.394	0.39	0.38	-2.089	0.401	0.467
P04406	K	215	GAPDH	G3P_HUMAN Glyceraldehyde-3-phosphate dehydrogenase	GALQNIIPASTGAAK(UniMod:2114)AVGK	1341496	152438	172177	180763	270772	298897	266449	-0.687	-0.537	-0.489	0.535	0.637	0.483
P04406	K	219	GAPDH	G3P_HUMAN Glyceraldehyde-3-phosphate dehydrogenase	GALQNIIPASTGAAKAVGK(UniMod:2114)	425540.3	57762.9	54345	58182.2	78000.1	91202.5	86047.6	-0.447	-0.561	-0.485	0.379	0.565	0.492
P04406	K	254	GAPDH	G3P_HUMAN Glyceraldehyde-3-phosphate dehydrogenase	PAK(UniMod:2114)YDDIK	546627	85395.1	90168.8	94527.3	88130.4	88069.4	100336	-0.273	-0.221	-0.175	0.165	0.124	0.324
P04406	K	263	GAPDH	G3P_HUMAN Glyceraldehyde-3-phosphate dehydrogenase	VVK(UniMod:2114)QASEGPLK	1959826	310356	318785	346166	319191	326130	339198	-0.255	-0.242	-0.146	0.179	0.169	0.238
P04406	K	334	GAPDH	G3P_HUMAN Glyceraldehyde-3-phosphate dehydrogenase	VVDLMAHMASK(UniMod:2114)E	106215.2	18104	19669.4	17143.9	14574.3	17868.4	18855.2	-0.143	-0.05	-0.271	-0.063	0.19	0.28
P04632	K	172	CAPNS1	CPNS1_HUMAN Calpain small subunit 1	YLWNNIK(UniMod:2114)R	15633.68	3233.74	2402.81	2940.33	2983.56	2395.22	1678.02	0.133	-0.269	-0.08	0.45	0.059	-0.351
P04632	K	244	CAPNS1	CPNS1_HUMAN Calpain small subunit 1	AFK(UniMod:2114)SLDK	43087.26	6280.76	5340.14	7985.2	8534.38	7386.19	7560.59	-0.387	-0.594	-0.116	0.489	0.206	0.344
P04818	K	77	TYMS	TYSY_HUMAN Thymidylate synthase	DEFPLLTTK(UniMod:2114)R	33398.09	5176.05	5693.4	5619.47	5529.38	5329.54	6050.25	-0.338	-0.346	-0.367	0.295	0.256	0.443
P04843	K	538	RPN1	RPN1_HUMAN Dolichyl-diphosphooligosaccharide--protein glycosyltransferase subunit 1	LK(UniMod:2114)TEGSDLC(UniMod:4)DR	55063.84	10556.8	10212.8	9541.89	8755.54	8993.04	7003.77	0.024	-0.092	-0.175	0.164	0.178	-0.156
P04843	K	559	RPN1	RPN1_HUMAN Dolichyl-diphosphooligosaccharide--protein glycosyltransferase subunit 1	LDAQVK(UniMod:2114)ELVLK	15545.45	2590.85	3758.49	2237.23	2333.13	2305.14	2320.61	-0.164	0.303	-0.43	0.094	0.052	0.088
P04843	K	579	RPN1	RPN1_HUMAN Dolichyl-diphosphooligosaccharide--protein glycosyltransferase subunit 1	K(UniMod:2114)DTYIENEK	37898.95	6768.83	7410.49	6962.41	6354.22	6163.86	4239.14	-0.068	-0.007	-0.081	0.25	0.181	-0.332
P04899	K	272	GNAI2	GNAI2_HUMAN Guanine nucleotide-binding protein G(i) subunit alpha-2	K(UniMod:2114)DLFEEK	23280.14	2210.32	4915.48	4288.91	3514.29	3820.38	4530.76	-0.92	0.277	0.132	0.004	0.141	0.309
P05023	K	9	ATP1A1	AT1A1_HUMAN Sodium/potassium-transporting ATPase subunit alpha-1	DK(UniMod:2114)YEPAAVSEQGDK	19812.54	2841.59	4444.94	2759.11	4008.41	2849.3	2909.19	-0.381	0.246	-0.437	0.501	0.018	-0.005
P05023	K	444	ATP1A1	AT1A1_HUMAN Sodium/potassium-transporting ATPase subunit alpha-1	AVFQANQENLPILK(UniMod:2114)R	13035.93		2089.93	3068.73	2500.49	3410.13	1966.65		-0.496	0.063	0.166	0.624	-0.224
P05023	K	773	ATP1A1	AT1A1_HUMAN Sodium/potassium-transporting ATPase subunit alpha-1	LIFDNLK(UniMod:2114)K	57208.97	11309.2	9552.15	8203.58	9167.82	8048.62	10927.6	0.067	-0.195	-0.409	0.149	-0.029	0.359
P05114	K	14	HMGN1	HMGN1_HUMAN Non-histone chromosomal protein HMG-14	VSSAEGAAK(UniMod:2114)EEPK	49110.81	9980.31	11178.9	8366.78	6392.2	4775.42	8417.2	0.119	0.207	-0.104	-0.287	-0.355	0.363
P05114	K	61	HMGN1	HMGN1_HUMAN Non-histone chromosomal protein HMG-14	GK(UniMod:2114)QAEVANQETK	204887.1	37533.2	39319.6	37924.6	28526.5	32565.9	29017.3	-0.073	-0.081	-0.026	-0.233	0.311	0.045
P05141	K	33	SLC25A5	ADT2_HUMAN ADP/ATP translocase 2	VK(UniMod:2114)LLLQVQHASK	25136.84	3731.34	5329.45	2568.08	4945.68	4892.32	3669.97	-0.347	0.171	-0.892	0.488	0.454	0.07
P05141	K	63	SLC25A5	ADT2_HUMAN ADP/ATP translocase 2	IPK(UniMod:2114)EQGVLSFWR	16295.46	1705.37	1479.25		3614.34	5206.75	4289.75	-0.986	-1.188		0.526	1.034	0.785
P05141	K	92	SLC25A5	ADT2_HUMAN ADP/ATP translocase 2	YFPTQALNFAFK(UniMod:2114)DK	5303.3				1763.09	1545.53	1994.68				0.21	0.002	0.4
P05141	K	94	SLC25A5	ADT2_HUMAN ADP/ATP translocase 2	YFPTQALNFAFKDK(UniMod:2114)	5303.3				1763.09	1545.53	1994.68				0.21	0.002	0.4
P05141	K	96	SLC25A5	ADT2_HUMAN ADP/ATP translocase 2	YK(UniMod:2114)QIFLGGVDK	90247.3	17112	15874.2	13297.2	13018.1	15836.9	15108.9	-0.029	-0.134	-0.399	0.004	0.269	0.232
P05141	K	105	SLC25A5	ADT2_HUMAN ADP/ATP translocase 2	QIFLGGVDK(UniMod:2114)R	48157.47	8403.76	10231.9	8089.92	7370.67	6985.89	7075.33	-0.143	0.144	-0.204	0.096	0	0.049
P05141	K	147	SLC25A5	ADT2_HUMAN ADP/ATP translocase 2	LAADVGK(UniMod:2114)AGAER	172821.4	27898.2	26537.7	33411	29112.8	28517.9	27343.8	-0.264	-0.333	-0.01	0.225	0.177	0.147
P05198	K	61	EIF2S1	IF2A_HUMAN Eukaryotic translation initiation factor 2 subunit 1	SINK(UniMod:2114)LIR	496471.8	77628.3	83213	91670.4	75761.8	82374.4	85823.9	-0.291	-0.113	-0.067	0.058	0.163	0.194
P05204	K	82	HMGN2	HMGN2_HUMAN Non-histone chromosomal protein HMG-17	TDQAQK(UniMod:2114)AEGAGDAK	8410.782	1025.6	1754.99	5151.57		478.622
P05387	K	25	RPLP2	RLA2_HUMAN Large ribosomal subunit protein P2	K(UniMod:2114)ILDSVGIEADDDR	41955.99	7467.43	8205.64	3308.36	6484.67	8811.64	7678.25	-0.113	0.008	-1.272	0.255	0.665	0.4
P05388	K	50	RPLP0	RLA0_HUMAN Large ribosomal subunit protein uL10	GK(UniMod:2114)AVVLMGK	80863	13500.3	13371.1	15564.8	14430.1	11809.2	12187.5	-0.221	-0.226	0.008	0.326	0.043	0.014
P05388	K	106	RPLP0	RLA0_HUMAN Large ribosomal subunit protein uL10	DMLLANK(UniMod:2114)VPAAAR	23322.42	3646.2	3809.82	5600.05	2722.28	3488.4	4055.67	-0.288	-0.216	0.354	-0.259	0.105	0.247
P05455	K	76	SSB	LA_HUMAN Lupus La protein	SK(UniMod:2114)AELMEISEDK	18723.79	4467.69	4215.05	4458.92	1538.36	2011.76	2032.01	0.462	0.336	0.356	-0.657	-0.255	-0.298
P05455	K	166	SSB	LA_HUMAN Lupus La protein	K(UniMod:2114)FVETPGQK	19365.3	2765.15	4477.57	3139.01	3798.91	2232.3	2952.36	-0.377	0.276	-0.298	0.5	-0.252	0.094
P05455	K	191	SSB	LA_HUMAN Lupus La protein	DDYFAK(UniMod:2114)K	21066.93	4816.84	6611		4589.31	5049.78		-0.304	0.111		0.045	0.198
P05455	K	192	SSB	LA_HUMAN Lupus La protein	DDYFAKK(UniMod:2114)	33721.04	4816.84	6611	7126.61	4589.31	5049.78	5527.5	-0.393	0.022	0.068	-0.044	0.109	0.182
P05455	K	269	SSB	LA_HUMAN Lupus La protein	GAK(UniMod:2114)EGIILFK	29478.87	5757.13	4791.11	4929.71	4253.57	3249.16	6498.19	0.073	-0.234	-0.255	0.055	-0.319	0.624
P05455	K	278	SSB	LA_HUMAN Lupus La protein	EGIILFKEK(UniMod:2114)	28438.66	5461.56	5663.83	5371.75	4395.21	4146.13	3400.18	0.038	0.048	-0.09	0.143	0.074	-0.27
P05455	K	328	SSB	LA_HUMAN Lupus La protein	IIEDQQESLNK(UniMod:2114)WK	118692	27521.6	22490.3	22011.1	13865.9	18924.5	13878.6	0.332	-0.001	-0.094	-0.238	0.225	-0.28
P05455	K	330	SSB	LA_HUMAN Lupus La protein	IIEDQQESLNKWK(UniMod:2114)	118692	27521.6	22490.3	22011.1	13865.9	18924.5	13878.6	0.332	-0.001	-0.094	-0.238	0.225	-0.28
P05455	K	354	SSB	LA_HUMAN Lupus La protein	GK(UniMod:2114)VQFQGK	2101404	420185	371160	421497	296237	297561	294764	0.091	-0.13	-0.008	0.006	0.027	-0.044
P05455	K	360	SSB	LA_HUMAN Lupus La protein	VQFQGK(UniMod:2114)K	1766067	326486	336141	347581	253856	237990	264013	-0.025	-0.024	-0.038	0.031	-0.047	0.045
P05556	K	238	ITGB1	ITB1_HUMAN Integrin beta-1	GEVFNELVGK(UniMod:2114)QR	36705.57	7918.17	3584.78	8503.62	4648.18	5965.41	6085.41	0.244	-0.92	0.274	-0.083	0.202	0.227
P05783	K	167	KRT18	K1C18_HUMAN Keratin, type I cytoskeletal 18	VK(UniMod:2114)YETELAMR	326904.1	50896.7	58703	56382.8	53386.9	57032.7	50502	-0.295	-0.1	-0.192	0.207	0.264	0.057
P05783	K	187	KRT18	K1C18_HUMAN Keratin, type I cytoskeletal 18	K(UniMod:2114)VIDDTNITR	905221	156731	131687	170296	142690	147181	156636	-0.139	-0.401	-0.064	0.158	0.165	0.223
P05783	K	214	KRT18	K1C18_HUMAN Keratin, type I cytoskeletal 18	EELLFMK(UniMod:2114)K	19485.6					19485.6						0.196
P05783	K	215	KRT18	K1C18_HUMAN Keratin, type I cytoskeletal 18	EELLFMKK(UniMod:2114)	125002.8	24112.6	26863.6	24961	22574.5		26491.1	-0.248	-0.103	-0.243	0.09		0.251
P05783	K	317	KRT18	K1C18_HUMAN Keratin, type I cytoskeletal 18	NLK(UniMod:2114)ASLENSLR	41380.33	6934.92	5647.22	7980.7	6229.02	7246.77	7341.7	-0.182	-0.489	-0.024	0.096	0.276	0.264
P05783	K	372	KRT18	K1C18_HUMAN Keratin, type I cytoskeletal 18	VK(UniMod:2114)LEAEIATYR	116734	16109.2	14686.5	19788.8	22240.5	21242.2	22666.8	-0.452	-0.597	-0.2	0.446	0.341	0.404
P05783	K	417	KRT18	K1C18_HUMAN Keratin, type I cytoskeletal 18	IVDGK(UniMod:2114)VVSETNDTK	1090992	185394	194376	199883	159760	172258	179321	-0.167	-0.11	-0.103	0.051	0.122	0.148
P05783	K	426	KRT18	K1C18_HUMAN Keratin, type I cytoskeletal 18	VVSETNDTK(UniMod:2114)VLR	1517470	269068	273850	293928	218073	223452	239099	-0.101	-0.086	-0.018	0.029	0.026	0.092
P05787	K	11	KRT8	K2C8_HUMAN Keratin, type II cytoskeletal 8	SYK(UniMod:2114)VSTSGPR	5385400	989327	1008790	981420	789798	824984	791081	-0.082	-0.056	-0.106	0.066	0.106	0.015
P05787	K	101	KRT8	K2C8_HUMAN Keratin, type II cytoskeletal 8	TLNNK(UniMod:2114)FASFIDK	296436.42	46364.2	4852.72	53179.3	62352.1	66542	63146.1	0.046	-3.212	0.232	0.947	1.018	0.912
P05787	K	108	KRT8	K2C8_HUMAN Keratin, type II cytoskeletal 8	FASFIDK(UniMod:2114)VR	814379	144879	146304	133359	125026	134875	129936	-0.135	-0.122	-0.267	0.126	0.213	0.129
P05787	K	117	KRT8	K2C8_HUMAN Keratin, type II cytoskeletal 8	FLEQQNK(UniMod:2114)MLETK	18409.92	1227.04	3274.38	2311.38	4051.72	4198.95	3346.45	-1.444	-0.029	-0.543	0.753	0.782	0.424
P05787	K	122	KRT8	K2C8_HUMAN Keratin, type II cytoskeletal 8	MLETK(UniMod:2114)WSLLQQQK	9650.205		1063.69	725.275	2577.01	2599.4	2684.83		-0.903	-1.466	0.849	0.839	0.855
P05787	K	130	KRT8	K2C8_HUMAN Keratin, type II cytoskeletal 8	WSLLQQQK(UniMod:2114)TAR	314022.8	61122	61627.7	53133.9	45982.2	51099.2	41057.8	0.008	0.018	-0.207	0.07	0.2	-0.146
P05787	K	158	KRT8	K2C8_HUMAN Keratin, type II cytoskeletal 8	QLETLGQEK(UniMod:2114)LK	125603				40557.7	41424.2	43621.1				0.197	0.205	0.249
P05787	K	160	KRT8	K2C8_HUMAN Keratin, type II cytoskeletal 8	QLETLGQEKLK(UniMod:2114)	108666.9	36056.3	33374.5	39236.1				-0.235	-0.348	-0.125
P05787	K	178	KRT8	K2C8_HUMAN Keratin, type II cytoskeletal 8	NK(UniMod:2114)YEDEINK	43566.3	6972.22	7425.13	5770.92	6264.39	10109.1	7024.54	-0.266	-0.177	-0.551	0.052	0.72	0.165
P05787	K	185	KRT8	K2C8_HUMAN Keratin, type II cytoskeletal 8	YEDEINK(UniMod:2114)R	107969.1	15709.8	17139.2	16983.5	17315.2	21179.8	19641.6	-0.42	-0.296	-0.32	0.194	0.462	0.323
P05787	K	197	KRT8	K2C8_HUMAN Keratin, type II cytoskeletal 8	TEMENEFVLIK(UniMod:2114)K	8232.15	651.335	1112.01	882.645	1648.55	1944.07	1993.54	-1.188	-0.418	-0.762	0.625	0.84	0.846
P05787	K	198	KRT8	K2C8_HUMAN Keratin, type II cytoskeletal 8	K(UniMod:2114)DVDEAYMNK	95281.8	15056.3	15051.7	17508.4	16281.8	15375.5	16008.1	-0.306	-0.308	-0.101	0.28	0.175	0.203
P05787	K	295	KRT8	K2C8_HUMAN Keratin, type II cytoskeletal 8	YEELQSLAGK(UniMod:2114)HGDDLR	18311.01	2956.64	2726.13	2325.91	3270.56	4039.81	2991.96	-0.256	-0.375	-0.615	0.363	0.645	0.181
P05787	K	304	KRT8	K2C8_HUMAN Keratin, type II cytoskeletal 8	TK(UniMod:2114)TEISEMNR	140853.7	24269.9	25184.5	27991	22194.8	21483	19730.5	-0.174	-0.122	0.02	0.17	0.101	-0.052
P05787	K	325	KRT8	K2C8_HUMAN Keratin, type II cytoskeletal 8	LQAEIEGLK(UniMod:2114)GQR	342740.6	57569.7	53763.8	57781.6	52032.6	64149.8	57443.1	-0.217	-0.317	-0.224	0.11	0.39	0.2
P05787	K	347	KRT8	K2C8_HUMAN Keratin, type II cytoskeletal 8	GELAIK(UniMod:2114)DANAK	430452.3	75989.5	71025.4	74460.3	70198.2	68767.4	70011.5	-0.147	-0.246	-0.189	0.211	0.159	0.155
P05787	K	393	KRT8	K2C8_HUMAN Keratin, type II cytoskeletal 8	K(UniMod:2114)LLEGEESR	1776854	293544	290780	298335	296596	279871	317728	-0.243	-0.258	-0.232	0.245	0.139	0.292
P05787	K	472	KRT8	K2C8_HUMAN Keratin, type II cytoskeletal 8	DGK(UniMod:2114)LVSESSDVLPK	1152106	198641	197443	218578	162899	178722	195823	-0.176	-0.187	-0.051	0.011	0.122	0.224
P06396	K	239	GSN	GELS_HUMAN Gelsolin	LK(UniMod:2114)ATQVSK	116839.1	25512.1	16580.6	21711.2	18816.5	15336.5	18882.2	0.182	-0.397	-0.041	0.168	-0.099	0.129
P06400	K	265	RB1	RB_HUMAN Retinoblastoma-associated protein	IAK(UniMod:2114)QLENDTR	131245.5	22908.8	25486.2	32925.4	16714.9	15669	17541.2	-0.143	0.261	0.281	0	-0.249	-0.208
P06400	K	824	RB1	RB_HUMAN Retinoblastoma-associated protein	ISEGLPTPTK(UniMod:2114)MTPR	36515.36	8093.16	7912.23	8568.82	4245.8	4573.96	3121.39	0.252	0.47	0.235	-0.082	-0.13	-0.803
P06400	K	847	RB1	RB_HUMAN Retinoblastoma-associated protein	FQK(UniMod:2114)INQMVC(UniMod:4)NSDR	13011.568	3089.55	2908.75	3681.56	860.178	1293.64	1177.89	0.46	0.623	0.613	-0.788	-0.354	-0.612
P06400	K	900	RB1	RB_HUMAN Retinoblastoma-associated protein	FQQK(UniMod:2114)LAEMTSTR	45981.88	9457.59	8787.92	11211.3	5901.28	6360.05	4263.74	0.116	0.26	0.262	0.033	-0.015	-0.714
P06454	K	21	PTMA	PTMA_HUMAN Prothymosin alpha	K(UniMod:2114)EVVEEAENGR	190408.9	33252.1	30165.7	34678	33764	28006.7	30542.4	-0.082	-0.262	-0.1	0.275	-0.015	0.126
P06454	K	103	PTMA	PTMA_HUMAN Prothymosin alpha	AAEDDEDDDVDTK(UniMod:2114)K	63975.08	10870.7	12993.6	10186.2	9330.95	9951.13	10642.5	-0.117	0.1	-0.29	-0.003	0.07	0.182
P06454	K	104	PTMA	PTMA_HUMAN Prothymosin alpha	AAEDDEDDDVDTKK(UniMod:2114)	63975.08	10870.7	12993.6	10186.2	9330.95	9951.13	10642.5	-0.117	0.1	-0.29	-0.003	0.07	0.182
P06493	K	56	CDK1	CDK1_HUMAN Cyclin-dependent kinase 1	EISLLK(UniMod:2114)ELR	6178.03	1538.17			1991.2	2648.66		-0.654			0.275	0.665
P06576	K	124	ATP5F1B	ATPB_HUMAN ATP synthase subunit beta, mitochondrial	GQK(UniMod:2114)VLDSGAPIK	87456.9	14720.1	15720.2	17031.3	12062.6	14215.6	13707.1	-0.197	-0.134	-0.007	0	0.19	0.09
P06576	K	201	ATP5F1B	ATPB_HUMAN ATP synthase subunit beta, mitochondrial	GGK(UniMod:2114)IGLFGGAGVGK	151703.4	25548	25535.4	28071.4	24726	22007.1	25815.5	-0.2	-0.233	-0.085	0.236	0.021	0.204
P06576	K	426	ATP5F1B	ATPB_HUMAN ATP synthase subunit beta, mitochondrial	GVQK(UniMod:2114)ILQDYK	29902.32	4284.91	4171	5473.53	5555.53	5377.6	5039.75	-0.428	-0.498	-0.095	0.431	0.337	0.196
P06576	K	522	ATP5F1B	ATPB_HUMAN ATP synthase subunit beta, mitochondrial	ADK(UniMod:2114)LAEEHSS	25974.41	3643.08	3451.55	3803.79	5089.92	4888.25	5097.82	-0.448	-0.558	-0.407	0.518	0.412	0.426
P06703	K	40	S100A6	S10A6_HUMAN Protein S100-A6	ELIQK(UniMod:2114)ELTIGSK	55340.43	7836.44	7650.02	9802.37	9577.5	8896	11578.1	-0.115	-0.441	-0.029	0.111	-0.136	0.553
P06703	K	47	S100A6	S10A6_HUMAN Protein S100-A6	ELTIGSK(UniMod:2114)LQDAEIAR	93360.79	5947.29	6036.15	8592.45	19615.3	27349.5	25820.1	-0.993	-1.263	-0.7	0.665	1.004	1.23
P06730	K	206	EIF4E	IF4E_HUMAN Eukaryotic translation initiation factor 4E	IVIGYQSHADTATK(UniMod:2114)SGSTTK	18809.23	3183.39	4198.95	4548.15	1057.49	3650.94	2170.31	-0.082	0.362	0.47	-1.17	0.501	-0.139
P06733	K	60	ENO1	ENOA_HUMAN Alpha-enolase	YMGK(UniMod:2114)GVSK	634367.3	115355	109747	109515	100943	98016.3	100791	-0.059	-0.147	-0.172	0.151	0.087	0.083
P06733	K	64	ENO1	ENOA_HUMAN Alpha-enolase	GVSK(UniMod:2114)AVEHINK	356932.6	54869.7	57481.5	57891.8	60971.5	60834.8	64883.3	-0.302	-0.25	-0.263	0.252	0.228	0.277
P06733	K	71	ENO1	ENOA_HUMAN Alpha-enolase	AVEHINK(UniMod:2114)TIAPALVSK	126305.1	21363.5	19462.4	24913.8	19861	22446.1	18258.3	-0.158	-0.308	0.025	0.139	0.294	-0.048
P06733	K	80	ENO1	ENOA_HUMAN Alpha-enolase	TIAPALVSK(UniMod:2114)K	3176168	561607	541746	563238	466981	514643	527953	-0.099	-0.167	-0.133	0.037	0.156	0.148
P06733	K	81	ENO1	ENOA_HUMAN Alpha-enolase	TIAPALVSKK(UniMod:2114)	3176168	561607	541746	563238	466981	514643	527953	-0.099	-0.167	-0.133	0.037	0.156	0.148
P06733	K	89	ENO1	ENOA_HUMAN Alpha-enolase	LNVTEQEK(UniMod:2114)IDK	101564	15716.9	17802.5	16751.2	14801.6	17719.7	18772.1	-0.289	-0.126	-0.236	0.026	0.264	0.303
P06733	K	103	ENO1	ENOA_HUMAN Alpha-enolase	LMIEMDGTENK(UniMod:2114)SK	19010.01	2944.32	4287.39	2748.94	2439.27	2660.06	3930.03	-0.261	0.266	-0.398	-0.13	-0.027	0.492
P06733	K	105	ENO1	ENOA_HUMAN Alpha-enolase	LMIEMDGTENKSK(UniMod:2114)	19010.01	2944.32	4287.39	2748.94	2439.27	2660.06	3930.03	-0.261	0.266	-0.398	-0.13	-0.027	0.492
P06733	K	126	ENO1	ENOA_HUMAN Alpha-enolase	AGAVEK(UniMod:2114)GVPLYR	627913.3	102975	93058.3	108217	106623	107254	109786	-0.208	-0.37	-0.175	0.244	0.231	0.221
P06733	K	202	ENO1	ENOA_HUMAN Alpha-enolase	YGK(UniMod:2114)DATNVGDEGGFAPNILENK	26100.311	662.291			6743.35	9271.46	9423.21	-2.934			0.816	1.254	1.233
P06733	K	228	ENO1	ENOA_HUMAN Alpha-enolase	EGLELLK(UniMod:2114)TAIGK	87866.8	12559.3	10339.8	13370.7	17563	15775.5	18258.5	-0.381	-0.677	-0.329	0.505	0.329	0.495
P06733	K	233	ENO1	ENOA_HUMAN Alpha-enolase	TAIGK(UniMod:2114)AGYTDK	2631697	443770	420777	429358	463437	423877	450478	-0.169	-0.262	-0.255	0.295	0.145	0.189
P06733	K	256	ENO1	ENOA_HUMAN Alpha-enolase	SGK(UniMod:2114)YDLDFK	365721.4	55499.1	55480.3	57564.4	66658.6	61853.1	68665.9	-0.317	-0.333	-0.303	0.349	0.22	0.326
P06733	K	262	ENO1	ENOA_HUMAN Alpha-enolase	YDLDFK(UniMod:2114)SPDDPSR	168485.4	27148.4	24169.6	26463.1	27851.2	34792.2	28060.9	-0.227	-0.41	-0.302	0.212	0.512	0.157
P06733	K	330	ENO1	ENOA_HUMAN Alpha-enolase	IAK(UniMod:2114)AVNEK	654186.3	99025.3	105527	116384	112364	107374	113512	-0.324	-0.248	-0.129	0.26	0.174	0.209
P06733	K	335	ENO1	ENOA_HUMAN Alpha-enolase	AVNEK(UniMod:2114)SC(UniMod:4)NC(UniMod:4)LLLK	102129.8	15754.7	20015.8	19419.6	15924.3	15500.9	15514.5	-0.29	0.04	-0.027	0.128	0.067	0.024
P06733	K	406	ENO1	ENOA_HUMAN Alpha-enolase	LAK(UniMod:2114)YNQLLR	2309005	416377	372170	416918	363780	362006	377754	-0.071	-0.249	-0.108	0.136	0.108	0.125
P06733	K	420	ENO1	ENOA_HUMAN Alpha-enolase	IEEELGSK(UniMod:2114)AK	1037217	164413	181139	182814	171581	168554	168716	-0.258	-0.134	-0.144	0.205	0.158	0.115
P06737	K	29	PYGL	PYGL_HUMAN Glycogen phosphorylase, liver form	GIVGVENVAELK(UniMod:2114)K	14434.42	2374.98	3534.08	2078.83	2693.84	1571.19	2181.5	-0.189	0.38	-0.383	0.454	-0.357	0.037
P06737	K	30	PYGL	PYGL_HUMAN Glycogen phosphorylase, liver form	GIVGVENVAELKK(UniMod:2114)	14434.42	2374.98	3534.08	2078.83	2693.84	1571.19	2181.5	-0.189	0.38	-0.383	0.454	-0.357	0.037
P06737	K	725	PYGL	PYGL_HUMAN Glycogen phosphorylase, liver form	IDDVAALDKK(UniMod:2114)	41676.81	7067.64	7223.86	8960.95	5738.68	6946.99	5738.69	-0.173	-0.145	0.168	-0.013	0.231	-0.125
P06744	K	252	GPI	G6PI_HUMAN Glucose-6-phosphate isomerase	HFVALSTNTTK(UniMod:2114)VK	3461.469		938.242		763.683	821.426	938.118		-0.071		0.039	0.135	0.271
P06744	K	454	GPI	G6PI_HUMAN Glucose-6-phosphate isomerase	ELQAAGK(UniMod:2114)SPEDLER	46923.44	8963.11	7241.56	8801.36	6687.19	8984.26	6245.96	-0.003	-0.288	-0.029	0.004	0.42	-0.159
P06746	K	48	POLB	DPOLB_HUMAN DNA polymerase beta	AASVIAK(UniMod:2114)YPHK	11226.49		3475.06	2706.31	1335.69	1613.82	2095.61		0.57	-0.023	-0.445	0.206	-0.292
P06746	K	52	POLB	DPOLB_HUMAN DNA polymerase beta	AASVIAKYPHK(UniMod:2114)	2523.67	2523.67						-0.074
P06746	K	81	POLB	DPOLB_HUMAN DNA polymerase beta	IDEFLATGK(UniMod:2114)LR	15178.08	2944.03	3648.19	3208.98	2097.76	1428.03	1851.09	0.221	0.459	0.041	0.025	-0.151	-0.652
P06748	K	27	NPM1	NPM_HUMAN Nucleophosmin	ADK(UniMod:2114)DYHFK	223352.3	40501.6	39561.6	35755.2	37743.9	34686.6	35103.4	-0.12	-0.167	-0.289	0.285	0.115	0.118
P06748	K	80	NPM1	NPM_HUMAN Nucleophosmin	VTLATLK(UniMod:2114)	12670.62	1840.25	2323.23	2370.48	2009.15	1754.29	2373.22	-0.432	-0.108	-0.056	0.202	-0.042	0.38
P06748	K	150	NPM1	NPM_HUMAN Nucleophosmin	SAPGGGSK(UniMod:2114)VPQK	14701360	2606870	2788110	2915790	2138260	2068730	2183600	-0.141	-0.057	0.031	0.08	-0.016	0.047
P06748	K	223	NPM1	NPM_HUMAN Nucleophosmin	SK(UniMod:2114)GQESFK	156648.98	9680.68	17879.8	30475.3	25521.5	43294.1	29797.6	-1.531	-0.659	0.134	0.375	1.089	0.535
P06748	K	229	NPM1	NPM_HUMAN Nucleophosmin	GQESFK(UniMod:2114)K	20159.23			7697.95	6383.57	6077.71				-0.03	0.196	0.077
P06748	K	239	NPM1	NPM_HUMAN Nucleophosmin	TPK(UniMod:2114)GPSSVEDIK	2741004	530979	538890	534469	383239	366050	387377	-0.006	0.003	0.014	0.031	-0.084	-0.016
P06748	K	248	NPM1	NPM_HUMAN Nucleophosmin	GPSSVEDIK(UniMod:2114)AK	415840.5	70588.6	69495.7	80753.3	66330.7	58306.5	70365.7	-0.211	-0.246	-0.006	0.206	-0.028	0.229
P06748	K	250	NPM1	NPM_HUMAN Nucleophosmin	AK(UniMod:2114)MQASIEK	539849.5	113187	113287	114919	67019.8	62122.5	69314.2	0.14	0.129	0.173	-0.109	-0.267	-0.123
P06748	K	257	NPM1	NPM_HUMAN Nucleophosmin	MQASIEK(UniMod:2114)GGSLPK	128641.4	27224.7	28600.7	29128.5	14929.1	14049.3	14709.1	0.179	0.238	0.287	-0.18	-0.316	-0.264
P06748	K	263	NPM1	NPM_HUMAN Nucleophosmin	GGSLPK(UniMod:2114)VEAK	591963.4	105341	100742	125022	88180.3	83379.4	89298.7	-0.136	-0.213	0.122	0.115	-0.014	0.07
P06748	K	267	NPM1	NPM_HUMAN Nucleophosmin	VEAK(UniMod:2114)FINYVK	444525.6	84786.5	86669.8	81349	58912.9	67869.6	64937.8	-0.034	-0.015	-0.083	-0.053	0.103	0.025
P06748	K	273	NPM1	NPM_HUMAN Nucleophosmin	FINYVK(UniMod:2114)NC(UniMod:4)FR	229947.7	23419.3	28345.9	31765.8	46385.2	48626.9	51404.6	-0.892	-0.63	-0.442	0.601	0.62	0.686
P07108	K	77	DBI	ACBP_HUMAN Acyl-CoA-binding protein	AYINK(UniMod:2114)VEELK	16166.19	2264.7	3070.39	2318.88	2191.73	2616.64	3703.85	-0.386	0.067	-0.489	-0.001	0.118	0.634
P07195	K	7	LDHB	LDHB_HUMAN L-lactate dehydrogenase B chain	EK(UniMod:2114)LIAPVAEEEATVPNNK	74527.8	12345.4	12900.4	11910.7	12393.8	11338.5	13639	-0.174	-0.151	-0.325	0.23	0.056	0.307
P07195	K	82	LDHB	LDHB_HUMAN L-lactate dehydrogenase B chain	IVADK(UniMod:2114)DYSVTANSK	129445	20968.3	21857.2	23842.9	17939.4	23261	21576.2	-0.203	-0.183	-0.116	-0.029	0.3	0.175
P07195	K	156	LDHB	LDHB_HUMAN L-lactate dehydrogenase B chain	LSGLPK(UniMod:2114)HR	188750.6	31491.1	31522.4	26316.4	37773.5	28992.4	32654.8	-0.158	-0.196	-0.515	0.504	0.077	0.232
P07195	K	308	LDHB	LDHB_HUMAN L-lactate dehydrogenase B chain	GLTSVINQK(UniMod:2114)LK	169144.9	29645.3	31297.9	32419.4	23839.3	25972.3	25970.7	-0.087	-0.048	-0.056	-0.002	0.076	0.06
P07195	K	310	LDHB	LDHB_HUMAN L-lactate dehydrogenase B chain	LK(UniMod:2114)DDEVAQLK	114631.6	17455.2	21561	17538	20192	19926.6	17958.8	-0.294	-0.029	-0.385	0.315	0.251	0.085
P07195	K	319	LDHB	LDHB_HUMAN L-lactate dehydrogenase B chain	K(UniMod:2114)SADTLWDIQK	44467	6460.11	8041.69	9618.83	6288.48	7413.14	6644.75	-0.35	-0.074	0.126	0.01	0.202	0.028
P07237	K	31	P4HB	PDIA1_HUMAN Protein disulfide-isomerase	K(UniMod:2114)SNFAEALAAHK	39507.02	6227.82	8546.5	7817.61	5717.2	5563.33	5634.56	-0.272	0.184	0.056	0.027	-0.024	-0.029
P07237	K	65	P4HB	PDIA1_HUMAN Protein disulfide-isomerase	ALAPEYAK(UniMod:2114)AAGK	252676.8	40207.7	44385.3	41701.2	40831.8	42071.8	43479	-0.279	-0.137	-0.226	0.166	0.197	0.221
P07237	K	71	P4HB	PDIA1_HUMAN Protein disulfide-isomerase	LK(UniMod:2114)AEGSEIR	81190.5	12703.3	12056.4	14842	12341.4	14080.1	15167.3	-0.298	-0.375	-0.073	0.083	0.261	0.345
P07237	K	114	P4HB	PDIA1_HUMAN Protein disulfide-isomerase	NGDTASPK(UniMod:2114)EYTAGR	19299.13	3092.49	3242.88	3407.38	3589.6	2828.74	3138.04	-0.266	-0.198	-0.125	0.372	0.016	0.143
P07237	K	207	P4HB	PDIA1_HUMAN Protein disulfide-isomerase	DGVVLFK(UniMod:2114)K	24988.3	4166.94	5383.24	3720.35	2972.61	4345.99	4399.17	-0.189	0.179	-0.352	-0.254	0.282	0.276
P07237	K	208	P4HB	PDIA1_HUMAN Protein disulfide-isomerase	DGVVLFKK(UniMod:2114)	24988.3	4166.94	5383.24	3720.35	2972.61	4345.99	4399.17	-0.189	0.179	-0.352	-0.254	0.282	0.276
P07237	K	276	P4HB	PDIA1_HUMAN Protein disulfide-isomerase	LSNFK(UniMod:2114)TAAESFK	29905.11	4362.8	5543.93	4059.22	5536	5110.87	5292.29	-0.395	-0.05	-0.499	0.371	0.244	0.271
P07237	K	283	P4HB	PDIA1_HUMAN Protein disulfide-isomerase	TAAESFK(UniMod:2114)GK	80159.2	12181.2	11556.5	13110	13875.1	15037.5	14398.9	-0.34	-0.417	-0.234	0.271	0.374	0.288
P07237	K	308	P4HB	PDIA1_HUMAN Protein disulfide-isomerase	ILEFFGLK(UniMod:2114)K	20003.46	3494.54	2830.01	4004.49	2664.11	3576.85	3433.46	-0.131	-0.436	0.066	-0.1	0.313	0.231
P07237	K	309	P4HB	PDIA1_HUMAN Protein disulfide-isomerase	K(UniMod:2114)EEC(UniMod:4)PAVR	48785.22	6140.59	7966.74	7496.11	7364.4	10428.5	9388.88	-0.597	-0.222	-0.309	0.088	0.578	0.403
P07237	K	328	P4HB	PDIA1_HUMAN Protein disulfide-isomerase	YK(UniMod:2114)PESEELTAER	205312.3	34907.5	32601.2	33930.9	34499.2	32377.3	36996.2	-0.183	-0.282	-0.223	0.223	0.119	0.288
P07237	K	370	P4HB	PDIA1_HUMAN Protein disulfide-isomerase	QPVK(UniMod:2114)VLVGK	17913.27	3284.95	2471.98	3532.69	3084.38	2685.59	2853.68	-0.065	-0.476	0.041	0.267	0.055	0.12
P07237	K	385	P4HB	PDIA1_HUMAN Protein disulfide-isomerase	NFEDVAFDEK(UniMod:2114)K	57768.31	8632.98	7760.79	10407.1	11156.9	9340.04	10470.5	-0.359	-0.514	-0.089	0.434	0.165	0.306
P07237	K	386	P4HB	PDIA1_HUMAN Protein disulfide-isomerase	NFEDVAFDEKK(UniMod:2114)	57768.31	8632.98	7760.79	10407.1	11156.9	9340.04	10470.5	-0.359	-0.514	-0.089	0.434	0.165	0.306
P07305	K	82	H1-0	H10_HUMAN Histone H1.0	LVTTGVLK(UniMod:2114)QTK	36663.89	5911.75	6708.18	5443.66	7135.65	5620.37	5844.28	-0.109	-0.066	-0.356	0.375	-0.039	0.138
P07305	K	85	H1-0	H10_HUMAN Histone H1.0	QTK(UniMod:2114)GVGASGSFR	16053.38	3140.9		3870.31	2059.72	3687.52	3294.93	-0.067		0.106	-0.462	0.307	0.266
P07305	K	149	H1-0	H10_HUMAN Histone H1.0	K(UniMod:2114)LAATPK	73147.5	12716.5	13963.8	12014.3	12114	10385.5	11953.4	-0.002	-0.006	-0.212	0.141	-0.151	0.172
P07355	K	47	ANXA2	ANXA2_HUMAN Annexin A2	DALNIETAIK(UniMod:2114)TK	44074.41	7207.84	7791.64	5778.77	6533.44	7270.15	9492.57	-0.153	-0.08	-0.546	0.041	0.152	0.528
P07355	K	49	ANXA2	ANXA2_HUMAN Annexin A2	DALNIETAIKTK(UniMod:2114)	44074.41	7207.84	7791.64	5778.77	6533.44	7270.15	9492.57	-0.153	-0.08	-0.546	0.041	0.152	0.528
P07355	K	81	ANXA2	ANXA2_HUMAN Annexin A2	K(UniMod:2114)ELASALK	174536.1	24456.1	29435.5	33669.5	28753.5	30399.5	27822	-0.387	-0.158	0.001	0.183	0.22	0.084
P07355	K	115	ANXA2	ANXA2_HUMAN Annexin A2	TPAQYDASELK(UniMod:2114)ASMK	12329.14	1643.52	2463.07	1557.78	2565.79	1612.14	2486.84	-0.429	0.115	-0.58	0.549	-0.165	0.452
P07355	K	169	ANXA2	ANXA2_HUMAN Annexin A2	K(UniMod:2114)LMVALAK	177409.7	31712.3	29360.4	36970.5	27878.2	23718.5	27769.8	-0.029	-0.179	0.119	0.121	-0.155	0.064
P07355	K	176	ANXA2	ANXA2_HUMAN Annexin A2	LMVALAK(UniMod:2114)GR	233813.7	38629.6	39734.8	39519.8	38328.9	36634.9	40965.7	-0.155	-0.153	-0.195	0.17	0.061	0.214
P07355	K	204	ANXA2	ANXA2_HUMAN Annexin A2	DLYDAGVK(UniMod:2114)R	348824.1	12354.3	61722.3	68987.8	72162.8	65874.8	67722.1	-2.179	0.103	0.228	0.703	0.528	0.56
P07355	K	227	ANXA2	ANXA2_HUMAN Annexin A2	SVPHLQK(UniMod:2114)VFDR	114978.8	22533.3	18710.7	19546.8	17971.2	21277.2	14939.6	0.103	-0.204	-0.176	0.112	0.313	-0.206
P07355	K	281	ANXA2	ANXA2_HUMAN Annexin A2	LYDSMKGK(UniMod:2114)	64952.24	12379.9	10938.5	10743	11455.4	10031.4	9404.04	0.056	-0.161	-0.222	0.28	0.045	-0.056
P07384	K	79	CAPN1	CAN1_HUMAN Calpain-1 catalytic subunit	DLGPNSSK(UniMod:2114)TYGIK	25401.35	5228.91	3455.99	4910.83	3637.61	3749.46	4418.55	0.119	-0.437	-0.011	0.003	0.051	0.218
P07437	K	58	TUBB	TBB5_HUMAN Tubulin beta chain	ISVYYNEATGGK(UniMod:2114)YVPR	31706.07	2884.93	3047.9	3160.02	7868.2	7118.18	7626.84	-0.91	-0.841	-0.856	0.961	0.796	0.793
P07477	K	225	PRSS1	TRY1_HUMAN Serine protease 1	NK(UniMod:2114)PGVYTK	1102128	188021	194056	188293	176010	171172	184576	0.049	-0.35	-0.501	0.276	-0.098	0.566
P07737	K	91	PFN1	PROF1_HUMAN Profilin-1	TK(UniMod:2114)STGGAPTFNVTVTK	380965.9	70055.9	64964.3	67553	56897.4	63716	57779.3	-0.102	-0.217	-0.141	0.089	0.229	0.085
P07737	K	105	PFN1	PROF1_HUMAN Profilin-1	STGGAPTFNVTVTK(UniMod:2114)TDK	255138.2	40876.2	36347.9	45921.7	38797.8	42855.3	50339.3	-0.297	-0.472	-0.115	0.119	0.239	0.469
P07737	K	108	PFN1	PROF1_HUMAN Profilin-1	TDK(UniMod:2114)TLVLLMGK	147459.31	36255.9	9242.81	31676.7	21040.2	25993.5	23250.2	0.431	-1.547	0.249	0.137	0.418	0.255
P07737	K	116	PFN1	PROF1_HUMAN Profilin-1	TLVLLMGK(UniMod:2114)EGVHGGLINK	9842.029	702.159	1160.58		3112.52	3013.54	1853.23	-1.523	-0.804		1.116	1.046	0.342
P07737	K	126	PFN1	PROF1_HUMAN Profilin-1	EGVHGGLINK(UniMod:2114)K	98402	17954.9	17843.4	15604.1	15369.7	15138.1	16491.8	-0.114	-0.129	-0.303	0.153	0.107	0.229
P07737	K	127	PFN1	PROF1_HUMAN Profilin-1	K(UniMod:2114)C(UniMod:4)YEMASHLR	197797.4	39004.3	35034.9	32531.6	32452.6	29653.6	29120.4	0.002	-0.159	-0.247	0.227	0.074	0.045
P07741	K	34	APRT	APT_HUMAN Adenine phosphoribosyltransferase	DISPVLK(UniMod:2114)DPASFR	21078.49	2867.78	3071.17	3863.94	3133.59	4279.48	3862.53	-0.458	-0.344	-0.027	0.042	0.465	0.265
P07814	K	173	EPRS1	SYEP_HUMAN Bifunctional glutamate/proline--tRNA ligase	WDVSTTK(UniMod:2114)AR	20208.33	2514.7	3506.35	5590.28	2654.9	3235.61	2706.49	-0.569	-0.13	0.521	-0.05	0.215	-0.042
P07814	K	417	EPRS1	SYEP_HUMAN Bifunctional glutamate/proline--tRNA ligase	K(UniMod:2114)PYIWEYSR	11627.62	2289.44	1474.29	1767.48	2572.15	922.09	2602.17	0.122	-0.553	-0.314	0.731	-0.77	0.728
P07814	K	498	EPRS1	SYEP_HUMAN Bifunctional glutamate/proline--tRNA ligase	K(UniMod:2114)VIDPVAPR	30644.47	5274.79	5809.14	5956.36	3754.46	3395.43	6454.29	-0.119	-0.02	-0.007	-0.169	-0.334	0.593
P07814	K	512	EPRS1	SYEP_HUMAN Bifunctional glutamate/proline--tRNA ligase	YVALLK(UniMod:2114)K	37136.99	5014.83	5609.86	8346.35	6004.18	5910.92	6250.85	-0.491	-0.369	0.181	0.209	0.166	0.248
P07814	K	513	EPRS1	SYEP_HUMAN Bifunctional glutamate/proline--tRNA ligase	YVALLKK(UniMod:2114)	17269.86	5014.83			6004.18		6250.85	-0.399			0.302		0.341
P07814	K	542	EPRS1	SYEP_HUMAN Bifunctional glutamate/proline--tRNA ligase	NPEVGLK(UniMod:2114)PVWYSPK	8008.03	1006.1	1004		2288.37	1788.93	1920.63	-0.795	-0.838		0.831	0.456	0.559
P07814	K	725	EPRS1	SYEP_HUMAN Bifunctional glutamate/proline--tRNA ligase	VEATK(UniMod:2114)NETSAPFK	13685.25	1987.44	3441.74	2255.51	1603.77	2803.48	1593.31	-0.347	0.406	-0.227	-0.215	0.57	-0.244
P07814	K	907	EPRS1	SYEP_HUMAN Bifunctional glutamate/proline--tRNA ligase	VLFDK(UniMod:2114)VASQGEVVR	24257.31	4035.65	4152.53	3270.98	3902.02	3992.32	4903.81	-0.199	-0.197	-0.564	0.194	0.206	0.504
P07814	K	1009	EPRS1	SYEP_HUMAN Bifunctional glutamate/proline--tRNA ligase	NQGGGLSSSGAGEGQGPK(UniMod:2114)K	1542.273	212.384	890.829		439.06			-1.245	0.784		0.244
P07814	K	1010	EPRS1	SYEP_HUMAN Bifunctional glutamate/proline--tRNA ligase	NQGGGLSSSGAGEGQGPKK(UniMod:2114)	1542.273	212.384	890.829		439.06			-1.245	0.784		0.244
P07814	K	1326	EPRS1	SYEP_HUMAN Bifunctional glutamate/proline--tRNA ligase	EALIAK(UniMod:2114)C(UniMod:4)NDYR	10454.16	2018.88	1995.22		1482.2	2615.85	2342.01	-0.231	-0.288		-0.236	0.563	0.404
P07900	K	58	HSP90AA1	HS90A_HUMAN Heat shock protein HSP 90-alpha	ELISNSSDALDK(UniMod:2114)IR	20445.5	3245.38	1794.37	2190.72	4172.74	5254.03	3788.26	-0.202	-1.076	-0.786	0.61	0.947	0.449
P07900	K	74	HSP90AA1	HS90A_HUMAN Heat shock protein HSP 90-alpha	LDSGK(UniMod:2114)ELHINLIPNK	48939.29	9004.77	10671.6	7633.77	6929.8	8311.46	6387.89	-0.061	0.164	-0.317	0.01	0.277	-0.129
P07900	K	84	HSP90AA1	HS90A_HUMAN Heat shock protein HSP 90-alpha	ELHINLIPNK(UniMod:2114)QDR	18934.66	3406.82	4186.27	3584.8	2977.36	2445.86	2333.55	-0.084	0.194	-0.028	0.171	-0.108	-0.202
P07900	K	436	HSP90AA1	HS90A_HUMAN Heat shock protein HSP 90-alpha	K(UniMod:2114)FYEQFSK	72081.2	13058.3	13493	10362.7	10893.8	12867.4	11406	-0.098	-0.07	-0.449	0.09	0.335	0.134
P07900	K	446	HSP90AA1	HS90A_HUMAN Heat shock protein HSP 90-alpha	NIK(UniMod:2114)LGIHEDSQNR	16568.41	2569.02	2685.35	3376.79	2832.81	3227.62	1876.82	-0.304	-0.26	0.073	0.286	0.479	-0.33
P07900	K	458	HSP90AA1	HS90A_HUMAN Heat shock protein HSP 90-alpha	K(UniMod:2114)LSELLR	185628.8	31597.8	32147.6	40711.9	24448.3	26850.1	29873.1	-0.176	-0.171	0.172	-0.097	0.043	0.171
P07900	K	489	HSP90AA1	HS90A_HUMAN Heat shock protein HSP 90-alpha	ENQK(UniMod:2114)HIYYITGETK	3369.814	762.237	1048.13		177.877	889.593	491.977	0.185	0.624		-1.466	0.861	-0.02
P07900	K	567	HSP90AA1	HS90A_HUMAN Heat shock protein HSP 90-alpha	TK(UniMod:2114)FENLC(UniMod:4)K	237120.5	44035.8	40417.8	37529.1	38959.3	39685.3	36493.2	-0.066	-0.21	-0.315	0.206	0.237	0.09
P07900	K	585	HSP90AA1	HS90A_HUMAN Heat shock protein HSP 90-alpha	VEK(UniMod:2114)VVVSNR	34509.8	5759.24	7272.88	6189.56	4808.9	6044.17	4435.05	-0.204	0.113	-0.117	-0.015	0.319	-0.154
P07900	K	631	HSP90AA1	HS90A_HUMAN Heat shock protein HSP 90-alpha	DNSTMGYMAAK(UniMod:2114)K	13160.57	2732.56	1747.09	2230.1	1732.31	2151.18	2567.33	0.113	-0.552	-0.197	-0.095	0.222	0.451
P07900	K	632	HSP90AA1	HS90A_HUMAN Heat shock protein HSP 90-alpha	K(UniMod:2114)HLEINPDHSIIETLR	43184.18	6684.5	7328.22	5785.07	8313.61	8696.12	6376.66	-0.317	-0.204	-0.543	0.447	0.516	0.043
P07910	K	29	HNRNPC	HNRPC_HUMAN Heterogeneous nuclear ribonucleoproteins C1/C2	VFIGNLNTLVVK(UniMod:2114)K	39606.08	6153.7	7151.55	6696.11	6156.64	6176.26	7271.82	-0.345	-0.11	-0.22	0.135	0.133	0.349
P07910	K	30	HNRNPC	HNRPC_HUMAN Heterogeneous nuclear ribonucleoproteins C1/C2	K(UniMod:2114)SDVEAIFSK	99785.5	13996.7	17391	17923.2	17921.5	15558.2	16994.9	-0.49	-0.159	-0.131	0.345	0.135	0.242
P07910	K	42	HNRNPC	HNRPC_HUMAN Heterogeneous nuclear ribonucleoproteins C1/C2	YGK(UniMod:2114)IVGC(UniMod:4)SVHK	18363.64	1577.82	3188.52	1965.51	3284.21	3479.25	4868.33	-1.106	-0.073	-0.787	0.43	0.507	0.971
P07910	K	176	HNRNPC	HNRPC_HUMAN Heterogeneous nuclear ribonucleoproteins C1/C2	SGFNSK(UniMod:2114)SGQR	14680.8	3292.07		5931.45	2023.5		3433.78	-0.299		0.553	-0.522		0.214
P07910	K	189	HNRNPC	HNRPC_HUMAN Heterogeneous nuclear ribonucleoproteins C1/C2	LK(UniMod:2114)GDDLQAIK	203748.3	36320.8	34213.2	41113.8	31411	29521.7	31167.8	-0.141	-0.209	0.04	0.128	0.033	0.091
P07910	K	204	HNRNPC	HNRPC_HUMAN Heterogeneous nuclear ribonucleoproteins C1/C2	ELTQIK(UniMod:2114)QK	168629.5	30003.6	29466.7	27766.1	28019.2	27345.5	26028.4	-0.151	-0.159	-0.26	0.229	0.188	0.096
P07910	K	232	HNRNPC	HNRPC_HUMAN Heterogeneous nuclear ribonucleoproteins C1/C2	NDK(UniMod:2114)SEEEQSSSSVK	5306.523	806.405	1238.89	895.73	629.404	1244.61	491.484	-0.301	0.336	-0.147	-0.18	0.797	-0.563
P07954	K	100	FH	FUMH_HUMAN Fumarate hydratase, mitochondrial	AFGILK(UniMod:2114)R	57088.23	8205.39	9845.34	8558.17	8355.13	10850.7	11273.5	-0.427	-0.179	-0.385	0.071	0.422	0.441
P08133	K	370	ANXA6	ANXA6_HUMAN Annexin A6	PANDFNPDADAK(UniMod:2114)ALR	1672.388	1300.37					372.018	0.724					-0.762
P08134	K	7	RHOC	RHOC_HUMAN Rho-related GTP-binding protein RhoC	K(UniMod:2114)LVIVGDGAC(UniMod:4)GK	89528.9	17683	20231	20304.8	14411.4		16898.7	-0.151	0.085	-0.087	-0.122		-0.006
P08195	K	147	SLC3A2	4F2_HUMAN Amino acid transporter heavy chain SLC3A2	IK(UniMod:2114)VAEDEAEAAAAAK	49087.66	6931.05	6445.11	7471.75	8387.92	10147.2	9704.63	-0.428	-0.53	-0.344	0.288	0.517	0.439
P08195	K	255	SLC3A2	4F2_HUMAN Amino acid transporter heavy chain SLC3A2	LDYLSSLK(UniMod:2114)VK	82238	14375	16103	14568	11789.6	13308.5	12093.9	-0.132	0.035	-0.137	0.023	0.153	0
P08195	K	257	SLC3A2	4F2_HUMAN Amino acid transporter heavy chain SLC3A2	VK(UniMod:2114)GLVLGPIHK	54637.83	10090.7	7267.16	10362.4	10216.3	8311.14	8390.13	-0.048	-0.519	-0.035	0.41	0.067	0.067
P08195	K	298	SLC3A2	4F2_HUMAN Amino acid transporter heavy chain SLC3A2	EDFDSLLQSAK(UniMod:2114)K	39675.97	3334.62	4861.69	6680.33	8266.23	7839.33	8693.77	-1.121	-0.574	-0.143	0.63	0.508	0.643
P08195	K	299	SLC3A2	4F2_HUMAN Amino acid transporter heavy chain SLC3A2	EDFDSLLQSAKK(UniMod:2114)	39675.97	3334.62	4861.69	6680.33	8266.23	7839.33	8693.77	-1.121	-0.574	-0.143	0.63	0.508	0.643
P08195	K	615	SLC3A2	4F2_HUMAN Amino acid transporter heavy chain SLC3A2	LK(UniMod:2114)LEPHEGLLLR	46946.14	7625.6	7143.13	8617.75	7217.78	8897.06	7444.82	-0.241	-0.332	-0.089	0.121	0.377	0.106
P08237	K	678	PFKM	PFKAM_HUMAN ATP-dependent 6-phosphofructokinase, muscle type	NFATK(UniMod:2114)MGAK	887975	171285	178517	168814	123260	123503	122596	0.034	0.135	0.128	-0.094	-0.041	-0.22
P08238	K	64	HSP90AB1	HS90B_HUMAN Heat shock protein HSP 90-beta	YESLTDPSK(UniMod:2114)LDSGK	206480.8	33684.5	36863.6	32998.1	31594.8	35746.6	35593.2	-0.238	-0.137	-0.306	0.121	0.264	0.238
P08238	K	69	HSP90AB1	HS90B_HUMAN Heat shock protein HSP 90-beta	LDSGK(UniMod:2114)ELK	347419.1	60019	59740.3	55006.5	55456.7	55437.4	61759.2	-0.156	-0.191	-0.32	0.181	0.146	0.282
P08238	K	107	HSP90AB1	HS90B_HUMAN Heat shock protein HSP 90-beta	ADLINNLGTIAK(UniMod:2114)SGTK	206342.6	28278.3	31012.4	32665.2	32443.3	43317.5	38625.9	-0.476	-0.372	-0.307	0.173	0.555	0.37
P08238	K	180	HSP90AB1	HS90B_HUMAN Heat shock protein HSP 90-beta	GTK(UniMod:2114)VILHLK	120646	18569.7	17529.6	23503	19719.3	18262.4	23062	-0.314	-0.426	-0.013	0.223	0.078	0.395
P08238	K	204	HSP90AB1	HS90B_HUMAN Heat shock protein HSP 90-beta	K(UniMod:2114)HSQFIGYPITLYLEK	31453.51		1916.81	1853.53	11117.5	8742.38	7823.29		-1.579	-1.637	1.437	1.056	0.875
P08238	K	275	HSP90AB1	HS90B_HUMAN Heat shock protein HSP 90-beta	EK(UniMod:2114)YIDQEELNK	458566.9	75865.1	83769.7	84416.2	73274.8	71319.5	69921.6	-0.216	-0.102	-0.1	0.185	0.112	0.063
P08238	K	284	HSP90AB1	HS90B_HUMAN Heat shock protein HSP 90-beta	YIDQEELNK(UniMod:2114)TK	123386.7	20317.8	19787.6	19277.4	20462	20459	23082.9	-0.224	-0.291	-0.338	0.237	0.203	0.356
P08238	K	286	HSP90AB1	HS90B_HUMAN Heat shock protein HSP 90-beta	TK(UniMod:2114)PIWTR	598390.9	109699	103956	105054	94839.4	89674.7	95167.8	-0.068	-0.174	-0.169	0.173	0.058	0.123
P08238	K	347	HSP90AB1	HS90B_HUMAN Heat shock protein HSP 90-beta	APFDLFENK(UniMod:2114)K	69271.21	13983.2	16502.3	13228.6	9349.96	8177.53	8029.62	0.124	0.334	0.005	-0.006	-0.234	-0.28
P08238	K	348	HSP90AB1	HS90B_HUMAN Heat shock protein HSP 90-beta	APFDLFENKK(UniMod:2114)	69271.21	13983.2	16502.3	13228.6	9349.96	8177.53	8029.62	0.124	0.334	0.005	-0.006	-0.234	-0.28
P08238	K	354	HSP90AB1	HS90B_HUMAN Heat shock protein HSP 90-beta	NNIK(UniMod:2114)LYVR	230934.9	36100.6	33052.8	34646.7	40546.2	43387.6	43201	-0.293	-0.449	-0.391	0.325	0.389	0.362
P08238	K	399	HSP90AB1	HS90B_HUMAN Heat shock protein HSP 90-beta	EMLQQSK(UniMod:2114)ILK	126336.4	21053.7	25095.1	22184.1	18695.9	20832.6	18475	-0.201	0.023	-0.164	0.078	0.2	0.006
P08238	K	411	HSP90AB1	HS90B_HUMAN Heat shock protein HSP 90-beta	K(UniMod:2114)C(UniMod:4)LELFSELAEDK	13351.567	476.967	1150.08	1568.03	3111.61	3172.59	3872.29	-2.117	-0.876	-0.438	1.04	1.033	1.301
P08238	K	428	HSP90AB1	HS90B_HUMAN Heat shock protein HSP 90-beta	K(UniMod:2114)FYEAFSK	105932.8	18232.9	17565.5	15282.5	17879.8	18758.8	18213.3	-0.16	-0.242	-0.453	0.263	0.298	0.235
P08238	K	438	HSP90AB1	HS90B_HUMAN Heat shock protein HSP 90-beta	NLK(UniMod:2114)LGIHEDSTNR	24878.04	3666.47	2840.26	4300.95	4407.78	5145.39	4517.19	-0.362	-0.759	-0.17	0.355	0.544	0.335
P08238	K	481	HSP90AB1	HS90B_HUMAN Heat shock protein HSP 90-beta	ETQK(UniMod:2114)SIYYITGESK	86733.1	14150.2	13329.3	15466.1	15078.2	16605.9	12103.4	-0.232	-0.347	-0.142	0.31	0.415	-0.061
P08238	K	531	HSP90AB1	HS90B_HUMAN Heat shock protein HSP 90-beta	EFDGK(UniMod:2114)SLVSVTK	135043.5	25774.6	23737.3	17490.5	21005.8	25502.5	21532.8	-0.001	-0.149	-0.599	0.155	0.4	0.136
P08238	K	559	HSP90AB1	HS90B_HUMAN Heat shock protein HSP 90-beta	AK(UniMod:2114)FENLC(UniMod:4)K	761331	132819	130862	134269	120486	127453	115442	-0.141	-0.191	-0.164	0.169	0.216	0.053
P08238	K	568	HSP90AB1	HS90B_HUMAN Heat shock protein HSP 90-beta	LMK(UniMod:2114)EILDK	97739.8	20379.5	16995.9	15067	14537.1	15931.3	14829	0.124	-0.167	-0.35	0.088	0.185	0.062
P08238	K	577	HSP90AB1	HS90B_HUMAN Heat shock protein HSP 90-beta	VEK(UniMod:2114)VTISNR	178179.3	27227.7	31080.3	30821.5	29633.6	29740.4	29675.8	-0.333	-0.171	-0.193	0.24	0.211	0.188
P08238	K	607	HSP90AB1	HS90B_HUMAN Heat shock protein HSP 90-beta	IMK(UniMod:2114)AQALR	1157379	232784	227445	249583	144571	152317	150679	0.101	0.039	0.163	-0.135	-0.094	-0.13
P08238	K	623	HSP90AB1	HS90B_HUMAN Heat shock protein HSP 90-beta	DNSTMGYMMAK(UniMod:2114)K	7277.32		1561.96	1025.89	2371.32	1039.12	1279.03		-0.062	-0.678	1.02	-0.204	0.075
P08238	K	624	HSP90AB1	HS90B_HUMAN Heat shock protein HSP 90-beta	K(UniMod:2114)HLEINPDHPIVETLR	186984.9	33629.1	35792.3	27428.8	30479.5	32579.5	27075.7	-0.092	-0.031	-0.424	0.217	0.279	-0.008
P08240	K	220	SRPRA	SRPRA_HUMAN Signal recognition particle receptor subunit alpha	EEFIQK(UniMod:2114)HGR	18045.21	2678.2	3116.61	3606.81	1391.55	3601.2	3650.84	-0.305	-0.153	0.086	-0.765	0.548	0.533
P08243	K	245	ASNS	ASNS_HUMAN Asparagine synthetase [glutamine-hydrolyzing]	ILFNNAVKK(UniMod:2114)	8597.99		2530.42			2254.69	3812.88		-0.374			-0.129	0.603
P08243	K	556	ASNS	ASNS_HUMAN Asparagine synthetase [glutamine-hydrolyzing]	TLTHYK(UniMod:2114)SAVK	25561.14	4669.26	4261.27	4193.57	3581.03	4097.87	4758.14	-0.044	-0.225	-0.228	-0.009	0.13	0.319
P08397	K	70	HMBS	HEM3_HUMAN Porphobilinogen deaminase	ILDTALSK(UniMod:2114)IGEK	56813.02	9404.43	10970.5	11872.4	9210.92	7172.33	8182.44	-0.303	-0.046	-0.073	0.348	0.022	-0.006
P08579	K	111	SNRPB2	RU2B_HUMAN U2 small nuclear ribonucleoprotein B''	AK(UniMod:2114)TVEQTATTTNK	90626.6	15747.8	16598.9	17404	12904.6	13830.8	14140.5	-0.233	-0.067	0.022	0.037	0.027	0.157
P08579	K	122	SNRPB2	RU2B_HUMAN U2 small nuclear ribonucleoprotein B''	TVEQTATTTNK(UniMod:2114)K	16659.18	2067.38	3083.77	3611.37	3353.83	2737.79	1805.04	-0.683	-0.015	0.233	0.572	0.169	-0.333
P08579	K	123	SNRPB2	RU2B_HUMAN U2 small nuclear ribonucleoprotein B''	TVEQTATTTNKK(UniMod:2114)	16659.18	2067.38	3083.77	3611.37	3353.83	2737.79	1805.04	-0.683	-0.015	0.233	0.572	0.169	-0.333
P08621	K	130	SNRNP70	RU17_HUMAN U1 small nuclear ribonucleoprotein 70 kDa	EFEVYGPIK(UniMod:2114)R	34000.36	4390.79	7080.16	7482.44	5990.37	3733.68	5322.92	-0.6	0.06	0.222	0.39	-0.317	0.188
P08651	K	280	NFIC	NFIC_HUMAN Nuclear factor 1 C-type	TLPSTSSSGSK(UniMod:2114)R	222967.5	52585.1	49924.8	46000.8	25633.8	24953	23870	0.339	0.246	0.142	-0.099	-0.277	-0.407
P08670	K	104	VIM	VIME_HUMAN Vimentin	TNEK(UniMod:2114)VELQELNDR	45230.94	8668.1	8194.35	7471.8	7095.51	7412.91	6388.27	-0.021	-0.138	-0.263	0.172	0.207	-0.016
P08670	K	120	VIM	VIME_HUMAN Vimentin	FANYIDK(UniMod:2114)VR	899149	160378	145992	157335	140066	151636	143742	-0.129	-0.301	-0.186	0.157	0.243	0.158
P08670	K	139	VIM	VIME_HUMAN Vimentin	ILLAELEQLK(UniMod:2114)GQGK	26679.526	1250.57	1376.82	806.046	6614.95	7445.65	9185.49	-1.456	-1.353	-2.118	1.43	1.572	1.867
P08670	K	168	VIM	VIME_HUMAN Vimentin	QVDQLTNDK(UniMod:2114)AR	174134.2	27164.7	10346.6	31144.3	37147.4	33035.6	35295.6	-0.215	-1.643	-0.046	0.718	0.521	0.608
P08670	K	188	VIM	VIME_HUMAN Vimentin	EK(UniMod:2114)LQEEMLQR	32153.3					32153.3						0.225
P08670	K	223	VIM	VIME_HUMAN Vimentin	K(UniMod:2114)VESLQEEIAFLK	34143.314	987.684	2763.19	1406.06	9875.76	9398.05	9712.57	-2.206	-0.758	-1.725	1.597	1.498	1.537
P08670	K	292	VIM	VIME_HUMAN Vimentin	NLQEAEEWYK(UniMod:2114)SK	150233.8	27851.6	28569.4	30164.5	21590.8	22045.1	20012.4	-0.057	-0.057	0.029	0.057	0.059	-0.089
P08670	K	294	VIM	VIME_HUMAN Vimentin	SK(UniMod:2114)FADLSEAANR	894877.1	36658.1	174548	177367	157228	179393	169683	-2.084	0.132	0.162	0.499	0.661	0.572
P08670	K	439	VIM	VIME_HUMAN Vimentin	ETNLDSLPLVDTHSK(UniMod:2114)R	1316842	252216	247299	250148	191363	181611	194205	-0.014	-0.078	-0.055	0.069	-0.034	0.054
P08670	K	445	VIM	VIME_HUMAN Vimentin	TLLIK(UniMod:2114)TVETR	2937170	528063	590463	613605	367836	405890	431313	-0.093	0.032	0.095	-0.133	-0.019	0.06
P08708	K	19	RPS17	RS17_HUMAN Small ribosomal subunit protein eS17	VIIEK(UniMod:2114)YYTR	156794.9	31107.8	28308.6	26331.9	21721.4	25657.3	23667.9	0.117	-0.092	-0.202	-0.021	0.156	-0.015
P08708	K	44	RPS17	RS17_HUMAN Small ribosomal subunit protein eS17	VC(UniMod:4)EEIAIIPSK(UniMod:2114)K	26603.4	4725.22	5090.41	5276.1	4310.47	3210.85	3990.35	-0.033	0.002	0.048	0.215	-0.274	-0.014
P08708	K	45	RPS17	RS17_HUMAN Small ribosomal subunit protein eS17	VC(UniMod:4)EEIAIIPSKK(UniMod:2114)	26603.4	4725.22	5090.41	5276.1	4310.47	3210.85	3990.35	-0.033	0.002	0.048	0.215	-0.274	-0.014
P08729	K	117	KRT7	K2C7_HUMAN Keratin, type II cytoskeletal 7	FLEQQNK(UniMod:2114)LLETK	10586.276		2010.67	1399.08	963.536	3521.83	2691.16		-0.18	-0.735	-0.731	1.104	0.711
P08729	K	130	KRT7	K2C7_HUMAN Keratin, type II cytoskeletal 7	WTLLQEQK(UniMod:2114)SAK	59014.01	11381.1	10765.1	11280.5	8584.88	9220.02	7782.41	0	-0.106	-0.07	0.077	0.146	-0.104
P08729	K	198	KRT7	K2C7_HUMAN Keratin, type II cytoskeletal 7	TAAENEFVVLK(UniMod:2114)K	57349		14634.1	17479.7	11796.9	13438.3			-0.206	0.018	-0.008	0.146
P08729	K	199	KRT7	K2C7_HUMAN Keratin, type II cytoskeletal 7	TAAENEFVVLKK(UniMod:2114)	57349		14634.1	17479.7	11796.9	13438.3			-0.206	0.018	-0.008	0.146
P08729	K	296	KRT7	K2C7_HUMAN Keratin, type II cytoskeletal 7	FETLQAQAGK(UniMod:2114)HGDDLR	3277.486	1293.87		402.091	863.616		717.909	0.555		-1.189	0.455		0.149
P08729	K	326	KRT7	K2C7_HUMAN Keratin, type II cytoskeletal 7	LQAEIDNIK(UniMod:2114)NQR	40630.4	5571.84	6664.51	6652.26	6208.59	7744.8	7788.4	-0.496	-0.264	-0.298	0.144	0.428	0.431
P08729	K	331	KRT7	K2C7_HUMAN Keratin, type II cytoskeletal 7	AK(UniMod:2114)LEAAIAEAEER	28313.2	2868.44	4643.81	5918.32	3663.77	6311.39	4907.47	-0.893	-0.223	0.095	-0.056	0.695	0.326
P08729	K	348	KRT7	K2C7_HUMAN Keratin, type II cytoskeletal 7	GELALK(UniMod:2114)DAR	107666	17799.3	14445.2	21894.4	15807	18072.8	19647.3	-0.224	-0.551	0.018	0.089	0.248	0.363
P08729	K	353	KRT7	K2C7_HUMAN Keratin, type II cytoskeletal 7	AK(UniMod:2114)QEELEAALQR	43085	5659.65	6636.62	6855.13	8035.11	7678.47	8220.02	-0.557	-0.353	-0.338	0.433	0.333	0.426
P08754	K	92	GNAI3	GNAI3_HUMAN Guanine nucleotide-binding protein G(i) subunit alpha-3	LK(UniMod:2114)IDFGEAAR	23830.3	4523.02	3310.75	4638.27	3669.06	4276.54	3412.66	0.128	-0.367	0.01	0.05	0.098	0.021
P08865	K	42	RPSA	RSSA_HUMAN Small ribosomal subunit protein uS2	K(UniMod:2114)SDGIYIINLK	91239.3	22078	16857.2	18004.7	10819.2	11393.3	12086.9	0.37	-0.086	0.046	-0.184	-0.121	-0.083
P08865	K	57	RPSA	RSSA_HUMAN Small ribosomal subunit protein uS2	TWEK(UniMod:2114)LLLAAR	18362.052	8598.84	299.804	7146.02	1155.66	510.792	650.936	2.415	-2.494	2.117	-0.006	-1.195	-0.893
P08865	K	89	RPSA	RSSA_HUMAN Small ribosomal subunit protein uS2	AVLK(UniMod:2114)FAAATGATPIAGR	41556.59	5261.3	8358.81	6350.18	6344.32	7177.44	8064.54	-0.598	0.003	-0.357	0.147	0.314	0.435
P08865	K	220	RPSA	RSSA_HUMAN Small ribosomal subunit protein uS2	EEQAAAEK(UniMod:2114)AVTK	25362.68	3001.96	4823.2	4095.82	4050.17	3580.15	5811.38	-0.681	-0.064	-0.263	0.226	0.037	0.688
P09012	K	96	SNRPA	SNRPA_HUMAN U1 small nuclear ribonucleoprotein A	TDSDIIAK(UniMod:2114)MK	29714.81	5941.18	4810.32	7748.74	3428.72	4641.09	3144.76	0.096	-0.343	0.453	-0.159	0.234	-0.339
P09012	K	98	SNRPA	SNRPA_HUMAN U1 small nuclear ribonucleoprotein A	TDSDIIAKMK(UniMod:2114)	29714.81	5941.18	4810.32	7748.74	3428.72	4641.09	3144.76	0.096	-0.343	0.453	-0.159	0.234	-0.339
P09012	K	123	SNRPA	SNRPA_HUMAN U1 small nuclear ribonucleoprotein A	K(UniMod:2114)AVQGGGATPVVGAVQGPVPGMPPMTQAPR	8250.18				2463.13	2270.1	3516.95				0.171	0.009	0.629
P09132	K	121	SRP19	SRP19_HUMAN Signal recognition particle 19 kDa protein	TQK(UniMod:2114)TGGADQSLQQGEGSK	3296.366	428.803	480.263	1048.34	613.963	724.997		-0.74	-0.539	0.41	0.176	0.485
P09382	K	29	LGALS1	LEG1_HUMAN Galectin-1	GEVAPDAK(UniMod:2114)SFVLNLGK	20755.64				6041.49	5750.96	8963.19				0.059	-0.033	0.581
P09382	K	108	LGALS1	LEG1_HUMAN Galectin-1	LPDGYEFK(UniMod:2114)FPNR	45286.31	5814.87	5807.39	4622.43	8870.35	9602.77	10568.5	-0.513	-0.554	-0.862	0.524	0.618	0.73
P09382	K	130	LGALS1	LEG1_HUMAN Galectin-1	IK(UniMod:2114)C(UniMod:4)VAFD	30086.23	3741.17	5832.27	5511.01	4161.34	5906.21	4934.23	-0.605	-0.003	-0.064	-0.023	0.461	0.176
P09429	K	12	HMGB1	HMGB1_HUMAN High mobility group protein B1	GK(UniMod:2114)MSSYAFFVQTC(UniMod:4)R	29401.16	3464.89	4320.33	4768.49	4583.37	6020.63	6243.45	-0.742	-0.398	-0.293	0.259	0.523	0.593
P09429	K	43	HMGB1	HMGB1_HUMAN High mobility group protein B1	HPDASVNFSEFSK(UniMod:2114)K	17668.17	4554.4	3810.54	3067.25	3677.31		2558.67	0.124	-0.109	-0.459	0.412		-0.223
P09429	K	44	HMGB1	HMGB1_HUMAN High mobility group protein B1	HPDASVNFSEFSKK(UniMod:2114)	17668.17	4554.4	3810.54	3067.25	3677.31		2558.67	0.124	-0.109	-0.459	0.412		-0.223
P09429	K	50	HMGB1	HMGB1_HUMAN High mobility group protein B1	WK(UniMod:2114)TMSAK	178861	41191.4	38906.5	39342.4	17973.2	19531.9	21915.6	0.285	0.228	0.206	-0.314	-0.324	-0.14
P09429	K	59	HMGB1	HMGB1_HUMAN High mobility group protein B1	GK(UniMod:2114)FEDMAK	120056.2	23557.1	24836.2	25822.2	16175.2	14794.7	14870.8	0.008	0.109	0.128	0.063	-0.195	-0.17
P09429	K	82	HMGB1	HMGB1_HUMAN High mobility group protein B1	TYIPPK(UniMod:2114)GETK	5437939	1011610	1014920	1128890	702849	730729	848941	-0.089	-0.059	0.056	-0.018	-0.091	0.143
P09429	K	90	HMGB1	HMGB1_HUMAN High mobility group protein B1	FK(UniMod:2114)DPNAPK	2497184	482572	497414	487403	333549	349611	346635	-0.034	0.035	-0.032	0.03	-0.031	-0.026
P09429	K	114	HMGB1	HMGB1_HUMAN High mobility group protein B1	IK(UniMod:2114)GEHPGLSIGDVAK	152264.7	38922.6	25966.7	27930.2	21326.6	21054.4	17064.2	0.398	-0.161	-0.094	0.127	-0.021	-0.307
P09429	K	157	HMGB1	HMGB1_HUMAN High mobility group protein B1	YEK(UniMod:2114)DIAAYR	164642.8	29608.1	29244.3	32411.1	23600.4	24472.3	25306.6	-0.151	-0.143	-0.033	0.119	0.042	0.108
P09496	K	223	CLTA	CLCA_HUMAN Clathrin light chain A	LC(UniMod:4)DFNPK(UniMod:2114)SSK	400472.1	76050.8	78159	77111.9	58872	52025.5	58252.9	-0.052	-0.031	-0.175	0.045	0.051	0.106
P09497	K	204	CLTB	CLCB_HUMAN Clathrin light chain B	VAQLC(UniMod:4)DFNPK(UniMod:2114)SSK	163565.2	30100.4	36013.6	33938.5	20015.3	24027.8	19469.6	-0.04	0.112	0.085	-0.08	0.035	-0.168
P09525	K	246	ANXA4	ANXA4_HUMAN Annexin A4	NK(UniMod:2114)SAYFAEK	35058.2	6093.13	5512.52	6048.74	6390.42	6314.65	4698.74	-0.077	-0.282	-0.084	0.315	0.287	-0.217
P09622	K	143	DLD	DLDH_HUMAN Dihydrolipoyl dehydrogenase, mitochondrial	ALTGGIAHLFK(UniMod:2114)QNK	4636.64	2732.73		1903.91				0.134		-0.539
P09622	K	146	DLD	DLDH_HUMAN Dihydrolipoyl dehydrogenase, mitochondrial	ALTGGIAHLFKQNK(UniMod:2114)	9366.71	2484.23	2646.33		2655.66	1580.49		-0.011	-0.022		0.454	-0.364
P09651	K	8	HNRNPA1	ROA1_HUMAN Heterogeneous nuclear ribonucleoprotein A1	SESPK(UniMod:2114)EPEQLR	274191.5	41690.2	47274.7	51516.1	44880.4	42165.3	46664.8	-0.329	-0.167	-0.082	0.227	0.095	0.199
P09651	K	106	HNRNPA1	ROA1_HUMAN Heterogeneous nuclear ribonucleoprotein A1	K(UniMod:2114)IFVGGIK	984585	179181	191381	197023	134049	133246	149705	-0.054	0.021	0.024	-0.024	-0.074	0.052
P09651	K	350	HNRNPA1	ROA1_HUMAN Heterogeneous nuclear ribonucleoprotein A1	SSGPYGGGGQYFAK(UniMod:2114)PR	1035641	204924	191786	205825	143912	147954	141240	0.068	-0.048	0.015	0.007	0.005	-0.104
P09661	K	67	SNRPA1	RU2A_HUMAN U2 small nuclear ribonucleoprotein A'	LK(UniMod:2114)TLLVNNNR	12424.111	1954.89	3096.61	3214.43	1773.97	825.161	1559.05	-0.231	0.465	0.471	0.194	-0.92	-0.036
P09661	K	172	SNRPA1	RU2A_HUMAN U2 small nuclear ribonucleoprotein A'	GAQLAK(UniMod:2114)DIAR	1004771	193725	193307	212986	134148	132741	137864	-0.047	-0.018	0.074	-0.013	-0.037	-0.017
P09661	K	179	SNRPA1	RU2A_HUMAN U2 small nuclear ribonucleoprotein A'	SK(UniMod:2114)TFNPGAGLPTDK	736607.8	172363	146996	150055	85660.7	90452.5	91080.6	0.262	0.065	0.047	-0.182	-0.113	-0.137
P09661	K	191	SNRPA1	RU2A_HUMAN U2 small nuclear ribonucleoprotein A'	TFNPGAGLPTDK(UniMod:2114)K	161452.2	36461.4	28463	33185.3	20868.8	20632.1	21841.6	0.19	-0.135	0.039	-0.05	-0.075	-0.028
P09661	K	192	SNRPA1	RU2A_HUMAN U2 small nuclear ribonucleoprotein A'	TFNPGAGLPTDKK(UniMod:2114)	161452.2	36461.4	28463	33185.3	20868.8	20632.1	21841.6	0.19	-0.135	0.039	-0.05	-0.075	-0.028
P09661	K	193	SNRPA1	RU2A_HUMAN U2 small nuclear ribonucleoprotein A'	K(UniMod:2114)GGPSPGDVEAIK	51119.43	9033.79	10197.3	9242.84	7162.93	7547.35	7935.22	-0.19	0.016	-0.173	0.04	0.106	0.144
P09661	K	221	SNRPA1	RU2A_HUMAN U2 small nuclear ribonucleoprotein A'	LK(UniMod:2114)GLLQSGQIPGR	77822.4	14725.6	17501.3	16538.5	10375.9	9464.33	9216.77	-0.052	0.229	0.1	0.007	-0.134	-0.207
P09874	K	97	PARP1	PARP1_HUMAN Poly [ADP-ribose] polymerase 1	TAEAGGVTGK(UniMod:2114)GQDGIGSK	147344.9	25488	30410.8	29417.1	17415.9	22520.7	22092.4	-0.157	0.101	0.028	-0.234	0.134	0.072
P09874	K	105	PARP1	PARP1_HUMAN Poly [ADP-ribose] polymerase 1	GQDGIGSK(UniMod:2114)AEK	247973.5	41695.4	52742.3	47679.5	36769.4	33722.3	35364.6	-0.204	0.138	-0.032	0.088	-0.041	-0.006
P09874	K	108	PARP1	PARP1_HUMAN Poly [ADP-ribose] polymerase 1	AEK(UniMod:2114)TLGDFAAEYAK	19308.76	2559.39	3432.27	3859.1	3156.88	3453.78	2847.34	-0.554	-0.127	0.017	0.222	0.348	0.036
P09874	K	209	PARP1	PARP1_HUMAN Poly [ADP-ribose] polymerase 1	K(UniMod:2114)GDEVDGVDEVAK	21930.44	4039.33	5277.43	3467.4	3315.36	2482.63	3348.29	-0.054	0.335	-0.296	0.134	-0.287	0.111
P09874	K	400	PARP1	PARP1_HUMAN Poly [ADP-ribose] polymerase 1	ILTLGK(UniMod:2114)LSR	52955.28	9400.79	9826.77	10951.1	6899.06	6920.02	8957.54	-0.124	-0.057	0.075	-0.097	-0.096	0.242
P09874	K	434	PARP1	PARP1_HUMAN Poly [ADP-ribose] polymerase 1	ASLC(UniMod:4)ISTKK(UniMod:2114)	3716.759	1286.51		1080.87		149.669	1199.71	0.628		0.355		-2.006	0.962
P09874	K	512	PARP1	PARP1_HUMAN Poly [ADP-ribose] polymerase 1	GQVK(UniMod:2114)EEGINK	53043.34	10613.3	10463.8	11303.6	6687.85	7140.7	6834.09	0.064	0.047	0.134	-0.129	-0.038	-0.135
P09874	K	518	PARP1	PARP1_HUMAN Poly [ADP-ribose] polymerase 1	EEGINK(UniMod:2114)SEK	239007.8	42155.5	41179.4	52444.7	35220.1	32696.6	35311.5	-0.136	-0.167	0.158	0.078	-0.033	0.044
P09874	K	654	PARP1	PARP1_HUMAN Poly [ADP-ribose] polymerase 1	K(UniMod:2114)LTVNPGTK	384157.8	74617.6	77983.8	75826.1	49098.1	48755.7	57876.5	0.014	0.08	0.015	-0.117	-0.131	0.082
P0C0S5	K	116	H2AZ1	H2AZ_HUMAN Histone H2A.Z	ATIAGGGVIPHIHK(UniMod:2114)SLIGK	3003211	662345	684974	591402	357829	368861	337800	0.303	0.17	0.022	-0.124	-0.131	-0.297
P0C0S8	K	96	H2AC11	H2A1_HUMAN Histone H2A type 1	NDEELNK(UniMod:2114)LLGK	28731.22	4636.67	5618.9	6253.73	2975.1	4596.12	4650.7
P0CG13	K	119	CHTF8	CTF8_HUMAN Chromosome transmission fidelity protein 8 homolog	PIITSVPK(UniMod:2114)K	55242.65	11971.6	9974.57	12239.6	5441.52	6517.17	9098.19	0.064	-0.037	-0.079	-0.149	0.095	0.05
P0CG13	K	120	CHTF8	CTF8_HUMAN Chromosome transmission fidelity protein 8 homolog	PIITSVPKK(UniMod:2114)	55242.65	11971.6	9974.57	12239.6	5441.52	6517.17	9098.19	0.064	-0.037	-0.079	-0.149	0.095	0.05
P0DMV8	K	71	HSPA1A	HS71A_HUMAN Heat shock 70 kDa protein 1A	NQVALNPQNTVFDAK(UniMod:2114)R	56218.79	10850.7	8154.72	8703.12	9513.37	10412.4	8584.48	-0.011	-0.454	-0.362	0.293	0.391	0.088
P0DMV8	K	77	HSPA1A	HS71A_HUMAN Heat shock 70 kDa protein 1A	K(UniMod:2114)FGDPVVQSDMK	52478.13	11721.3	10991.5	7795.9	6114.42	7461.53	8393.48	0.228	0.104	-0.393	-0.217	0.038	0.183
P0DMV8	K	319	HSPA1A	HS71A_HUMAN Heat shock 70 kDa protein 1A	STLEPVEK(UniMod:2114)ALR	92745.9	16151.9	14912.2	16887.1	14324.6	14469.3	16000.8	-0.165	-0.311	-0.133	0.156	0.138	0.259
P0DMV8	K	526	HSPA1A	HS71A_HUMAN Heat shock 70 kDa protein 1A	YK(UniMod:2114)AEDEVQR	183233	27310.7	28745.1	31386.9	32262.7	31501.4	32026.2	-0.389	-0.346	-0.221	0.345	0.278	0.278
P0DP23	K	78	CALM1	CALM1_HUMAN Calmodulin-1	MK(UniMod:2114)DTDSEEEIR	17866.9	6003.34	5252.57	1770.48	2165.93	1222.46	1452.12	1.131	0.902	-0.664	0.003	-0.837	-0.593
P0DP23	K	95	CALM1	CALM1_HUMAN Calmodulin-1	VFDK(UniMod:2114)DGNGYISAAELR	13428.427	448.35	406.217		3248.21	4445.76	4879.89	-2.058	-2.236		1.142	1.581	1.711
P10398	K	292	ARAF	ARAF_HUMAN Serine/threonine-protein kinase A-Raf	VK(UniMod:2114)NLGYR	27025.78	4694.75	5226.52	4720.18	4878.44	3723.41	3782.48	-0.184	0.029	-0.185	0.3	0.013	-0.029
P10412	K	34	H1-4	H14_HUMAN Histone H1.4	K(UniMod:2114)ASGPPVSELITK	330371.7	64788.5	63254.4	70023.4	44586.1	42950.1	44769.2	-0.032	-0.017	0.136	0.004	-0.087	-0.061
P10412	K	46	H1-4	H14_HUMAN Histone H1.4	ASGPPVSELITK(UniMod:2114)AVAASK	16477.628		752.868	1062.93	3473.24	4590.45	6598.14		-1.935	-1.432	0.796	1.161	1.65
P10412	K	63	H1-4	H14_HUMAN Histone H1.4	SGVSLAALK(UniMod:2114)K	295550.5	50472	53254.9	57704.9	45047.7	44074.5	44996.5	-0.255	-0.127	-0.005	0.157	0.088	0.084
P10412	K	64	H1-4	H14_HUMAN Histone H1.4	K(UniMod:2114)ALAAAGYDVEK	380752	63028.6	63856	72700.7	60926	61281.7	58959	-0.304	-0.235	-0.041	0.223	0.195	0.104
P10412	K	75	H1-4	H14_HUMAN Histone H1.4	ALAAAGYDVEK(UniMod:2114)NNSR	67587.2	11202.4	10203.8	11726.2	12226.9	11245.7	10982.2	-0.303	-0.387	-0.18	0.399	0.241	0.173
P10412	K	85	H1-4	H14_HUMAN Histone H1.4	LGLK(UniMod:2114)SLVSK	98553.7	25521.9		27048		22277.5	23706.3	-0.242		-0.102		0.1	0.155
P10412	K	90	H1-4	H14_HUMAN Histone H1.4	SLVSK(UniMod:2114)GTLVQTK	731562	135581	129363	138964	102610	111024	114020	-0.135	-0.153	-0.043	0.039	0.115	0.119
P10412	K	97	H1-4	H14_HUMAN Histone H1.4	GTLVQTK(UniMod:2114)GTGASGSFK	333597.9	55741.8	58924.5	57164	52546.2	53549	55672.4	-0.292	-0.162	-0.2	0.198	0.188	0.21
P10412	K	106	H1-4	H14_HUMAN Histone H1.4	GTGASGSFK(UniMod:2114)LNK	120597.4	19089.8	20913.6	18892.4	20793.3	20180.6	20727.7	-0.37	-0.188	-0.329	0.329	0.249	0.253
P10412	K	169	H1-4	H14_HUMAN Histone H1.4	PAAAAGAKK(UniMod:2114)	23128.19	4043.14	4767.39	2804.5	3336.56	2944.59	5232.01	-0.188	0.1	-0.66	0.111	-0.107	0.688
P10515	K	473	DLAT	ODP2_HUMAN Dihydrolipoyllysine-residue acetyltransferase component of pyruvate dehydrogenase complex, mitochondrial	SK(UniMod:2114)ISVNDFIIK	5560.274	1602.64			751.444	1475.05	1731.14	0.056			-0.565	0.398	0.544
P10606	K	57	COX5B	COX5B_HUMAN Cytochrome c oxidase subunit 5B, mitochondrial	K(UniMod:2114)GLDPYNVLAPK	15900.85	4276.04	2477.24	3377.73	1984.63	1466.04	2319.17	0.554	-0.262	0.202	-0.145	-0.536	0.131
P10606	K	86	COX5B	COX5B_HUMAN Cytochrome c oxidase subunit 5B, mitochondrial	EDPNLVPSISNK(UniMod:2114)R	40343.59	7327.14	6316.65	7749.15	5599.97	7234.08	6116.6	-0.09	-0.333	-0.02	-0.07	0.346	0.109
P10644	K	92	PRKAR1A	KAP0_HUMAN cAMP-dependent protein kinase type I-alpha regulatory subunit	EDEISPPPPNPVVK(UniMod:2114)GR	41340.99	10385.2	9941.18	8734.02	3623.67	4163.67	4493.25	0.45	0.326	0.098	-0.391	-0.35	-0.191
P10768	K	186	ESD	ESTD_HUMAN S-formylglutathione hydrolase	K(UniMod:2114)AFSGYLGTDQSK	7655.472	874.542	1466.01	1698.13	1226.38	1256.57	1133.84	-0.676	0.055	0.25	0.199	0.163	-0.05
P10809	K	75	HSPD1	CH60_HUMAN 60 kDa heat shock protein, mitochondrial	VTK(UniMod:2114)DGVTVAK	244121.6	38680	44283.6	48407.3	26591.2	40722.7	45436.8	-0.254	-0.081	0.063	-0.339	0.234	0.321
P10809	K	91	HSPD1	CH60_HUMAN 60 kDa heat shock protein, mitochondrial	YK(UniMod:2114)NIGAK	235371.5	35515.2	34890.9	43402.6	40327.7	39035.9	42199.2	-0.346	-0.393	-0.063	0.294	0.205	0.246
P10809	K	125	HSPD1	CH60_HUMAN 60 kDa heat shock protein, mitochondrial	SIAK(UniMod:2114)EGFEK	246429.1	38543.1	39061.9	44462.3	43349.3	37171.9	43840.6	-0.295	-0.298	-0.096	0.33	0.067	0.234
P10809	K	133	HSPD1	CH60_HUMAN 60 kDa heat shock protein, mitochondrial	ISK(UniMod:2114)GANPVEIR	256875.8	42093.3	39547.4	45793.7	42856.6	45557.5	41027.3	-0.229	-0.341	-0.114	0.252	0.299	0.077
P10809	K	191	HSPD1	CH60_HUMAN 60 kDa heat shock protein, mitochondrial	EIGNIISDAMK(UniMod:2114)K	50308.2	9973.4	7211.63	8109.98	7849.64	8116.72	9046.83	0.051	-0.438	-0.254	0.162	0.169	0.254
P10809	K	192	HSPD1	CH60_HUMAN 60 kDa heat shock protein, mitochondrial	EIGNIISDAMKK(UniMod:2114)	50308.2	9973.4	7211.63	8109.98	7849.64	8116.72	9046.83	0.051	-0.438	-0.254	0.162	0.169	0.254
P10809	K	196	HSPD1	CH60_HUMAN 60 kDa heat shock protein, mitochondrial	K(UniMod:2114)GVITVK	59807.92	10592.1	9832.27	10420.7	9820.95	10222.6	8919.3	-0.117	-0.246	-0.147	0.23	0.246	-0.022
P10809	K	202	HSPD1	CH60_HUMAN 60 kDa heat shock protein, mitochondrial	GVITVK(UniMod:2114)DGK	150750.9	21900.8	23341.1	28220.4	22607.6	26662.8	28018.2	-0.397	-0.327	-0.038	0.104	0.301	0.301
P10809	K	233	HSPD1	CH60_HUMAN 60 kDa heat shock protein, mitochondrial	GYISPYFINTSK(UniMod:2114)GQK	23969.2	5036.35	3507.53	3934.06	4505.54	4328.71	2657.01	0.156	-0.387	-0.207	0.452	0.352	-0.423
P10809	K	250	HSPD1	CH60_HUMAN 60 kDa heat shock protein, mitochondrial	K(UniMod:2114)ISSIQSIVPALEIANAHR	53362.55		2788.18	2543.67	16414.7	15809.8	15806.2		-1.715	-1.832	1.32	1.225	1.153
P10809	K	359	HSPD1	CH60_HUMAN 60 kDa heat shock protein, mitochondrial	DDAMLLK(UniMod:2114)GK	55912.23	10843.5	9662.09	8905.57	6976.22	8021.75	11503.1	0.032	-0.156	-0.258	-0.148	0.012	0.461
P10809	K	417	HSPD1	CH60_HUMAN 60 kDa heat shock protein, mitochondrial	VGGTSDVEVNEK(UniMod:2114)K	31355.6	5968	4510.96	3333.41	5480.79	5556.68	6505.76	0.017	-0.408	-0.83	0.35	0.329	0.485
P10809	K	418	HSPD1	CH60_HUMAN 60 kDa heat shock protein, mitochondrial	VGGTSDVEVNEKK(UniMod:2114)	31355.6	5968	4510.96	3333.41	5480.79	5556.68	6505.76	0.017	-0.408	-0.83	0.35	0.329	0.485
P10809	K	469	HSPD1	CH60_HUMAN 60 kDa heat shock protein, mitochondrial	IGIEIIK(UniMod:2114)R	69801.67	9661.17	13417.1	12136.8	11739.1	10657.9	12189.6	-0.467	-0.015	-0.145	0.27	0.089	0.211
P11021	K	96	HSPA5	BIP_HUMAN Endoplasmic reticulum chaperone BiP	NQLTSNPENTVFDAK(UniMod:2114)R	35397.08	4197.91	5747.85	5739.59	6280.96	6354.6	7076.17	-0.681	-0.236	-0.247	0.324	0.341	0.444
P11021	K	125	HSPA5	BIP_HUMAN Endoplasmic reticulum chaperone BiP	TK(UniMod:2114)PYIQVDIGGGQTK	39813.72	5428.52	8157.28	6434.14	5458.19	7689.52	6646.07	-0.481	0.098	-0.253	-0.049	0.445	0.183
P11021	K	154	HSPA5	BIP_HUMAN Endoplasmic reticulum chaperone BiP	MK(UniMod:2114)ETAEAYLGK	32088.3	6345.23	6878.46	6894.7	3455.1	4231.1	4283.71	0.091	0.198	0.193	-0.362	-0.07	-0.105
P11021	K	163	HSPA5	BIP_HUMAN Endoplasmic reticulum chaperone BiP	ETAEAYLGK(UniMod:2114)K	159601.1	28318.7	25084	26796.3	26153.4	26846.4	26402.3	-0.117	-0.301	-0.214	0.192	0.23	0.153
P11021	K	164	HSPA5	BIP_HUMAN Endoplasmic reticulum chaperone BiP	ETAEAYLGKK(UniMod:2114)	159601.1	28318.7	25084	26796.3	26153.4	26846.4	26402.3	-0.117	-0.301	-0.214	0.192	0.23	0.153
P11021	K	213	HSPA5	BIP_HUMAN Endoplasmic reticulum chaperone BiP	IINEPTAAAIAYGLDK(UniMod:2114)R	3560.725				1416.15	1265.57	879.005				0.499	0.337	-0.241
P11021	K	344	HSPA5	BIP_HUMAN Endoplasmic reticulum chaperone BiP	PVQK(UniMod:2114)VLEDSDLK	14507.02	3769.51	2136.83	2321.99	1127.85	3092.27	2058.57	0.528	-0.3	-0.188	-0.789	0.666	0.027
P11021	K	352	HSPA5	BIP_HUMAN Endoplasmic reticulum chaperone BiP	VLEDSDLK(UniMod:2114)K	131958.21	21520.4	5995.61	25001.4	25280.1	26282.1	27878.6	-0.086	-1.938	0.113	0.57	0.626	0.659
P11021	K	353	HSPA5	BIP_HUMAN Endoplasmic reticulum chaperone BiP	K(UniMod:2114)SDIDEIVLVGGSTR	45608.29	5909.81	5676.57	7325.3	8785.91	9502.44	8408.26	-0.544	-0.611	-0.252	0.452	0.564	0.336
P11021	K	370	HSPA5	BIP_HUMAN Endoplasmic reticulum chaperone BiP	IPK(UniMod:2114)IQQLVK	195015.5	30815.5	38232.4	38110.3	28519.1	30935.9	28402.3	-0.274	0.029	0.015	0.039	0.156	-0.02
P11021	K	382	HSPA5	BIP_HUMAN Endoplasmic reticulum chaperone BiP	EFFNGK(UniMod:2114)EPSR	26329.58	5181.19	4427.27	4956.48	4724.23	3636.86	3403.55	0.049	-0.187	-0.033	0.339	-0.038	-0.186
P11021	K	446	HSPA5	BIP_HUMAN Endoplasmic reticulum chaperone BiP	NTVVPTK(UniMod:2114)K	140148.2		33025.3		35661.4	35040.5	36421		-0.301		0.242	0.217	0.22
P11021	K	447	HSPA5	BIP_HUMAN Endoplasmic reticulum chaperone BiP	NTVVPTKK(UniMod:2114)	169024.7	32895.1	33025.3	32402.4	35661.4	35040.5		-0.246	-0.249	-0.286	0.294	0.268
P11021	K	523	HSPA5	BIP_HUMAN Endoplasmic reticulum chaperone BiP	NK(UniMod:2114)ITITNDQNR	103362.8	15729.6	17297.6	15977.4	19220.1	18371	16767.1	-0.336	-0.207	-0.331	0.378	0.312	0.128
P11142	K	71	HSPA8	HSP7C_HUMAN Heat shock cognate 71 kDa protein	NQVAMNPTNTVFDAK(UniMod:2114)R	114722.6	20355.3	24311.4	20878.9	15779.5	17956.5	15441	-0.153	0.081	-0.168	0.033	0.198	-0.047
P11142	K	102	HSPA8	HSP7C_HUMAN Heat shock cognate 71 kDa protein	PK(UniMod:2114)VQVEYK	55596.17	10880.9	6734.82	9814.85	8685.37	8318.13	11162.1	-0.009	-0.723	-0.21	0.219	0.135	0.532
P11142	K	108	HSPA8	HSP7C_HUMAN Heat shock cognate 71 kDa protein	VQVEYK(UniMod:2114)GETK	314420	47435.8	49492.5	55261.9	56660.6	50931.8	54637.4	-0.403	-0.363	-0.234	0.407	0.231	0.305
P11142	K	128	HSPA8	HSP7C_HUMAN Heat shock cognate 71 kDa protein	MK(UniMod:2114)EIAEAYLGK	83830.7	17956.8	14428.2	16519.7	10534.1	11275.8	13116.1	0.126	-0.211	-0.046	-0.09	-0.013	0.177
P11142	K	159	HSPA8	HSP7C_HUMAN Heat shock cognate 71 kDa protein	QATK(UniMod:2114)DAGTIAGLNVLR	48540.23	7008.23	7822.08	8791.26	8141.42	7801.35	8975.89	-0.464	-0.328	-0.189	0.305	0.222	0.397
P11142	K	187	HSPA8	HSP7C_HUMAN Heat shock cognate 71 kDa protein	IINEPTAAAIAYGLDK(UniMod:2114)K	56050.33	3583.99	3641.94	2988.8	15353.1	14538.8	15943.7	-1.268	-1.266	-1.581	1.384	1.284	1.39
P11142	K	188	HSPA8	HSP7C_HUMAN Heat shock cognate 71 kDa protein	IINEPTAAAIAYGLDKK(UniMod:2114)	56050.33	3583.99	3641.94	2988.8	15353.1	14538.8	15943.7	-1.268	-1.266	-1.581	1.384	1.284	1.39
P11142	K	246	HSPA8	HSP7C_HUMAN Heat shock cognate 71 kDa protein	MVNHFIAEFK(UniMod:2114)R	7750.75	1105.48		2229.05	1839.83	1277.87	1298.52	-0.7		0.261	0.588	0.041	0.037
P11142	K	319	HSPA8	HSP7C_HUMAN Heat shock cognate 71 kDa protein	GTLDPVEK(UniMod:2114)ALR	258052.2	47400.9	46296.7	42749.8	34928.7	39413.6	47262.5	-0.113	-0.169	-0.314	-0.001	0.152	0.387
P11142	K	328	HSPA8	HSP7C_HUMAN Heat shock cognate 71 kDa protein	LDK(UniMod:2114)SQIHDIVLVGGSTR	206086	20911.4	24350.7	24764.2	46914.2	45630.4	43515.1	-0.897	-0.7	-0.705	0.821	0.76	0.664
P11142	K	357	HSPA8	HSP7C_HUMAN Heat shock cognate 71 kDa protein	LLQDFFNGK(UniMod:2114)ELNK	7417.077	1268.37	555.191		2419.71	2176.1	997.706	-0.297	-1.51		1.188	1.014	-0.139
P11142	K	451	HSPA8	HSP7C_HUMAN Heat shock cognate 71 kDa protein	AMTK(UniMod:2114)DNNLLGK	54456.07	8685.85	9142.83	9975.42	8237.53	8990.83	9423.61	-0.323	-0.271	-0.175	0.154	0.259	0.299
P11142	K	507	HSPA8	HSP7C_HUMAN Heat shock cognate 71 kDa protein	ITITNDK(UniMod:2114)GR	738940	124828	126666	127444	118799	114479	126724	-0.241	-0.242	-0.263	0.24	0.165	0.285
P11142	K	524	HSPA8	HSP7C_HUMAN Heat shock cognate 71 kDa protein	MVQEAEK(UniMod:2114)YK	63773	13957.9	13633.3	12568.8	8062.4	7919.61	7630.99	0.182	0.126	-0.021	-0.057	-0.104	-0.185
P11142	K	601	HSPA8	HSP7C_HUMAN Heat shock cognate 71 kDa protein	ELEK(UniMod:2114)VC(UniMod:4)NPIITK	61634.56	9951.28	9998.13	10864.9	10067	9898.55	10854.7	-0.307	-0.322	-0.232	0.263	0.217	0.323
P11216	K	618	PYGB	PYGB_HUMAN Glycogen phosphorylase, brain form	AAPGYHMAK(UniMod:2114)LIIK	43816.28	8498.8	9434.51	5483.14	6322.07	6998.25	7079.51	0.03	0.163	-0.654	0.047	0.16	0.197
P11387	K	540	TOP1	TOP1_HUMAN DNA topoisomerase 1	YYNK(UniMod:2114)VPVEK	33174.23	6571.27	4902.54	5546.19	6205.83	5405.13	4543.27	0.023	-0.423	-0.276	0.487	0.208	-0.077
P11388	K	418	TOP2A	TOP2A_HUMAN DNA topoisomerase 2-alpha	FK(UniMod:2114)AQVQLNK	21041.48	4208.74	5278.59	3461.68	1611.38	2987.44	3493.65	0.067	0.384	-0.271	-0.724	0.135	0.351
P11388	K	425	TOP2A	TOP2A_HUMAN DNA topoisomerase 2-alpha	AQVQLNK(UniMod:2114)K	44104.59	9723.08	10849.7	9273.99	4398.42	5368.44	4490.96	0.22	0.37	0.096	-0.329	-0.074	-0.341
P11388	K	426	TOP2A	TOP2A_HUMAN DNA topoisomerase 2-alpha	AQVQLNKK(UniMod:2114)	34830.6	9723.08	10849.7		4398.42	5368.44	4490.96	0.307	0.457		-0.242	0.013	-0.254
P11388	K	480	TOP2A	TOP2A_HUMAN DNA topoisomerase 2-alpha	DK(UniMod:2114)YGVFPLR	16942.56	3199.01	3543.29	2438.14	2208.37	2840.97	2712.78	-0.086	0.053	-0.533	-0.026	0.305	0.229
P11388	K	489	TOP2A	TOP2A_HUMAN DNA topoisomerase 2-alpha	GK(UniMod:2114)ILNVR	28316.08	5100.22	5854.82	4476.99	5840.04	3183.78	3860.23	-0.138	0.052	-0.382	0.652	-0.255	0.013
P11388	K	614	TOP2A	TOP2A_HUMAN DNA topoisomerase 2-alpha	YYK(UniMod:2114)GLGTSTSK	28555.53	5110.13	7286.03	5113.33	3143.85	4126.97	3775.22	-0.129	0.374	-0.183	-0.234	0.126	-0.012
P11388	K	1011	TOP2A	TOP2A_HUMAN DNA topoisomerase 2-alpha	K(UniMod:2114)YDTVLDILR	8685.433	1596.91	727.343	1078.3	1349.84	2063.14	1869.9	-0.06	-1.203	-0.682	0.293	0.873	0.721
P11388	K	1028	TOP2A	TOP2A_HUMAN DNA topoisomerase 2-alpha	LK(UniMod:2114)YYGLR	49136.49	9168.51	7810.19	9062.6	8099.64	8053.43	6942.12	-0.115	-0.355	-0.187	0.301	0.261	0.037
P11388	K	1204	TOP2A	TOP2A_HUMAN DNA topoisomerase 2-alpha	K(UniMod:2114)TQMAEVLPSPR	18475.57	3346.3	4851.34	5051.95		2372.9	2853.08	-0.365	0.162	0.174		-0.298	-0.042
P11388	K	1484	TOP2A	TOP2A_HUMAN DNA topoisomerase 2-alpha	IVSK(UniMod:2114)AVTSK	390529.8	78255.1	84180.4	92505.7	46977.7	44806.1	43804.8	0.054	0.151	0.24	-0.087	-0.187	-0.229
P11413	K	95	G6PD	G6PD_HUMAN Glucose-6-phosphate 1-dehydrogenase	ATPEEK(UniMod:2114)LK	62575.99	8372.93	11983.4	10603.9	10843.1	9145.46	11627.2	-0.476	0.017	-0.151	0.268	-0.021	0.307
P11413	K	514	G6PD	G6PD_HUMAN Glucose-6-phosphate 1-dehydrogenase	WVNPHK(UniMod:2114)L	24780.45	6093.03	4859.39		5003.72	5212.74	3611.57	0.147	-0.203		0.234	0.249	-0.298
P11586	K	66	MTHFD1	C1TC_HUMAN C-1-tetrahydrofolate synthase, cytoplasmic	AAEEIGIK(UniMod:2114)ATHIK	1556.24						1556.24						0.222
P11586	K	251	MTHFD1	C1TC_HUMAN C-1-tetrahydrofolate synthase, cytoplasmic	K(UniMod:2114)VVGDVAYDEAK	13816.03	2307.2		2565.56	2421.77	4138.06	2383.44	-0.441		-0.317	0.1	0.838	0.047
P11586	K	262	MTHFD1	C1TC_HUMAN C-1-tetrahydrofolate synthase, cytoplasmic	VVGDVAYDEAK(UniMod:2114)ER	13076.8	2082.81	2582.5	2338.5	1735.12	2375.92	1961.95	-0.271	-0.027	-0.133	-0.064	0.355	0.083
P11586	K	354	MTHFD1	C1TC_HUMAN C-1-tetrahydrofolate synthase, cytoplasmic	AK(UniMod:2114)VLLSALER	35022.05	5363.44	6316.24	8559.75	4333.04	5861.14	4588.44	-0.302	-0.132	0.343	-0.139	0.261	-0.087
P11586	K	543	MTHFD1	C1TC_HUMAN C-1-tetrahydrofolate synthase, cytoplasmic	K(UniMod:2114)ITIGQAPTEK	66118.57	12076.1	11940.3	11508.6	9611.51	9677.96	11304.1	-0.08	-0.162	-0.179	0.062	0.036	0.265
P11940	K	95	PABPC1	PABP1_HUMAN Polyadenylate-binding protein 1	K(UniMod:2114)SGVGNIFIK	73053.6	14125.5	12710.8	11718.3	12591.9	11620.9	10286.2	-0.01	-0.204	-0.366	0.304	0.176	0.043
P11940	K	108	PABPC1	PABP1_HUMAN Polyadenylate-binding protein 1	NLDK(UniMod:2114)SIDNK	91349.9	14978.5	15189.9	15670	15055	13541	16915.5	-0.251	-0.273	-0.273	0.236	0.071	0.434
P11940	K	188	PABPC1	PABP1_HUMAN Polyadenylate-binding protein 1	AK(UniMod:2114)EFTNVYIK	172765.5	28526.1	29948.6	30659.9	26326.6	28495.5	28808.8	-0.243	-0.215	-0.225	0.121	0.223	0.282
P11940	K	312	PABPC1	PABP1_HUMAN Polyadenylate-binding protein 1	K(UniMod:2114)EFSPFGTITSAK	81411.3	15707.8	16465	14162.5	12504.5	10473.6	12097.9	-0.002	0.024	-0.238	0.149	-0.12	0.131
P11940	K	512	PABPC1	PABP1_HUMAN Polyadenylate-binding protein 1	TVPQYK(UniMod:2114)YAAGVR	1740414	330287	311101	319567	257407	265218	256834	-0.036	-0.164	-0.17	0.085	0.116	0.112
P11940	K	620	PABPC1	PABP1_HUMAN Polyadenylate-binding protein 1	VDEAVAVLQAHQAK(UniMod:2114)EAAQK	43383.53	7005.59	6341.1	8616.5	7718.05	5952.15	7750.14	-0.265	-0.451	-0.053	0.354	-0.033	0.391
P11940	K	625	PABPC1	PABP1_HUMAN Polyadenylate-binding protein 1	VDEAVAVLQAHQAKEAAQK(UniMod:2114)	43383.53	7005.59	6341.1	8616.5	7718.05	5952.15	7750.14	-0.265	-0.451	-0.053	0.354	-0.033	0.391
P12004	K	13	PCNA	PCNA_HUMAN Proliferating cell nuclear antigen	LVQGSILK(UniMod:2114)K	46037.23	8477.66	8340.17	8611.4	6943.18	7211.39	6453.43	-0.072	-0.112	-0.073	0.13	0.12	-0.05
P12004	K	14	PCNA	PCNA_HUMAN Proliferating cell nuclear antigen	LVQGSILKK(UniMod:2114)	46037.23	8477.66	8340.17	8611.4	6943.18	7211.39	6453.43	-0.072	-0.112	-0.073	0.13	0.12	-0.05
P12004	K	80	PCNA	PCNA_HUMAN Proliferating cell nuclear antigen	ILK(UniMod:2114)C(UniMod:4)AGNEDIITLR	70057.88	12974.1	13480.9	8115.88	10990.9	11660.4	12835.7	-0.053	-0.014	-0.754	0.198	0.218	0.348
P12004	K	248	PCNA	PCNA_HUMAN Proliferating cell nuclear antigen	IADMGHLK(UniMod:2114)YYLAPK	10668.72	2465.47		1687.83	1718.02	3276.02	1521.38	0.046		-0.524	0.016	0.881	-0.234
P12081	K	42	HARS1	HARS1_HUMAN Histidine--tRNA ligase, cytoplasmic	LK(UniMod:2114)AQLGPDESK	48717.94	8876	7446.97	8585.24	7135.83	6991.17	9682.73	-0.081	-0.354	-0.133	0.061	-0.004	0.453
P12081	K	418	HARS1	HARS1_HUMAN Histidine--tRNA ligase, cytoplasmic	TTETQVLVASAQK(UniMod:2114)K	23004.67	3290.47	4915.92	3127.09	3779.47	3641.84	4249.88	-0.424	0.136	-0.502	0.233	0.144	0.354
P12081	K	419	HARS1	HARS1_HUMAN Histidine--tRNA ligase, cytoplasmic	TTETQVLVASAQKK(UniMod:2114)	23004.67	3290.47	4915.92	3127.09	3779.47	3641.84	4249.88	-0.424	0.136	-0.502	0.233	0.144	0.354
P12081	K	443	HARS1	HARS1_HUMAN Histidine--tRNA ligase, cytoplasmic	AELLYK(UniMod:2114)K	7252.83	3881.1				3371.73		-0.119				0.1
P12081	K	444	HARS1	HARS1_HUMAN Histidine--tRNA ligase, cytoplasmic	AELLYKK(UniMod:2114)	20502.29	4147.43		3102.58	5170.53	3979.73	4102.02	-0.185		-0.608	0.59	0.177	0.208
P12235	K	43	SLC25A4	ADT1_HUMAN ADP/ATP translocase 1	LLLQVQHASK(UniMod:2114)QISAEK	11951.11	1171.45	1828.68	2167.62	2151.93	3523.91	1107.52	-0.797	-0.252	-0.02	0.438	1.106	-0.531
P12236	K	147	SLC25A6	ADT3_HUMAN ADP/ATP translocase 3	LAADVGK(UniMod:2114)SGTER	40411.76	7317.22	8054.11	5889.92	5619.72	4742.57	8788.22	0.023	-0.079	-0.243	0.015	-0.3	0.525
P12236	K	163	SLC25A6	ADT3_HUMAN ADP/ATP translocase 3	GLGDC(UniMod:4)LVK(UniMod:2114)ITK	9612.89	1581.86		1299.73	1957.01	1753.92	3020.37	-0.351		-0.587	0.329	0.1	0.82
P12268	K	238	IMPDH2	IMDH2_HUMAN Inosine-5'-monophosphate dehydrogenase 2	DYPLASK(UniMod:2114)DAK	49207.12	7968.71	9936.65	8028.48	6870.93	8660.18	7742.17	-0.25	0.018	-0.315	0.045	0.259	0.185
P12268	K	436	IMPDH2	IMDH2_HUMAN Inosine-5'-monophosphate dehydrogenase 2	YFSEADK(UniMod:2114)IK	35976.64	5463.62	6932.51	5947.29	5570.75	6023.96	6038.51	-0.348	-0.054	-0.301	0.189	0.183	0.274
P12268	K	438	IMPDH2	IMDH2_HUMAN Inosine-5'-monophosphate dehydrogenase 2	IK(UniMod:2114)VAQGVSGAVQDK	22770.67	2005.34	5920.66	3916.52	3492.08	2621.61	4814.46	-1.048	0.464	-0.158	0.261	-0.272	0.693
P12268	K	511	IMPDH2	IMDH2_HUMAN Inosine-5'-monophosphate dehydrogenase 2	TSSAQVEGGVHSLHSYEK(UniMod:2114)R	21295.62	1739.99	5913.57	1385.61	3161.55	2458.39	6636.51	-1.006	0.709	-1.41	0.364	-0.118	1.403
P12270	K	364	TPR	TPR_HUMAN Nucleoprotein TPR	ELENANDLLSATK(UniMod:2114)R	30367.56	3018.07	5327.32	5197.55	4334.71	5386.56	7103.35	-0.984	-0.131	-0.152	0.062	0.397	0.75
P12270	K	877	TPR	TPR_HUMAN Nucleoprotein TPR	NLDVQLLDTK(UniMod:2114)R	3931.838		1262.62	850.251	982.974		835.993		0.131	-0.425	0.259		0.001
P12270	K	1379	TPR	TPR_HUMAN Nucleoprotein TPR	LK(UniMod:2114)AEIAR	68110.1	10872.7	12758.1	12001.3	10383.1	10064.4	12030.5	-0.341	-0.077	-0.151	0.116	0.092	0.303
P12270	K	1442	TPR	TPR_HUMAN Nucleoprotein TPR	YK(UniMod:2114)TQYEELK	26181.6	4637.54	4290.57	5498.7	3364.1	3480.85	4909.84	-0.174	-0.253	0.119	-0.114	-0.043	0.407
P12270	K	1561	TPR	TPR_HUMAN Nucleoprotein TPR	AIVAAK(UniMod:2114)SK	61438.14	9808.57	9304.58	10756.7	9078.39	11918.5	10571.4	-0.34	-0.383	-0.159	0.072	0.486	0.267
P12270	K	1563	TPR	TPR_HUMAN Nucleoprotein TPR	SK(UniMod:2114)IAHLAGVK	29432.68	6761.24	5791.73	4184.7	4499.69	4732.13	3463.19	0.213	0.023	-0.432	0.149	0.243	-0.254
P12270	K	1603	TPR	TPR_HUMAN Nucleoprotein TPR	ITALK(UniMod:2114)SQYEGR	14598.45	3118.94	1598.77	2405.56	2529.83	2903.47	2041.88	0.108	-0.822	-0.219	0.329	0.55	-0.004
P12270	K	1648	TPR	TPR_HUMAN Nucleoprotein TPR	QITLK(UniMod:2114)TTPASGER	195709.8	40111.7	37057.7	39357.4	27776.4	23878	27528.6	0.043	-0.038	0.063	0.036	-0.161	-0.002
P12270	K	1690	TPR	TPR_HUMAN Nucleoprotein TPR	VTAAAMAGNK(UniMod:2114)STPR	115369.9	26327.5	23729.5	24218.8	14165.6	12767.2	14161.3	0.233	0.116	0.16	-0.138	-0.266	-0.163
P12429	K	154	ANXA3	ANXA3_HUMAN Annexin A3	K(UniMod:2114)ALLTLADGR	37315.27	6756.97	7615.2	6560.66	5496.2	5105.59	5780.65	-0.081	0.093	-0.088	0.01	-0.068	0.078
P12429	K	263	ANXA3	ANXA3_HUMAN Annexin A3	ALK(UniMod:2114)GIGTDEFTLNR	13288.249	2787.76	853.959	2075.88	2169.8	2451.98	2948.87	0.219	-1.487	-0.171	0.246	0.451	0.684
P12814	K	47	ACTN1	ACTN1_HUMAN Alpha-actinin-1	K(UniMod:2114)AGTQIENIEEDFR	4600.305			529.805	1055.05	1866.13	1149.32			-1.241	0.257	1.039	0.348
P12814	K	95	ACTN1	ACTN1_HUMAN Alpha-actinin-1	ISNVNK(UniMod:2114)ALDFIASK	10838.63	1663.36			3145.99	3224.05	2805.23	-0.875			0.507	0.502	0.309
P12814	K	420	ACTN1	ACTN1_HUMAN Alpha-actinin-1	QK(UniMod:2114)DYETATLSEIK	31588.02	4424.74	6341.63	4698.31	4866.87	6511.63	4744.84	-0.452	0.045	-0.407	0.149	0.528	0.079
P12814	K	563	ACTN1	ACTN1_HUMAN Alpha-actinin-1	ATLPDADK(UniMod:2114)ER	138611.6	23050	22395	19894.3	25643.8	24685.2	22943.3	-0.217	-0.281	-0.471	0.4	0.305	0.207
P12814	K	840	ACTN1	ACTN1_HUMAN Alpha-actinin-1	ILAGDK(UniMod:2114)NYITMDELR	2969.845				486.9	584.345	1898.6				-0.497	-0.274	1.433
P12956	K	114	XRCC6	XRCC6_HUMAN X-ray repair cross-complementing protein 6	NIYVLQELDNPGAK(UniMod:2114)R	6435.54	702.28	1437.24		1600.57	1647.53	1047.92	-1.017	0.001		0.636	0.643	-0.061
P12956	K	123	XRCC6	XRCC6_HUMAN X-ray repair cross-complementing protein 6	ILELDQFK(UniMod:2114)GQQGQK	9398.445	1143.57	928.526	2112.55	771.449	2421.1	2021.25	-0.531	-0.847	0.306	-0.635	0.981	0.669
P12956	K	317	XRCC6	XRCC6_HUMAN X-ray repair cross-complementing protein 6	TFNTSTGGLLLPSDTK(UniMod:2114)R	79026.3	16278.5	14686	11858.1	10483.3	12277.7	13442.7	0.11	-0.054	-0.396	-0.061	0.132	0.212
P12956	K	357	XRCC6	XRCC6_HUMAN X-ray repair cross-complementing protein 6	PLVLLK(UniMod:2114)K	72395.9	11577.2	13013.7	13871.7	12854.5	9564.5	11514.3	-0.261	-0.107	-0.048	0.354	-0.106	0.11
P12956	K	445	XRCC6	XRCC6_HUMAN X-ray repair cross-complementing protein 6	K(UniMod:2114)MPFTEK	28691.87	7044.26		9294.88		5740.88	6611.85	-0.214		0.137		-0.08	0.073
P12956	K	463	XRCC6	XRCC6_HUMAN X-ray repair cross-complementing protein 6	MK(UniMod:2114)AIVEK	15417.19	4255.94	3979.15	3557.05	1732.5	1892.55		0.353	0.241	0.046	-0.479	-0.386
P12956	K	468	XRCC6	XRCC6_HUMAN X-ray repair cross-complementing protein 6	AIVEK(UniMod:2114)LR	305050.3	54751.2	57826.5	59795.4	41411.4	44592	46673.8	-0.091	-0.026	-0.012	-0.029	0.043	0.058
P12956	K	570	XRCC6	XRCC6_HUMAN X-ray repair cross-complementing protein 6	THISK(UniMod:2114)GTLGK	189971	39504.2	37185.2	30618.6	29709.7	27654.3	25299	0.126	0.024	-0.29	0.179	0.041	-0.138
P12956	K	591	XRCC6	XRCC6_HUMAN X-ray repair cross-complementing protein 6	AYGLK(UniMod:2114)SGLK	287440.3	54851.6	59402.3	57140.2	39379.7	38013.9	38652.6	0.012	0.112	0.022	-0.002	-0.087	-0.115
P12956	K	596	XRCC6	XRCC6_HUMAN X-ray repair cross-complementing protein 6	K(UniMod:2114)QELLEALTK	85015.7	15733.3	16034.2	19071.9	10721	11009.1	12446.2	-0.027	-0.015	0.202	-0.117	-0.113	0.013
P13010	K	265	XRCC5	XRCC5_HUMAN X-ray repair cross-complementing protein 5	IAAYK(UniMod:2114)SILQER	67706.39	13448.6	9292.31	8978.68	12232.6	13599.4	10154.8	0.095	-0.451	-0.526	0.314	0.496	0.015
P13010	K	274	XRCC5	XRCC5_HUMAN X-ray repair cross-complementing protein 5	K(UniMod:2114)TWTVVDAK	86390.7	15638.8	14877.8	15241.3	14630.5	12651.9	13350.4	-0.056	-0.14	-0.131	0.204	0.024	0.041
P13010	K	332	XRCC5	XRCC5_HUMAN X-ray repair cross-complementing protein 5	VDEEQMK(UniMod:2114)YK	11389.6	1678.84	2657.74	2367.71	1973.96	1023.89	1687.46	-0.293	0.357	0.165	0.296	-0.621	0.039
P13010	K	439	XRCC5	XRCC5_HUMAN X-ray repair cross-complementing protein 5	QYMFSSLK(UniMod:2114)NSK	7644.029	1381	1398.36	1842.35	982.354	931.765	1108.2	-0.022	-0.016	0.356	-0.157	-0.204	-0.014
P13010	K	532	XRCC5	XRCC5_HUMAN X-ray repair cross-complementing protein 5	SQIPLSK(UniMod:2114)IK	479263.6	113178		110808	85493.2	83226.8	86557.6	0.074		0.006	0.025	0.016	0.013
P13010	K	534	XRCC5	XRCC5_HUMAN X-ray repair cross-complementing protein 5	SQIPLSKIK(UniMod:2114)	312425.8	113178	116021			83226.8		-0.043	-0.019			-0.101
P13010	K	543	XRCC5	XRCC5_HUMAN X-ray repair cross-complementing protein 5	TLFPLIEAK(UniMod:2114)K	190579.6	35668.8	40984.2	43834.1	18368.1	24127.1	27597.3	0.053	0.242	0.313	-0.548	-0.125	0.008
P13010	K	544	XRCC5	XRCC5_HUMAN X-ray repair cross-complementing protein 5	TLFPLIEAKK(UniMod:2114)	190579.6	35668.8	40984.2	43834.1	18368.1	24127.1	27597.3	0.053	0.242	0.313	-0.548	-0.125	0.008
P13010	K	545	XRCC5	XRCC5_HUMAN X-ray repair cross-complementing protein 5	K(UniMod:2114)DQVTAQEIFQDNHEDGPTAK	14844.27	2668.64	3948.19		2021.75	3416.39	2789.3	-0.296	0.257		-0.341	0.446	0.093
P13010	K	565	XRCC5	XRCC5_HUMAN X-ray repair cross-complementing protein 5	DQVTAQEIFQDNHEDGPTAK(UniMod:2114)K	199442.3	36713.8	37125	37434.3	30516.3	31653.1	25999.8	-0.023	-0.019	-0.033	0.066	0.148	-0.196
P13010	K	566	XRCC5	XRCC5_HUMAN X-ray repair cross-complementing protein 5	DQVTAQEIFQDNHEDGPTAKK(UniMod:2114)	199442.3	36713.8	37125	37434.3	30516.3	31653.1	25999.8	-0.023	-0.019	-0.033	0.066	0.148	-0.196
P13010	K	648	XRCC5	XRCC5_HUMAN X-ray repair cross-complementing protein 5	EEAIK(UniMod:2114)FSEEQR	20727.71	3716.98	2895.12	3302.64	3234.27	3508.82	4069.88	-0.065	-0.437	-0.273	0.09	0.237	0.391
P13010	K	702	XRCC5	XRCC5_HUMAN X-ray repair cross-complementing protein 5	EEASGSSVTAEEAK(UniMod:2114)K	22739.83	5233.57	3414.18	3152.82	2669.79	3714.79	4554.68	0.323	-0.305	-0.446	-0.292	0.214	0.448
P13010	K	703	XRCC5	XRCC5_HUMAN X-ray repair cross-complementing protein 5	EEASGSSVTAEEAKK(UniMod:2114)	22739.83	5233.57	3414.18	3152.82	2669.79	3714.79	4554.68	0.323	-0.305	-0.446	-0.292	0.214	0.448
P13051	K	78	UNG	UNG_HUMAN Uracil-DNA glycosylase	NK(UniMod:2114)AAALLR	46216.72	9247.97	13795.8	13534	2295.99	2935.61	4407.35	0.042	0.76	0.778	-1	-0.547	-0.091
P13056	K	143	NR2C1	NR2C1_HUMAN Nuclear receptor subfamily 2 group C member 1	K(UniMod:2114)NLVYSC(UniMod:4)R	6251.18	1774.12	2756.38	1720.68				0.138	0.394	-0.155
P13056	K	153	NR2C1	NR2C1_HUMAN Nuclear receptor subfamily 2 group C member 1	GSK(UniMod:2114)DC(UniMod:4)IINK	2333.35	1070.67		1262.68				0.216		0.205
P13073	K	60	COX4I1	COX41_HUMAN Cytochrome c oxidase subunit 4 isoform 1, mitochondrial	HLSASQK(UniMod:2114)ALK	8078	2055.31	1773.26			2525.58	1723.85	-0.187	-0.429			0.61	-0.046
P13639	K	239	EEF2	EF2_HUMAN Elongation factor 2	FAAK(UniMod:2114)GEGQLGPAER	4200543	763512	768269	773531	631643	643405	620183	-0.061	-0.091	-0.068	0.081	0.081	-0.001
P13639	K	275	EEF2	EF2_HUMAN Elongation factor 2	FSK(UniMod:2114)SATSPEGK	347319.2	60675.7	60476.3	63178.6	53926.9	56200.9	52860.8	-0.122	-0.166	-0.089	0.124	0.156	0.039
P13639	K	308	EEF2	EF2_HUMAN Elongation factor 2	VFDAIMNFK(UniMod:2114)K	109621.8	21129.3	16417.2	18102.9	17053.4	16559.4	20359.6	0.024	-0.379	-0.225	0.131	0.061	0.331
P13639	K	309	EEF2	EF2_HUMAN Elongation factor 2	VFDAIMNFKK(UniMod:2114)	109621.8	21129.3	16417.2	18102.9	17053.4	16559.4	20359.6	0.024	-0.379	-0.225	0.131	0.061	0.331
P13639	K	318	EEF2	EF2_HUMAN Elongation factor 2	LIEK(UniMod:2114)LDIK	233220.3	42251.6	37283.1	44307.5	35541.1	35324.4	38512.6	-0.067	-0.287	-0.024	0.099	0.063	0.159
P13639	K	322	EEF2	EF2_HUMAN Elongation factor 2	LDIK(UniMod:2114)LDSEDK	35746.11	6461.71	6469.51	6454.64	3966.39	6041.03	6352.83	-0.055	-0.093	-0.083	-0.344	0.236	0.28
P13639	K	337	EEF2	EF2_HUMAN Elongation factor 2	PLLK(UniMod:2114)AVMR	25127.68	3335.39	5130.47	5320.94	3600.05	3410.29	4330.54	-0.495	0.087	0.153	0.031	-0.075	0.242
P13639	K	426	EEF2	EF2_HUMAN Elongation factor 2	VFSGLVSTGLK(UniMod:2114)VR	42163.27	8586.49	5463.37	7829.79	5401.63	7722.74	7159.25	0.118	-0.573	-0.04	-0.134	0.354	0.217
P13639	K	438	EEF2	EF2_HUMAN Elongation factor 2	IMGPNYTPGK(UniMod:2114)K	39604.46	6505.88	6728.93	6724.14	6882.6	7001.12	5761.79	-0.211	-0.201	-0.189	0.286	0.283	-0.026
P13639	K	439	EEF2	EF2_HUMAN Elongation factor 2	K(UniMod:2114)EDLYLK	72768.3	11117.1	11501.4	12020.5	11342.9	12931.3	13855.1	-0.314	-0.304	-0.227	0.131	0.293	0.364
P13639	K	445	EEF2	EF2_HUMAN Elongation factor 2	EDLYLK(UniMod:2114)PIQR	141762.5	26183.8	28305.4	24614.8	21244.2	21692.5	19721.8	-0.033	0.04	-0.148	0.081	0.084	-0.082
P13639	K	498	EEF2	EF2_HUMAN Elongation factor 2	VMK(UniMod:2114)FSVSPVVR	66667.3	12227.8	11895.3	10207.8	10116.3	11379	10841.1	-0.051	-0.13	-0.337	0.091	0.234	0.135
P13639	K	512	EEF2	EF2_HUMAN Elongation factor 2	VAVEAK(UniMod:2114)NPADLPK	194732.8	33226.7	35319.4	32093.5	30604	29339.5	34149.7	-0.156	-0.107	-0.232	0.141	0.053	0.244
P13639	K	571	EEF2	EF2_HUMAN Elongation factor 2	DLEEDHAC(UniMod:4)IPIK(UniMod:2114)K	74985.69	16298.5	13468.4	11782	12975.3	9403.39	11058.1	0.211	-0.103	-0.283	0.298	-0.194	0.012
P13639	K	572	EEF2	EF2_HUMAN Elongation factor 2	K(UniMod:2114)SDPVVSYR	293185.6	47195.4	50075.2	44897	47773.4	50742.2	52502.4	-0.241	-0.195	-0.339	0.192	0.252	0.273
P13645	K	163	KRT10	K1C10_HUMAN Keratin, type I cytoskeletal 10	LASYLDK(UniMod:2114)VR	108133.6	18502.3	17336.4	15064.6	16976.4	20455.2	19798.7	0.136	-0.211	-0.125	-0.226	0.172	0.197
P13645	K	177	KRT10	K1C10_HUMAN Keratin, type I cytoskeletal 10	ALEESNYELEGK(UniMod:2114)IK	13700.53	1489.44	1714.26	2047.97	2916.63	3109.3	2422.93	-0.475	-0.526	0.02	0.256	0.477	0.19
P13645	K	201	KRT10	K1C10_HUMAN Keratin, type I cytoskeletal 10	YYK(UniMod:2114)TIDDLK	44968.13	6791.19	7536.91	6115.5	9393.28	6995.15	8136.1	-0.037	-0.141	-0.153	0.192	-0.104	0.187
P13645	K	237	KRT10	K1C10_HUMAN Keratin, type I cytoskeletal 10	LK(UniMod:2114)YENEVALR	64821.26	9796.82	8682.97	9112.47	11874.4	12903.5	12451.1	-0.033	-0.461	-0.102	0.007	0.255	0.276
P13645	K	334	KRT10	K1C10_HUMAN Keratin, type I cytoskeletal 10	K(UniMod:2114)DAEAWFNEK	14405.52	1820.64	2317.07	2838.11	2247.65	2698.35	2483.7	-0.294	-0.2	0.382	-0.228	0.165	0.118
P13667	K	111	PDIA4	PDIA4_HUMAN Protein disulfide-isomerase A4	DK(UniMod:2114)DPPIPVAK	13341.8			13341.8						-0.225
P13667	K	145	PDIA4	PDIA4_HUMAN Protein disulfide-isomerase A4	K(UniMod:2114)GQAVDYEGSR	22078.79	2288.04	3714.5	3370.59	4685.25	4842.33	3178.08	-0.82	-0.173	-0.307	0.61	0.652	-0.018
P13667	K	163	PDIA4	PDIA4_HUMAN Protein disulfide-isomerase A4	TQEEIVAK(UniMod:2114)VR	37962.89	6342.06	6989.66	6593.81	5034.27	6273.08	6730.01	-0.168	-0.079	-0.157	-0.105	0.207	0.246
P13667	K	211	PDIA4	PDIA4_HUMAN Protein disulfide-isomerase A4	K(UniMod:2114)LAPEYEK	44111.23	7689.91	6459.23	7571.04	7775.06	7556.29	7059.7	-0.111	-0.415	-0.179	0.301	0.254	0.094
P13667	K	245	PDIA4	PDIA4_HUMAN Protein disulfide-isomerase A4	VDATAETDLAK(UniMod:2114)R	15577.41	3156.01	2923.56	2282.01	2465.79	2299.9	2450.14	0.114	-0.049	-0.4	0.153	0.048	0.077
P13667	K	437	PDIA4	PDIA4_HUMAN Protein disulfide-isomerase A4	SK(UniMod:2114)VLEVAK	57463.55	10253.7	9585.07	10873.7	6415.42	9698.96	10636.7	-0.06	-0.209	-0.02	-0.34	0.251	0.322
P13667	K	528	PDIA4	PDIA4_HUMAN Protein disulfide-isomerase A4	GPVK(UniMod:2114)VVVGK	42568.63	8791.43	7741.39	7098.04	6854.5	6065.9	6017.37	0.143	-0.092	-0.211	0.18	-0.002	-0.075
P13667	K	543	PDIA4	PDIA4_HUMAN Protein disulfide-isomerase A4	TFDSIVMDPK(UniMod:2114)K	13924.13	1523.44	2665.52	2097.05	1918.31	3360.78	2359.03	-0.741	0.014	-0.326	-0.013	0.791	0.218
P13667	K	544	PDIA4	PDIA4_HUMAN Protein disulfide-isomerase A4	TFDSIVMDPKK(UniMod:2114)	13924.13	1523.44	2665.52	2097.05	1918.31	3360.78	2359.03	-0.741	0.014	-0.326	-0.013	0.791	0.218
P13667	K	576	PDIA4	PDIA4_HUMAN Protein disulfide-isomerase A4	GQK(UniMod:2114)GLVIAK	55281.55	7630.36	9115.98	8478.38	10642.9	9970.94	9442.99	-0.443	-0.238	-0.336	0.433	0.334	0.193
P13693	K	112	TPT1	TCTP_HUMAN Translationally-controlled tumor protein	VK(UniMod:2114)PFMTGAAEQIK	72049.9	15124.9	12719.8	12858.6	10160.2	10559.7	10626.7	0.146	-0.162	-0.222	0.074	0.038	0.07
P13861	K	318	PRKAR2A	KAP2_HUMAN cAMP-dependent protein kinase type II-alpha regulatory subunit	SNK(UniMod:2114)DGGNQEVEIAR	84067.6	13205.9	15475.2	13489.8	13355.8	14579.7	13961.2	-0.31	-0.103	-0.218	0.153	0.26	0.16
P13984	K	25	GTF2F2	T2FB_HUMAN General transcription factor IIF subunit 2	VPK(UniMod:2114)YLSQQWAK	19395.78	4514.56	4047.17	3075.12	1903.78	2251.85	3603.3	0.281	0.123	-0.295	-0.364	-0.229	0.427
P13984	K	33	GTF2F2	T2FB_HUMAN General transcription factor IIF subunit 2	YLSQQWAK(UniMod:2114)ASGR	8558.507	1167.09	1871.27	1895.41	1423.91	965.807	1235.02	-0.513	0.168	0.165	0.375	-0.293	0.04
P13984	K	137	GTF2F2	T2FB_HUMAN General transcription factor IIF subunit 2	LQIEESSK(UniMod:2114)PVR	39914.98	7654.45	7192.56	7721.94	5720.7	6396.31	5229.02	-0.049	-0.139	-0.058	0.131	0.185	-0.128
P13984	K	154	GTF2F2	T2FB_HUMAN General transcription factor IIF subunit 2	VVTTNYK(UniMod:2114)PVANHQYNIEYER	31564.87	5081.42	5129.25	4392.23	6581.86	4967.82	5412.29	-0.306	-0.292	-0.538	0.668	0.155	0.256
P13987	K	90	CD59	CD59_HUMAN CD59 glycoprotein	ENELTYYC(UniMod:4)C(UniMod:4)K(UniMod:2114)K	23024.61	3308.22	3270.86	3569.59	3945.74	4584.55	4345.65	-0.26	-0.315	-0.42	0.214	0.332	0.392
P13987	K	91	CD59	CD59_HUMAN CD59 glycoprotein	ENELTYYC(UniMod:4)C(UniMod:4)KK(UniMod:2114)	23024.61	3308.22	3270.86	3569.59	3945.74	4584.55	4345.65	-0.26	-0.315	-0.42	0.214	0.332	0.392
P13994	K	38	YJU2B	YJU2B_HUMAN Probable splicing factor YJU2B	K(UniMod:2114)LSQGILIIR	37978.24	8957.32	8836.58	10463	2808.38	3841.85	3071.11	-0.234	0.088	0.242	0.67		-0.524
P13995	K	329	MTHFD2	MTDC_HUMAN Bifunctional methylenetetrahydrofolate dehydrogenase/cyclohydrolase, mitochondrial	NTIIAAK(UniMod:2114)K	20319.42	3770.15	3300.52	3541.99	2575.55	2504.04	4627.17	-0.074	-0.217	-0.203	-0.057	-0.184	0.679
P14314	K	158	PRKCSH	GLU2B_HUMAN Glucosidase 2 subunit beta	K(UniMod:2114)LIELQAGK	59998.46	8199.78	10555	10354.9	8968.81	9744.17	12175.8	-0.51	-0.134	-0.186	0.103	0.208	0.462
P14314	K	166	PRKCSH	GLU2B_HUMAN Glucosidase 2 subunit beta	LIELQAGK(UniMod:2114)K	47463.13	7971.04	8510.47	8282.25	7842.46	7544.95	7311.96	-0.222	-0.115	-0.179	0.238	0.167	0.055
P14314	K	376	PRKCSH	GLU2B_HUMAN Glucosidase 2 subunit beta	NK(UniMod:2114)FEEAER	63391.6	9052	10306.5	10198.5	10514.7	12725.3	10594.6	-0.451	-0.251	-0.291	0.249	0.509	0.178
P14324	K	123	FDPS	FPPS_HUMAN Farnesyl pyrophosphate synthase	EVLEYNAIGGK(UniMod:2114)YNR	22311.67	4254.35	4336.12	3715.65	3053.5	3646.55	3305.5	0.063	0.08	-0.135	-0.126	0.105	-0.043
P14618	K	66	PKM	KPYM_HUMAN Pyruvate kinase PKM	EMIK(UniMod:2114)SGMNVAR	44408.83	6898.48	9334.17	9113.37	5471.35	7109.96	6481.5	-0.239	0.145	0.118	-0.214	0.142	-0.01
P14618	K	89	PKM	KPYM_HUMAN Pyruvate kinase PKM	LNFSHGTHEYHAETIK(UniMod:2114)NVR	33306.33	5028.75	4578.24	5803.88	5084.32	6789.79	6021.35	-0.293	-0.48	-0.131	0.083	0.478	0.286
P14618	K	115	PKM	KPYM_HUMAN Pyruvate kinase PKM	PVAVALDTK(UniMod:2114)GPEIR	50164.92	8714.65	10196.8	8516.05	6550.28	9011.08	7176.06	-0.088	0.087	-0.166	-0.14	0.298	-0.049
P14618	K	135	PKM	KPYM_HUMAN Pyruvate kinase PKM	GSGTAEVELK(UniMod:2114)K	249023.6	41501.5	35485.3	43926.9	39510.6	39768.9	48830.4	-0.156	-0.434	-0.119	0.133	0.12	0.398
P14618	K	136	PKM	KPYM_HUMAN Pyruvate kinase PKM	GSGTAEVELKK(UniMod:2114)	249023.6	41501.5	35485.3	43926.9	39510.6	39768.9	48830.4	-0.156	-0.434	-0.119	0.133	0.12	0.398
P14618	K	166	PKM	KPYM_HUMAN Pyruvate kinase PKM	NIC(UniMod:4)K(UniMod:2114)VVEVGSK	180227.3	33769.9	30554.4	39732.1	38223.8		37947.1	-0.25	-0.447	-0.06	0.288		0.237
P14618	K	207	PKM	KPYM_HUMAN Pyruvate kinase PKM	K(UniMod:2114)GVNLPGAAVDLPAVSEK	65625.32	6143.59	7073.16	8120.67	18102.6	11368.5	14816.8	-0.884	-0.732	-0.526	1.035	0.342	0.706
P14618	K	247	PKM	KPYM_HUMAN Pyruvate kinase PKM	K(UniMod:2114)ASDVHEVR	43725.22	7029.35	6850.76	6952.33	9464.24	7335.87	6092.67	-0.202	-0.291	-0.262	0.587	0.198	-0.089
P14618	K	266	PKM	KPYM_HUMAN Pyruvate kinase PKM	NIK(UniMod:2114)IISK	339322.6	51386.5	59696.4	61890.2	54020.5	56426.4	55902.6	-0.299	-0.134	-0.075	0.133	0.174	0.142
P14618	K	270	PKM	KPYM_HUMAN Pyruvate kinase PKM	IISK(UniMod:2114)IENHEGVR	61798.22	11321.4	8757.95	9570.87	11087.6	10069	10991.4	-0.021	-0.443	-0.307	0.309	0.148	0.256
P14618	K	498	PKM	KPYM_HUMAN Pyruvate kinase PKM	VNFAMNVGK(UniMod:2114)AR	83428.5	13116.7	15859.1	14420.5	12515.4	13265.6	14251.2	-0.243	-0.021	-0.151	0.049	0.111	0.196
P14625	K	95	HSP90B1	ENPL_HUMAN Endoplasmin	LIINSLYK(UniMod:2114)NK	78896.1	12512.3	11356	16255	11075.6	12629	15068.2	-0.234	-0.383	0.089	-0.037	0.156	0.353
P14625	K	97	HSP90B1	ENPL_HUMAN Endoplasmin	NK(UniMod:2114)EIFLR	256145.2	39915.2	41294.8	46104.3	41918.2	39417.1	47495.6	-0.27	-0.23	-0.117	0.173	0.088	0.3
P14625	K	161	HSP90B1	ENPL_HUMAN Endoplasmin	EELVK(UniMod:2114)NLGTIAK	36192.05	5282.32	6171.1	7194.09	5680.45	6178.83	5685.26	-0.362	-0.146	0.03	0.116	0.241	0.064
P14625	K	404	HSP90B1	ENPL_HUMAN Endoplasmin	GLFDEYGSK(UniMod:2114)K	24939.01	2825.26	4570.1	3542.39	5257.54	4460.07	4283.65	-0.706	-0.021	-0.434	0.563	0.329	0.213
P14625	K	405	HSP90B1	ENPL_HUMAN Endoplasmin	GLFDEYGSKK(UniMod:2114)	24939.01	2825.26	4570.1	3542.39	5257.54	4460.07	4283.65	-0.706	-0.021	-0.434	0.563	0.329	0.213
P14625	K	479	HSP90B1	ENPL_HUMAN Endoplasmin	IADDK(UniMod:2114)YNDTFWK	35760.46	4596.82	4753.75	7101.86	6927.74	5645.61	6734.68	-0.53	-0.49	0.043	0.435	0.144	0.341
P14625	K	547	HSP90B1	ENPL_HUMAN Endoplasmin	K(UniMod:2114)EAESSPFVER	45085.25	8272.92	7593.35	6163.43	7292.95	7426.97	8335.63	-0.031	-0.164	-0.51	0.16	0.19	0.299
P14625	K	633	HSP90B1	ENPL_HUMAN Endoplasmin	IEK(UniMod:2114)AVVSQR	102344.5	16278.2	18429.8	16815.1	15441.9	18562.4	16817.1	-0.241	-0.071	-0.249	0.055	0.325	0.125
P14625	K	663	HSP90B1	ENPL_HUMAN Endoplasmin	IMK(UniMod:2114)AQAYQTGK	14196.49	2272.89	2999.26	2864.12	2777.91	1828.29	1454.02	-0.188	0.203	0.091	0.475	-0.125	-0.513
P14625	K	682	HSP90B1	ENPL_HUMAN Endoplasmin	DISTNYYASQK(UniMod:2114)K	37559.61	6234.18	6281.11	5970.21	6359.39	5764.7	6950.02	-0.181	-0.179	-0.298	0.221	0.083	0.296
P14625	K	683	HSP90B1	ENPL_HUMAN Endoplasmin	K(UniMod:2114)TFEINPR	57011.63	10359.5	7090.86	11171	10637.6	9316.28	8436.39	-0.036	-0.591	0.019	0.376	0.188	-0.012
P14854	K	13	COX6B1	CX6B1_HUMAN Cytochrome c oxidase subunit 6B1	NYK(UniMod:2114)TAPFDSR	20424.6	4660.72	3294.06	2857.89	3599.23	2414.8	3597.9	0.199	-0.445	-0.489	0.408	-0.145	0.414
P14866	K	34	HNRNPL	HNRPL_HUMAN Heterogeneous nuclear ribonucleoprotein L	SGAMVK(UniMod:2114)MAAAGGGGGGGR	9255.969	2026.36	2233.38	2565.33	470.308	811.191	1149.4	0.407	0.512	0.722	-1.252	-0.461	0.014
P14866	K	538	HNRNPL	HNRPL_HUMAN Heterogeneous nuclear ribonucleoprotein L	VFSGK(UniMod:2114)SER	523053.5	99731.8	97651	100345	83763	73800.3	67762.4	-0.01	-0.075	-0.026	0.187	0.009	-0.142
P14868	K	453	DARS1	SYDC_HUMAN Aspartate--tRNA ligase, cytoplasmic	IK(UniMod:2114)AYIDSFR	22292.88	3989.13	2833.45	3544.98	3653.58	4109.78	4161.96	-0.087	-0.606	-0.297	0.216	0.363	0.355
P15121	K	86	AKR1B1	ALDR_HUMAN Aldo-keto reductase family 1 member B1	LWC(UniMod:4)TYHEK(UniMod:2114)GLVK	20248.45	2950.09	1989.72	4230.46	4595.21	3911.08	2571.89	-0.23	-0.84	0.25	0.642	0.367	-0.245
P15121	K	90	AKR1B1	ALDR_HUMAN Aldo-keto reductase family 1 member B1	GLVK(UniMod:2114)GAC(UniMod:4)QK	73430.6	11793.6	13658.4	12353.3	10187.6	11085.6	14352.1	-0.141	0.029	-0.113	-0.119	-0.039	0.326
P15121	K	95	AKR1B1	ALDR_HUMAN Aldo-keto reductase family 1 member B1	GAC(UniMod:4)QK(UniMod:2114)TLSDLK	63695.64	10105.7	10764.2	9561.54	10312.4	10684.2	12267.6	-0.164	-0.115	-0.283	0.098	0.107	0.299
P15121	K	243	AKR1B1	ALDR_HUMAN Aldo-keto reductase family 1 member B1	HNK(UniMod:2114)TTAQVLIR	10570.83	2482.95	1717.74	1435.35	1979.49	1198.81	1756.49	0.436	-0.137	-0.394	0.342	-0.424	0.12
P15121	K	263	AKR1B1	ALDR_HUMAN Aldo-keto reductase family 1 member B1	NLVVIPK(UniMod:2114)	32595.1	5326.25	4696.43	6845.04	5003.14	5706.14	5018.1	-0.114	-0.338	0.208	0.028	0.176	-0.017
P15170	K	71	GSPT1	ERF3A_HUMAN Eukaryotic peptide chain release factor GTP-binding subunit ERF3A	SVVAPPGAPK(UniMod:2114)K	24648.69	4414.12	3328.74	4412.13	3714.69	3514.44	5264.57	-0.04	-0.49	-0.121	0.098	-0.028	0.524
P15170	K	72	GSPT1	ERF3A_HUMAN Eukaryotic peptide chain release factor GTP-binding subunit ERF3A	SVVAPPGAPKK(UniMod:2114)	24648.69	4414.12	3328.74	4412.13	3714.69	3514.44	5264.57	-0.04	-0.49	-0.121	0.098	-0.028	0.524
P15170	K	151	GSPT1	ERF3A_HUMAN Eukaryotic peptide chain release factor GTP-binding subunit ERF3A	AYFETEK(UniMod:2114)K	31040.57	5118.79	4388.98	5392.32	6075.2	5473.3	4591.98	-0.169	-0.433	-0.174	0.465	0.268	-0.015
P15170	K	152	GSPT1	ERF3A_HUMAN Eukaryotic peptide chain release factor GTP-binding subunit ERF3A	AYFETEKK(UniMod:2114)	14924.41		4388.98		5943.45		4591.98		-0.372		0.495		0.046
P15170	K	253	GSPT1	ERF3A_HUMAN Eukaryotic peptide chain release factor GTP-binding subunit ERF3A	VGFNPK(UniMod:2114)K	22124.87	3597.31	3160.28	3783.2	3741.75	3285.05	4557.28	-0.188	-0.417	-0.195	0.256	0.022	0.464
P15170	K	490	GSPT1	ERF3A_HUMAN Eukaryotic peptide chain release factor GTP-binding subunit ERF3A	TIAIGK(UniMod:2114)VLK	154443.9	28703.6	25102.7	31200.7	21596.8	23208.8	24631.3	0.006	-0.23	0.046	-0.017	0.04	0.096
P15311	K	64	EZR	EZRI_HUMAN Ezrin	K(UniMod:2114)VSAQEVR	38714.3	13772.4		13778.2		11163.7		-0.158		-0.19		0.073
P15311	K	72	EZR	EZRI_HUMAN Ezrin	K(UniMod:2114)ENPLQFK	64961.76	9538.36	11134.3	10004	12052.4	10708.2	11524.5	-0.437	-0.214	-0.401	0.438	0.264	0.293
P15311	K	79	EZR	EZRI_HUMAN Ezrin	ENPLQFK(UniMod:2114)FR	51594.86	10242.4	10735.4	8614.23	8613.21	6477.11	6912.51	0.018	0.086	-0.265	0.306	-0.109	-0.092
P15311	K	143	EZR	EZRI_HUMAN Ezrin	EVHK(UniMod:2114)SGYLSSER	14205.68	3578.29	3589.28		2334.83	2487.76	2215.52	0.106	0.111		0.028	0.117	-0.128
P15311	K	450	EZR	EZRI_HUMAN Ezrin	AK(UniMod:2114)EAQDDLVK	68314.08	12038.8	13529.2	11061.3	10712.9	9457.18	11514.7	-0.17	-0.001	-0.325	0.2	0.016	0.223
P15559	K	31	NQO1	NQO1_HUMAN NAD(P)H dehydrogenase [quinone] 1	EAAAAALK(UniMod:2114)K	69415.44	12832.8	11002.4	9576.64	10741.4	12588.6	12673.6	-0.002	-0.259	-0.461	0.104	0.307	0.254
P15559	K	32	NQO1	NQO1_HUMAN NAD(P)H dehydrogenase [quinone] 1	EAAAAALKK(UniMod:2114)	69415.44	12832.8	11002.4	9576.64	10741.4	12588.6	12673.6	-0.002	-0.259	-0.461	0.104	0.307	0.254
P15559	K	209	NQO1	NQO1_HUMAN NAD(P)H dehydrogenase [quinone] 1	IQILEGWK(UniMod:2114)K	27121.34	5159.44	5472.7	3717.05	4249.58	4159.31	4363.26	0.043	0.094	-0.466	0.126	0.069	0.076
P15559	K	251	NQO1	NQO1_HUMAN NAD(P)H dehydrogenase [quinone] 1	K(UniMod:2114)FGLSVGHHLGK	40250.28	6372.83	6036.4	7395.82	7402.29	7875.19	5167.75	-0.219	-0.332	-0.041	0.36	0.423	-0.247
P15559	K	271	NQO1	NQO1_HUMAN NAD(P)H dehydrogenase [quinone] 1	SIPTDNQIK(UniMod:2114)AR	104722.5	17662.1	16317.5	18791.7	14994.9	20940.2	16016.1	-0.134	-0.283	-0.081	-0.007	0.448	-0.001
P15880	K	108	RPS2	RS2_HUMAN Small ribosomal subunit protein uS5	DEVLK(UniMod:2114)IMPVQK	23022.69	3992.54	4024.87	5473.41	2662.6	2742.83	4126.44	-0.133	-0.153	0.322	-0.219	-0.197	0.323
P15880	K	114	RPS2	RS2_HUMAN Small ribosomal subunit protein uS5	IMPVQK(UniMod:2114)QTR	161087.8	33516.8	31624.7	24973.9	19946	21007.9	30018.5	0.113	-0.002	-0.312	-0.137	-0.083	0.363
P15923	K	171	TCF3	TFE2_HUMAN Transcription factor E2-alpha	AADGSLDTQPK(UniMod:2114)K	80328.94	18859	20653.7	18920.8	6748.27	7330.09	7817.08	0.7	1.023	0.802	-0.82	-0.856	-0.907
P15923	K	172	TCF3	TFE2_HUMAN Transcription factor E2-alpha	AADGSLDTQPKK(UniMod:2114)	80328.94	18859	20653.7	18920.8	6748.27	7330.09	7817.08	0.7	1.023	0.802	-0.82	-0.856	-0.907
P16070	K	158	CD44	CD44_HUMAN CD44 antigen	YVQK(UniMod:2114)GEYR	194986.6	32956.7	30201.7	28960.5	36437.6	36029.2	30400.9	-0.189	-0.324	-0.377	0.395	0.353	0.086
P16070	K	681	CD44	CD44_HUMAN CD44 antigen	K(UniMod:2114)LVINSGNGAVEDR	12968.32	2001.09	1152.87	3532.7	1501.35	1659.53	3120.78	-0.212	-1.016	0.607	-0.187	-0.068	0.821
P16104	K	128	H2AX	H2AX_HUMAN Histone H2AX	TSATVGPK(UniMod:2114)APSGGK	188265.2	36180.8	39120.6	41605.6	24126.4	24361.8	22870	-0.046	0.075	0.248	-0.086	-0.028	-0.223
P16104	K	135	H2AX	H2AX_HUMAN Histone H2AX	K(UniMod:2114)ATQASQEY	100902.05	21395.3	18893.8	22189.6	15485.1	9925.65	13012.6	0.107	-0.064	0.252	0.185	-0.412	-0.126
P16152	K	148	CBR1	CBR1_HUMAN Carbonyl reductase [NADPH] 1	ALK(UniMod:2114)SC(UniMod:4)SPELQQK	5042.19	1071.76	982.633	808.078	860.659	591.836	727.224	0.181	0.032	-0.25	0.318	-0.29	-0.048
P16220	K	122	CREB1	CREB1_HUMAN Cyclic AMP-responsive element-binding protein 1	K(UniMod:2114)ILNDLSSDAPGVPR	108465	22116.8	27605.8	24221.8	12171.9	10226.8	12121.9	-0.031	0.776	-0.078	-0.263	-0.477	0.015
P16401	K	37	H1-5	H15_HUMAN Histone H1.5	K(UniMod:2114)ATGPPVSELITK	448281	81654.9	97817.6	93403.2	56900.2	57626.3	60878.8	-0.121	0.191	0.213	-0.135	-0.114	-0.092
P16401	K	49	H1-5	H15_HUMAN Histone H1.5	ATGPPVSELITK(UniMod:2114)AVAASK	19058.731		2239.79	450.901	5153	4843.53	6371.51		-0.537	-2.761	1.121	1.034	1.372
P16401	K	67	H1-5	H15_HUMAN Histone H1.5	K(UniMod:2114)ALAAGGYDVEK	260747.03	55609.6	51838.8	57730.3	44347.2	45397	5824.13	0.368	0.317	0.561	0.548	0.584	-2.435
P16949	K	29	STMN1	STMN1_HUMAN Stathmin	SK(UniMod:2114)ESVPEFPLSPPK	168631.1	31439	33528.4	42014.6	22004.4	22017.4	17627.3	-0.024	0.008	0.322	0.011	-0.051	-0.324
P16949	K	41	STMN1	STMN1_HUMAN Stathmin	ESVPEFPLSPPK(UniMod:2114)K	200201		66646.7		40759.7	44131.5	48663.1		0.13		0.031	0.082	0.271
P16949	K	42	STMN1	STMN1_HUMAN Stathmin	ESVPEFPLSPPKK(UniMod:2114)	254414.8	82472.2	80740.2	91202.4				-0.287	-0.379	-0.215
P16949	K	43	STMN1	STMN1_HUMAN Stathmin	K(UniMod:2114)DLSLEEIQK	94807	19821.7	20593.2	19852.7	10919.3	11514.5	12105.6	0.134	0.128	0.064	-0.176	-0.163	-0.043
P16949	K	52	STMN1	STMN1_HUMAN Stathmin	DLSLEEIQK(UniMod:2114)K	68265.86	13196	14274.1	11443.3	10346.3	9555.29	9450.87	-0.017	0.035	-0.295	0.182	0.004	0.035
P16949	K	53	STMN1	STMN1_HUMAN Stathmin	K(UniMod:2114)LEAAEER	153947.4	24527.5	31222.9	31427.2	23135.2	22152.6	21482	-0.296	-0.009	-0.011	0.169	0.043	0.047
P16949	K	70	STMN1	STMN1_HUMAN Stathmin	SHEAEVLK(UniMod:2114)QLAEK	11597.73	1967.84	2560.82	2433.21	1389.46	1706.48	1539.92	-0.187	0.133	0.047	-0.139	0.095	-0.006
P16949	K	80	STMN1	STMN1_HUMAN Stathmin	EHEK(UniMod:2114)EVLQK	5794.988	1460.78	1133.27		1161.11	970.588	1069.24	0.098	-0.329		0.317	-0.005	0.183
P16949	K	119	STMN1	STMN1_HUMAN Stathmin	EAQMAAK(UniMod:2114)LER	284156.5	59453.8	64358	60643.8	34637.7	31341	33722.2	0.147	0.201	0.103	-0.082	-0.29	-0.136
P16949	K	128	STMN1	STMN1_HUMAN Stathmin	DK(UniMod:2114)HIEEVR	31872.93	4907.74	8188.63	4005.34	4842.85	5797.49	4130.88	-0.319	0.359	-0.684	0.212	0.408	-0.033
P16989	K	90	YBX3	YBOX3_HUMAN Y-box-binding protein 3	VLATK(UniMod:2114)VLGTVK	225267.5	39731.5	41196.2	40683.9	34293.7	32083.4	37278.8	-0.126	-0.096	-0.063	0.068	0.028	0.132
P17028	K	236	ZNF24	ZNF24_HUMAN Zinc finger protein 24	YGETC(UniMod:4)FPK(UniMod:2114)GR	18021.005	5531.99	5573.07	3148.96	1226.03	1663.18	877.775	1.172	1.151	-0.057	-0.566	-0.405	-1.353
P17096	K	15	HMGA1	HMGA1_HUMAN High mobility group protein HMG-I/HMG-Y	SSQPLASK(UniMod:2114)QEK	3029845	574370	530171	593803	444808	430082	456611	-0.037	-0.189	-0.025	0.063	0.071	0.06
P17096	K	31	HMGA1	HMGA1_HUMAN High mobility group protein HMG-I/HMG-Y	K(UniMod:2114)QPPVSPGTALVGSQK	15571730	2820060	3291640	3345030	1920780	2057540	2136680	-0.077	0.109	0.132	-0.164	-0.008	-0.05
P17096	K	55	HMGA1	HMGA1_HUMAN High mobility group protein HMG-I/HMG-Y	EPSEVPTPK(UniMod:2114)R	287624.3	50367.6	63478.1	60077.2	36342	38253.2	39106.2	-0.127	0.17	0.091	-0.13	0.001	-0.064
P17301	K	261	ITGA2	ITA2_HUMAN Integrin alpha-2	K(UniMod:2114)YAYSAASGGR	5427.586	668.601		1103.4	1325.79	630.065	1699.73	-0.781		-0.075	0.589	-0.484	0.915
P17480	K	107	UBTF	UBF1_HUMAN Nucleolar transcription factor 1	K(UniMod:2114)HPDFPK	10916.38	2891.7	5599.96		2424.72			-0.56	0.378		-0.186
P17480	K	151	UBTF	UBF1_HUMAN Nucleolar transcription factor 1	YK(UniMod:2114)ELPEK	5011.86	2277.27	1170.65			1563.94		0.174	-0.801			0.3
P17480	K	284	UBTF	UBF1_HUMAN Nucleolar transcription factor 1	STLTK(UniMod:2114)AER	99892	24578.5	19594.6	18443.1	12278.2	11979.8	13017.8	0.289	-0.053	-0.097	-0.084	-0.079	-0.034
P17480	K	385	UBTF	UBF1_HUMAN Nucleolar transcription factor 1	MLNINKK(UniMod:2114)	14070.86	4541.05	4976.54	4553.27				-0.372	-0.255	-0.34
P17480	K	464	UBTF	UBF1_HUMAN Nucleolar transcription factor 1	EAALK(UniMod:2114)AQSER	22104.9	4656.66	2964.59	3529.9	4104.33	4034.95	2814.47	0.034	-0.632	-0.337	0.48	0.496	-0.098
P17544	K	354	ATF7	ATF7_HUMAN Cyclic AMP-dependent transcription factor ATF-7	K(UniMod:2114)LWVSSLEK	17434.32	6063.4	4676.81	5542.2			1151.91	0.477	-0.363	0.488			-1.382
P17544	K	406	ATF7	ATF7_HUMAN Cyclic AMP-dependent transcription factor ATF-7	DC(UniMod:4)PVTALQKK(UniMod:2114)	8709.376	2332.26	2341.25	2024.99	1089.1	921.776		0.279	-0.181	0.216	-0.086	-0.574
P17676	K	260	CEBPB	CEBPB_HUMAN CCAAT/enhancer-binding protein beta	APPTAC(UniMod:4)YAGAAPAPSQVK(UniMod:2114)SK	18555.825	4588.81	7330.13	3650.4	1179.66	1016.33	790.495	0.999	1.768	0.688	-0.771	-1.244	-1.499
P17676	K	262	CEBPB	CEBPB_HUMAN CCAAT/enhancer-binding protein beta	APPTAC(UniMod:4)YAGAAPAPSQVKSK(UniMod:2114)	18555.825	4588.81	7330.13	3650.4	1179.66	1016.33	790.495	0.999	1.768	0.688	-0.771	-1.244	-1.499
P17706	K	364	PTPN2	PTN2_HUMAN Tyrosine-protein phosphatase non-receptor type 2	ATTAQK(UniMod:2114)VQQMK	20051.31	4059.09	5612.21	4630.24	1883.3	1568.04	2298.43	0.312	0.615	0.225	-0.425	-0.747	-0.038
P17812	K	84	CTPS1	PYRG1_HUMAN CTP synthase 1	LTK(UniMod:2114)DNNLTTGK	18458.99	2147.48	3840.5	2978.56	4331.7	2434.16	2726.59	-0.687	0.15	-0.245	0.79	-0.087	0.021
P17812	K	100	CTPS1	PYRG1_HUMAN CTP synthase 1	IYQYVINK(UniMod:2114)ER	30202.77	6079.81	5045.94	3601.27	5226.82	4630.7	5618.23	0.079	-0.191	-0.707	0.326	0.105	0.329
P17812	K	309	CTPS1	PYRG1_HUMAN CTP synthase 1	YTK(UniMod:2114)FSDSYASVIK	26644.34	3736.16	4851.14	5204.42	4660.39	4685.43	3506.8	-0.447	-0.072	0.001	0.337	0.298	-0.175
P17812	K	466	CTPS1	PYRG1_HUMAN CTP synthase 1	K(UniMod:2114)LYGDADYLEER	42842.28	6772.35	6174.15	7882.66	8311.49	7096.7	6604.93	-0.281	-0.416	-0.092	0.48	0.205	0.046
P17812	K	489	CTPS1	PYRG1_HUMAN CTP synthase 1	FEVNPVWK(UniMod:2114)K	8263.84	2284.53	1458.31	1698.47	1190.81		1631.72	0.288	-0.361	-0.17	-0.187		0.166
P17812	K	490	CTPS1	PYRG1_HUMAN CTP synthase 1	FEVNPVWKK(UniMod:2114)	8263.84	2284.53	1458.31	1698.47	1190.81		1631.72	0.288	-0.361	-0.17	-0.187		0.166
P17812	K	557	CTPS1	PYRG1_HUMAN CTP synthase 1	LSHYLQK(UniMod:2114)GC(UniMod:4)R	19387.91	3829.52	4327.91	2064.01	3355.44	2595.38	3215.65	0.074	0.249	-0.848	0.349	-0.068	0.186
P17844	K	32	DDX5	DDX5_HUMAN Probable ATP-dependent RNA helicase DDX5	AGPLSGK(UniMod:2114)K	356805.8	76527.6	80894.9	72634.3	61528.1		65220.9	-0.179	-0.06	-0.265	0.058		0.132
P17844	K	33	DDX5	DDX5_HUMAN Probable ATP-dependent RNA helicase DDX5	K(UniMod:2114)FGNPGEK	995604	196107	206549	190108	129066	138081	135693	-0.019	0.095	-0.074	-0.07	0.019	-0.009
P17844	K	40	DDX5	DDX5_HUMAN Probable ATP-dependent RNA helicase DDX5	FGNPGEK(UniMod:2114)LVK	93891.5	25921.2	27043.6	27436.5			13490.2	-0.087	0.013	-0.016			-0.488
P17844	K	43	DDX5	DDX5_HUMAN Probable ATP-dependent RNA helicase DDX5	FGNPGEKLVK(UniMod:2114)	35299.7				17289.6	18010.1					0.235	0.286
P17844	K	45	DDX5	DDX5_HUMAN Probable ATP-dependent RNA helicase DDX5	K(UniMod:2114)WNLDELPK	273527.8	62420	62657.8	51263.3	31702.8	32743.8	32740.1	0.233	0.277	-0.062	-0.193	-0.155	-0.157
P17844	K	197	DDX5	DDX5_HUMAN Probable ATP-dependent RNA helicase DDX5	LK(UniMod:2114)STC(UniMod:4)IYGGAPK	48962.56	8904.96	9618.42	8275.36	8859.5	6950.47	6353.85	-0.146	0.004	-0.262	0.399	0.04	-0.092
P17844	K	340	DDX5	DDX5_HUMAN Probable ATP-dependent RNA helicase DDX5	LMEEIMSEK(UniMod:2114)ENK	7422.525	1282.71	1505.41	787.265	1251.34	1398.06	1197.74	-0.206	0.064	-0.921	0.31	0.461	0.236
P17844	K	351	DDX5	DDX5_HUMAN Probable ATP-dependent RNA helicase DDX5	TIVFVETK(UniMod:2114)R	45562.18	7450.97	7597.21	8401.6	7597.61	7592.28	6922.51	-0.312	-0.245	-0.149	0.268	0.259	0.123
P17844	K	523	DDX5	DDX5_HUMAN Probable ATP-dependent RNA helicase DDX5	GYSSLLK(UniMod:2114)R	403545.9	103140	103204	101696	30229.2	31098.4	34178.3	0.565	0.605	0.534	-0.654	-0.621	-0.487
P17858	K	392	PFKL	PFKAL_HUMAN ATP-dependent 6-phosphofructokinase, liver type	LLAHQK(UniMod:2114)PPK	15580.68	2138.61	3038.8	3202.58	1211.07	2766.66	3222.96	-0.44	0.171	0.183	-0.776	0.276	0.53
P17858	K	677	PFKL	PFKAL_HUMAN ATP-dependent 6-phosphofructokinase, liver type	NYGTK(UniMod:2114)LGVK	1740717	309775	309248	316158	267452	268231	269853	-0.136	-0.035	-0.067	0.137	0	0.043
P17980	K	245	PSMC3	PRS6A_HUMAN 26S proteasome regulatory subunit 6A	AC(UniMod:4)AAQTK(UniMod:2114)ATFLK	26155.95	4128.14	3578.42	5273.97	3993.64	5166.84	4014.94	-0.347	-0.504	-0.02	0.121	0.52	0.171
P17980	K	276	PSMC3	PRS6A_HUMAN 26S proteasome regulatory subunit 6A	DAFALAK(UniMod:2114)EK	8812.93	4331.9					4481.03	-0.307					0.3
P17980	K	278	PSMC3	PRS6A_HUMAN 26S proteasome regulatory subunit 6A	DAFALAKEK(UniMod:2114)	8812.93	4331.9					4481.03	-0.307					0.3
P17987	K	111	TCP1	TCPA_HUMAN T-complex protein 1 subunit alpha	NADELVKQK(UniMod:2114)	36320.76	6369.62	5895.2	5310.95	4956.55	7411.13	6377.31	-0.061	-0.242	-0.38	-0.084	0.485	0.223
P17987	K	126	TCP1	TCPA_HUMAN T-complex protein 1 subunit alpha	LAC(UniMod:4)K(UniMod:2114)EAVR	69573.64	11303.5	9464.94	12395.8	12330.2	12454.4	11624.8	-0.178	-0.502	-0.101	0.287	0.29	0.145
P17987	K	400	TCP1	TCPA_HUMAN T-complex protein 1 subunit alpha	SLHDALC(UniMod:4)VVK(UniMod:2114)R	55744.48	8831.98	7068.74	10149.1	10855.7	10258.7	8580.26	-0.206	-0.596	-0.062	0.431	0.338	0.035
P17987	K	532	TCP1	TCPA_HUMAN T-complex protein 1 subunit alpha	IDDLIK(UniMod:2114)LHPESK	9868.9	1433.91	2249.36	1508.98	1437.95	1557.71	1680.99	-0.326	0.254	-0.309	0.017	0.121	0.185
P18077	K	45	RPL35A	RL35A_HUMAN Large ribosomal subunit protein eL33	DETEFYLGK(UniMod:2114)R	17907.55	3788.37	1965.8	2997.62	3122.92	3800.43	2232.41	0.136	-0.846	-0.159	0.329	0.64	-0.157
P18077	K	63	RPL35A	RL35A_HUMAN Large ribosomal subunit protein eL33	NNTVTPGGK(UniMod:2114)PNK	16462.57	2489.31	3283.03	3427.46	2486.2	2517.04	2259.53	-0.374	-0.01	0.13	0.097	0.142	-0.043
P18124	K	9	RPL7	RL7_HUMAN Large ribosomal subunit protein uL30	K(UniMod:2114)EVPAVPETLK	98044.5	18292.2	19103	22989.4	12715.8	11688	13256.1	-0.065	0.033	0.334	-0.121	-0.169	-0.069
P18124	K	53	RPL7	RL7_HUMAN Large ribosomal subunit protein uL30	LIYEK(UniMod:2114)AK	48760.91	8681.86	7543.27	9595.96	7138.62	7499.03	8302.17	-0.169	-0.337	0.045	0.017	0.161	0.226
P18124	K	77	RPL7	RL7_HUMAN Large ribosomal subunit protein uL30	K(UniMod:2114)AGNFYVPAEPK	102148.1	21408.1	19510.6	21023.4	12942.4	14454.2	12809.4	0.094	-0.005	0.137	-0.164	0.069	-0.187
P18124	K	107	RPL7	RL7_HUMAN Large ribosomal subunit protein uL30	K(UniMod:2114)VLQLLR	43689.97	7000.98	8137.77	10029.9	5232.23	6311.38	6977.71	-0.299	-0.047	0.289	-0.25	0.093	0.157
P18124	K	156	RPL7	RL7_HUMAN Large ribosomal subunit protein uL30	SVNELIYK(UniMod:2114)R	17586.19	2335.06	2912.86	2475.4	3184.71	2722.95	3955.21	-0.578	-0.223	-0.424	0.339	0.186	0.643
P18124	K	223	RPL7	RL7_HUMAN Large ribosomal subunit protein uL30	K(UniMod:2114)TTHFVEGGDAGNR	14382.49	3385.92	2763.95	2163.08	1711.71	2491.28	1866.55	0.265	0.008	-0.312	-0.25	0.364	-0.133
P18206	K	219	VCL	VINC_HUMAN Vinculin	NSK(UniMod:2114)NQGIEEALK	250656	42009.9	39920	50319.8	35913.9	40485.7	42006.7	-0.204	-0.3	-0.001	0.036	0.17	0.241
P18206	K	276	VCL	VINC_HUMAN Vinculin	ALASIDSK(UniMod:2114)LNQAK	21309.73	3921.61	4548.68	3739.07	1880	3398.37	3822	-0.026	0.165	-0.152	-0.621	0.194	0.381
P18206	K	281	VCL	VINC_HUMAN Vinculin	LNQAK(UniMod:2114)GWLR	14604.05	2562.31	1558.79	2117.4	2458.89	3144.8	2761.86	-0.111	-0.851	-0.444	0.295	0.611	0.441
P18206	K	316	VCL	VINC_HUMAN Vinculin	VGELC(UniMod:4)AGK(UniMod:2114)ER	24355.06	4009.87	3018.21	3855.85	5200.56	4093.87	4176.7	-0.219	-0.651	-0.333	0.622	0.238	0.284
P18206	K	417	VCL	VINC_HUMAN Vinculin	K(UniMod:2114)IAELC(UniMod:4)DDPK	7944.01			1288.71	1940.59	2448.58	2266.13			-0.859	0.255	0.551	0.457
P18206	K	646	VCL	VINC_HUMAN Vinculin	LGATAEK(UniMod:2114)AAAVGTANK	13922.57	2821.25	1652.76	2401.98	1503.12	2878.8	2664.66	0.108	-0.686	-0.181	-0.334	0.564	0.47
P18206	K	666	VCL	VINC_HUMAN Vinculin	STVEGIQASVK(UniMod:2114)TAR	21103.97	2178	2554.23	3383.14	3217.06	6141.75	3629.79	-0.829	-0.622	-0.251	0.2	1.093	0.352
P18206	K	731	VCL	VINC_HUMAN Vinculin	SLLDASEEAIK(UniMod:2114)K	26543.81	3747.15	4654.47	4660.9	4510.37	4358.86	4612.06	-0.455	-0.165	-0.197	0.279	0.19	0.289
P18206	K	732	VCL	VINC_HUMAN Vinculin	SLLDASEEAIKK(UniMod:2114)	26543.81	3747.15	4654.47	4660.9	4510.37	4358.86	4612.06	-0.455	-0.165	-0.197	0.279	0.19	0.289
P18206	K	768	VCL	VINC_HUMAN Vinculin	ILLVAK(UniMod:2114)R	131018.3	20582.5	21618.9	22762.2	22862.7	20585.5	22606.5	-0.303	-0.255	-0.215	0.315	0.124	0.277
P18206	K	983	VCL	VINC_HUMAN Vinculin	WSSK(UniMod:2114)GNDIIAAAK	11711.65	1806.76	2029.1	2735.59	2206.47	1478.34	1455.39	-0.295	-0.15	0.246	0.46	-0.157	-0.162
P18206	K	992	VCL	VINC_HUMAN Vinculin	GNDIIAAAK(UniMod:2114)R	101836.2	17068.1	16141.7	18047	14349.4	18775.4	17454.6	-0.206	-0.309	-0.183	0.01	0.359	0.271
P18206	K	1020	VCL	VINC_HUMAN Vinculin	ALIQC(UniMod:4)AK(UniMod:2114)DIAK	26343.01	5588.96		6428.2	5042.03	4490.87	4792.95	-0.122		0.022	0.195	-0.011	0.1
P18206	K	1024	VCL	VINC_HUMAN Vinculin	DIAK(UniMod:2114)ASDEVTR	25283.69	4208.35	5303.08	3971.6	3844.17	4362.03	3594.46	-0.21	0.101	-0.351	0.126	0.269	0.007
P18583	K	277	SON	SON_HUMAN Protein SON	SVLK(UniMod:2114)SVESTSPEPSK	54090.27	11748.8	10476.5	11362.7	6100.3	7921.59	6480.38	0.185	-0.084	0.112	-0.25	0.149	-0.169
P18583	K	2096	SON	SON_HUMAN Protein SON	K(UniMod:2114)SGGATIEELTEK	14819.32	5282.82		4495.64	2720.32		2320.54	0.348		0.091	-0.098		-0.334
P18615	K	27	NELFE	NELFE_HUMAN Negative elongation factor E	K(UniMod:2114)ALLALK	14152.46				6368.65		7783.81				0.06		0.412
P18615	K	33	NELFE	NELFE_HUMAN Negative elongation factor E	ALLALK(UniMod:2114)K	271055.9	56055.5	51903.7	60039.6	32342.5	33867.1	36847.5	0.149	0.02	0.233	-0.232	-0.246	0.018
P18615	K	34	NELFE	NELFE_HUMAN Negative elongation factor E	ALLALKK(UniMod:2114)	148191.2	55493		59548.7		33149.5		0.007		0.093		-0.405
P18615	K	70	NELFE	NELFE_HUMAN Negative elongation factor E	QLVK(UniMod:2114)SGAISAIK	45513.29	10893.8	12710.8	12520.2	3518.15	2357.21	3513.13	0.634	0.839	0.82	-0.584	-1.242	-0.524
P18615	K	130	NELFE	NELFE_HUMAN Negative elongation factor E	K(UniMod:2114)SLYESFVSSSDR	12921.158	2501.84	4382.99	2830.11	801.266	1495.38	909.572	0.269	1.06	0.432	-0.961	-0.142	-0.716
P18615	K	355	NELFE	NELFE_HUMAN Negative elongation factor E	SVWGSLAVQNSPK(UniMod:2114)GC(UniMod:4)HR	13620.79	3798.28	5143.66	2270.13	2408.72			0.034	0.453	-0.725	-0.212
P18669	K	100	PGAM1	PGAM1_HUMAN Phosphoglycerate mutase 1	HYGGLTGLNK(UniMod:2114)AETAAK	32814.94	5379.99	4625.89	7379.77	6369.36	4453.82	4606.11	-0.182	-0.446	0.216	0.448	-0.032	-0.062
P18669	K	113	PGAM1	PGAM1_HUMAN Phosphoglycerate mutase 1	HGEAQVK(UniMod:2114)IWR	3456.923	669.733	1006.39		1780.8			-0.85	-0.309		0.947
P18669	K	241	PGAM1	PGAM1_HUMAN Phosphoglycerate mutase 1	K(UniMod:2114)AMEAVAAQGK	22592.27	3355.19	4920.3	4692.29	2363.3	3074.97	4186.22	-0.305	0.201	0.121	-0.424	-0.008	0.358
P18669	K	251	PGAM1	PGAM1_HUMAN Phosphoglycerate mutase 1	AMEAVAAQGK(UniMod:2114)AK	230726.5	44905.3	40816.4	44722.1	32809.8	31927	35545.9	0.054	-0.131	-0.011	-0.013	-0.016	0.06
P18669	K	253	PGAM1	PGAM1_HUMAN Phosphoglycerate mutase 1	AMEAVAAQGKAK(UniMod:2114)	230726.5	44905.3	40816.4	44722.1	32809.8	31927	35545.9	0.054	-0.131	-0.011	-0.013	-0.016	0.06
P18754	K	19	RCC1	RCC1_HUMAN Regulator of chromosome condensation	SPPADAIPK(UniMod:2114)SK	88353	13819.9	19289.9	19895.6	12003.2	10863.9	12480.5	-0.261	0.199	0.256	-0.036	-0.2	-0.014
P18754	K	21	RCC1	RCC1_HUMAN Regulator of chromosome condensation	SPPADAIPKSK(UniMod:2114)	88353	13819.9	19289.9	19895.6	12003.2	10863.9	12480.5	-0.261	0.199	0.256	-0.036	-0.2	-0.014
P18846	K	69	ATF1	ATF1_HUMAN Cyclic AMP-dependent transcription factor ATF-1	ILK(UniMod:2114)DLSSEDTR	275652.7	60844.7	59098.2	61988.6	30339	33897.6	29484.6	0.16	0.407	0.031	-0.465	0.397	-0.586
P18858	K	12	LIG1	DNLI1_HUMAN DNA ligase 1	SIMSFFHPK(UniMod:2114)K	41853.32	9779.19	8806.99	8694.82	5593.57	4577.96	4400.79	0.265	0.195	0.149	0.015	-0.378	-0.304
P18858	K	13	LIG1	DNLI1_HUMAN DNA ligase 1	SIMSFFHPKK(UniMod:2114)	32775.43	6476.01	7757.24	8357.41	3593.17	2750.55	3841.05	0.071	0.413	0.493	-0.223	-0.712	-0.1
P18858	K	36	LIG1	DNLI1_HUMAN DNA ligase 1	ETEPPPK(UniMod:2114)AALK	279349.8	57349.1	60124.6	56142.8	34935.5	35343.6	35454.2	0.048	0.197	0.071	-0.111	-0.199	-0.064
P18858	K	226	LIG1	DNLI1_HUMAN DNA ligase 1	APK(UniMod:2114)TLSSFFTPR	26029.13	7812.09	5344.58	8272.94	1647.62	1081.37	1870.53	0.974	0.507	1.11	-0.716	-1.427	-0.506
P18887	K	169	XRCC1	XRCC1_HUMAN DNA repair protein XRCC1	VTVTK(UniMod:2114)LGQFR	614147.8	131672	138939	132825	68616.8	68388.1	73706.9	0.142	0.216	0.22	-0.167	-0.245	-0.223
P18887	K	247	XRCC1	XRCC1_HUMAN DNA repair protein XRCC1	K(UniMod:2114)LDLNQEEK	193332.1	39688.2	43419.3	40978.3	23280	22766.1	23200.2	0.065	0.191	0.176	-0.073	-0.179	-0.238
P18887	K	431	XRCC1	XRCC1_HUMAN DNA repair protein XRCC1	LPQK(UniMod:2114)QPQTK	79478.2	15964.5	15811	15464.1	9770.6	11047	11421	0	-0.017	0.02	-0.076	0.027	-0.011
P19174	K	68	PLCG1	PLCG1_HUMAN 1-phosphatidylinositol 4,5-bisphosphate phosphodiesterase gamma-1	GADK(UniMod:2114)IEGAIDIR	140534.3	24276.3	27088.1	28207.5	19718.4	21417	19827	-0.107	0.053	-0.014	0.003	0.015	-0.007
P19338	K	16	NCL	NUCL_HUMAN Nucleolin	K(UniMod:2114)MAPPPK	731730	149205	142101	168454	85816.2	99228.7	86925.1	0.087	-0.002	0.276	-0.212	0.013	-0.22
P19338	K	63	NCL	NUCL_HUMAN Nucleolin	K(UniMod:2114)VVVSPTK	1884561	339769	348236	350288	277825	287760	280683	-0.135	-0.118	-0.078	0.074	0.139	0.062
P19338	K	70	NCL	NUCL_HUMAN Nucleolin	VVVSPTK(UniMod:2114)K	2415401	464819	463803	470438	324100	347118	345123	-0.03	-0.052	0.001	-0.051	0.062	0.013
P19338	K	71	NCL	NUCL_HUMAN Nucleolin	K(UniMod:2114)VAVATPAK	4884535	946739	958142	963657	666589	658632	690776	-0.016	-0.017	0.023	-0.023	-0.026	0.002
P19338	K	79	NCL	NUCL_HUMAN Nucleolin	VAVATPAK(UniMod:2114)K	8833670	1656190	1640740	1793870	1250140	1207740	1284990	-0.068	-0.101	0.06	0.025	-0.01	0.038
P19338	K	80	NCL	NUCL_HUMAN Nucleolin	VAVATPAKK(UniMod:2114)	8833670	1656190	1640740	1793870	1250140	1207740	1284990	-0.068	-0.101	0.06	0.025	-0.01	0.038
P19338	K	87	NCL	NUCL_HUMAN Nucleolin	AAVTPGK(UniMod:2114)K	64502.58		7247.28	14244.5	22314.6	8710.1	11986.1		-0.993	0.015	1.148	-0.195	0.224
P19338	K	102	NCL	NUCL_HUMAN Nucleolin	TVTPAK(UniMod:2114)AVTTPGK	15525070	2891760	2992380	3229750	2025150	2110170	2275860	-0.072	-0.041	0.101	-0.087	-0.013	0.055
P19338	K	109	NCL	NUCL_HUMAN Nucleolin	AVTTPGK(UniMod:2114)K	204043.4			107882	39227.3		56934.1			0.551	-0.423		0.088
P19338	K	110	NCL	NUCL_HUMAN Nucleolin	AVTTPGKK(UniMod:2114)	117581.8	33416.5	33791.2			22048.9	28325.2	-0.05	-0.053			-0.137	0.183
P19338	K	116	NCL	NUCL_HUMAN Nucleolin	GATPGK(UniMod:2114)ALVATPGK	10668890	1963490	1978690	2267730	1531200	1447830	1479950	-0.092	-0.099	0.13	0.049	-0.017	-0.027
P19338	K	124	NCL	NUCL_HUMAN Nucleolin	ALVATPGK(UniMod:2114)K	7821540	1449660	1524190	1611680	1052230	1036430	1147350	-0.08	-0.026	0.087	-0.043	-0.05	0.055
P19338	K	125	NCL	NUCL_HUMAN Nucleolin	ALVATPGKK(UniMod:2114)	7821540	1449660	1524190	1611680	1052230	1036430	1147350	-0.08	-0.026	0.087	-0.043	-0.05	0.055
P19338	K	132	NCL	NUCL_HUMAN Nucleolin	GAAIPAK(UniMod:2114)GAK	10607770	2057640	2090780	2060770	1448920	1426460	1523200	-0.016	-0.011	0	-0.023	-0.03	0.023
P19338	K	223	NCL	NUCL_HUMAN Nucleolin	AAK(UniMod:2114)VVPVK	319952.3	51480.2	64867.4	63028.3	47352.3	47197.7	46026.4	-0.292	0.022	0.013	0.086	0.096	0.018
P19338	K	228	NCL	NUCL_HUMAN Nucleolin	VVPVK(UniMod:2114)AK	403943.5	74343	77966.5	77362.6	63563.7	51526.9	59180.8	-0.096	-0.047	-0.026	0.177	-0.112	0.047
P19338	K	324	NCL	NUCL_HUMAN Nucleolin	SAPELK(UniMod:2114)TGISDVFAK	71099.88	6521.58	12298.8	11018.3	13238.8	14989.9	13032.5	-1.072	-0.175	-0.301	0.449	0.643	0.4
P19338	K	398	NCL	NUCL_HUMAN Nucleolin	TLLAK(UniMod:2114)NLPYK	487781.8	96729.1	94646.8	95787	63986.9	62211.2	74420.8	0.02	-0.03	0.019	-0.077	-0.103	0.114
P19338	K	429	NCL	NUCL_HUMAN Nucleolin	SK(UniMod:2114)GIAYIEFK	349589	68781.9	67696.5	71061.4	46733.1	48536.7	46779.4	0.009	-0.032	0.07	-0.049	0.02	-0.074
P19338	K	444	NCL	NUCL_HUMAN Nucleolin	TEADAEK(UniMod:2114)TFEEK	12286.29	1741.78	2586.12	2390.18	1761.4	1482.33	2324.48	-0.46	0.091	0.01	0.055	-0.18	0.428
P19338	K	449	NCL	NUCL_HUMAN Nucleolin	TFEEK(UniMod:2114)QGTEIDGR	31656.94	4868.81	5837.74	4024.4	6159.21	6126.15	4640.63	-0.354	-0.111	-0.615	0.484	0.491	0.049
P19338	K	477	NCL	NUCL_HUMAN Nucleolin	GGK(UniMod:2114)NSTWSGESK	299905.8	60783	59136.7	54779.7	42956.3	44775	37475.1	0.049	-0.01	-0.088	0.047	0.121	-0.177
P19338	K	572	NCL	NUCL_HUMAN Nucleolin	SQPSK(UniMod:2114)TLFVK	2307821	413019	447678	491611	303210	302622	349681	-0.128	-0.031	0.137	-0.075	-0.063	0.104
P19338	K	627	NCL	NUCL_HUMAN Nucleolin	AAK(UniMod:2114)EAMEDGEIDGNK	13663.45	2200.74	2196.54	2614.13	1855.69	2505.24	2291.11	-0.297	-0.318	-0.035	-0.044	0.404	0.234
P19338	K	646	NCL	NUCL_HUMAN Nucleolin	VTLDWAK(UniMod:2114)PK	58491.29	12962.4	11365.8	9348.04	7082.26	9728.28	8004.51	0.184	-0.024	-0.274	-0.189	0.284	-0.039
P19447	K	222	ERCC3	ERCC3_HUMAN General transcription and DNA repair factor IIH helicase/translocase subunit XPB	SAISK(UniMod:2114)TAESSGGPSTSR	23330.67	5194.09	3115.54	5585.58	3001.96	3099.33	3334.17	0.247	-0.501	0.306	-0.09	-0.019	0.001
P19447	K	778	ERCC3	ERCC3_HUMAN General transcription and DNA repair factor IIH helicase/translocase subunit XPB	HVHPLFK(UniMod:2114)R	37837.37	9755.65	10321.5		6334.03	5513.28	5912.91	0.196	0.267		0.027	-0.148	-0.133
P20042	K	87	EIF2S2	IF2B_HUMAN Eukaryotic translation initiation factor 2 subunit 2	K(UniMod:2114)IFDIDEAEEGVK	297259.2	45436.6	48668.3	54155.3	51485.9	46930.7	50582.4	-0.33	-0.286	-0.164	0.31	0.161	0.253
P20042	K	293	EIF2S2	IF2B_HUMAN Eukaryotic translation initiation factor 2 subunit 2	SPDTILQK(UniMod:2114)DTR	18740.95	2006.64	3636.47	3677.37	3694.44	2510.79	3215.24	-0.811	-0.008	-0.023	0.53	-0.043	0.298
P20042	K	324	EIF2S2	IF2B_HUMAN Eukaryotic translation initiation factor 2 subunit 2	TGFQAVTGK(UniMod:2114)R	331446.3	61822.4	61194.1	61414	49285	51077.6	46653.2	-0.036	-0.105	-0.132	0.097	0.133	-0.014
P20248	K	54	CCNA2	CCNA2_HUMAN Cyclin-A2	AALAVLK(UniMod:2114)SGNPR	330114.9	72920	88845.3	83466.1	27694.9	30482.8	26705.8	0.451	0.511	0.355	-0.483	-0.195	-0.697
P20290	K	54	BTF3	BTF3_HUMAN Transcription factor BTF3	ETIMNQEK(UniMod:2114)LAK	30639.32	5613.73	5729.07	7146.71	5349.58	3461.16	3339.07	-0.155	-0.051	0.364	0.456	-0.252	-0.419
P20290	K	57	BTF3	BTF3_HUMAN Transcription factor BTF3	LAK(UniMod:2114)LQAQVR	712597.1	143640	149965	157103	87625.7	84191.3	90072.1	-0.017	0.12	0.282	-0.05	-0.188	-0.205
P20290	K	87	BTF3	BTF3_HUMAN Transcription factor BTF3	K(UniMod:2114)LQFSLK	28376.88	6783	6108.65	5750.46	3487.93	2927.73	3319.11	0.254	0.178	0.186	-0.025	-0.358	-0.292
P20290	K	93	BTF3	BTF3_HUMAN Transcription factor BTF3	LQFSLK(UniMod:2114)K	94730.1	20333.1	20091.4	15736.9	12194.8	12880.8	13493.1	0.051	0.109	-0.148	-0.006	-0.007	-0.056
P20290	K	171	BTF3	BTF3_HUMAN Transcription factor BTF3	LAEALPK(UniMod:2114)QSVDGK	118568.7	21880.9	26083.1	22523.7	15690.8	17239.4	15150.8	-0.169	0.16	0.044	0.033	0.088	-0.214
P20585	K	5	MSH3	MSH3_HUMAN DNA mismatch repair protein Msh3	K(UniMod:2114)PASGGLAASSSAPAR	9738.504	1848.64	2311.99	2584	427.532	929.682	1636.66	0.175	0.452	0.621	-1.471	-0.262	0.428
P20618	K	204	PSMB1	PSB1_HUMAN Proteasome subunit beta type-1	LVK(UniMod:2114)DVFISAAER	11157.751	660.161	2010.06	1722.86	2301.41	2512.99	1950.27	-1.55	-0.027	-0.249	0.613	0.802	0.354
P20700	K	49	LMNB1	LMNB1_HUMAN Lamin-B1	LAVYIDK(UniMod:2114)VR	83697.9	15522.4	12743.6	13506.9	13738.3	13532.3	14654.4	-0.067	-0.403	-0.298	0.24	0.17	0.302
P20700	K	156	LMNB1	LMNB1_HUMAN Lamin-B1	DAALATALGDK(UniMod:2114)K	102138.7	16535.8	14784.7	18676.6	15877.1	17486.4	18778.1	-0.261	-0.474	-0.116	0.164	0.255	0.375
P20700	K	157	LMNB1	LMNB1_HUMAN Lamin-B1	DAALATALGDKK(UniMod:2114)	102138.7	16535.8	14784.7	18676.6	15877.1	17486.4	18778.1	-0.261	-0.474	-0.116	0.164	0.255	0.375
P20700	K	182	LMNB1	LMNB1_HUMAN Lamin-B1	K(UniMod:2114)QLADETLLK	29291.52	5928.81	4332.03	4649.97	4663.08	4476.69	5240.94	0.065	-0.44	-0.316	0.201	0.094	0.339
P20700	K	389	LMNB1	LMNB1_HUMAN Lamin-B1	LK(UniMod:2114)LSPSPSSR	53312.4	10041	6283.42	7562.48	9646.23	10633.6	9145.67	-0.025	-0.753	-0.464	0.4	0.492	0.293
P20700	K	532	LMNB1	LMNB1_HUMAN Lamin-B1	VILK(UniMod:2114)NSQGEEVAQR	10545.33	1799.37	1707.01	2024.91	1646.8	1798.99	1568.25	-0.185	-0.313	-0.046	0.17	0.249	0.069
P20810	K	43	CAST	ICAL_HUMAN Calpastatin	SQSTK(UniMod:2114)LSVVHEK	188806.7	40464.7	33335.3	42006.8	21785.1	21839.8	29375	0.138	-0.118	0.237	-0.202	-0.237	0.125
P20810	K	51	CAST	ICAL_HUMAN Calpastatin	LSVVHEKK(UniMod:2114)	20804.24	3767.95	4232.55	4165.75	2770.71	2180.08	3687.2	-0.115	0.076	0.075	-0.005	-0.39	0.303
P20810	K	64	CAST	ICAL_HUMAN Calpastatin	EHTEPK(UniMod:2114)SLPK	33218.59	8648.48	6355.6	4706.72	4415.54	4098.59	4993.66	0.42	-0.001	-0.413	0.004	-0.143	0.077
P20810	K	204	CAST	ICAL_HUMAN Calpastatin	EVTIPPK(UniMod:2114)YR	235157.7	55650.9	52626.4	17636.8	36721	32880.3	39642.3	0.324	0.267	-1.289	0.278	0.079	0.284
P20810	K	212	CAST	ICAL_HUMAN Calpastatin	K(UniMod:2114)EGITGPPADSSK	22379.71	3743.8	3920.89	4794.1	3437.32	3228.78	3254.82	-0.255	-0.164	0.147	0.176	0.046	-0.007
P20962	K	15	PTMS	PTMS_HUMAN Parathymosin	SVEAAAELSAK(UniMod:2114)DLK	14748.75	5652.86			5845.05	3250.84		0.265			0.408	-0.522
P20962	K	18	PTMS	PTMS_HUMAN Parathymosin	SVEAAAELSAKDLK(UniMod:2114)	25647.17	5652.86	6086.7	5592.05		3250.84	5064.72	0.188	0.056	-0.057		-0.598	0.244
P21291	K	108	CSRP1	CSRP1_HUMAN Cysteine and glycine-rich protein 1	PTTNPNASK(UniMod:2114)FAQK	155299.5	31585.6	32927.2	30718.7	20789.4	21068.9	18209.7	0.154	0.188	0.056	-0.092	-0.033	-0.33
P21291	K	112	CSRP1	CSRP1_HUMAN Cysteine and glycine-rich protein 1	FAQK(UniMod:2114)IGGSER	7273876	1463230	1424590	1413840	990418	966388	1015410	0.123	0.059	0.016	-0.083	-0.078	-0.094
P21291	K	173	CSRP1	CSRP1_HUMAN Cysteine and glycine-rich protein 1	GC(UniMod:4)YAK(UniMod:2114)NFGPK	106854.3	17874.6	20330.6	17502.2	18887.5	17091.8	15167.6	-0.162	-0.002	-0.25	0.275	0.171	-0.089
P21333	K	42	FLNA	FLNA_HUMAN Filamin-A	DLAEDAPWK(UniMod:2114)K	39085.73	9546.27	5129.19	6663.47	5808.46	5545.91	6392.43	0.386	-0.534	-0.16	0.086	-0.003	0.167
P21333	K	43	FLNA	FLNA_HUMAN Filamin-A	DLAEDAPWKK(UniMod:2114)	39085.73	9546.27	5129.19	6663.47	5808.46	5545.91	6392.43	0.386	-0.534	-0.16	0.086	-0.003	0.167
P21333	K	120	FLNA	FLNA_HUMAN Filamin-A	ESIK(UniMod:2114)LVSIDSK	76491.8	11363	11658.8	15192.4	10931.9	11660.2	15685.5	-0.346	-0.333	0.045	0.015	0.085	0.478
P21333	K	299	FLNA	FLNA_HUMAN Filamin-A	AYGPGIEPTGNMVK(UniMod:2114)K	13917.01	1734.14	3009.74	3160.81	2209.84	1469.62	2332.86	-0.563	0.209	0.276	0.204	-0.407	0.224
P21333	K	300	FLNA	FLNA_HUMAN Filamin-A	AYGPGIEPTGNMVKK(UniMod:2114)	13917.01	1734.14	3009.74	3160.81	2209.84	1469.62	2332.86	-0.563	0.209	0.276	0.204	-0.407	0.224
P21333	K	376	FLNA	FLNA_HUMAN Filamin-A	SPFEVYVDK(UniMod:2114)SQGDASK	35439.21	5002.24	6029.12	6168.63	5703.23	7740.34	4795.65	-0.418	-0.172	-0.143	0.188	0.607	-0.119
P21333	K	498	FLNA	FLNA_HUMAN Filamin-A	VK(UniMod:2114)ETADFK	35693.95	5893.7	6354.2	5155.75	5464.28	6112.87	6713.15	-0.204	-0.119	-0.424	0.104	0.243	0.343
P21333	K	504	FLNA	FLNA_HUMAN Filamin-A	ETADFK(UniMod:2114)VYTK	20216.59	2918.22	3600.38	2254.14	4010.84	4054.4	3378.61	-0.375	-0.096	-0.775	0.501	0.494	0.195
P21333	K	508	FLNA	FLNA_HUMAN Filamin-A	VYTK(UniMod:2114)GAGSGELK	109948.5	15827.6	17227.8	21157.3	20427.3	13864.8	21443.7	-0.389	-0.29	0.002	0.396	-0.185	0.409
P21333	K	771	FLNA	FLNA_HUMAN Filamin-A	VNVGAGSHPNK(UniMod:2114)VK	6369.555	1687.01	1272.78	893.751	1455.86	435.99	624.164	0.624	0.194	-0.32	0.829	-0.933	-0.451
P21333	K	773	FLNA	FLNA_HUMAN Filamin-A	VK(UniMod:2114)VYGPGVAK	129430.4	22159.9	20196.6	18930.7	23419.5	22152.1	22571.6	-0.154	-0.311	-0.408	0.343	0.241	0.232
P21333	K	837	FLNA	FLNA_HUMAN Filamin-A	NDNDTFTVK(UniMod:2114)YTPR	25548.42	4131.84	5073.04	3881.88	6264.38	2919.84	3277.44	-0.191	0.081	-0.309	0.826	-0.298	-0.166
P21333	K	876	FLNA	FLNA_HUMAN Filamin-A	VK(UniMod:2114)AEGPGLSR	62437.91	10807.2	11291.9	8741.9	9955.01	11191.2	10450.7	-0.136	-0.097	-0.47	0.162	0.309	0.175
P21333	K	906	FLNA	FLNA_HUMAN Filamin-A	GK(UniMod:2114)LDVQFSGLTK	28407.8	4827.01	4332.35	6237.7	4514.7	3626.06	4869.98	-0.149	-0.329	0.193	0.171	-0.167	0.223
P21333	K	916	FLNA	FLNA_HUMAN Filamin-A	LDVQFSGLTK(UniMod:2114)GDAVR	51551.23	5573.86	5879.37	6758.56	10877.1	12971.3	9491.04	-0.747	-0.694	-0.497	0.634	0.866	0.38
P21333	K	975	FLNA	FLNA_HUMAN Filamin-A	IK(UniMod:2114)VSGLGEK	183137.9	30518.2	33063.2	34331.5	25179	28139.6	31906.4	-0.189	-0.097	-0.046	-0.049	0.089	0.235
P21333	K	982	FLNA	FLNA_HUMAN Filamin-A	VSGLGEK(UniMod:2114)VDVGK	19769.33	4168.58	3279.61	2792.66	2989.5	3110.34	3428.64	0.155	-0.215	-0.45	0.093	0.127	0.233
P21333	K	1007	FLNA	FLNA_HUMAN Filamin-A	VASK(UniMod:2114)IVGPSGAAVPC(UniMod:4)K	67708.36	12838.6	13255.6	12341.9	8592.87	9734.39	10945	0.007	0.03	-0.077	-0.155	0.003	0.136
P21333	K	1071	FLNA	FLNA_HUMAN Filamin-A	VK(UniMod:2114)AFGPGLQGGSAGSPAR	27598.14	4820.41	6276.19	4539.78	3143.1	4844.27	3974.39	-0.097	0.26	-0.211	-0.297	0.305	-0.016
P21333	K	1162	FLNA	FLNA_HUMAN Filamin-A	AHVVPC(UniMod:4)FDASK(UniMod:2114)VK	31483.79	6218.21	5547.15	5578.25	5277.14	5375.56	3487.48	0.071	-0.118	-0.113	0.251	0.256	-0.404
P21333	K	1164	FLNA	FLNA_HUMAN Filamin-A	VK(UniMod:2114)C(UniMod:4)SGPGLER	42259.34	6637.98	7284.96	7662.09	6215.62	7089.45	7369.24	-0.278	-0.168	-0.099	0.044	0.211	0.232
P21333	K	1294	FLNA	FLNA_HUMAN Filamin-A	ALTQTGGPHVK(UniMod:2114)AR	75177.2	14460.8	11345	13162.8	11952.8	11335.2	12920.6	0.016	-0.358	-0.147	0.158	0.06	0.213
P21333	K	1450	FLNA	FLNA_HUMAN Filamin-A	VPVHDVTDASK(UniMod:2114)VK	12363.21	3879.01	3086.95	2050.1		3347.15		0.17	-0.184	-0.778		0.351
P21333	K	1452	FLNA	FLNA_HUMAN Filamin-A	VK(UniMod:2114)C(UniMod:4)SGPGLSPGMVR	12902.3	3314.31	2271.27	2089.33	1454.61	2027.94	1744.84	0.476	-0.093	-0.217	-0.295	0.162	-0.09
P21333	K	1538	FLNA	FLNA_HUMAN Filamin-A	VK(UniMod:2114)VLPTHDASK	44776.28		8861.33	7232.47	10587.5	8904.1	9190.88		-0.225	-0.521	0.473	0.201	0.211
P21333	K	1549	FLNA	FLNA_HUMAN Filamin-A	VLPTHDASKVK(UniMod:2114)	32190.16		10245.9	4975.26	12945.8		4023.2		0.293	-0.752	1.072		-0.672
P21333	K	1801	FLNA	FLNA_HUMAN Filamin-A	K(UniMod:2114)GEITGEVR	83985	13808	14255.5	11257	17242.6	14142.9	13279	-0.204	-0.182	-0.527	0.533	0.225	0.099
P21333	K	2024	FLNA	FLNA_HUMAN Filamin-A	ETGEHLVHVK(UniMod:2114)K	17530.48	2388.12	3071.01	2841.49	2978.58	2126.18	4125.1	-0.455	-0.116	-0.232	0.281	-0.228	0.693
P21333	K	2141	FLNA	FLNA_HUMAN Filamin-A	VK(UniMod:2114)ESITR	141057.6	22565.2	22549.8	23098.8	24329.8	19399.7	29114.3	-0.245	-0.269	-0.238	0.281	-0.068	0.482
P21333	K	2559	FLNA	FLNA_HUMAN Filamin-A	ATC(UniMod:4)APQHGAPGPGPADASK(UniMod:2114)VVAK	35129.64	4836.26	6152.68	4143.51	6871.7	5756.1	7369.39	-0.444	-0.121	-0.695	0.479	0.201	0.523
P21333	K	2563	FLNA	FLNA_HUMAN Filamin-A	VVAK(UniMod:2114)GLGLSK	268819	40117.5	49791.7	47651.3	41467.5	44843.5	44947.5	-0.351	-0.064	-0.131	0.113	0.204	0.172
P21333	K	2569	FLNA	FLNA_HUMAN Filamin-A	GLGLSK(UniMod:2114)AYVGQK	70023.2	12317.1	11305.9	9056.5	13141.6	11011.8	13190.3	-0.107	-0.254	-0.578	0.404	0.126	0.351
P21333	K	2621	FLNA	FLNA_HUMAN Filamin-A	LYSVSYLLK(UniMod:2114)DK	10955.96		2693.89	1342.43	1639.22	2752.25	2528.17		0.137	-0.872	-0.139	0.586	0.428
P21333	K	2623	FLNA	FLNA_HUMAN Filamin-A	DK(UniMod:2114)GEYTLVVK	42056.51	5854.81	7542.9	9230.37	6322.79	7001.45	6104.19	-0.438	-0.096	0.191	0.09	0.215	-0.018
P21796	K	109	VDAC1	VDAC1_HUMAN Non-selective voltage-gated ion channel VDAC1	LTFDSSFSPNTGK(UniMod:2114)K	26564.19	3464.13	5726.5	4867.27	4801.88	3941.33	3763.08	-0.511	0.134	-0.086	0.376	0.059	-0.028
P21796	K	110	VDAC1	VDAC1_HUMAN Non-selective voltage-gated ion channel VDAC1	LTFDSSFSPNTGKK(UniMod:2114)	26564.19	3464.13	5726.5	4867.27	4801.88	3941.33	3763.08	-0.511	0.134	-0.086	0.376	0.059	-0.028
P21926	K	126	CD9	CD9_HUMAN CD9 antigen	EVQEFYK(UniMod:2114)DTYNK	7759.15	1826.91	1222.06	1033.86	1538.83	1083.03	1054.46	0.395	-0.21	-0.432	0.325	-0.009	-0.125
P21926	K	131	CD9	CD9_HUMAN CD9 antigen	DTYNK(UniMod:2114)LK	5614.78				1968.95	1748.1	1897.73				0.115	0.116	0.157
P21926	K	170	CD9	CD9_HUMAN CD9 antigen	K(UniMod:2114)DVLETFTVK	14514.24	1844.07	2522.91	2550.91	3000.53	1706.66	2889.16	-0.498	-0.07	-0.035	0.382	-0.259	0.423
P21980	K	380	TGM2	TGM2_HUMAN Protein-glutamine gamma-glutamyltransferase 2	AIK(UniMod:2114)EGDLSTK	308856.4	48616.9	47544.4	50809.9	48395.4	50673.4	62816.4	-0.215	-0.323	-0.216	0.11	0.141	0.445
P21980	K	464	TGM2	TGM2_HUMAN Protein-glutamine gamma-glutamyltransferase 2	ANHLNK(UniMod:2114)LAEK	47956.71	10730.9	8762.58	8148.74	6858.47	6397.35	7058.67	0.309	-0.06	-0.153	-0.006	-0.142	-0.005
P21980	K	562	TGM2	TGM2_HUMAN Protein-glutamine gamma-glutamyltransferase 2	DC(UniMod:4)LTESNLIK(UniMod:2114)VR	88424.4	15785.7	13557.2	13284.7	15727.4	13451.8	16617.6	-0.034	-0.329	-0.347	0.292	0.031	0.33
P21980	K	598	TGM2	TGM2_HUMAN Protein-glutamine gamma-glutamyltransferase 2	ILGEPK(UniMod:2114)QK	287375.3	52532.3	50063.6	47835.5	44805.8	47818	44320.1	-0.003	-0.148	-0.203	0.098	0.157	0.042
P21980	K	674	TGM2	TGM2_HUMAN Protein-glutamine gamma-glutamyltransferase 2	LVVNFESDKLK(UniMod:2114)	51521.01	9444.63	8124.47	8246.81	6871.1	10125.7	8708.3	0.009	-0.284	-0.251	-0.119	0.405	0.182
P22087	K	102	FBL	FBRL_HUMAN rRNA 2'-O-methyltransferase fibrillarin	GK(UniMod:2114)EDALVTK	44701.91	7195.73	7903.18	8410.08	7696.03	6302.04	7194.85	-0.304	-0.142	-0.028	0.275	0.046	0.096
P22087	K	121	FBL	FBRL_HUMAN rRNA 2'-O-methyltransferase fibrillarin	NLVPGESVYGEK(UniMod:2114)R	76427.3	13630.2	12394.4	12437.1	13744.9	11022.6	13198.1	-0.158	-0.268	-0.239	0.336	0.077	0.195
P22102	K	156	GART	PUR2_HUMAN Trifunctional purine biosynthetic protein adenosine-3	ASGLAAGK(UniMod:2114)GVIVAK	76068.7	13050.3	14579.9	15261.6	10557.4	11253.2	11366.3	-0.119	-0.017	0.043	-0.038	0.074	0
P22102	K	251	GART	PUR2_HUMAN Trifunctional purine biosynthetic protein adenosine-3	IK(UniMod:2114)DTVLQR	53835.12	8840.39	7995.32	11057.8	8776.51	8838.43	8326.67	-0.188	-0.391	0.071	0.188	0.219	0.044
P22102	K	453	GART	PUR2_HUMAN Trifunctional purine biosynthetic protein adenosine-3	K(UniMod:2114)IQPLAK	87580	17388.1	14640.6	15675	12104	13808.1	13964.2	0.088	-0.219	-0.127	-0.049	0.162	0.089
P22102	K	499	GART	PUR2_HUMAN Trifunctional purine biosynthetic protein adenosine-3	DPLLASGTDGVGTK(UniMod:2114)LK	34772.88	5140.91	5961.94	6696.13	5375.08	5532.1	6066.72	-0.341	-0.186	-0.025	0.109	0.171	0.216
P22102	K	501	GART	PUR2_HUMAN Trifunctional purine biosynthetic protein adenosine-3	DPLLASGTDGVGTKLK(UniMod:2114)	34772.88	5140.91	5961.94	6696.13	5375.08	5532.1	6066.72	-0.341	-0.186	-0.025	0.109	0.171	0.216
P22102	K	866	GART	PUR2_HUMAN Trifunctional purine biosynthetic protein adenosine-3	VINHK(UniMod:2114)LYK	19715.13	3187.92	4040.42	3359.51	3353.66	3017.5	2756.12	-0.208	0.075	-0.197	0.251	0.12	-0.099
P22234	K	19	PAICS	PUR6_HUMAN Bifunctional phosphoribosylaminoimidazole carboxylase/phosphoribosylaminoimidazole succinocarboxamide synthetase	TK(UniMod:2114)EVYELLDSPGK	30681.7	3939.83	6082.52	5915.72	4864.85	4800.06	5078.72	-0.559	0.037	0.006	0.137	0.154	0.167
P22234	K	36	PAICS	PUR6_HUMAN Bifunctional phosphoribosylaminoimidazole carboxylase/phosphoribosylaminoimidazole succinocarboxamide synthetase	VLLQSK(UniMod:2114)DQITAGNAAR	14851.25	2509.64	1995.1	1662.14	2895.87	2453.75	3334.75	-0.141	-0.502	-0.756	0.457	0.255	0.629
P22234	K	110	PAICS	PUR6_HUMAN Bifunctional phosphoribosylaminoimidazole carboxylase/phosphoribosylaminoimidazole succinocarboxamide synthetase	IATGSFLK(UniMod:2114)R	25970.17	4679.64	4902.6	5973.09	4276.19	2981.53	3157.12	-0.043	-0.006	0.288	0.219	-0.265	-0.251
P22234	K	235	PAICS	PUR6_HUMAN Bifunctional phosphoribosylaminoimidazole carboxylase/phosphoribosylaminoimidazole succinocarboxamide synthetase	DLK(UniMod:2114)EVTPEGLQMVK	22690.2	3481.4	2627.97	3881.6	3215.94	4506.82	4976.47	-0.286	-0.721	-0.149	-0.008	0.516	0.59
P22234	K	247	PAICS	PUR6_HUMAN Bifunctional phosphoribosylaminoimidazole carboxylase/phosphoribosylaminoimidazole succinocarboxamide synthetase	K(UniMod:2114)NFEWVAER	21444.3	4114.7	2773.95	3106.66	3458.47	4419.76	3570.76	0.023	-0.576	-0.403	0.164	0.555	0.179
P22314	K	296	UBA1	UBA1_HUMAN Ubiquitin-like modifier-activating enzyme 1	GGIVSQVK(UniMod:2114)VPK	45324.99	6741.88	6489.27	8173.06	7595.68	7899.03	8426.07	-0.367	-0.426	-0.116	0.261	0.258	0.333
P22314	K	528	UBA1	UBA1_HUMAN Ubiquitin-like modifier-activating enzyme 1	LK(UniMod:2114)SDTAAAAVR	185685.7	31026.2	30371	29379.5	33868	29091.3	31949.7	-0.203	-0.239	-0.31	0.379	0.099	0.217
P22314	K	593	UBA1	UBA1_HUMAN Ubiquitin-like modifier-activating enzyme 1	K(UniMod:2114)PLLESGTLGTK	21824.32	2632.75	3972	3890.39	4060.26	3537	3731.92	-0.661	-0.072	-0.125	0.42	0.161	0.221
P22314	K	838	UBA1	UBA1_HUMAN Ubiquitin-like modifier-activating enzyme 1	ATLPSPDK(UniMod:2114)LPGFK	83646.7	14418.5	18156.6	12243.2	12126.7	16182.5	10519.2	-0.135	0.192	-0.399	0.071	0.427	-0.212
P22314	K	884	UBA1	UBA1_HUMAN Ubiquitin-like modifier-activating enzyme 1	SK(UniMod:2114)LIAGK	69387.4	10247.9	11118.3	12075.8	9628.2	12964.1	13353.1	-0.373	-0.26	-0.164	-0.007	0.362	0.387
P22392	K	26	NME2	NDKB_HUMAN Nucleoside diphosphate kinase B	GLVGEIIK(UniMod:2114)R	114706.4	19881.1	20972.3	22415.8	14604.5	18555.6	18277.1	-0.123	-0.071	0.02	-0.178	0.19	0.104
P22392	K	31	NME2	NDKB_HUMAN Nucleoside diphosphate kinase B	FEQK(UniMod:2114)GFR	172758.2	26656.6	30374.7	29475.2	30904.1	28706.7	26640.9	-0.301	-0.138	-0.186	0.302	0.219	0.047
P22392	K	49	NME2	NDKB_HUMAN Nucleoside diphosphate kinase B	ASEEHLK(UniMod:2114)QHYIDLK	48985.32	8835.75	8034.24	6618.59	8920.6	9499.73	7076.41	-0.066	-0.229	-0.513	0.338	0.451	-0.038
P22392	K	100	NME2	NDKB_HUMAN Nucleoside diphosphate kinase B	VMLGETNPADSK(UniMod:2114)PGTIR	28419.26	5009.55	5644.76	4447.12	5146.88	5372	2798.95	-0.075	0.071	-0.278	0.353	0.438	-0.567
P22392	K	124	NME2	NDKB_HUMAN Nucleoside diphosphate kinase B	NIIHGSDSVK(UniMod:2114)SAEK	52444.38	8743.81	7769.81	9680.29	9198.56	10564.5	6487.41	-0.174	-0.37	-0.058	0.289	0.511	-0.256
P22626	K	104	HNRNPA2B1	ROA2_HUMAN Heterogeneous nuclear ribonucleoproteins A2/B1	EESGK(UniMod:2114)PGAHVTVK	48604.34	8459.33	7864.11	7526.77	7069.9	8262.99	9421.24	-0.186	-0.257	-0.32	0.024	0.237	0.444
P22626	K	113	HNRNPA2B1	ROA2_HUMAN Heterogeneous nuclear ribonucleoproteins A2/B1	K(UniMod:2114)LFVGGIK	145799						145799						0.22
P22681	K	521	CBL	CBL_HUMAN E3 ubiquitin-protein ligase CBL	VC(UniMod:4)VPSSASALGTASK(UniMod:2114)AASGSLHK	51031.28	5039.37	6174.63	4034.08	10046.5	11829.4	13907.3	-0.843	-0.509	-1.127	0.579	0.883	0.96
P22681	K	577	CBL	CBL_HUMAN E3 ubiquitin-protein ligase CBL	DK(UniMod:2114)LPPVPSSR	65754.79	13120.9	11555.8	10788.6	8905.59	11147.6	10236.3	0.038	-0.105	-0.208	-0.096	0.297	0.018
P22695	K	430	UQCRC2	QCR2_HUMAN Cytochrome b-c1 complex subunit 2, mitochondrial	K(UniMod:2114)FVSGQK	29328.11	8134.11	5479.48		8239.91	7474.61		-0.058	-0.612		0.397	0.309
P23193	K	19	TCEA1	TCEA1_HUMAN Transcription elongation factor A protein 1	K(UniMod:2114)NAAGALDLLK	49225.43	10734.2	12162.8	13350.2	3789.99	4662.56	4525.68	0.41	0.522	0.486	-0.71	-0.49	-0.276
P23193	K	84	TCEA1	TCEA1_HUMAN Transcription elongation factor A protein 1	LLDGPSTEK(UniMod:2114)DLDEK	2866.53				1783.73	1082.8					0.576	-0.224
P23193	K	89	TCEA1	TCEA1_HUMAN Transcription elongation factor A protein 1	LLDGPSTEKDLDEK(UniMod:2114)	4336.709	1169.17	1530.21	1188.5			448.829	0.076	0.397	-0.139			-0.745
P23246	K	208	SFPQ	SFPQ_HUMAN Splicing factor, proline- and glutamine-rich	QGPGPGGPK(UniMod:2114)GGK	37016.01	8270.95	6241.43	7118.92		9169.45	6215.26	-0.048	-0.49	-0.314		0.554	0.001
P23246	K	211	SFPQ	SFPQ_HUMAN Splicing factor, proline- and glutamine-rich	GGK(UniMod:2114)MPGGPK	1194668	245874	238974	236047	157152	153717	162904	0.111	0.034	0.003	-0.07	-0.114	-0.021
P23246	K	271	SFPQ	SFPQ_HUMAN Splicing factor, proline- and glutamine-rich	SEEK(UniMod:2114)ISDSEGFK	47075.38	8483.95	8696.31	6419.94	6420.33	8096.13	8958.72	-0.099	-0.099	-0.551	-0.036	0.286	0.441
P23246	K	319	SFPQ	SFPQ_HUMAN Splicing factor, proline- and glutamine-rich	LFAK(UniMod:2114)YGEPGEVFINK	7634.165	385.975		524.88	2024.34	1959.7	2739.27	-1.826		-1.432	1.03	0.97	1.462
P23246	K	413	SFPQ	SFPQ_HUMAN Splicing factor, proline- and glutamine-rich	STGK(UniMod:2114)GIVEFASK	62218.96	9268.29	11551	10847.9	9738.27	10126.4	10687.1	-0.383	-0.101	-0.206	0.153	0.197	0.284
P23246	K	421	SFPQ	SFPQ_HUMAN Splicing factor, proline- and glutamine-rich	GIVEFASK(UniMod:2114)PAAR	74026.9	14332.3	11973.7	13479.9	11625.8	10671.2	11944	-0.002	-0.297	-0.14	0.161	0.025	0.196
P23246	K	472	SFPQ	SFPQ_HUMAN Splicing factor, proline- and glutamine-rich	NPMYQK(UniMod:2114)ER	22748.19		5684.72	3213.41	5110.68	4026.01	4713.37		0.088	-0.749	0.435	0.079	0.315
P23246	K	703	SFPQ	SFPQ_HUMAN Splicing factor, proline- and glutamine-rich	EEYEGPNK(UniMod:2114)K	28720	28720						-0.225
P23246	K	704	SFPQ	SFPQ_HUMAN Splicing factor, proline- and glutamine-rich	EEYEGPNKK(UniMod:2114)	177910.8	24611.9	31007.7	29778.8	32185.7	30055.1	30271.6	-0.489	-0.191	-0.263	0.363	0.252	0.271
P23284	K	67	PPIB	PPIB_HUMAN Peptidyl-prolyl cis-trans isomerase B	VIFGLFGK(UniMod:2114)TVPK	23207.43	3112.56	2652.2	4292.81	4071.58	4411.48	4666.8	-0.49	-0.779	-0.092	0.378	0.425	0.501
P23284	K	89	PPIB	PPIB_HUMAN Peptidyl-prolyl cis-trans isomerase B	GFGYK(UniMod:2114)NSK	106533.1	17102	20979.3	16349.3	17005.1	16397	18700.4	-0.253	-0.017	-0.385	0.218	0.098	0.282
P23284	K	165	PPIB	PPIB_HUMAN Peptidyl-prolyl cis-trans isomerase B	TAWLDGK(UniMod:2114)HVVFGK	10913.027	2355.27	1001.62	971.847	2101.2	2312.16	2170.93	0.265	-1.027	-1.079	0.58	0.65	0.554
P23284	K	171	PPIB	PPIB_HUMAN Peptidyl-prolyl cis-trans isomerase B	TAWLDGKHVVFGK(UniMod:2114)	1976.97	1976.97						-0.205
P23284	K	209	PPIB	PPIB_HUMAN Peptidyl-prolyl cis-trans isomerase B	IEVEK(UniMod:2114)PFAIAK	57831.09	10190	10147.3	12559.7	8168.61	8759.67	8005.81	-0.107	-0.172	0.128	0.054	0.087	-0.049
P23396	K	10	RPS3	RS3_HUMAN Small ribosomal subunit protein uS3	K(UniMod:2114)FVADGIFK	170824.2	31974	32257.7	32806.8	21056.8	25150.2	27578.7	0.02	0.007	0.003	-0.222	0.017	0.117
P23396	K	62	RPS3	RS3_HUMAN Small ribosomal subunit protein uS3	TQNVLGEK(UniMod:2114)GR	188075.7	30418.1	29339	27923.7	35122.3	31011	34261.6	-0.204	-0.282	-0.382	0.364	0.167	0.278
P23396	K	75	RPS3	RS3_HUMAN Small ribosomal subunit protein uS3	ELTAVVQK(UniMod:2114)R	165492.1	25159.1	27769.4	26500.4	28438.4	29778.7	27846.1	-0.296	-0.179	-0.275	0.241	0.29	0.161
P23396	K	108	RPS3	RS3_HUMAN Small ribosomal subunit protein uS3	YK(UniMod:2114)LLGGLAVR	314861.6	52899.1	57366	50966.5	49713.9	54080.9	49835.2	-0.152	-0.06	-0.26	0.119	0.223	0.073
P23396	K	141	RPS3	RS3_HUMAN Small ribosomal subunit protein uS3	GC(UniMod:4)EVVVSGK(UniMod:2114)LR	19319.83	2798.04		3081.66	3244.23	5025.01	5170.89	-0.582		-0.497	-0.008	0.606	0.615
P23396	K	202	RPS3	RS3_HUMAN Small ribosomal subunit protein uS3	K(UniMod:2114)PLPDHVSIVEPK	31497.74	6667.64	4518.96	6769.46	4349.19	4562.79	4629.7	0.206	-0.381	0.174	-0.05	0.002	-0.009
P23511	K	290	NFYA	NFYA_HUMAN Nuclear transcription factor Y subunit alpha	LEAEGK(UniMod:2114)IPK	51236.45	12300.4	11747	12740.6	4446.8	4505.91	5495.74	-0.052	-0.123	0.093	-0.267	-0.386	0.677
P23526	K	186	AHCY	SAHH_HUMAN Adenosylhomocysteinase	VPAINVNDSVTK(UniMod:2114)SK	24645.5	3273.72	2859.52	4737.54	4042.6	4478.88	5253.24	-0.524	-0.693	0.032	0.192	0.354	0.582
P23526	K	188	AHCY	SAHH_HUMAN Adenosylhomocysteinase	SK(UniMod:2114)FDNLYGC(UniMod:4)R	82602.9	14378.6	13715.7	15263.4	12764.2	14797.3	11683.7	-0.159	-0.201	-0.05	0.081	0.308	-0.035
P23526	K	322	AHCY	SAHH_HUMAN Adenosylhomocysteinase	VNIK(UniMod:2114)PQVDR	65833.7	11132.1	11139	11312.8	10862.2	10403.2	10984.4	-0.207	-0.18	-0.16	0.17	0.121	0.198
P23526	K	388	AHCY	SAHH_HUMAN Adenosylhomocysteinase	YPVGVHFLPK(UniMod:2114)K	21149.31	3136.4	4220.2	2720.56	4756.49	3033.93	3281.73	-0.368	0.086	-0.55	0.644	0.009	0.121
P23526	K	389	AHCY	SAHH_HUMAN Adenosylhomocysteinase	K(UniMod:2114)LDEAVAEAHLGK	26206.24	2615.04	5640.12	4967.04	4949.61	3960.12	4074.31	-0.927	0.208	0.022	0.405	0.097	0.137
P23527	K	6	H2BC17	H2B1O_HUMAN Histone H2B type 1-O	PDPAK(UniMod:2114)SAPAPK	16159240	3051750	3045520	3135800	2250580	2280540	2395050
P23528	K	22	CFL1	COF1_HUMAN Cofilin-1	K(UniMod:2114)SSTPEEVK	31899.1		4201.05	12458.3	6315.3	4569.94	4354.51		-0.642	0.841	0.345	-0.151	-0.242
P23528	K	30	CFL1	COF1_HUMAN Cofilin-1	SSTPEEVK(UniMod:2114)K	93463.5		28976.2		29923.9	34563.4			-0.276		0.169	0.348
P23528	K	31	CFL1	COF1_HUMAN Cofilin-1	SSTPEEVKK(UniMod:2114)	92508.9	26474.8		31197.3			34836.8	-0.42		-0.236			0.357
P23528	K	44	CFL1	COF1_HUMAN Cofilin-1	AVLFC(UniMod:4)LSEDK(UniMod:2114)K	226686.9	38587.5	36595.5	44949.8	32221	33901.1	40432	-0.17	-0.213	-0.002	0.002	0.046	0.279
P23528	K	45	CFL1	COF1_HUMAN Cofilin-1	K(UniMod:2114)NIILEEGK	371564.5	59495.7	64648.8	66911.5	56394.5	59870.6	64243.4	-0.264	-0.111	-0.147	0.09	0.147	0.228
P23528	K	114	CFL1	COF1_HUMAN Cofilin-1	SK(UniMod:2114)MIYASSK	205117.8	39783.8	42614.3		37721.5	44058.6	40939.6	-0.251	-0.119		0.104	0.299	0.171
P23528	K	121	CFL1	COF1_HUMAN Cofilin-1	MIYASSK(UniMod:2114)DAIK	248992.63	52837	54388.3	56768.9	37162.1	8675.23	39161.1	0.358	0.433	0.409	0.282	-1.846	0.307
P23528	K	132	CFL1	COF1_HUMAN Cofilin-1	LTGIK(UniMod:2114)HELQANC(UniMod:4)YEEVK	81722.3	14909.3	13589.8	13811.5	12617.3	14815.2	11979.2	-0.074	-0.175	-0.237	0.117	0.319	-0.008
P23528	K	144	CFL1	COF1_HUMAN Cofilin-1	HELQANC(UniMod:4)YEEVK(UniMod:2114)DR	6160.474	970.484	1692.33		1099.85	742.78	1655.03	-0.482	0.353		0.13	-0.466	0.669
P23588	K	194	EIF4B	IF4B_HUMAN Eukaryotic translation initiation factor 4B	DSDK(UniMod:2114)TDTDWR	40605.72	8526.98	7338.6	5392.55	6189.37	5855.37	7302.85	0.09	-0.161	-0.615	0.143	0.097	0.39
P23588	K	223	EIF4B	IF4B_HUMAN Eukaryotic translation initiation factor 4B	GDDSFGDK(UniMod:2114)YR	102679.1	19997.3	18014.7	17637.6	17874.9	13445	15709.6	-0.025	-0.211	-0.25	0.328	-0.048	0.15
P23588	K	365	EIF4B	IF4B_HUMAN Eukaryotic translation initiation factor 4B	AASIFGGAK(UniMod:2114)PVDTAAR	55236	10122.9	10135.4	10611.4	6847.27	9025	8494.03	-0.109	-0.142	-0.084	-0.158	0.275	0.161
P23588	K	395	EIF4B	IF4B_HUMAN Eukaryotic translation initiation factor 4B	QLDEPK(UniMod:2114)LER	37737.82	7002.95	7348.94	5900.9	6225.42	5892.75	5366.86	-0.098	-0.063	-0.388	0.247	0.203	0.042
P23588	K	486	EIF4B	IF4B_HUMAN Eukaryotic translation initiation factor 4B	ENAWVK(UniMod:2114)R	87887.56	19592.3	20623.6	15841.4	9908.63	9345.33	12576.3	0.226	0.265	-0.124	-0.242	-0.292	0.11
P24534	K	73	EEF1B2	EF1B_HUMAN Elongation factor 1-beta	ASLPGVK(UniMod:2114)K	79872.1		41565.7	38306.4					-0.191	-0.354
P24534	K	74	EEF1B2	EF1B_HUMAN Elongation factor 1-beta	ASLPGVKK(UniMod:2114)	167848.3	43394.1			38734.3	42724.5	42995.4	-0.196			0.178	0.28	0.226
P24534	K	130	EEF1B2	EF1B_HUMAN Elongation factor 1-beta	LAQYESKK(UniMod:2114)	180223.8	28749.4	31306.6	36800.5	27066.1	28338.3	27962.9	-0.301	-0.182	0.005	0.15	0.177	0.094
P24534	K	185	EEF1B2	EF1B_HUMAN Elongation factor 1-beta	LVPVGYGIK(UniMod:2114)K	993202	177883	177346	185593	142999	149193	160188	-0.136	-0.144	-0.124	0.087	0.109	0.149
P24534	K	186	EEF1B2	EF1B_HUMAN Elongation factor 1-beta	LVPVGYGIKK(UniMod:2114)	993202	177883	177346	185593	142999	149193	160188	-0.136	-0.144	-0.124	0.087	0.109	0.149
P24539	K	162	ATP5PB	AT5F1_HUMAN ATP synthase F(0) complex subunit B1, mitochondrial	SQQALVQK(UniMod:2114)R	11196.25	2143.01	2686.13		1296.85	2618.81	2451.45	-0.141	0.256		-0.661	0.482	0.055
P24844	K	150	MYL9	MYL9_HUMAN Myosin regulatory light polypeptide 9	EAPIDK(UniMod:2114)K	41545.2						41545.2						0.192
P24844	K	151	MYL9	MYL9_HUMAN Myosin regulatory light polypeptide 9	EAPIDKK(UniMod:2114)	205751.7	35484.6	35621.1	35272.5	34041.9	37964.5	27367.1	-0.163	-0.205	-0.219	0.255	0.401	-0.126
P24941	K	33	CDK2	CDK2_HUMAN Cyclin-dependent kinase 2	LTGEVVALK(UniMod:2114)K	15981.13	2812.78	3420.31	3699.65	1332.62	2229.16	2486.61	-0.142	0.257	0.243	-0.632	0.038	0.178
P24941	K	34	CDK2	CDK2_HUMAN Cyclin-dependent kinase 2	LTGEVVALKK(UniMod:2114)	15981.13	2812.78	3420.31	3699.65	1332.62	2229.16	2486.61	-0.142	0.257	0.243	-0.632	0.038	0.178
P25205	K	152	MCM3	MCM3_HUMAN DNA replication licensing factor MCM3	SVHYC(UniMod:4)PATK(UniMod:2114)K	24750.49	5857.98	6449.52	5776.67	1999.8	1907.37	2759.15	0.481	0.546	0.405	-0.635	-0.686	-0.169
P25205	K	153	MCM3	MCM3_HUMAN DNA replication licensing factor MCM3	SVHYC(UniMod:4)PATKK(UniMod:2114)	20079.89	5857.98	6445.44	5776.67	1999.8			0.15	0.214	0.073	-0.966
P25205	K	248	MCM3	MCM3_HUMAN DNA replication licensing factor MCM3	K(UniMod:2114)GGYTSGTFR	45783.29	7358.38	9516.77	8730.26	7887.85	5906.82	6383.21	-0.241	0.057	-0.051	0.293	-0.106	-0.01
P25205	K	314	MCM3	MCM3_HUMAN DNA replication licensing factor MCM3	SLAPSIHGHDYVK(UniMod:2114)K	36259.72	7140.05	7609.54	4631.4	6018.03	6765.79	4094.91	0.068	0.087	-0.613	0.256	0.442	-0.298
P25205	K	315	MCM3	MCM3_HUMAN DNA replication licensing factor MCM3	SLAPSIHGHDYVKK(UniMod:2114)	36259.72	7140.05	7609.54	4631.4	6018.03	6765.79	4094.91	0.068	0.087	-0.613	0.256	0.442	-0.298
P25205	K	435	MCM3	MCM3_HUMAN DNA replication licensing factor MCM3	VTIAK(UniMod:2114)AGIHAR	7813.353	683.234	1917.32	946.709	1740.07	1019.46	1506.56	-1.046	0.369	-0.632	0.737	-0.017	0.53
P25205	K	556	MCM3	MCM3_HUMAN DNA replication licensing factor MCM3	HDNLLHGTK(UniMod:2114)K	68495.74	14023.9	12286.2	12086.9	9480.36	11673.3	8945.08	0.106	-0.159	-0.165	-0.025	0.293	-0.108
P25205	K	557	MCM3	MCM3_HUMAN DNA replication licensing factor MCM3	HDNLLHGTKK(UniMod:2114)	3847.912		1697.68		1365.81	784.422			0.194		0.388	-0.394
P25205	K	570	MCM3	MCM3_HUMAN DNA replication licensing factor MCM3	K(UniMod:2114)YIHVAK	35665.61	8120.97	4242.01	6954.3	6122.75	5195.6	5029.98	0.276	-0.735	-0.004	0.302	0.083	0.02
P25398	K	84	RPS12	RS12_HUMAN Small ribosomal subunit protein eS12	K(UniMod:2114)LGEWVGLC(UniMod:4)K	36383.2	5411.12	6768.25	7373.76	6158.61	5412.64	5258.82	-0.245	0.013	0.044	0.267	-0.074	-0.063
P25398	K	102	RPS12	RS12_HUMAN Small ribosomal subunit protein eS12	K(UniMod:2114)VVGC(UniMod:4)SC(UniMod:4)VVVK	207591	38618.9	45769.4	48838.5	22728.4	25084.3	26551.5	0.132	0.312	0.313	-0.308	-0.32	-0.186
P25398	K	112	RPS12	RS12_HUMAN Small ribosomal subunit protein eS12	VVGC(UniMod:4)SC(UniMod:4)VVVK(UniMod:2114)DYGK	14299.44	2385.82	2889.23	2959.41	1725.02	2229.68	2110.28	-0.066	0.145	0.087	-0.209	0.007	-0.021
P25398	K	129	RPS12	RS12_HUMAN Small ribosomal subunit protein eS12	DVIEEYFK(UniMod:2114)C(UniMod:4)K	9429.593		605.853	2476.01	2319.67	1692	2336.06		-1.636	0.302	0.69	0.081	0.598
P25440	K	275	BRD2	BRD2_HUMAN Bromodomain-containing protein 2	SLHSAGPPLLAVTAAPPAQPLAK(UniMod:2114)K	158989.77	38408	39173.2	37650.7	9750.97	20109	13897.9	0.568	0.565	0.479	-1.049	-0.084	-0.536
P25440	K	276	BRD2	BRD2_HUMAN Bromodomain-containing protein 2	SLHSAGPPLLAVTAAPPAQPLAKK(UniMod:2114)	158989.77	38408	39173.2	37650.7	9750.97	20109	13897.9	0.568	0.565	0.479	-1.049	-0.084	-0.536
P25440	K	589	BRD2	BRD2_HUMAN Bromodomain-containing protein 2	K(UniMod:2114)ASGSGGGSAALGPSGFGPSGGSGTK	4246.956	797.541		1550.07		1215.08	684.265	-0.498		0.401		0.391	-0.356
P25440	K	614	BRD2	BRD2_HUMAN Bromodomain-containing protein 2	ASGSGGGSAALGPSGFGPSGGSGTK(UniMod:2114)LPK	13996	2675.46	2035.18	3420.12	1537.85	2819.38	1508.01	0.103	-0.322	0.398	-0.335	0.46	-0.361
P25440	K	617	BRD2	BRD2_HUMAN Bromodomain-containing protein 2	ASGSGGGSAALGPSGFGPSGGSGTKLPK(UniMod:2114)	13996	2675.46	2035.18	3420.12	1537.85	2819.38	1508.01	0.103	-0.322	0.398	-0.335	0.46	-0.361
P25490	K	183	YY1	TYY1_HUMAN Transcriptional repressor protein YY1	K(UniMod:2114)SYLSGGAGAAGGGGADPGNK	10295.606	2655.88	3983.95	2658.34			997.436	0.013	0.495	-0.129			-1.071
P25490	K	203	YY1	TYY1_HUMAN Transcriptional repressor protein YY1	SYLSGGAGAAGGGGADPGNK(UniMod:2114)K	12322.7	3739.36	2989.64	3325.51			2268.19	0.109	-0.316	-0.202			-0.283
P25490	K	204	YY1	TYY1_HUMAN Transcriptional repressor protein YY1	SYLSGGAGAAGGGGADPGNKK(UniMod:2114)	12322.7	3739.36	2989.64	3325.51			2268.19	0.109	-0.316	-0.202			-0.283
P25685	K	159	DNAJB1	DNJB1_HUMAN DnaJ homolog subfamily B member 1	K(UniMod:2114)QDPPVTHDLR	19539.78	4125.61	2459.29	4653.82	3287.07	3052.58	1961.41	0.139	-0.616	0.33	0.334	0.176	-0.421
P25705	K	126	ATP5F1A	ATPA_HUMAN ATP synthase subunit alpha, mitochondrial	LIK(UniMod:2114)EGDIVK	161995.6	24968.6	29396.8	27926.6	27021.9	25111.1	27570.6	-0.285	-0.088	-0.19	0.204	0.074	0.229
P25705	K	161	ATP5F1A	ATPA_HUMAN ATP synthase subunit alpha, mitochondrial	VVDALGNAIDGK(UniMod:2114)GPIGSK	17353.36	2873.22	2745.45	2976.84	3689.99	2522.06	2545.8	-0.172	-0.276	-0.188	0.564	-0.009	0.024
P25705	K	230	ATP5F1A	ATPA_HUMAN ATP synthase subunit alpha, mitochondrial	TSIAIDTIINQK(UniMod:2114)R	16261.66	3314.17	2488.79	1122.37	3328.72	3519.06	2488.55	0.208	-0.243	-1.421	0.589	0.646	0.166
P25705	K	261	ATP5F1A	ATPA_HUMAN ATP synthase subunit alpha, mitochondrial	STVAQLVK(UniMod:2114)R	38401.63	7746.27	7580.89	5155.13	4936.05	4918.21	8065.08	0.136	0.067	-0.518	-0.139	-0.168	0.565
P25705	K	498	ATP5F1A	ATPA_HUMAN ATP synthase subunit alpha, mitochondrial	GYLDK(UniMod:2114)LEPSK	34092.7	6828.51	4507.07	5465.57	5958.23	5921.4	5411.92	0.101	-0.536	-0.286	0.28	0.247	0.137
P25786	K	41	PSMA1	PSA1_HUMAN Proteasome subunit alpha type-1	SK(UniMod:2114)THAVLVALK	29180.29	5604.23	4802.35	4745.85	5236.47	3718.62	5072.77	-0.004	-0.277	-0.265	0.374	-0.138	0.254
P25786	K	50	PSMA1	PSA1_HUMAN Proteasome subunit alpha type-1	THAVLVALK(UniMod:2114)R	13154.33	3202.61	2712.2	1357.31	2019.67	2165.82	1696.72	0.384	0.094	-0.876	0.195	0.277	-0.131
P25786	K	115	PSMA1	PSA1_HUMAN Proteasome subunit alpha type-1	LVSLIGSK(UniMod:2114)TQIPTQR	56421.96	10985.3	8450.55	10002.9	8012.43	8288.08	10682.7	0.016	-0.412	-0.141	0.037	0.067	0.377
P25786	K	243	PSMA1	PSA1_HUMAN Proteasome subunit alpha type-1	K(UniMod:2114)AQPAQPADEPAEK	255856.4	46001.2	47492.1	51056	39901.7	35838	35567.4	-0.097	-0.101	0.032	0.174	0.001	-0.067
P25788	K	57	PSMA3	PSA3_HUMAN Proteasome subunit alpha type-3	LVLSK(UniMod:2114)LYEEGSNK	9922.63	1803.93	1506.58	1507.35	1734.03	1529.53	1841.21	-0.013	-0.405	-0.428	0.317	0.063	0.409
P25788	K	206	PSMA3	PSA3_HUMAN Proteasome subunit alpha type-3	IIYIVHDEVK(UniMod:2114)DK	45984.16	5927.86	8616.97	9126.44	5332.24	10167.2	6813.45	-0.475	-0.068	-0.008	-0.241	0.617	0.118
P25788	K	208	PSMA3	PSA3_HUMAN Proteasome subunit alpha type-3	IIYIVHDEVKDK(UniMod:2114)	45984.16	5927.86	8616.97	9126.44	5332.24	10167.2	6813.45	-0.475	-0.068	-0.008	-0.241	0.617	0.118
P25789	K	231	PSMA4	PSA4_HUMAN Proteasome subunit alpha type-4	QK(UniMod:2114)EVEQLIK	4898.07				1701.6	1167.26	2029.21				0.282	-0.202	0.46
P26006	K	407	ITGA3	ITA3_HUMAN Integrin alpha-3	VYIYHSSSK(UniMod:2114)GLLR	39911.34	7338.05	4575.75	5996.18	8571.46	7145.09	6284.81	0.044	-0.705	-0.329	0.583	0.272	0.076
P26006	K	638	ITGA3	ITA3_HUMAN Integrin alpha-3	AAFVSEQQQK(UniMod:2114)LSR	9436.68	1230.13	1382.16	1033.07	2296.36	1716.43	1778.53	-0.429	-0.329	-0.762	0.787	0.317	0.358
P26006	K	897	ITGA3	ITA3_HUMAN Integrin alpha-3	AK(UniMod:2114)SETVLTC(UniMod:4)ATGR	19955.83	2934.19	2374.36	3283.33	4477.98	3880.12	3005.85	-0.275	-0.648	-0.194	0.65	0.394	0.015
P26006	K	1031	ITGA3	ITA3_HUMAN Integrin alpha-3	ALYEAK(UniMod:2114)R	65363.4	10426.6	12157.8	10591.8	11090.3	10436.2	10660.7	-0.185	-0.031	-0.244	0.219	0.082	0.102
P26038	K	3	MSN	MOES_HUMAN Moesin	PK(UniMod:2114)TISVR	235608.4	44798	40641.6	39282.4	36617.5	37708.9	36560	-0.011	-0.208	-0.242	0.104	0.181	0.119
P26038	K	64	MSN	MOES_HUMAN Moesin	K(UniMod:2114)VTAQDVR	78222.3	13511.9	13264	14804.3	10037.9	13707	12897.2	-0.143	-0.226	-0.053	-0.166	0.318	0.213
P26038	K	72	MSN	MOES_HUMAN Moesin	K(UniMod:2114)ESPLLFK	65496.4	11807.1	10898.2	11601.3	10317	10074	10798.8	-0.089	-0.261	-0.156	0.122	0.122	0.205
P26038	K	151	MSN	MOES_HUMAN Moesin	SGYLAGDK(UniMod:2114)LLPQR	42849.45	8754.6	7312.24	7141.11	6033.46	6866.12	6741.92	0.098	-0.218	-0.237	-0.033	0.188	0.144
P26038	K	162	MSN	MOES_HUMAN Moesin	VLEQHK(UniMod:2114)LNK	19223.29	3180.96	2613.1	4335.5	3177.23	2588.18	3328.32	-0.193	-0.533	0.212	0.211	-0.05	0.295
P26038	K	253	MSN	MOES_HUMAN Moesin	NISFNDK(UniMod:2114)K	63239.7	22148.4	20840.9			20250.4		-0.133	-0.276			0.179
P26038	K	254	MSN	MOES_HUMAN Moesin	NISFNDKK(UniMod:2114)	68138.9			21671.8	24366.1		22101			-0.312	0.304		0.181
P26038	K	263	MSN	MOES_HUMAN Moesin	K(UniMod:2114)APDFVFYAPR	281363.1	56441.6	57548.7	51142.2	40698	42060.2	33472.4	0.089	0.061	-0.095	0.023	0.105	-0.242
P26038	K	344	MSN	MOES_HUMAN Moesin	EK(UniMod:2114)EELMER	52312.74	9955.92	6979.4	9536.43	8012.71	8081.04	9747.24	-0.002	-0.57	-0.105	0.091	0.138	0.391
P26038	K	352	MSN	MOES_HUMAN Moesin	LK(UniMod:2114)QIEEQTK	31764.04	5395.16	4817.1	6303.85	4986.17	4967.37	5294.39	-0.172	-0.391	0.011	0.12	0.15	0.224
P26038	K	360	MSN	MOES_HUMAN Moesin	K(UniMod:2114)AQQELEEQTR	7987.41	1742.73	1233.95	1188.03	1363.37	889.88	1569.45	0.216	-0.338	-0.378	0.268	-0.313	0.488
P26038	K	388	MSN	MOES_HUMAN Moesin	AQSEAEK(UniMod:2114)LAK	19278.84	6439.37		7889.57		4949.9		-0.176		0.075		-0.115
P26038	K	391	MSN	MOES_HUMAN Moesin	AQSEAEKLAK(UniMod:2114)	21252.13		7044.61		6325.7		7881.82		-0.263		0.043		0.378
P26038	K	438	MSN	MOES_HUMAN Moesin	K(UniMod:2114)ESEAVEWQQK	31498.96	4973.24	4749.29	7182.78	4431.02	4571.8	5590.83	-0.263	-0.385	0.226	-0.023	0.057	0.33
P26038	K	523	MSN	MOES_HUMAN Moesin	HLK(UniMod:2114)ALTSELANAR	93441.3	19571.5	16060.5	18140.1	13049.5	13247.3	13372.4	0.144	-0.197	-0.007	-0.035	0.021	0.017
P26196	K	81	DDX6	DDX6_HUMAN Probable ATP-dependent RNA helicase DDX6	LPPK(UniMod:2114)DLR	152777.9	28322.9	23881.2	34831.6	22986.8	22203.3	20552.1	0.076	-0.312	0.245	0.114	-0.054	-0.126
P26358	K	347	DNMT1	DNMT1_HUMAN DNA (cytosine-5)-methyltransferase 1	TVMNSK(UniMod:2114)THPPK	21752.35	4801.98	4591.73	3521.58	4393.59	2886.5	1556.97	0.266	0.177	-0.258	0.633	0.014	-0.89
P26368	K	70	U2AF2	U2AF2_HUMAN Splicing factor U2AF 65 kDa subunit	GAK(UniMod:2114)EEHGGLIR	26333.4	5992.93	5367.81	5036.24	4169.27	3968.52	1798.63	0.343	0.143	0.042	0.303	0.099	-0.988
P26368	K	292	U2AF2	U2AF2_HUMAN Splicing factor U2AF 65 kDa subunit	AFNLVK(UniMod:2114)DSATGLSK	33922.72	4439.16	6494.29	6674.87	5148.37	5366.2	5799.83	-0.536	-0.028	0.002	0.162	0.088	0.255
P26368	K	462	U2AF2	U2AF2_HUMAN Splicing factor U2AF 65 kDa subunit	VVVTK(UniMod:2114)YC(UniMod:4)DPDSYHR	7571.071	1429.7	1393.17	1235.06	956.601	882.59	1673.95	0.015	-0.063	-0.247	-0.081	-0.33	0.648
P26373	K	123	RPL13	RL13_HUMAN Large ribosomal subunit protein eL13	SK(UniMod:2114)LILFPR	646863.3	147309	136300	147314	61418.4	78011.4	76510.5	0.348	0.163	0.253	-0.464	-0.183	-0.174
P26373	K	174	RPL13	RL13_HUMAN Large ribosomal subunit protein eL13	VITEEEK(UniMod:2114)NFK	22214.12	4004	3668.47	4504.88	2946.16	3323.72	3766.89	-0.065	-0.264	0.009	-0.058	0.052	0.269
P26373	K	177	RPL13	RL13_HUMAN Large ribosomal subunit protein eL13	NFK(UniMod:2114)AFASLR	57266.44	7513.29	10176.7	10907.2	9978.74	7932.01	10758.5	-0.521	-0.156	-0.079	0.338	-0.057	0.419
P26373	K	200	RPL13	RL13_HUMAN Large ribosomal subunit protein eL13	AK(UniMod:2114)EAAEQDVEK	62410.82	10360.3	10486.5	11376.1	9306.56	9096.96	11784.4	-0.19	-0.246	-0.151	0.105	0.008	0.418
P26373	K	209	RPL13	RL13_HUMAN Large ribosomal subunit protein eL13	EAAEQDVEK(UniMod:2114)K	4018.216	733.58	2039.9			154.256	1090.48	-0.14	1.262			-2.005	0.854
P26373	K	210	RPL13	RL13_HUMAN Large ribosomal subunit protein eL13	EAAEQDVEKK(UniMod:2114)	4018.216	733.58	2039.9			154.256	1090.48	-0.14	1.262			-2.005	0.854
P26583	K	30	HMGB2	HMGB2_HUMAN High mobility group protein B2	K(UniMod:2114)HPDSSVNFAEFSK	5239.87	2201.09	1509.14	1529.64				0.191	-0.49	-0.467
P26583	K	59	HMGB2	HMGB2_HUMAN High mobility group protein B2	SK(UniMod:2114)FEDMAK	37016.35	8298.36	7107.16	6651.91	3372.36	5628.45	5958.11	0.315	-0.045	-0.138	-0.497	0.077	0.231
P26599	K	92	PTBP1	PTBP1_HUMAN Polypyrimidine tract-binding protein 1	VTNLLMLK(UniMod:2114)GK	89221.4	16814.7	17927.8	18593	11393.9	11333.2	13158.8	-0.022	0.039	0.07	-0.121	-0.13	0.106
P26599	K	137	PTBP1	PTBP1_HUMAN Polypyrimidine tract-binding protein 1	ELK(UniMod:2114)TDSSPNQAR	82649.7	13260.9	16095.6	14978.5	14120.3	12194	12000.4	-0.277	-0.028	-0.154	0.277	0.064	0.061
P26599	K	259	PTBP1	PTBP1_HUMAN Polypyrimidine tract-binding protein 1	IDFSK(UniMod:2114)LTSLNVK	13217.78	1713.29		1131.55	2404.27	3438.79	4529.88	-0.69		-1.341	0.262	0.777	1.195
P26599	K	266	PTBP1	PTBP1_HUMAN Polypyrimidine tract-binding protein 1	LTSLNVK(UniMod:2114)YNNDK	48150.2	9746.86	6855.41	7435.58	8177.45	7087.9	8847	0.062	-0.477	-0.381	0.271	0.064	0.404
P26599	K	394	PTBP1	PTBP1_HUMAN Polypyrimidine tract-binding protein 1	VK(UniMod:2114)ILFNK	32925.32	4411.31	5260.39	6411.87	4768.66	4641	7432.09	-0.519	-0.296	-0.032	0.057	0.016	0.716
P26599	K	436	PTBP1	PTBP1_HUMAN Polypyrimidine tract-binding protein 1	ITLSK(UniMod:2114)HQNVQLPR	556834.6	107156	114153	105084	79790.6	80128.3	70522.7	0.001	0.061	-0.08	0.038	0.043	-0.12
P26639	K	223	TARS1	SYTC_HUMAN Threonine--tRNA ligase 1, cytoplasmic	K(UniMod:2114)ETLLAMFK	14784.38	4918.7	2478.74	1399.1	1711.89	1830.66	2445.29	0.904	-0.077	-0.919	-0.177	-0.077	0.289
P26639	K	243	TARS1	SYTC_HUMAN Threonine--tRNA ligase 1, cytoplasmic	ILNEK(UniMod:2114)VNTPTTTVYR	48886.39	10173.9	8810.41	6792.46	6639.95	8284.47	8185.2	0.113	-0.086	-0.478	-0.061	0.262	0.193
P26639	K	279	TARS1	SYTC_HUMAN Threonine--tRNA ligase 1, cytoplasmic	IHK(UniMod:2114)NSSTYWEGK	18122.35	2862.09	2675.36	2067.49	3956.65	4253.51	2307.25	-0.25	-0.339	-0.728	0.659	0.767	-0.168
P26640	K	246	VARS1	SYVC_HUMAN Valine--tRNA ligase	LEK(UniMod:2114)FQQK	109297.4	21431.1	20928.1	18854.7	17022.8	15861.5	15199.2	0.018	-0.05	-0.155	0.141	0.036	-0.047
P26640	K	252	VARS1	SYVC_HUMAN Valine--tRNA ligase	QK(UniMod:2114)IQQQQPPPGEK	41390.59	6631.53	7516.88	8158.93	7129.12	5039.09	6915.04	-0.27	-0.123	0.041	0.289	-0.214	0.221
P26640	K	638	VARS1	SYVC_HUMAN Valine--tRNA ligase	K(UniMod:2114)AVLVALK	15174.95	1920.31	2300.52	3902.75	2562.79	2162.98	2325.6	-0.587	-0.36	0.449	0.284	0.037	0.121
P26640	K	769	VARS1	SYVC_HUMAN Valine--tRNA ligase	AAK(UniMod:2114)EFGVSPDK	15442.65	1652.81	2599.5	3166.98	2378.23	2781.05	2864.08	-0.839	-0.22	0.112	0.141	0.364	0.385
P26641	K	212	EEF1G	EF1G_HUMAN Elongation factor 1-gamma	LC(UniMod:4)EK(UniMod:2114)MAQFDAK	23883.33	4656.68	2933.3	4291.32	3512.28	4469.45	4020.3	0.012	-0.659	-0.142	0.089	0.416	0.225
P26641	K	219	EEF1G	EF1G_HUMAN Elongation factor 1-gamma	MAQFDAK(UniMod:2114)K	34367.53	7975.48	8638.65	8245.51	4104.05		5403.84	0.039	0.151	0.052	-0.435		-0.097
P26641	K	220	EEF1G	EF1G_HUMAN Elongation factor 1-gamma	K(UniMod:2114)FAETQPK	583819.5	106836	105935	99487.9	87083.9	89610.9	94865.8	-0.093	-0.109	-0.231	0.096	0.117	0.161
P26641	K	227	EEF1G	EF1G_HUMAN Elongation factor 1-gamma	FAETQPK(UniMod:2114)K	125941.4	21034.1	22742.5	24113.2	19083.2	19247.3	19721.1	-0.223	-0.115	-0.062	0.12	0.112	0.109
P26641	K	228	EEF1G	EF1G_HUMAN Elongation factor 1-gamma	FAETQPKK(UniMod:2114)	67247.9	21034.1	22742.5	23471.3				-0.322	-0.213	-0.2
P26641	K	253	EEF1G	EF1G_HUMAN Elongation factor 1-gamma	K(UniMod:2114)AAAPAPEEEMDEC(UniMod:4)EQALAAEPK	6809.33				2037.42	2160.49	2611.42				0.104	0.169	0.404
P26641	K	277	EEF1G	EF1G_HUMAN Elongation factor 1-gamma	AK(UniMod:2114)DPFAHLPK	160889.9	29901.2	30068.8	27456.2	22997.9	26945.7	23520.1	-0.067	-0.063	-0.226	0.038	0.246	0.012
P26641	K	294	EEF1G	EF1G_HUMAN Elongation factor 1-gamma	STFVLDEFK(UniMod:2114)R	83927.8	15890.4	15798.7	13238.8	12709.9	13330.8	12959.2	-0.042	-0.054	-0.341	0.12	0.168	0.089
P26641	K	401	EEF1G	EF1G_HUMAN Elongation factor 1-gamma	K(UniMod:2114)LDPGSEETQTLVR	119868.1	18731.9	19417.9	23336.1	17375.3	20542.6	20464.3	-0.319	-0.271	-0.037	0.057	0.278	0.234
P26641	K	434	EEF1G	EF1G_HUMAN Elongation factor 1-gamma	AFNQGK(UniMod:2114)IFK	618622.6	105430	114064	111014	101072	89510.6	97532	-0.195	-0.085	-0.156	0.228	0.032	0.118
P27348	K	9	YWHAQ	1433T_HUMAN 14-3-3 protein theta	TELIQK(UniMod:2114)AK	47976	14928		14614.6			18433.4	-0.272		-0.327			0.351
P27348	K	11	YWHAQ	1433T_HUMAN 14-3-3 protein theta	TELIQKAK(UniMod:2114)	40476.55		10128.5		8197.35	10237.8	11912.9		-0.16		-0.084	0.188	0.386
P27348	K	122	YWHAQ	1433T_HUMAN 14-3-3 protein theta	MK(UniMod:2114)GDYFR	120061.2	29128.5	22735.8	25231.9	16891.1	14449.4	11624.5	0.434	0.083	0.202	0.035	-0.238	-0.572
P27448	K	607	MARK3	MARK3_HUMAN MAP/microtubule affinity-regulating kinase 3	GSTNLFSK(UniMod:2114)LTSK	10055.02	2234.04	2934.35		1424.76	1424.78	2037.09	0.026	0.287		-0.307	-0.161	0.257
P27635	K	121	RPL10	RL10_HUMAN Large ribosomal subunit protein uL16	GAFGK(UniMod:2114)PQGTVAR	55558.08	9436.2	11212.9	10449	7825.41	8225.27	8409.3	-0.2	0.011	-0.054	0.013	0.061	0.113
P27635	K	208	RPL10	RL10_HUMAN Large ribosomal subunit protein uL16	GPLDK(UniMod:2114)WR	101080.6	21931.6	17297.4	17909.5	13961.2	15561.7	14419.2	0.158	-0.223	-0.135	-0.011	0.122	0.032
P27694	K	88	RPA1	RFA1_HUMAN Replication protein A 70 kDa DNA-binding subunit	FIVNTLK(UniMod:2114)DGR	1345165	258262	271518	262991	183004	195967	173423	0.067	0.074	0.011	-0.048	0.003	-0.163
P27694	K	163	RPA1	RFA1_HUMAN Replication protein A 70 kDa DNA-binding subunit	AYGASK(UniMod:2114)TFGK	1396747	308996	334259	308108	151712	144407	149265	0.349	0.397	0.263	-0.295	-0.414	-0.356
P27694	K	167	RPA1	RFA1_HUMAN Replication protein A 70 kDa DNA-binding subunit	TFGK(UniMod:2114)AAGPSLSHTSGGTQSK	892556	192837	190136	177197	112845	105379	114162	0.262	0.177	0.058	-0.128	-0.275	-0.149
P27694	K	267	RPA1	RFA1_HUMAN Replication protein A 70 kDa DNA-binding subunit	IANK(UniMod:2114)QFTAVK	96779.8	17161.1	18017	15384.6	14734.1	16850.9	14632.1	-0.068	-0.063	-0.307	0.095	0.24	0.047
P27695	K	7	APEX1	APEX1_HUMAN DNA repair nuclease/redox regulator APEX1	K(UniMod:2114)GAVAEDGDELR	579052.7	116894	115935	122232	70896	75195.7	77900	0.127	0.025	0.128	-0.174	-0.144	-0.019
P27695	K	228	APEX1	APEX1_HUMAN DNA repair nuclease/redox regulator APEX1	K(UniMod:2114)NAGFTPQER	8731.24	2474.12	1855.52		1539.17		2862.43	0.034	-0.471		-0.23		0.684
P27708	K	1411	CAD	PYR1_HUMAN Multifunctional protein CAD	LSSFVTK(UniMod:2114)GYR	19766.71	2198.38	4331.32	4074.18	3480.48	2399.66	3282.69	-0.714	0.205	0.092	0.348	-0.191	0.203
P27797	K	48	CALR	CALR_HUMAN Calreticulin	SDFGK(UniMod:2114)FVLSSGK	22172	4453.62	3613.73	3300.36	4518.38	2946.26	3339.65	0.09	-0.209	-0.36	0.5	-0.134	0.056
P27797	K	55	CALR	CALR_HUMAN Calreticulin	FVLSSGK(UniMod:2114)FYGDEEK	48533.66	5443.89	5770.59	9313.74	10173.2	9420.82	8411.42	-0.727	-0.641	0.03	0.564	0.436	0.282
P27797	K	64	CALR	CALR_HUMAN Calreticulin	DK(UniMod:2114)GLQTSQDAR	29326.77	4399.69	3302.69	4200.55	4946.38	5678.2	6799.26	-0.311	-0.723	-0.395	0.247	0.429	0.698
P27797	K	143	CALR	CALR_HUMAN Calreticulin	K(UniMod:2114)VHVIFNYK	34085.89	5710.29	7939.9	3214.91	6786.56	5039.34	5394.89	-0.136	0.342	-0.982	0.502	0.055	0.163
P27797	K	151	CALR	CALR_HUMAN Calreticulin	VHVIFNYK(UniMod:2114)GK	70385	11569.1	12147.4	12519.1	11130.6	12794.6	10224.2	-0.213	-0.14	-0.117	0.12	0.304	-0.01
P27797	K	153	CALR	CALR_HUMAN Calreticulin	GK(UniMod:2114)NVLINK	112067.7	17830.2	18050.5	19199.1	20699.7	17194.6	19093.6	-0.261	-0.242	-0.172	0.343	0.058	0.219
P27797	K	159	CALR	CALR_HUMAN Calreticulin	NVLINK(UniMod:2114)DIR	197401.4	28419.8	36707.5	32851.4	32839	33859.8	32723.9	-0.404	-0.033	-0.213	0.193	0.22	0.181
P27816	K	352	MAP4	MAP4_HUMAN Microtubule-associated protein 4	DVTLLK(UniMod:2114)ETER	37270.06	6868.81	7990.51	6536.5	4672.23	5697.96	5504.05	-0.036	0.135	-0.184	-0.103	0.092	0.038
P27816	K	361	MAP4	MAP4_HUMAN Microtubule-associated protein 4	ASPIK(UniMod:2114)MDLAPSK	109439.3	23672.6	23488.5	23711.8	11783.3	13233.7	13549.4	0.241	0.182	0.167	-0.276	-0.2	-0.171
P27816	K	403	MAP4	MAP4_HUMAN Microtubule-associated protein 4	ENK(UniMod:2114)IVPAK	179385.3	30152.8	33213.3	34285.4	26755.6	26651.8	28326.4	-0.183	-0.091	-0.074	0.134	0.037	0.12
P27816	K	498	MAP4	MAP4_HUMAN Microtubule-associated protein 4	DVAPSTVK(UniMod:2114)EVGLLK	82858.6	15843.2	17055.3	13198	11378.2	12703.8	12680.1	0.01	0.069	-0.33	0.022	0.089	0.082
P27816	K	634	MAP4	MAP4_HUMAN Microtubule-associated protein 4	K(UniMod:2114)C(UniMod:4)SLPAEEDSVLEK	137744	28417.6	26537	25488.7	20094	21497.4	15709.3	0.134	-0.013	-0.1	0.122	0.129	-0.328
P27816	K	718	MAP4	MAP4_HUMAN Microtubule-associated protein 4	AK(UniMod:2114)TQPTSLPK	179209.6	34006.9	28913.3	37416.4	24628.1	24480.3	29764.6	0.003	-0.279	0.064	0.026	-0.074	0.204
P27816	K	738	MAP4	MAP4_HUMAN Microtubule-associated protein 4	QPAPTTIGGLNK(UniMod:2114)K	16995.96	4211.57	2369.18	4393.62	2844.21	1406.39	1770.99	0.493	-0.385	0.477	0.415	-0.692	-0.364
P27816	K	739	MAP4	MAP4_HUMAN Microtubule-associated protein 4	QPAPTTIGGLNKK(UniMod:2114)	16995.96	4211.57	2369.18	4393.62	2844.21	1406.39	1770.99	0.493	-0.385	0.477	0.415	-0.692	-0.364
P27816	K	780	MAP4	MAP4_HUMAN Microtubule-associated protein 4	PIADAK(UniMod:2114)APEK	64953.7	11360.2	13987.5	12048.4	8617.62	8768.58	10171.4	-0.111	0.141	-0.103	-0.021	-0.087	0.123
P27816	K	852	MAP4	MAP4_HUMAN Microtubule-associated protein 4	MTAK(UniMod:2114)SVPADLSR	116463.6	28843.4	23832.5	29112.4	11132.3	12284.3	11258.7	0.502	0.179	0.439	-0.383	-0.332	-0.462
P27816	K	871	MAP4	MAP4_HUMAN Microtubule-associated protein 4	K(UniMod:2114)TTTLSGTAPAAGVVPSR	79286.97	14313	16241.1	18136.7	10859.8	9713.07	10023.3	-0.044	0.09	0.221	0.047	-0.206	-0.165
P27816	K	890	MAP4	MAP4_HUMAN Microtubule-associated protein 4	VK(UniMod:2114)ATPMPSR	31873.95	5453.52	6105.97	8135.17	4216.87	4327.72	3634.7	-0.11	0.005	0.39	0.008	-0.046	-0.302
P27816	K	933	MAP4	MAP4_HUMAN Microtubule-associated protein 4	LATNTSAPDLK(UniMod:2114)NVR	124240.7	23556.8	25427.1	23573.1	18450	18215.7	15018	0.008	0.071	-0.067	0.145	0.035	-0.248
P27816	K	938	MAP4	MAP4_HUMAN Microtubule-associated protein 4	SK(UniMod:2114)VGSTENIK	379339.7	67612.5	69310.1	76426.7	54990.4	54493.7	56506.3	-0.093	-0.105	0.007	0.098	-0.006	0.042
P27816	K	986	MAP4	MAP4_HUMAN Microtubule-associated protein 4	TAGPIASAQK(UniMod:2114)QPAGK	59822.55	10529.4	12862.6	11347.2	8707.16	6906.19	9470	-0.096	0.145	-0.064	0.119	-0.306	0.145
P27816	K	991	MAP4	MAP4_HUMAN Microtubule-associated protein 4	QPAGK(UniMod:2114)VQIVSK	52089.81	7968.92	8013.56	9843.61	8976.57	8549.32	8737.83	-0.322	-0.362	-0.094	0.339	0.177	0.204
P27816	K	997	MAP4	MAP4_HUMAN Microtubule-associated protein 4	VQIVSK(UniMod:2114)K	444760.4	78958.5	85652.8	91178.4	58516	64238.2	66216.5	-0.092	-0.023	0.039	-0.036	0.008	0.047
P27816	K	998	MAP4	MAP4_HUMAN Microtubule-associated protein 4	K(UniMod:2114)VSYSHIQSK	30141.55	6758.13	4808.94	6421.58	3733.9	4528.22	3890.78	0.264	-0.275	0.114	-0.103	0.084	-0.14
P27816	K	1060	MAP4	MAP4_HUMAN Microtubule-associated protein 4	IESQK(UniMod:2114)LNFK	98283.9	18713.2	17899.4	18178.7	14162	15338.6	13992	0	-0.112	-0.118	0.087	0.111	-0.026
P27824	K	233	CANX	CALX_HUMAN Calnexin	TYFTDK(UniMod:2114)K	32441.7					32441.7						0.23
P27824	K	234	CANX	CALX_HUMAN Calnexin	TYFTDKK(UniMod:2114)	143977.8	29971.3	27797.6	27747.9	28570.3		29890.7	-0.179	-0.3	-0.319	0.241		0.271
P28074	K	91	PSMB5	PSB5_HUMAN Proteasome subunit beta type-5	ATAGAYIASQTVK(UniMod:2114)K	21506.7	2910.59	3481.33	3453.41	3622.33	4151.23	3887.81	-0.52	-0.289	-0.18	0.18	0.446	0.305
P28074	K	92	PSMB5	PSB5_HUMAN Proteasome subunit beta type-5	ATAGAYIASQTVKK(UniMod:2114)	21506.7	2910.59	3481.33	3453.41	3622.33	4151.23	3887.81	-0.52	-0.289	-0.18	0.18	0.446	0.305
P28288	K	6	ABCD3	ABCD3_HUMAN ATP-binding cassette sub-family D member 3	AAFSK(UniMod:2114)YLTAR	14725.79	3372.52	2273.89	1392.17	3269.61	1750.14	2667.46	0.306	-0.275	-0.923	0.73	-0.255	0.36
P28290	K	729	ITPRID2	ITPI2_HUMAN Protein ITPRID2	YLFAK(UniMod:2114)AGYPLR	16538.92	4007.2	2621.42	4168.1	1644.61	1671.45	2426.14	0.3	-0.311	0.422	-0.494	-0.225	0.253
P28347	K	57	TEAD1	TEAD1_HUMAN Transcriptional enhancer factor TEF-1	K(UniMod:2114)IILSDEGK	22520.94	4895.7	6376.89	6290.53	2498.28	2459.54		-0.04	0.153	0.5	-0.404	-0.692
P28347	K	108	TEAD1	TEAD1_HUMAN Transcriptional enhancer factor TEF-1	DFHSK(UniMod:2114)LK	65935.72	14374.5	15415.5	17860.4	6842.67	6556.74	4885.91	0.274	0.186	0.765	-0.19	-0.518	-0.573
P28370	K	59	SMARCA1	SMCA1_HUMAN Probable global transcription activator SNF2L1	EK(UniMod:2114)NVSSFQLK	120794.4	25450.3	25898.4	22991.5	14474.1	15169.9	16810.2	0.155	0.198	-0.06	-0.233	-0.097	-0.021
P28370	K	67	SMARCA1	SMCA1_HUMAN Probable global transcription activator SNF2L1	NVSSFQLK(UniMod:2114)LAAK	28544.64	4764.23	9238.78	7018.62	2743.72	1607.19	3172.1	0.014	0.988	0.505	-0.356	-1.059	-0.15
P28370	K	71	SMARCA1	SMCA1_HUMAN Probable global transcription activator SNF2L1	LAAK(UniMod:2114)APK	72156.67	15953.7	15168.8	13391.4	8233.07	9167	10242.7	0.228	0.173	-0.093	-0.3	-0.077	0.011
P29084	K	24	GTF2E2	T2EB_HUMAN Transcription initiation factor IIE subunit beta	ALSTPVVEK(UniMod:2114)R	96639.43	22326.6	23073.7	22767	9331.48	9146.14	9994.51	0.357	0.087	0.35	-0.283	-0.397	-0.171
P29084	K	74	GTF2E2	T2EB_HUMAN Transcription initiation factor IIE subunit beta	ALSGSSGYK(UniMod:2114)FGVLAK	9225.887	1999.92	2492.91	1864.18	899.197	1969.68		-0.056	-0.056	-0.193	-0.591	0.455
P29084	K	252	GTF2E2	T2EB_HUMAN Transcription initiation factor IIE subunit beta	K(UniMod:2114)VAPIQR	136232.8	32637.9	32498.4	32759.9	11183	12589.1	14564.5	0.433	0.109	0.403	-0.494	-0.408	-0.1
P29084	K	271	GTF2E2	T2EB_HUMAN Transcription initiation factor IIE subunit beta	FK(UniMod:2114)THNEHLAGVLK	15425.19	4271.27	5782.84	2850.36		1174.22	1346.5	0.487	0.606	-0.132		-0.842	-0.547
P29353	K	9	SHC1	SHC1_HUMAN SHC-transforming protein 1	PK(UniMod:2114)YNPLR	33521.86	5918.51	5272.26	5829.97	6907.24	3699.91	5893.97	-0.082	-0.289	-0.19	0.585	-0.341	0.259
P29353	K	321	SHC1	SHC1_HUMAN SHC-transforming protein 1	NPPK(UniMod:2114)LVTPHDR	99243.76	21154.6	22364.3	20020.1	13532.6	9760.26	12411.9	0.231	0.271	0.065	0.031	-0.466	-0.19
P29375	K	238	KDM5A	KDM5A_HUMAN Lysine-specific demethylase 5A	K(UniMod:2114)LQIFGAGPK	24662.03	8914.17	7263.67	6346.99	2137.2			0.689	0.518	-0.26	-1.27
P29375	K	1422	KDM5A	KDM5A_HUMAN Lysine-specific demethylase 5A	K(UniMod:2114)SPLVPR	22332.57	7277.67	6902.86	6645.97	1506.07			0.598	0.646	0.007	-1.574
P29401	K	102	TKT	TKT_HUMAN Transketolase	K(UniMod:2114)ISSDLDGHPVPK	41572.38	6972.99	7796.53	5664.6	7693.61	6252.97	7191.68	-0.175	-0.024	-0.496	0.365	0.061	0.212
P29401	K	114	TKT	TKT_HUMAN Transketolase	ISSDLDGHPVPK(UniMod:2114)	6667.611		1573.82	1491.48	1063.21	1583.61	955.491		0.068	-0.021	-0.09	0.479	-0.3
P29401	K	232	TKT	TKT_HUMAN Transketolase	AFGQAK(UniMod:2114)HQPTAIIAK	10637.85	1858.27	1247.46	1634.43	1767.08	2242.34	1888.27	-0.103	-0.688	-0.31	0.222	0.56	0.262
P29401	K	260	TKT	TKT_HUMAN Transketolase	ESWHGK(UniMod:2114)PLPK	18081.31	3900.69	2312.15	2301.92	3353.42	3203.33	3009.8	0.206	-0.559	-0.577	0.385	0.314	0.174
P29401	K	310	TKT	TKT_HUMAN Transketolase	MPSLPSYK(UniMod:2114)VGDK	61762.5	13322.5	15362.9	10500.5	6883.69	7229.59	8463.32	0.245	0.441	-0.12	-0.31	-0.245	-0.068
P29401	K	314	TKT	TKT_HUMAN Transketolase	VGDK(UniMod:2114)IATR	45562.96	7041.19	6766.25	8991.49	7215.67	6724.06	8824.3	-0.291	-0.359	0.04	0.142	0.035	0.377
P29401	K	319	TKT	TKT_HUMAN Transketolase	K(UniMod:2114)AYGQALAK	278580.9	44859.8	46141.8	47416	51538.8	44219.8	44404.7	-0.241	-0.21	-0.182	0.358	0.131	0.087
P29401	K	327	TKT	TKT_HUMAN Transketolase	AYGQALAK(UniMod:2114)LGHASDR	6717.383	850.538	1421.97	1218.7	928.635	1453.37	844.17	-0.551	0.18	-0.054	-0.027	0.614	-0.22
P29401	K	353	TKT	TKT_HUMAN Transketolase	NSTFSEIFKK(UniMod:2114)	18341.14	3546.99	3724.31	2562.7	3553	3011.84	1942.3	0.057	0.118	-0.433	0.457	0.214	-0.469
P29401	K	543	TKT	TKT_HUMAN Transketolase	K(UniMod:2114)LILDSAR	187673.8	35131.6	35890.5	33932.5	23256.9	31830.5	27631.8	-0.009	0.012	-0.081	-0.206	0.241	-0.013
P29590	K	476	PML	PML_HUMAN Protein PML	GPSYGEDVSNTTTAQK(UniMod:2114)R	4989.644	1579.99	977.441		911.597	847.591	673.025	0.497	-0.16		0.278	0.217	-0.576
P29692	K	17	EEF1D	EF1D_HUMAN Elongation factor 1-delta	FK(UniMod:2114)YDDAER	249184	44394.1	39662.8	42346	42001.2	40681.8	40098.1	-0.071	-0.321	-0.243	0.302	0.158	0.118
P29692	K	59	EEF1D	EF1D_HUMAN Elongation factor 1-delta	ENIQK(UniMod:2114)SLAGSSGPGASSGTSGDHGELVVR	109918.8	14355	12768.7	15949.6	26084.2	19660.7	21100.6	-0.477	-0.734	-0.43	0.837	0.331	0.414
P29692	K	117	EEF1D	EF1D_HUMAN Elongation factor 1-delta	LNVLEK(UniMod:2114)SSPGHR	35673.76	6231.24	5224.25	5720.31	6096.67	5860.57	6540.72	-0.097	-0.439	-0.325	0.325	0.169	0.308
P29692	K	143	EEF1D	EF1D_HUMAN Elongation factor 1-delta	QVEPPAK(UniMod:2114)K	108338.9	16648.9	20237.1	17156.1	18987.3	17686.5	17623	-0.282	-0.088	-0.343	0.361	0.16	0.135
P29692	K	189	EEF1D	EF1D_HUMAN Elongation factor 1-delta	K(UniMod:2114)PALVAK	238387	44513.2	37708.4	46647.4	37800.6	35214.2	36503.2	0.004	-0.323	-0.033	0.221	0.02	0.053
P29692	K	242	EEF1D	EF1D_HUMAN Elongation factor 1-delta	K(UniMod:2114)LQIQC(UniMod:4)VVEDDK	43243.23	6935.46	5963.31	8716.72	7349.02	6427.24	7851.48	-0.212	-0.518	0.013	0.324	0.033	0.302
P30040	K	54	ERP29	ERP29_HUMAN Endoplasmic reticulum resident protein 29	SK(UniMod:2114)FVLVK	25198.02	4012.34	4595	4634.74	4078.29	3119.14	4758.51	-0.25	-0.039	-0.127	0.216	-0.208	0.352
P30040	K	109	ERP29	ERP29_HUMAN Endoplasmic reticulum resident protein 29	LNMELSEKYK(UniMod:2114)	16701.14	2620.17	3279.78	1837.13	3280.28	2408.8	3274.98	-0.254	0.085	-0.852	0.512	0.029	0.423
P30041	K	63	PRDX6	PRDX6_HUMAN Peroxiredoxin-6	LAPEFAK(UniMod:2114)R	117182.1	20555.7	19808.5	17228.3	20984.3	21993.1	16612.2	-0.138	-0.208	-0.443	0.373	0.39	-0.032
P30041	K	141	PRDX6	PRDX6_HUMAN Peroxiredoxin-6	VVFVFGPDK(UniMod:2114)K	97736.6	16981	14582.2	18127.4	14068.5	15711.9	18265.6	-0.152	-0.388	-0.108	0.058	0.167	0.367
P30041	K	142	PRDX6	PRDX6_HUMAN Peroxiredoxin-6	VVFVFGPDKK(UniMod:2114)	97736.6	16981	14582.2	18127.4	14068.5	15711.9	18265.6	-0.152	-0.388	-0.108	0.058	0.167	0.367
P30041	K	204	PRDX6	PRDX6_HUMAN Peroxiredoxin-6	LFPK(UniMod:2114)GVFTK	277756.6	60233.8	55340	57207.2	36460.8	31953.5	36561.3	0.207	0.068	0.082	-0.036	-0.277	-0.1
P30041	K	209	PRDX6	PRDX6_HUMAN Peroxiredoxin-6	GVFTK(UniMod:2114)ELPSGK	220748.7	44568.1	38956.6	47719.3	28163.3	30236.9	31104.5	0.087	-0.124	0.135	-0.094	-0.042	-0.019
P30044	K	86	PRDX5	PRDX5_HUMAN Peroxiredoxin-5, mitochondrial	K(UniMod:2114)GVLFGVPGAFTPGC(UniMod:4)SK	14808.53	2817.9	1947.57	1285.63	2571.59	3479.49	2706.35	0.117	-0.432	-1.093	0.326	0.732	0.292
P30046	K	21	DDT	DOPD_HUMAN D-dopachrome decarboxylase	VPAGLEK(UniMod:2114)R	80564.1	13666.5	13780.5	12245.6	12904.4	13758.7	14208.4	-0.178	-0.171	-0.45	0.212	0.268	0.261
P30046	K	33	DDT	DOPD_HUMAN D-dopachrome decarboxylase	LC(UniMod:4)AAAASILGK(UniMod:2114)PADR	31566.33	6827.97	6817.36	6011.6	4179.17	3609.86	4120.37	0.219	0.212	-0.079	-0.017	-0.264	-0.128
P30048	K	91	PRDX3	PRDX3_HUMAN Thioredoxin-dependent peroxide reductase, mitochondrial	DLSLDDFK(UniMod:2114)GK	8170.36	1566.86		1702.28	1960.66	2940.56		-0.599		-0.448	0.21	0.844
P30048	K	93	PRDX3	PRDX3_HUMAN Thioredoxin-dependent peroxide reductase, mitochondrial	DLSLDDFKGK(UniMod:2114)	8170.36	1566.86		1702.28	1960.66	2940.56		-0.599		-0.448	0.21	0.844
P30050	K	4	RPL12	RL12_HUMAN Large ribosomal subunit protein uL11	PPK(UniMod:2114)FDPNEIK	21559.2	3693.6	2800.13	3955.59	2163.79	4036.24	4909.85	-0.166	-0.53	-0.063	-0.411	0.413	0.699
P30050	K	40	RPL12	RL12_HUMAN Large ribosomal subunit protein uL11	IGPLGLSPK(UniMod:2114)K	149607.8	24288.7	28029	23799	24563.4	23955.5	24972.2	-0.291	-0.049	-0.316	0.253	0.141	0.204
P30050	K	41	RPL12	RL12_HUMAN Large ribosomal subunit protein uL11	IGPLGLSPKK(UniMod:2114)	149607.8	24288.7	28029	23799	24563.4	23955.5	24972.2	-0.291	-0.049	-0.316	0.253	0.141	0.204
P30050	K	54	RPL12	RL12_HUMAN Large ribosomal subunit protein uL11	ATGDWK(UniMod:2114)GLR	41013.72	7158.68	7507.25	6424.85	6515.06	6978.25	6429.63	-0.186	-0.082	-0.337	0.205	0.229	0.113
P30084	K	204	ECHS1	ECHM_HUMAN Enoyl-CoA hydratase, mitochondrial	ISAQDAK(UniMod:2114)QAGLVSK	5275.546	1064.69	670.067	919.081	1335.84	963.947	321.921	0.259	-0.442	0.013	0.904	0.443	-1.234
P30086	K	113	PEBP1	PEBP1_HUMAN Phosphatidylethanolamine-binding protein 1	GNDISSGTVLSDYVGSGPPK(UniMod:2114)GTGLHR	10052.14				2736.89	4000.01	3315.24				-0.04	0.432	0.151
P30086	K	150	PEBP1	PEBP1_HUMAN Phosphatidylethanolamine-binding protein 1	FK(UniMod:2114)VASFR	52104.17	7670.21	7932.93	9905.35	8823.99	8871.34	8900.35	-0.375	-0.348	0.018	0.263	0.195	0.19
P30101	K	75	PDIA3	PDIA3_HUMAN Protein disulfide-isomerase A3	LK(UniMod:2114)GIVPLAK	101710.8	14918.8	18054	18646.2	15026.7	20098.3	14966.8	-0.397	-0.111	-0.056	0.057	0.446	0.004
P30101	K	129	PDIA3	PDIA3_HUMAN Protein disulfide-isomerase A3	TADGIVSHLK(UniMod:2114)K	42959.42	8252.74	7938.67	5746.75	6352.37	5723.76	8945.13	0.005	-0.041	-0.499	0.07	-0.11	0.517
P30101	K	130	PDIA3	PDIA3_HUMAN Protein disulfide-isomerase A3	K(UniMod:2114)QAGPASVPLR	70903.4	11352	11024	12476.8	12125.9	11356.4	12568.3	-0.279	-0.311	-0.124	0.259	0.134	0.264
P30101	K	289	PDIA3	PDIA3_HUMAN Protein disulfide-isomerase A3	K(UniMod:2114)FLDAGHK	28779.64	5727.36	6160.52	5242.38	4109.98	4647.86	2891.54	0.075	0.19	-0.034	0.039	0.186	-0.515
P30101	K	417	PDIA3	PDIA3_HUMAN Protein disulfide-isomerase A3	YK(UniMod:2114)ELGEK	72606.88	8951.58	12651.2	12649.7	12069.1	14047.5	12237.8	-0.645	-0.136	-0.127	0.229	0.418	0.203
P30101	K	425	PDIA3	PDIA3_HUMAN Protein disulfide-isomerase A3	LSK(UniMod:2114)DPNIVIAK	34630.08	5281.59	6882.13	4654.07	4931.25	6533.16	6347.88	-0.335	0.057	-0.499	0.009	0.384	0.326
P30101	K	460	PDIA3	PDIA3_HUMAN Protein disulfide-isomerase A3	GFPTIYFSPANK(UniMod:2114)K	18969.08	4059.5	3275.86	2989.12	2729.44	3729.51	2185.65	0.167	-0.132	-0.256	0.037	0.457	-0.33
P30101	K	461	PDIA3	PDIA3_HUMAN Protein disulfide-isomerase A3	GFPTIYFSPANKK(UniMod:2114)	18969.08	4059.5	3275.86	2989.12	2729.44	3729.51	2185.65	0.167	-0.132	-0.256	0.037	0.457	-0.33
P30153	K	163	PPP2R1A	2AAA_HUMAN Serine/threonine-protein phosphatase 2A 65 kDa regulatory subunit A alpha isoform	VSSAVK(UniMod:2114)AELR	14139.56	2134.88	2872.31		2308.46	3656.57	3167.34	-0.527	-0.132		-0.07	0.579	0.302
P30153	K	188	PPP2R1A	2AAA_HUMAN Serine/threonine-protein phosphatase 2A 65 kDa regulatory subunit A alpha isoform	AAASK(UniMod:2114)LGEFAK	41979.69	8365.28	7096.52	6299.2	7050.73	6121.37	7046.59	0.115	-0.155	-0.353	0.213	-0.006	0.128
P30260	K	718	CDC27	CDC27_HUMAN Cell division cycle protein 27 homolog	ASVLFANEK(UniMod:2114)YK	31754.26	5896.11	5191.61	5863.62	5204.99	4824.93	4773	0.013	-0.109	-0.108	0.193	-0.006	-0.042
P30260	K	720	CDC27	CDC27_HUMAN Cell division cycle protein 27 homolog	ASVLFANEKYK(UniMod:2114)	31754.26	5896.11	5191.61	5863.62	5204.99	4824.93	4773	0.013	-0.109	-0.108	0.193	-0.006	-0.042
P30405	K	86	PPIF	PPIF_HUMAN Peptidyl-prolyl cis-trans isomerase F, mitochondrial	ALC(UniMod:4)TGEK(UniMod:2114)GFGYK	39819.16	6809.06	6958.76	5903.36	6638	6541.09	6968.89	-0.158	-0.143	-0.516	0.279	0.24	0.241
P30405	K	91	PPIF	PPIF_HUMAN Peptidyl-prolyl cis-trans isomerase F, mitochondrial	GFGYK(UniMod:2114)GSTFHR	17324.09	2658.29	3772.21	1430.21	2597.19	2453.87	4412.32	-0.229	0.259	-1.276	0.211	0.111	0.867
P30405	K	190	PPIF	PPIF_HUMAN Peptidyl-prolyl cis-trans isomerase F, mitochondrial	IESFGSK(UniMod:2114)SGR	13787.31		3786.92		2533.92	3960.78	3505.69		-0.057		-0.146	0.48	0.213
P30414	K	1224	NKTR	NKTR_HUMAN NK-tumor recognition protein	SQINLIDK(UniMod:2114)K	24206.45	4656.5	4710.67	3478.13	2794.88	4455.81	4110.46	-0.032	-0.018	-0.449	-0.181	0.567	0.057
P30414	K	1225	NKTR	NKTR_HUMAN NK-tumor recognition protein	SQINLIDKK(UniMod:2114)	24206.45	4656.5	4710.67	3478.13	2794.88	4455.81	4110.46	-0.032	-0.018	-0.449	-0.181	0.567	0.057
P30419	K	55	NMT1	NMT1_HUMAN Glycylpeptide N-tetradecanoyltransferase 1	GGLSPANDTGAK(UniMod:2114)K	16587.49	2950.88	2614.37	3551.21	2648.09	2782.43	2040.51	-0.02	-0.336	0.214	0.095	0.25	-0.261
P30419	K	56	NMT1	NMT1_HUMAN Glycylpeptide N-tetradecanoyltransferase 1	GGLSPANDTGAKK(UniMod:2114)	16587.49	2950.88	2614.37	3551.21	2648.09	2782.43	2040.51	-0.02	-0.336	0.214	0.095	0.25	-0.261
P30520	K	125	ADSS2	PURA2_HUMAN Adenylosuccinate synthetase isozyme 2	GLEGWEK(UniMod:2114)R	43099.19	8987.47	9275.23	6613.49	6505.55	6007.69	5709.76	0.11	0.209	-0.37	0.138	0.025	-0.17
P30622	K	346	CLIP1	CLIP1_HUMAN CAP-Gly domain-containing linker protein 1	K(UniMod:2114)ISGTTALQEALK	28225.45	6318.24	6237.09	5259.31	2849.86	3651.53	3909.42	0.246	0.186	-0.076	-0.433	0.019	0
P31040	K	179	SDHA	SDHA_HUMAN Succinate dehydrogenase [ubiquinone] flavoprotein subunit, mitochondrial	AFGGQSLK(UniMod:2114)FGK	31529.08	4580.28	6504.54	6528.41	4391.32	6104.98	3419.55	-0.415	0.123	0.163	0.021	0.464	-0.414
P31040	K	335	SDHA	SDHA_HUMAN Succinate dehydrogenase [ubiquinone] flavoprotein subunit, mitochondrial	YAPVAK(UniMod:2114)DLASR	74915.8	14949.2	10209.8	14242.4	13050.2	11843.6	10620.6	0.017	-0.501	0.015	0.318	0.146	-0.053
P31040	K	541	SDHA	SDHA_HUMAN Succinate dehydrogenase [ubiquinone] flavoprotein subunit, mitochondrial	ISK(UniMod:2114)LYGDLK	24946.19	2877.31	4791.71	3468.05	4732.97	4366.45	4709.7	-0.763	0.005	-0.426	0.452	0.303	0.371
P31153	K	228	MAT2A	METK2_HUMAN S-adenosylmethionine synthase isoform type-2	VIK(UniMod:2114)AVVPAK	61322.86	10283.7	9216.24	12117.5	8400.82	10237	11067.6	-0.25	-0.399	0.001	0.009	0.293	0.289
P31350	K	206	RRM2	RIR2_HUMAN Ribonucleoside-diphosphate reductase subunit M2	K(UniMod:2114)ADWALR	17683.01	4651.05		2964.65	3004.34	2764.5	4298.47	0.217		-0.43	0.035	-0.16	0.471
P31483	K	88	TIA1	TIA1_HUMAN Cytotoxic granule associated RNA binding protein TIA1	VNWATTPSSQK(UniMod:2114)K	30819.61	7019.47	5575.74	5756.15	3907.68	4740.86	3819.71	0.213	-0.101	-0.141	-0.005	0.164	-0.186
P31483	K	89	TIA1	TIA1_HUMAN Cytotoxic granule associated RNA binding protein TIA1	VNWATTPSSQKK(UniMod:2114)	30819.61	7019.47	5575.74	5756.15	3907.68	4740.86	3819.71	0.213	-0.101	-0.141	-0.005	0.164	-0.186
P31689	K	32	DNAJA1	DNJA1_HUMAN DnaJ homolog subfamily A member 1	LALK(UniMod:2114)YHPDK	31305.8	5930.53	4620.73	4503.38	5840.86	5783.7	4626.6	-0.042	-0.42	-0.498	0.457	0.395	0.052
P31689	K	206	DNAJA1	DNJA1_HUMAN DnaJ homolog subfamily A member 1	K(UniMod:2114)ILEVHIDK	8478.15	1417.98	2070.81	2553.78	1102.06	1333.52		-0.427	0.102	0.364	-0.268	-0.042
P31939	K	66	ATIC	PUR9_HUMAN Bifunctional purine biosynthesis protein ATIC	VK(UniMod:2114)TLHPAVHAGILAR	12486.24	1673.81	2397.42	3075.34	1693.6	1777.18	1868.89	-0.47	0.008	0.37	-0.055	0.027	0.062
P31939	K	408	ATIC	PUR9_HUMAN Bifunctional purine biosynthesis protein ATIC	NK(UniMod:2114)DLPESALR	20218.05	2117.33		5320.59	3156.44	4986.91	4636.78	-1.048		0.243	-0.073	0.598	0.456
P31942	K	97	HNRNPH3	HNRH3_HUMAN Heterogeneous nuclear ribonucleoprotein H3	SEIK(UniMod:2114)GFYDPPR	53381.63	10300.5	10752.1	10455.4	6794.4	6982.94	8096.29	0.054	0.071	0.022	-0.088	-0.163	0.046
P31943	K	185	HNRNPH1	HNRH1_HUMAN Heterogeneous nuclear ribonucleoprotein H	YIEIFK(UniMod:2114)SSR	104065.3	20823.8	20214.8	16721.2	14631	15206.1	16468.4	0.076	0.013	-0.304	-0.007	0.03	0.135
P31943	K	200	HNRNPH1	HNRH1_HUMAN Heterogeneous nuclear ribonucleoprotein H	K(UniMod:2114)LMAMQR	880394.5	180044	192620	194532	108008	99194.5	105996	0.158	0.235	0.206	-0.153	-0.295	-0.209
P31946	K	11	YWHAB	1433B_HUMAN 14-3-3 protein beta/alpha	SELVQK(UniMod:2114)AK	188874.6	33563	30863.6	29962.9	32678.2	30328.9	31478	-0.01	-0.219	-0.27	0.286	0.064	0.091
P31946	K	70	YWHAB	1433B_HUMAN 14-3-3 protein beta/alpha	VISSIEQK(UniMod:2114)TER	105949	18592.5	20422.6	17718.1	15145.7	16928.4	17141.7	-0.024	0.024	-0.189	0.015	0.062	0.053
P31947	K	9	SFN	1433S_HUMAN 14-3-3 protein sigma	ASLIQK(UniMod:2114)AK	201822.1	32126	32233.3	36439.9	29773.3	34875.1	36374.5	-0.196	-0.213	-0.173	0.079	0.147	0.299
P31947	K	32	SFN	1433S_HUMAN 14-3-3 protein sigma	GAVEK(UniMod:2114)GEELSC(UniMod:4)EER	29069.66	6143.66	4487.41	4419.12	4396.57	5284.73	4338.17	0.221	-0.254	-0.413	0.123	0.228	0.035
P31947	K	49	SFN	1433S_HUMAN 14-3-3 protein sigma	NLLSVAYK(UniMod:2114)NVVGGQR	11192.12			1625.76	3008.85	3072.13	3485.38			-1.019	0.412	0.282	0.556
P31947	K	77	SFN	1433S_HUMAN 14-3-3 protein sigma	SNEEGSEEK(UniMod:2114)GPEVR	15376.24	3075.95	1722.5	2027.56	3103.58	4128.42	1318.23	0.236	-0.622	-0.523	0.634	0.886	-0.67
P31947	K	140	SFN	1433S_HUMAN 14-3-3 protein sigma	YLAEVATGDDK(UniMod:2114)K	149854.7	24358.3	23992.7	24036.1	26606	23697.6	27164	-0.168	-0.212	-0.346	0.344	0.017	0.306
P31947	K	141	SFN	1433S_HUMAN 14-3-3 protein sigma	YLAEVATGDDKK(UniMod:2114)	149854.7	24358.3	23992.7	24036.1	26606	23697.6	27164	-0.168	-0.212	-0.346	0.344	0.017	0.306
P31947	K	159	SFN	1433S_HUMAN 14-3-3 protein sigma	SAYQEAMDISK(UniMod:2114)K	12435.07	1754.95	2564.81	2478.19	1506.55	1773.96	2356.61	-0.345	0.181	-0.006	-0.18	-0.105	0.397
P31947	K	160	SFN	1433S_HUMAN 14-3-3 protein sigma	SAYQEAMDISKK(UniMod:2114)	12435.07	1754.95	2564.81	2478.19	1506.55	1773.96	2356.61	-0.345	0.181	-0.006	-0.18	-0.105	0.397
P31948	K	78	STIP1	STIP1_HUMAN Stress-induced-phosphoprotein 1	K(UniMod:2114)AAALEFLNR	133601.5	28317.6	25806.9	23525.1	16420.8	19211.8	20319.3	0.148	-0.043	-0.166	-0.145	0.039	0.11
P31948	K	237	STIP1	STIP1_HUMAN Stress-induced-phosphoprotein 1	ELGNDAYK(UniMod:2114)K	21689.81	7308.89		6838.05			7542.87	-0.206		-0.349			0.281
P31948	K	238	STIP1	STIP1_HUMAN Stress-induced-phosphoprotein 1	ELGNDAYKK(UniMod:2114)	30986.68		7759.08		10680.9	12546.7			-0.665		0.346	0.536
P31948	K	317	STIP1	STIP1_HUMAN Stress-induced-phosphoprotein 1	YK(UniMod:2114)DAIHFYNK	25814.84	5380.96	5447.82	3961.25	4368.54	4139.1	2517.17	0.144	0.105	-0.345	0.336	0.216	-0.511
P31948	K	325	STIP1	STIP1_HUMAN Stress-induced-phosphoprotein 1	DAIHFYNK(UniMod:2114)SLAEHR	37598.09	6925.38	6246.68	6624.14	6219.83	6472.84	5109.22	-0.072	-0.278	-0.183	0.266	0.281	-0.07
P31948	K	337	STIP1	STIP1_HUMAN Stress-induced-phosphoprotein 1	TPDVLK(UniMod:2114)K	5762.53				5762.53						0.27
P31948	K	338	STIP1	STIP1_HUMAN Stress-induced-phosphoprotein 1	TPDVLKK(UniMod:2114)	29378.88	7097.2	5206.38	5416.64		5997.96	5660.7	0.058	-0.446	-0.378		0.266	0.173
P31948	K	364	STIP1	STIP1_HUMAN Stress-induced-phosphoprotein 1	LAYINPDLALEEK(UniMod:2114)NK	27089.72	3330.04	4151.74	3572.25	4859.5	6107.26	5068.93	-0.631	-0.369	-0.576	0.408	0.695	0.417
P31948	K	366	STIP1	STIP1_HUMAN Stress-induced-phosphoprotein 1	LAYINPDLALEEKNK(UniMod:2114)	27089.72	3330.04	4151.74	3572.25	4859.5	6107.26	5068.93	-0.631	-0.369	-0.576	0.408	0.695	0.417
P31948	K	388	STIP1	STIP1_HUMAN Stress-induced-phosphoprotein 1	HYTEAIK(UniMod:2114)R	25424.44	3961.36	4512.15	4111.55	4072.41	5465.2	3301.77	-0.304	-0.173	-0.296	0.229	0.611	-0.125
P31948	K	434	STIP1	STIP1_HUMAN Stress-induced-phosphoprotein 1	K(UniMod:2114)AAALEAMK	43962.76	8826.16	8303.44	9504.62	6214.17	4984.97	6129.4	0.083	-0.062	0.144	0.07	-0.29	-0.002
P31948	K	446	STIP1	STIP1_HUMAN Stress-induced-phosphoprotein 1	AAALEAMKDYTK(UniMod:2114)	24939.59	4671.54	5336.51	5023.08	2970.86	3249.07	3688.53	-0.02	0.116	0.039	-0.18	-0.093	0.081
P31948	K	530	STIP1	STIP1_HUMAN Stress-induced-phosphoprotein 1	NPVIAQK(UniMod:2114)IQK	101370.1	14901.6	21183.4	17465.2	15223	14500.1	18096.8	-0.391	0.06	-0.209	0.133	0.02	0.33
P31949	K	27	S100A11	S10AB_HUMAN Protein S100-A11	YAGK(UniMod:2114)DGYNYTLSK	167021.9	26625.8	23958.8	28134.7	31651.3	28351.1	28300.2	-0.203	-0.336	-0.072	0.338	0.132	0.084
P31949	K	55	S100A11	S10AB_HUMAN Protein S100-A11	NQK(UniMod:2114)DPGVLDR	1735215	293348	295298	308630	274632	274172	289135	-0.122	-0.094	0.002	0.075	0.025	0.056
P32119	K	26	PRDX2	PRDX2_HUMAN Peroxiredoxin-2	ATAVVDGAFK(UniMod:2114)EVK	12916.98		2437.36	3395.26	2274.2	2562.49	2247.67		-0.246	0.124	0.044	0.259	-0.088
P32119	K	29	PRDX2	PRDX2_HUMAN Peroxiredoxin-2	ATAVVDGAFKEVK(UniMod:2114)	12916.98		2437.36	3395.26	2274.2	2562.49	2247.67		-0.246	0.124	0.044	0.259	-0.088
P32455	K	246	GBP1	GBP1_HUMAN Guanylate-binding protein 1	K(UniMod:2114)LAQLEK	25852.86	4583.71	4978.69	3880.54		6634.28	5775.64	-0.283	-0.341	-0.545		0.406	0.306
P32780	K	60	GTF2H1	TF2H1_HUMAN General transcription factor IIH subunit 1	ISPEGK(UniMod:2114)AK	109804	20027.1	18270	20673.9	20229	15787.5	14816.5	-0.039	-0.065	-0.265	0.487	-0.083	-0.091
P32780	K	305	GTF2H1	TF2H1_HUMAN General transcription factor IIH subunit 1	ENSNAAIIK(UniMod:2114)R	22562.64	4865	5059.16	3594.18	2611.48	2783.04	3649.78	0.235	0.399	-0.473	-0.15	-0.271	0.204
P32969	K	59	RPL9	RL9_HUMAN Large ribosomal subunit protein uL6	VDK(UniMod:2114)WWGNR	54675.78	12145.3	9032.23	7102.98	7966.62	8908.12	9520.53	0.234	-0.254	-0.543	0.045	0.187	0.273
P32969	K	65	RPL9	RL9_HUMAN Large ribosomal subunit protein uL6	K(UniMod:2114)ELATVR	248861.2	40566.8	42281.1	50246.7	37133.9	36382.6	42250.1	-0.225	-0.226	0.081	0.068	0.019	0.224
P32969	K	121	RPL9	RL9_HUMAN Large ribosomal subunit protein uL6	NFLGEK(UniMod:2114)YIR	194272.3	29841.7	34154.5	35558.8	30050.3	31747	32920	-0.316	-0.182	-0.065	0.114	0.174	0.216
P32969	K	174	RPL9	RL9_HUMAN Large ribosomal subunit protein uL6	K(UniMod:2114)FLDGIYVSEK	121163.2	22251.3	23981.1	23750.7	17726.8	16178	17275.3	-0.043	0.005	0.049	0.049	-0.102	-0.017
P33176	K	240	KIF5B	KINH_HUMAN Kinesin-1 heavy chain	VSK(UniMod:2114)TGAEGAVLDEAK	19191.62	4077.17	3913.91	3006.92	2863.32	2239.14	3091.16	0.144	0.087	-0.297	0.126	-0.25	0.134
P33176	K	801	KIF5B	KINH_HUMAN Kinesin-1 heavy chain	K(UniMod:2114)LFVQDLATR	11187.02	2128.65	1502.28	2668.04	1771.27	1086.87	2029.91	0.012	-0.489	0.336	0.238	-0.487	0.332
P33176	K	813	KIF5B	KINH_HUMAN Kinesin-1 heavy chain	K(UniMod:2114)SAEIDSDDTGGSAAQK	8073.53	1160.55	1436.45	1859.92	1008.86	1386.86	1220.89	-0.421	-0.111	0.258	-0.131	0.307	0.041
P33778	K	6	H2BC3	H2B1B_HUMAN Histone H2B type 1-B	PEPSK(UniMod:2114)SAPAPK	5913578	1084140	1132320	1225480	819637	819453	832548
P33992	K	273	MCM5	MCM5_HUMAN DNA replication licensing factor MCM5	K(UniMod:2114)FGLTTSR	23780.66	3721.89	4891.09	4513.69	4305.21	3012.05	3336.73	-0.315	0.087	-0.006	0.374	-0.187	-0.01
P33993	K	596	MCM7	MCM7_HUMAN DNA replication licensing factor MCM7	EAWASK(UniMod:2114)DATYTSAR	7472.404	1669.17		1491.78	2061.01	927.524	1322.92	-0.032		-0.239	0.812	-0.403	0.072
P34897	K	103	SHMT2	GLYM_HUMAN Serine hydroxymethyltransferase, mitochondrial	YSEGYPGK(UniMod:2114)R	37990.48	5629.14	5102.85	6850.06	6515.1	7500.89	6392.44	-0.381	-0.528	-0.072	0.267	0.455	0.199
P34897	K	464	SHMT2	GLYM_HUMAN Serine hydroxymethyltransferase, mitochondrial	TAK(UniMod:2114)LQDFK	68502.4	10149	10671.3	13250.6	12000.1	11603.6	10827.8	-0.387	-0.32	0.024	0.292	0.229	0.103
P34932	K	53	HSPA4	HSP74_HUMAN Heat shock 70 kDa protein 4	SIGAAAK(UniMod:2114)SQVISNAK	35805.36	5335.18	6589.23	6922.73	5293.06	5806.09	5859.07	-0.368	-0.081	-0.047	0.097	0.179	0.163
P34932	K	274	HSPA4	HSP74_HUMAN Heat shock 70 kDa protein 4	LSQEC(UniMod:4)EKLK(UniMod:2114)	10956.67	1396.68	2161.37	1395.49	2820.66	2010.02	1172.45	-0.533	0.08	-0.589	0.958	0.418	-0.389
P34932	K	331	HSPA4	HSP74_HUMAN Heat shock 70 kDa protein 4	SVLEQTKLK(UniMod:2114)	27293.52	4005.26	4772.15	3858.33	3656.15	5159.89	5841.74	-0.377	-0.141	-0.485	-0.032	0.414	0.564
P34932	K	560	HSPA4	HSP74_HUMAN Heat shock 70 kDa protein 4	K(UniMod:2114)MDQPPQAK	76256.87	17669.2	16003.1	14948.1	10159.4	9429.62	8047.45	0.323	0.163	0.027	0.002	-0.157	-0.415
P34932	K	631	HSPA4	HSP74_HUMAN Heat shock 70 kDa protein 4	DK(UniMod:2114)LSGEYEK	49430.49	7192.62	7784.7	8285.6	8711.17	8267.71	9188.69	-0.406	-0.308	-0.256	0.348	0.221	0.344
P34932	K	679	HSPA4	HSP74_HUMAN Heat shock 70 kDa protein 4	LAELK(UniMod:2114)NLGQPIK	25628.79	4638.33	4984.26	5301.04	3450.44	3209.7	4045.02	-0.071	0.016	0.067	-0.021	-0.176	0.128
P34932	K	719	HSPA4	HSP74_HUMAN Heat shock 70 kDa protein 4	IISSFKNK(UniMod:2114)	41133.29	8028.72	6515.29	7350.54	6468.8	6338.93	6431.01	0.02	-0.299	-0.162	0.185	0.104	0.096
P35221	K	683	CTNNA1	CTNA1_HUMAN Catenin alpha-1	AK(UniMod:2114)IAEQVASFQEEK	6599.98	1357.97	1154.28		1881.19	1153.19	1053.35	-0.179	-0.344		0.737	0.023	-0.043
P35221	K	889	CTNNA1	CTNA1_HUMAN Catenin alpha-1	K(UniMod:2114)HVNPVQALSEFK	3452.554		1856.06	531.108	401.691	663.695			1.191	-0.683	-0.64	0.076
P35232	K	202	PHB1	PHB1_HUMAN Prohibitin 1	FVVEK(UniMod:2114)AEQQK	88950.4	14751.2	15279.1	12006.5	16790.4	15706.9	14416.3	-0.195	-0.101	-0.45	0.365	0.239	0.085
P35232	K	208	PHB1	PHB1_HUMAN Prohibitin 1	K(UniMod:2114)AAIISAEGDSK	57353.97	8206.4	9224.14	9747.04	9518.89	11117.5	9540	-0.409	-0.198	-0.12	0.178	0.372	0.121
P35240	K	579	NF2	MERL_HUMAN Merlin	K(UniMod:2114)LTLQSAK	61734.8	12346.7	12533.3	10786.1	9584.49	8670.96	7813.25	0.068	0.023	-0.121	0.187	-0.044	-0.171
P35241	K	371	RDX	RADI_HUMAN Radixin	K(UniMod:2114)ALELDQER	11268.69	2968.6		1786.26	2447.59	2464.32	1601.92	0.201		-0.541	0.441	0.319	-0.206
P35241	K	400	RDX	RADI_HUMAN Radixin	AAEEAK(UniMod:2114)SAIAK	18470.73	2915.62	3832.36	3125.57	2403.54	2442.08	3751.56	-0.287	0.07	-0.196	-0.047	-0.156	0.56
P35241	K	436	RDX	RADI_HUMAN Radixin	IALLEEAKK(UniMod:2114)	20289.18	3382.12	5283.18	2643.64	2688.88	3037.78	3253.58	-0.191	0.415	-0.556	-0.003	0.041	0.237
P35241	K	526	RDX	RADI_HUMAN Radixin	K(UniMod:2114)QLQALSSELAQAR	8961.84	1991.57	1963.36	1193.04	1691.21	1091.32	1031.34	0.236	0.177	-0.513	0.519	-0.245	-0.23
P35244	K	33	RPA3	RFA3_HUMAN Replication protein A 14 kDa subunit	LEK(UniMod:2114)IHPTGK	3999.844		1220.44	1046.65	801.57	533.001	398.183		0.503	0.241	0.351	-0.182	-0.671
P35249	K	13	RFC4	RFC4_HUMAN Replication factor C subunit 4	GTSISTK(UniMod:2114)PPLTK	22828.24	3826.45	3382.48	5415.42	3403.39	3226.92	3573.58	-0.314	-0.325	0.187	0.188	0.044	0.163
P35251	K	5	RFC1	RFC1_HUMAN Replication factor C subunit 1	K(UniMod:2114)FFGVIPSGK	93485.18	23779.2	23795.7	25555.1	6316.32	7375.91	6662.95	0.666	0.652	0.782	-0.74	-0.639	-0.777
P35251	K	306	RFC1	RFC1_HUMAN Replication factor C subunit 1	SSADK(UniMod:2114)IGEVSSPK	34778.61	5951.19	5892.42	9116.87	4136.03	5407.6	4274.5	-0.133	-0.162	0.495	-0.151	0.113	-0.217
P35251	K	318	RFC1	RFC1_HUMAN Replication factor C subunit 1	ASSK(UniMod:2114)LAIMK	81475.29	17324.9	17933.8	21152.9	8162.94	7241.65	9659.1	0.252	0.287	0.552	-0.327	-0.622	-0.198
P35251	K	339	RFC1	RFC1_HUMAN Replication factor C subunit 1	EIEPVASK(UniMod:2114)R	109160.5	20596.9	23561.9	23442.3	15692.8	11307.5	14559.1	0.006	0.186	0.206	0.121	-0.474	-0.101
P35251	K	634	RFC1	RFC1_HUMAN Replication factor C subunit 1	FGK(UniMod:2114)FSGK	84831.4	17745.7	15694.2	15998.5	11143.4	12098.6	12151	0.126	-0.066	-0.011	-0.038	-0.042	-0.027
P35268	K	10	RPL22	RL22_HUMAN Large ribosomal subunit protein eL22	LVVK(UniMod:2114)GGK	4418254	846921	815621	911221	619577	663773	561141	0.034	-0.03	0.057	-0.049	0.109	-0.178
P35268	K	52	RPL22	RL22_HUMAN Large ribosomal subunit protein eL22	VNGK(UniMod:2114)AGNLGGGVVTIER	210760.83	47232.8	1985.23	51925	38340	37045	34232.8	0.735	-3.847	0.789	0.802	0.811	0.652
P35268	K	69	RPL22	RL22_HUMAN Large ribosomal subunit protein eL22	SK(UniMod:2114)ITVTSEVPFSK	71716	13576.4	12405.8	12926.4	10250.9	11234.8	11321.7	0	-0.14	-0.153	-0.037	0.154	0.119
P35268	K	80	RPL22	RL22_HUMAN Large ribosomal subunit protein eL22	ITVTSEVPFSK(UniMod:2114)R	153840.5	26564.7	27647.6	30068.7	21451.9	22245	25862.6	-0.129	-0.081	-0.033	-0.069	0.042	0.214
P35268	K	84	RPL22	RL22_HUMAN Large ribosomal subunit protein eL22	YLK(UniMod:2114)YLTK	91814.5	14640.5	15078.5	18883.6	16078.4	13845.7	13287.8	-0.244	-0.211	0.041	0.259	0.102	-0.003
P35268	K	107	RPL22	RL22_HUMAN Large ribosomal subunit protein eL22	VVANSK(UniMod:2114)ESYELR	146170.2	23010.8	25860.3	25102.1	24909.4	22435.8	24851.8	-0.271	-0.112	-0.228	0.212	0.12	0.222
P35269	K	83	GTF2F1	T2FA_HUMAN General transcription factor IIF subunit 1	K(UniMod:2114)YGIVLK	99535.49	24277.5	27260.3	27782.9	6900.2	6566.53	6748.06	0.677	0.905	0.753	-0.605	-0.804	-0.983
P35269	K	242	GTF2F1	T2FA_HUMAN General transcription factor IIF subunit 1	APLAK(UniMod:2114)GGR	101171	17990.3	21804.7	18762.9	13134.9	14109.3	15368.9	-0.071	0.266	-0.129	0.008	-0.017	-0.112
P35269	K	407	GTF2F1	T2FA_HUMAN General transcription factor IIF subunit 1	AAASK(UniMod:2114)LEQGK	344142.4	63075.2	70330.9	68998.2	45694.6	46350.4	49693.1	-0.026	0.191	-0.015	0.042	-0.066	-0.184
P35269	K	421	GTF2F1	T2FA_HUMAN General transcription factor IIF subunit 1	VSEMPAAK(UniMod:2114)R	227548.6	51966.7	54273.1	52641.5	23017.1	22836.7	22813.5	0.391	0.514	0.291	-0.251	-0.391	-0.611
P35520	K	30	CBS	CBS_HUMAN Cystathionine beta-synthase	GSLEK(UniMod:2114)GSPEDK	16527.45	3967.05	1606.8	2258.2	3349.64	2087	3258.76	0.391	-0.97	-0.428	0.611	-0.11	0.448
P35579	K	29	MYH9	MYH9_HUMAN Myosin-9	NFINNPLAQADWAAK(UniMod:2114)K	4437				1039.56	1821.8	1575.64				-0.25	0.538	0.313
P35579	K	30	MYH9	MYH9_HUMAN Myosin-9	K(UniMod:2114)LVWVPSDK	134280.3	21845.5	28354.2	23087.7	19238.9	20260.3	21493.7	-0.222	0.131	-0.181	0.013	0.066	0.136
P35579	K	74	MYH9	MYH9_HUMAN Myosin-9	DDIQK(UniMod:2114)MNPPK	45709.42	7982.44	7395.57	10218.4	6246.61	7049.37	6817.03	-0.113	-0.246	0.204	-0.048	0.105	0.041
P35579	K	199	MYH9	MYH9_HUMAN Myosin-9	VIQYLAYVASSHK(UniMod:2114)SK	28256.01	4158.86	4504.9	5596.35	4592.16	3617.25	5786.49	-0.359	-0.267	0.03	0.203	-0.163	0.499
P35579	K	201	MYH9	MYH9_HUMAN Myosin-9	VIQYLAYVASSHKSK(UniMod:2114)	28256.01	4158.86	4504.9	5596.35	4592.16	3617.25	5786.49	-0.359	-0.267	0.03	0.203	-0.163	0.499
P35579	K	299	MYH9	MYH9_HUMAN Myosin-9	TDLLLEPYNK(UniMod:2114)YR	323696.8	44313.1	49260	49287.3	59671.8	65048.8	56115.8	-0.471	-0.341	-0.356	0.378	0.481	0.252
P35579	K	403	MYH9	MYH9_HUMAN Myosin-9	DYVQK(UniMod:2114)AQTK	84851.4	13708	14198.7	13433.1	15537.8	13530.5	14443.3	-0.242	-0.214	-0.31	0.358	0.137	0.215
P35579	K	435	MYH9	MYH9_HUMAN Myosin-9	INK(UniMod:2114)ALDK	77989.6	11808.2	11187	11508	14939.1	13497.7	15049.6	-0.327	-0.428	-0.403	0.431	0.264	0.405
P35579	K	540	MYH9	MYH9_HUMAN Myosin-9	ATDK(UniMod:2114)SFVEK	49957.96	8798.81	7783.29	3918.23	9354.46	8690.37	11412.8	-0.049	-0.249	-1.255	0.458	0.33	0.708
P35579	K	565	MYH9	MYH9_HUMAN Myosin-9	DK(UniMod:2114)ADFC(UniMod:4)IIHYAGK	8719.806	1289.24	867.407	1794.8	815.969	1851.12	2101.27	-0.278	-0.872	0.161	-0.519	0.642	0.809
P35579	K	651	MYH9	MYH9_HUMAN Myosin-9	TVGQLYK(UniMod:2114)EQLAK	87571.2	14124.3	14833.7	13621.1	15878.1	14318.2	14795.8	-0.245	-0.197	-0.336	0.343	0.173	0.205
P35579	K	760	MYH9	MYH9_HUMAN Myosin-9	IGQSK(UniMod:2114)VFFR	22290.12	3718.28	2593.53	4683.27	4100.77	4560.25	2634.02	-0.158	-0.7	0.137	0.403	0.534	-0.273
P35579	K	821	MYH9	MYH9_HUMAN Myosin-9	NC(UniMod:4)AAYLK(UniMod:2114)LR	168199.2	26363.8	26724.6	24902.7	31367.1	29331.7	29509.3	-0.283	-0.286	-0.404	0.386	0.268	0.262
P35579	K	835	MYH9	MYH9_HUMAN Myosin-9	VK(UniMod:2114)PLLQVSR	197727.3	35567.4	32250.1	30922.1	29270.5	32065.7	37651.5	-0.084	-0.248	-0.324	0.054	0.164	0.381
P35579	K	856	MYH9	MYH9_HUMAN Myosin-9	EEELVK(UniMod:2114)VR	179472	30570.5	27342.2	29029.6	29769.2	30959.8	31800.7	-0.166	-0.35	-0.279	0.215	0.25	0.273
P35579	K	860	MYH9	MYH9_HUMAN Myosin-9	EK(UniMod:2114)QLAAENR	247670.2	42436.9	42024.3	38975.4	43482	39142.3	41609.3	-0.158	-0.195	-0.319	0.296	0.123	0.196
P35579	K	910	MYH9	MYH9_HUMAN Myosin-9	K(UniMod:2114)QELEEIC(UniMod:4)HDLEAR	29830.71	1701.5	2771.3	2928.49	6329.87	9980.6	6118.95	-1.496	-0.815	-0.751	0.818	1.454	0.733
P35579	K	961	MYH9	MYH9_HUMAN Myosin-9	QK(UniMod:2114)LQLEK	74785.2	11503.3	12540	11191.1	14164.2	13119.9	12266.7	-0.31	-0.209	-0.389	0.409	0.277	0.165
P35579	K	966	MYH9	MYH9_HUMAN Myosin-9	LQLEK(UniMod:2114)VTTEAK	120068.5	17187.9	17760.4	22627.1	17509.6	21262.9	23720.6	-0.406	-0.382	-0.048	0.04	0.298	0.441
P35579	K	974	MYH9	MYH9_HUMAN Myosin-9	VTTEAKLK(UniMod:2114)	224221.3	36337.2	37548.7	34933.8	32965.5	42102.5	40333.6	-0.235	-0.21	-0.33	0.044	0.376	0.298
P35579	K	975	MYH9	MYH9_HUMAN Myosin-9	K(UniMod:2114)LEEEQIILEDQNC(UniMod:4)K	23733.54	2916.26	4217.03	2751.05	5000.79	3363.33	5485.08	-0.59	-0.08	-0.712	0.607	0.014	0.704
P35579	K	1014	MYH9	MYH9_HUMAN Myosin-9	IAEFTTNLTEEEEK(UniMod:2114)SK	14515.92	2698.52	1834.26	1391.35	3298.95	2807.77	2485.07	0.015	-0.565	-0.979	0.724	0.47	0.278
P35579	K	1016	MYH9	MYH9_HUMAN Myosin-9	IAEFTTNLTEEEEKSK(UniMod:2114)	14515.92	2698.52	1834.26	1391.35	3298.95	2807.77	2485.07	0.015	-0.565	-0.979	0.724	0.47	0.278
P35579	K	1024	MYH9	MYH9_HUMAN Myosin-9	NK(UniMod:2114)HEAMITDLEER	63766.75	13071.3	11383	10456.6	10936.8	10684.9	7234.15	0.121	-0.101	-0.239	0.283	0.228	-0.35
P35579	K	1081	MYH9	MYH9_HUMAN Myosin-9	K(UniMod:2114)EEELQAALAR	76780.7	12799.7	11977.9	14654.3	12049.2	11423.3	13876.3	-0.193	-0.312	-0.036	0.139	0.04	0.306
P35579	K	1173	MYH9	MYH9_HUMAN Myosin-9	EQEVNILK(UniMod:2114)K	141261.6	22174.3	20265.2	24619.8	21545.4	24937.3	27719.6	-0.278	-0.43	-0.165	0.1	0.289	0.427
P35579	K	1174	MYH9	MYH9_HUMAN Myosin-9	EQEVNILKK(UniMod:2114)	141261.6	22174.3	20265.2	24619.8	21545.4	24937.3	27719.6	-0.278	-0.43	-0.165	0.1	0.289	0.427
P35579	K	1193	MYH9	MYH9_HUMAN Myosin-9	QK(UniMod:2114)HSQAVEELAEQLEQTK	53238.83	4874.22	3755.85	3137.36	13454.4	14245.2	13771.8	-0.782	-1.181	-1.456	1.102	1.163	1.099
P35579	K	1212	MYH9	MYH9_HUMAN Myosin-9	VK(UniMod:2114)ANLEK	209785.2	33225.6	28520.9	37566.3	35518.2	36770.2	38184	-0.266	-0.509	-0.127	0.249	0.278	0.317
P35579	K	1219	MYH9	MYH9_HUMAN Myosin-9	AK(UniMod:2114)QTLENER	145959.1	19521.1	18777.7	24845.8	29775	23508.6	29530.9	-0.493	-0.572	-0.184	0.535	0.172	0.486
P35579	K	1240	MYH9	MYH9_HUMAN Myosin-9	VLLQGK(UniMod:2114)GDSEHK	40888.75	5884.71	8722.09	5263.08	7339.35	6822.87	6856.65	-0.392	0.153	-0.592	0.345	0.219	0.211
P35579	K	1249	MYH9	MYH9_HUMAN Myosin-9	K(UniMod:2114)VEAQLQELQVK	179016.7	32102.1	31188.4	30981.8	23992.3	30489	30263.1	-0.087	-0.151	-0.177	-0.088	0.236	0.21
P35579	K	1324	MYH9	MYH9_HUMAN Myosin-9	QK(UniMod:2114)LSLSTK	214946.8	33767.6	36170	36323.4	36966.8	32230.4	39488.6	-0.281	-0.205	-0.215	0.268	0.049	0.327
P35579	K	1332	MYH9	MYH9_HUMAN Myosin-9	LSLSTKLK(UniMod:2114)	452814.9	71361.2	80368.4	80112.8	67156.7	75865.6	77950.2	-0.277	-0.128	-0.148	0.055	0.209	0.233
P35579	K	1338	MYH9	MYH9_HUMAN Myosin-9	QVEDEK(UniMod:2114)NSFR	38589.57	7252.03	5033.89	4742.13	5477.14	8424.9	7659.48	0.009	-0.54	-0.642	0.023	0.623	0.47
P35579	K	1357	MYH9	MYH9_HUMAN Myosin-9	HNLEK(UniMod:2114)QIATLHAQVADMK	12205.82		1434.96	1367.17	2856.98	3581.03	2965.68		-0.88	-0.965	0.555	0.86	0.573
P35579	K	1370	MYH9	MYH9_HUMAN Myosin-9	QIATLHAQVADMK(UniMod:2114)K	20532.96	1878.34	3740.65	4444.3	3462.87	3654.86	3351.94	-1.018	-0.047	0.186	0.283	0.34	0.2
P35579	K	1371	MYH9	MYH9_HUMAN Myosin-9	QIATLHAQVADMKK(UniMod:2114)	20532.96	1878.34	3740.65	4444.3	3462.87	3654.86	3351.94	-1.018	-0.047	0.186	0.283	0.34	0.2
P35579	K	1392	MYH9	MYH9_HUMAN Myosin-9	LQK(UniMod:2114)DLEGLSQR	52645.27	8730.42	9936.81	8320.96	8297.93	7120.55	10238.6	-0.196	-0.032	-0.304	0.15	-0.092	0.416
P35579	K	1404	MYH9	MYH9_HUMAN Myosin-9	HEEK(UniMod:2114)VAAYDK	36825.56	5315.1	6820.48	5050.45	8645.15	6033.03	4961.35	-0.378	-0.041	-0.49	0.743	0.203	-0.095
P35579	K	1410	MYH9	MYH9_HUMAN Myosin-9	VAAYDK(UniMod:2114)LEK	519647.3	82590.3	82979.8	92102.5	88068.2	86118.9	87787.6	-0.267	-0.283	-0.148	0.245	0.191	0.204
P35579	K	1441	MYH9	MYH9_HUMAN Myosin-9	QSAC(UniMod:4)NLEK(UniMod:2114)K	18819.88	2991.45	3954.44	2501.32	2602.12	3185.17	3585.38	-0.248	0.132	-0.545	-0.03	0.24	0.395
P35579	K	1445	MYH9	MYH9_HUMAN Myosin-9	K(UniMod:2114)FDQLLAEEK	191512.3	31320.2	33486.6	33453.2	28815.1	33244.3	31192.9	-0.224	-0.151	-0.168	0.074	0.259	0.152
P35579	K	1459	MYH9	MYH9_HUMAN Myosin-9	TISAK(UniMod:2114)YAEER	354853.8	57681.4	51155.7	57653.7	64138.2	62634	61590.8	-0.231	-0.427	-0.27	0.341	0.285	0.246
P35579	K	1477	MYH9	MYH9_HUMAN Myosin-9	ETK(UniMod:2114)ALSLAR	418560.1	69264.3	71530.3	72821.4	62163.6	70441.5	72339	-0.207	-0.184	-0.174	0.056	0.215	0.238
P35579	K	1518	MYH9	MYH9_HUMAN Myosin-9	DDVGK(UniMod:2114)SVHELEK	32350.72	6834.43	4017.16	5211.32	5432.62	5297.36	5557.83	0.16	-0.629	-0.27	0.248	0.19	0.244
P35579	K	1525	MYH9	MYH9_HUMAN Myosin-9	SVHELEK(UniMod:2114)SK	40325.79	5903.15	7842.38	6097.44	7308.83	5324.13	7849.86	-0.37	0.017	-0.362	0.357	-0.122	0.423
P35579	K	1614	MYH9	MYH9_HUMAN Myosin-9	K(UniMod:2114)LEMDLK	77125.7	11733.1	13582.1	14910.1	11984.3	13264.9	11651.2	-0.325	-0.136	-0.018	0.125	0.25	0.047
P35579	K	1642	MYH9	MYH9_HUMAN Myosin-9	K(UniMod:2114)LQAQMK	22946.44	3860.87	4068.8	4991.86	4093.43	3417.42	2514.06	-0.155	-0.102	0.177	0.348	0.067	-0.392
P35579	K	1724	MYH9	MYH9_HUMAN Myosin-9	GALALEEK(UniMod:2114)R	540147.6	91694.4	85491.2	89650	87290.6	92284.6	93736.8	-0.172	-0.296	-0.243	0.176	0.235	0.242
P35579	K	1793	MYH9	MYH9_HUMAN Myosin-9	VK(UniMod:2114)LQEMEGTVK	106973.2	16955.7	21941.5	21534.7	14028.4	14861.5	17651.4	-0.251	0.098	0.055	-0.105	-0.043	0.189
P35579	K	1806	MYH9	MYH9_HUMAN Myosin-9	YK(UniMod:2114)ASITALEAK	478153.1	73410.1	86560.7	86427.2	69755.4	77579.5	84420.2	-0.313	-0.098	-0.116	0.033	0.165	0.271
P35579	K	1828	MYH9	MYH9_HUMAN Myosin-9	IAQLEEQLDNETK(UniMod:2114)ER	6156.572	1235.05	531.865	1200.95	1365.43	890.467	932.81	0.132	-1.106	0.053	0.696	0.058	0.11
P35579	K	1845	MYH9	MYH9_HUMAN Myosin-9	LK(UniMod:2114)DVLLQVDDER	67954.18	10063.4	12945.5	8660.18	12012.5	11267.9	13004.7	-0.355	-0.014	-0.61	0.319	0.206	0.397
P35579	K	1918	MYH9	MYH9_HUMAN Myosin-9	EVSSLK(UniMod:2114)NK	236708.9				78603.5	75496.9	82608.5				0.215	0.136	0.25
P35579	K	1920	MYH9	MYH9_HUMAN Myosin-9	EVSSLKNK(UniMod:2114)	255023.4	77278	84367.9	93377.5				-0.332	-0.228	-0.098
P35580	K	206	MYH10	MYH10_HUMAN Myosin-10	K(UniMod:2114)DHNIPGELER	28665.13	6614.18	4805.08	4641.3	4144.96	5194.98	3264.63	0.307	-0.186	-0.254	0.033	0.4	-0.358
P35580	K	547	MYH10	MYH10_HUMAN Myosin-10	ATDK(UniMod:2114)TFVEK	43063.67	5866.39	8524.65	6469.75	7309.1	7619.16	7274.62	-0.476	0.031	-0.385	0.241	0.343	0.188
P35580	K	767	MYH10	MYH10_HUMAN Myosin-10	IGQSK(UniMod:2114)IFFR	1015423	185756	185990	175338	148272	161254	158813	-0.056	-0.086	-0.189	0.019	0.182	0.072
P35580	K	1284	MYH10	MYH10_HUMAN Myosin-10	VELAEKASK(UniMod:2114)	19032.75	2610.52	2613.89	4375.23	2472.24	2916.18	4044.69	-0.438	-0.468	0.256	-0.117	0.163	0.547
P35580	K	1411	MYH10	MYH10_HUMAN Myosin-10	LEEK(UniMod:2114)ALAYDK	10397.15	2640.03	1847.88	2400.81		2136.16	1372.27	0.185	-0.361	-0.002		0.321	-0.405
P35580	K	1417	MYH10	MYH10_HUMAN Myosin-10	ALAYDK(UniMod:2114)LEK	23074.14	4648.68	4330.12	1838.26	4535.77	3445.43	4275.88	0.143	0.009	-1.246	0.508	0.153	0.376
P35613	K	179	BSG	BASI_HUMAN Basigin	GGVVLK(UniMod:2114)EDALPGQK	27167.88	4276.59	5003.74	5173.59	4109.38	4746.45	3858.13	-0.265	-0.041	-0.02	0.066	0.298	-0.095
P35637	K	264	FUS	FUS_HUMAN RNA-binding protein FUS	GGFNK(UniMod:2114)FGGPR	76379.89	17654.6	16839.6	14747.5	9123.53	9837.09	8177.57	0.287	0.221	0.039	-0.173	-0.038	-0.393
P35637	K	312	FUS	FUS_HUMAN RNA-binding protein FUS	QIGIIK(UniMod:2114)TNK	164280.6	28087	30366.9	33129	24342.1	24185	24170.6	-0.204	-0.089	0.046	0.081	0.099	0.01
P35637	K	316	FUS	FUS_HUMAN RNA-binding protein FUS	K(UniMod:2114)TGQPMINLYTDR	105327.36	26420.8	20286.2	26569.4	12178.3	10844.9	9027.76	0.469	0.09	0.488	-0.157	-0.297	-0.65
P35637	K	365	FUS	FUS_HUMAN RNA-binding protein FUS	EFSGNPIK(UniMod:2114)VSFATR	45884.64	8822.96	9135.8	9260.49	5589.79	6733.38	6342.22	-0.018	0.034	0.063	-0.184	0.111	-0.064
P35637	K	510	FUS	FUS_HUMAN RNA-binding protein FUS	GGFGPGK(UniMod:2114)MDSR	145438.4	34580	33378.8	33705.5	13240.2	16300	14233.9	0.388	0.339	0.362	-0.505	-0.179	-0.463
P35658	K	1076	NUP214	NU214_HUMAN Nuclear pore complex protein Nup214	TVK(UniMod:2114)HGAPSPSHPISAPQAAAAAALR	9264.35	2065.16	1769.61	1217.64	1481.97	1145.25	1584.72	0.318	-0.006	-0.628	0.196	-0.189	0.252
P35908	K	286	KRT2	K22E_HUMAN Keratin, type II cytoskeletal 2 epidermal	TAAENDFVTLK(UniMod:2114)K	6421.94	1427.04		1486.82	1111.01	1108.27	1288.8	0.332		0.259	-0.299	-0.163	-0.099
P35908	K	287	KRT2	K22E_HUMAN Keratin, type II cytoskeletal 2 epidermal	TAAENDFVTLKK(UniMod:2114)	6421.94	1427.04		1486.82	1111.01	1108.27	1288.8	0.332		0.259	-0.299	-0.163	-0.099
P35908	K	414	KRT2	K22E_HUMAN Keratin, type II cytoskeletal 2 epidermal	LQGEIAHVK(UniMod:2114)K	14640.09				5878.34	4243.98	4517.77				0.183	-0.148	-0.211
P35908	K	415	KRT2	K22E_HUMAN Keratin, type II cytoskeletal 2 epidermal	LQGEIAHVKK(UniMod:2114)	14640.09				5878.34	4243.98	4517.77				0.183	-0.148	-0.211
P35908	K	482	KRT2	K22E_HUMAN Keratin, type II cytoskeletal 2 epidermal	K(UniMod:2114)LLEGEEC(UniMod:4)R	32975.41	4499.82	4908.36	4554.15	6062.87	6226.31	6723.9	-0.101	-0.232	-0.215	0.06	0.237	0.195
P35998	K	116	PSMC2	PRS7_HUMAN 26S proteasome regulatory subunit 7	YIINVK(UniMod:2114)QFAK	55174.81	6099.59	12195.1	12325.1	7382.9	7559.23	9612.89	-0.838	0.235	0.214	-0.002	0.001	0.333
P36405	K	11	ARL3	ARL3_HUMAN ADP-ribosylation factor-like protein 3	LK(UniMod:2114)SAPDQEVR	217556.6	39863.5	39958	41344.5	35143.6	29455.2	31791.8	-0.047	-0.203	0.083	0.088	-0.031	0.053
P36578	K	14	RPL4	RL4_HUMAN Large ribosomal subunit protein uL4	PLISVYSEK(UniMod:2114)GESSGK	57587.15	9348.63	9889.11	10948.1	9201.22	9929.81	8270.28	-0.26	-0.229	-0.091	0.186	0.314	0.024
P36578	K	20	RPL4	RL4_HUMAN Large ribosomal subunit protein uL4	GESSGK(UniMod:2114)NVTLPAVFK	40607.02	6980.19	9573.67	7806.64	6503.98	5508.15	4234.39	-0.136	0.269	-0.034	0.231	0.009	-0.397
P36578	K	165	RPL4	RL4_HUMAN Large ribosomal subunit protein uL4	TK(UniMod:2114)EAVLLLK	73926.3	11570.2	12328	15553.7	10468.4	12422.7	11583.3	-0.307	-0.266	0.061	0.018	0.282	0.155
P36578	K	172	RPL4	RL4_HUMAN Large ribosomal subunit protein uL4	EAVLLLK(UniMod:2114)K	148348.9	26770.7	26132.2	32605.3	20316.3	21512.8	21011.6	-0.091	-0.177	0.133	-0.021	0.08	0.019
P36578	K	173	RPL4	RL4_HUMAN Large ribosomal subunit protein uL4	EAVLLLKK(UniMod:2114)	148348.9	26770.7	26132.2	32605.3	20316.3	21512.8	21011.6	-0.091	-0.177	0.133	-0.021	0.08	0.019
P36578	K	175	RPL4	RL4_HUMAN Large ribosomal subunit protein uL4	LK(UniMod:2114)AWNDIK	32046.74	5415.41	5546.19	6424.59	4387.02	4872.25	5401.28	-0.197	-0.214	-0.01	-0.032	0.137	0.259
P36578	K	182	RPL4	RL4_HUMAN Large ribosomal subunit protein uL4	AWNDIKK(UniMod:2114)	45967.34	8036.13	8751.51	8500.24	6198.17	6591.23	7890.06	-0.147	-0.074	-0.125	-0.052	0.054	0.287
P36578	K	294	RPL4	RL4_HUMAN Large ribosomal subunit protein uL4	ILK(UniMod:2114)SPEIQR	61418.37	11778.4	9600.23	12259.8	9311.03	9521.07	8947.84	-0.014	-0.36	-0.015	0.116	0.166	0.05
P36578	K	364	RPL4	RL4_HUMAN Large ribosomal subunit protein uL4	AAAAAAALQAK(UniMod:2114)SDEK	40901.45	6781.84	8524.96	6499.25	6578.86	5858.32	6658.22	-0.225	0.054	-0.346	0.2	0.051	0.209
P36578	K	368	RPL4	RL4_HUMAN Large ribosomal subunit protein uL4	SDEK(UniMod:2114)AAVAGK	47811.62	8831.47	9186.63	7482.92	6839.19	6858.93	8612.48	-0.068	-0.062	-0.367	0.032	0.054	0.356
P36873	K	319	PPP1CC	PP1G_HUMAN Serine/threonine-protein phosphatase PP1-gamma catalytic subunit	GMITK(UniMod:2114)QAK	175275.9	40266.1	41042.5	41173.8	18237.9	18869.9	15685.7	0.425	0.283	0.442	-0.255	-0.223	-0.731
P36915	K	12	GNL1	GNL1_HUMAN Guanine nucleotide-binding protein-like 1	PFSVKQK(UniMod:2114)	1191.07		1191.07						-0.217
P36969	K	154	GPX4	GPX4_HUMAN Phospholipid hydroperoxide glutathione peroxidase GPX4	GK(UniMod:2114)GILGNAIK	58720.87	10685	9701.02	13159.1	7409.32	7639.53	10126.9	-0.076	-0.103	0.197	-0.109	-0.155	0.19
P37108	K	43	SRP14	SRP14_HUMAN Signal recognition particle 14 kDa protein	K(UniMod:2114)GTVEGFEPADNK	524869.5	105217	108728	105941	71028.5	63887.9	70067.1	0.123	0.203	0.006	-0.11	-0.267	-0.013
P37108	K	74	SRP14	SRP14_HUMAN Signal recognition particle 14 kDa protein	ISTVVSSK(UniMod:2114)EVNK	28069.26	2740.96	4819.92	5581.27	5350.69	4499.77	5076.65	-0.915	-0.067	-0.016	0.384	0.131	0.426
P37235	K	174	HPCAL1	HPCL1_HUMAN Hippocalcin-like protein 1	GAK(UniMod:2114)SDPSIVR	19559.98	3844.31	2891.9		4629.83	5554.38	2639.56	-0.202	-0.598		0.518	0.793	-0.365
P37802	K	17	TAGLN2	TAGL2_HUMAN Transgelin-2	EVQQK(UniMod:2114)IEK	424957.6	78613.8	79604.5	80620.1	60786.2	60969.6	64363.4	-0.109	-0.089	-0.073	0.047	0.061	0.107
P37802	K	79	TAGLN2	TAGL2_HUMAN Transgelin-2	K(UniMod:2114)IQASTMAFK	95673	20991.2	18468.1	19116.9	13600.1	12686.7	10810	0.167	-0.015	0.032	0.068	-0.023	-0.286
P37837	K	204	TALDO1	TALDO_HUMAN Transaldolase	K(UniMod:2114)SYEPLEDPGVK	36718.33	5434.64	6375.01	7125.73	6560.51	5229.47	5992.97	-0.338	-0.143	0.055	0.273	-0.02	0.114
P37837	K	219	TALDO1	TALDO_HUMAN Transaldolase	SVTK(UniMod:2114)IYNYYK	31638.75	4180.71	5304.52	4722.59	5506.11	5718.53	6206.29	-0.498	-0.189	-0.32	0.239	0.327	0.383
P37837	K	314	TALDO1	TALDO_HUMAN Transaldolase	K(UniMod:2114)FAADAVK	20993.6	4012.97	4240.28		3576.4	4864.4	4299.55	-0.233	-0.188		-0.059	0.418	0.178
P37840	K	45	SNCA	SYUA_HUMAN Alpha-synuclein	EGVLYVGSKTK(UniMod:2114)	18060.61	3587.72	2467.71	3649.12	2182.99	3080.52	3092.55	-0.112	-0.647	0.54	-0.142	0.143	0.162
P38117	K	11	ETFB	ETFB_HUMAN Electron transfer flavoprotein subunit beta	VLVAVK(UniMod:2114)R	32063.34	5809.24	6320.93	5560	5697.01	3752.19	4923.97	-0.063	0.084	-0.205	0.354	-0.298	0.072
P38117	K	19	ETFB	ETFB_HUMAN Electron transfer flavoprotein subunit beta	VIDYAVK(UniMod:2114)IR	3995.44	2472.36	1523.08					0.146	-0.527
P38159	K	30	RBMX	RBMX_HUMAN RNA-binding motif protein, X chromosome	ALEAVFGK(UniMod:2114)YGR	99281.7	17005.2	18829.6	16464.2	16118.9	16002.9	14860.9	-0.194	-0.064	-0.228	0.164	0.192	0.072
P38159	K	150	RBMX	RBMX_HUMAN RNA-binding motif protein, X chromosome	GPLPVK(UniMod:2114)R	2422565	433086	510153	493732	325709	334052	325833	-0.109	0.111	0.093	-0.085	-0.01	-0.059
P38159	K	217	RBMX	RBMX_HUMAN RNA-binding motif protein, X chromosome	DDGYSTK(UniMod:2114)DSYSSR	31741.23	5752.86	3424.69	4934.75	6238.02	6033.79	5357.12	-0.089	-0.854	-0.298	0.462	0.453	0.268
P38398	K	501	BRCA1	BRCA1_HUMAN Breast cancer type 1 susceptibility protein	PLTNK(UniMod:2114)LK	66942.16	13049.7	14752.9	13046.5	8664.18	8034.51	9394.37	0.106	0.217	0.068	-0.245	-0.332	0.129
P38432	K	160	COIL	COIL_HUMAN Coilin	AVTDQTVSK(UniMod:2114)K	31442.74	6934.29	5966.68	6754.45	3678	4103.56	4005.76	0.178	-0.035	0.039	-0.123	0.025	-0.141
P38432	K	167	COIL	COIL_HUMAN Coilin	NK(UniMod:2114)ATC(UniMod:4)GTVGDDNEEAK	10513.635	2550.23	2531.48	2094.87	1753.6	875.142	708.313	0.429	0.423	0.044	0.503	-0.51	-0.947
P38432	K	209	COIL	COIL_HUMAN Coilin	VQAVK(UniMod:2114)DWANQR	60805.83	13418.7	13968.1	11879.2	8446.12	6807.97	6285.74	0.201	0.263	-0.076	0.147	-0.174	-0.42
P38646	K	121	HSPA9	GRP75_HUMAN Stress-70 protein, mitochondrial	QAVTNPNNTFYATK(UniMod:2114)R	24569.04	2819.24	4060.78	2902.75	5364.85	5128.49	4292.93	-0.697	-0.213	-0.721	0.702	0.577	0.295
P38646	K	175	HSPA9	GRP75_HUMAN Stress-70 protein, mitochondrial	MK(UniMod:2114)ETAENYLGHTAK	11146.15	2583.73	1760.41	3811.01		1389.58	1601.42	0.112	-0.483	0.608		-0.371	-0.191
P38646	K	288	HSPA9	GRP75_HUMAN Stress-70 protein, mitochondrial	HIVK(UniMod:2114)EFK	42572.89	7730.51	9440.67	7201.57	5556.77	5958.91	6684.46	-0.057	0.189	-0.225	-0.063	-0.021	0.119
P38646	K	300	HSPA9	GRP75_HUMAN Stress-70 protein, mitochondrial	ETGVDLTK(UniMod:2114)DNMALQR	7868.736	1350.34	1446.87	796.656	1399.78	1326.69	1548.4	-0.13	-0.072	-0.957	0.393	0.256	0.454
P38646	K	468	HSPA9	GRP75_HUMAN Stress-70 protein, mitochondrial	NTTIPTKK(UniMod:2114)	119996	18485.8	17019.4	20935.6	21344.2	18377.4	23833.6	-0.307	-0.468	-0.193	0.371	0.096	0.446
P38646	K	612	HSPA9	GRP75_HUMAN Stress-70 protein, mitochondrial	LK(UniMod:2114)EEISK	91681.08	17319.4	14106.8	17680.1	16852.5	9528.48	16193.8	0.008	-0.33	-0.028	0.439	-0.443	0.297
P38646	K	625	HSPA9	GRP75_HUMAN Stress-70 protein, mitochondrial	K(UniMod:2114)DSETGENIR	35090.28		5811.65	5233.92	8976.21	7359.81	7708.69		-0.49	-0.665	0.65	0.304	0.346
P38646	K	654	HSPA9	GRP75_HUMAN Stress-70 protein, mitochondrial	LFEMAYKK(UniMod:2114)	15077.62	2993.88	2077.59	2496.02	2985.34	1680.03	2844.76	0.08	-0.488	-0.248	0.547	-0.341	0.393
P38919	K	19	EIF4A3	IF4A3_HUMAN Eukaryotic initiation factor 4A-III	LLK(UniMod:2114)EEDMTK	118420.4	21182.3	26368.8	26230.7	14375.9	14762.4	15500.3	-0.078	0.284	0.278	-0.239	-0.169	-0.132
P38919	K	152	EIF4A3	IF4A3_HUMAN Eukaryotic initiation factor 4A-III	K(UniMod:2114)LDYGQHVVAGTPGR	107044.7	22035.2	22436.6	19487.9	14267.4	14396.9	14420.7	0.105	0.177	-0.025	-0.124	-0.079	-0.11
P38935	K	150	IGHMBP2	SMBP2_HUMAN DNA-binding protein SMUBP-2	K(UniMod:2114)ALIALK	31725.91	9692.73	10113.4	7332.17		4587.61		0.193	0.36	-0.295		-0.588
P38935	K	976	IGHMBP2	SMBP2_HUMAN DNA-binding protein SMUBP-2	K(UniMod:2114)LSELSNQR	15696.11	4584.78	4071.4	3240.86		2382.71	1416.36	0.5	0.434	-0.086		-0.147	-0.851
P39019	K	77	RPS19	RS19_HUMAN Small ribosomal subunit protein eS19	GGAGVGSMTK(UniMod:2114)IYGGR	36872.61	7072	7463.9	7451.23	4930.25	5992.46	3962.77	-0.106	-0.051	-0.012	0.068	0.311	-0.267
P39019	K	143	RPS19	RS19_HUMAN Small ribosomal subunit protein eS19	IAGQVAAANK(UniMod:2114)K	43324.55	8247.53	7349.5	7146.62	8484.91	5036.72	7059.27	-0.135	-0.324	-0.323	0.6	-0.191	0.315
P39019	K	144	RPS19	RS19_HUMAN Small ribosomal subunit protein eS19	IAGQVAAANKK(UniMod:2114)	43324.55	8247.53	7349.5	7146.62	8484.91	5036.72	7059.27	-0.135	-0.324	-0.323	0.6	-0.191	0.315
P39023	K	120	RPL3	RL3_HUMAN Large ribosomal subunit protein uL3	FYK(UniMod:2114)NWHK	52836.49	9806.38	12808.4	9615.82	7452	5724.42	7429.47	-0.046	0.341	-0.051	0.052	-0.348	-0.005
P39023	K	155	RPL3	RL3_HUMAN Large ribosomal subunit protein uL3	K(UniMod:2114)YC(UniMod:4)QVIR	54537.16	9546.41	10277.4	7805.47	8053.5	9964.87	8889.51	-0.171	-0.062	-0.438	0.079	0.366	0.169
P39023	K	229	RPL3	RL3_HUMAN Large ribosomal subunit protein uL3	GYK(UniMod:2114)GVTSR	139051.1	20263.1	25172.7	23099.7	21411.5	24426.1	24678	-0.438	-0.123	-0.226	0.136	0.306	0.288
P39023	K	286	RPL3	RL3_HUMAN Large ribosomal subunit protein uL3	IYK(UniMod:2114)IGQGYLIK	149321.3	30173.3	28879.7	25248.5	20385.6	21993	22641.2	0.044	-0.017	-0.19	-0.027	0.062	0.072
P39023	K	294	RPL3	RL3_HUMAN Large ribosomal subunit protein uL3	IGQGYLIK(UniMod:2114)DGK	21609.78	4000.71	4163.48	2248.13	3282.33	4463.77	3451.36	-0.063	-0.004	-0.871	0.146	0.569	0.166
P39023	K	300	RPL3	RL3_HUMAN Large ribosomal subunit protein uL3	LIK(UniMod:2114)NNASTDYDLSDK	57901.05	9647.83	10194.2	11714.8	9258.1	8989.25	8096.87	-0.24	-0.158	0.064	0.196	0.133	-0.05
P39023	K	349	RPL3	RL3_HUMAN Large ribosomal subunit protein uL3	K(UniMod:2114)SLLVQTK	43699.14	8002.56	8084.05	8210.24	6793.77	6482.12	6126.4	-0.103	-0.087	-0.043	0.155	0.067	-0.046
P39023	K	356	RPL3	RL3_HUMAN Large ribosomal subunit protein uL3	SLLVQTK(UniMod:2114)R	405166.4	74922.4	71961.9	74068.2	60049.7	58313.9	65850.3	-0.092	-0.148	-0.085	0.084	0.021	0.164
P39023	K	362	RPL3	RL3_HUMAN Large ribosomal subunit protein uL3	ALEK(UniMod:2114)IDLK	113470.1	21722.2	23741.6	19425	14064	16455.9	18061.4	-0.028	0.103	-0.166	-0.16	0.046	0.148
P39023	K	366	RPL3	RL3_HUMAN Large ribosomal subunit protein uL3	IDLK(UniMod:2114)FIDTTSK	84322.9	16424.9	14761.2	19539.2	10675.9	11832.9	11088.8	0.012	-0.14	0.286	-0.115	0.013	-0.113
P39023	K	373	RPL3	RL3_HUMAN Large ribosomal subunit protein uL3	FIDTTSK(UniMod:2114)FGHGR	68424.82	13376.5	13373.4	13027.1	10351.7	9236.63	9059.49	0.002	0.004	-0.013	0.127	-0.058	-0.118
P39023	K	385	RPL3	RL3_HUMAN Large ribosomal subunit protein uL3	FQTMEEK(UniMod:2114)K	14649.27		2776.52	3940.52	3207.75	2234.34	2490.14		-0.295	0.231	0.406	-0.136	-0.012
P39023	K	393	RPL3	RL3_HUMAN Large ribosomal subunit protein uL3	AFMGPLK(UniMod:2114)K	188392.9	42556.1	36703.5	35001	23027.6	24555.3	26549.4	0.227	0.016	-0.032	-0.164	-0.092	-0.012
P39023	K	394	RPL3	RL3_HUMAN Large ribosomal subunit protein uL3	AFMGPLKK(UniMod:2114)	188392.9	42556.1	36703.5	35001	23027.6	24555.3	26549.4	0.227	0.016	-0.032	-0.164	-0.092	-0.012
P39023	K	399	RPL3	RL3_HUMAN Large ribosomal subunit protein uL3	IAK(UniMod:2114)EEGA	30264.68	4583.26	6122.49	6184.98	4955.75	4040.24	4377.96	-0.368	0.052	0.088	0.239	-0.076	0.008
P39748	K	201	FEN1	FEN1_HUMAN Flap endonuclease 1	K(UniMod:2114)LPIQEFHLSR	61803.54	16353.7	13056.2	11517.5	6288.46	7284.91	7302.77	0.52	0.057	-0.061	-0.289	-0.1	-0.184
P39748	K	354	FEN1	FEN1_HUMAN Flap endonuclease 1	VTGSLSSAK(UniMod:2114)R	32807.1	9190.88	6695.92	7778.59	3065.22	2906.63	3169.86	0.677	0.081	0.361	-0.338	-0.437	-0.4
P39748	K	375	FEN1	FEN1_HUMAN Flap endonuclease 1	TGAAGK(UniMod:2114)FK	958529	163572	183043	192817	135239	138820	145038	-0.189	-0.165	-0.027	0.106	0.121	0.096
P40121	K	127	CAPG	CAPG_HUMAN Macrophage-capping protein	YQEGGVESAFHK(UniMod:2114)TSTGAPAAIK	39057.48	8024.62	8847.09	5654.19	5522.18	5247.4	5762	0.182	0.227	-0.505	-0.059	0.038	0.06
P40121	K	145	CAPG	CAPG_HUMAN Macrophage-capping protein	LYQVKGK(UniMod:2114)	18946.22	4335.83	2767.17	4046.43	2040.16	3914.89	1841.74	0.386	-0.357	0.104	-0.403	0.708	-0.494
P40123	K	288	CAP2	CAP2_HUMAN Adenylyl cyclase-associated protein 2	TYK(UniMod:2114)NPSLR	57862.56	9243.45	8077.19	11611.6	9705.35	8897.57	10327.4	-0.214	-0.528	0.083	0.22	0.103	0.28
P40227	K	10	CCT6A	TCPZ_HUMAN T-complex protein 1 subunit zeta	TLNPK(UniMod:2114)AEVAR	287480.1	50215.1	54686.9	50610.9	42064.6	45626.5	44276.1	-0.177	-0.056	-0.173	0.082	0.174	0.092
P40227	K	127	CCT6A	TCPZ_HUMAN T-complex protein 1 subunit zeta	IITEGFEAAK(UniMod:2114)EK	76972.4	13571.6	11656.2	14766.8	12663.7	10667.9	13646.2	-0.161	-0.383	-0.046	0.253	-0.019	0.298
P40227	K	129	CCT6A	TCPZ_HUMAN T-complex protein 1 subunit zeta	EK(UniMod:2114)ALQFLEEVK	37370.96	3331.66	4176.85	2662.85	7705.39	8545.01	10949.2	-0.965	-0.641	-1.296	0.759	0.883	1.202
P40227	K	199	CCT6A	TCPZ_HUMAN T-complex protein 1 subunit zeta	HK(UniMod:2114)SETDTSLIR	33155.76	5288.49	7118.91	3722.97	6337.23	6215.19	4472.97	-0.279	0.147	-0.793	0.496	0.442	-0.07
P40227	K	365	CCT6A	TCPZ_HUMAN T-complex protein 1 subunit zeta	FTFIEK(UniMod:2114)C(UniMod:4)NNPR	37363.78	7922.61	5161.36	6470.64	6811.16	4780.38	6217.63	0.118	-0.503	-0.182	0.414	-0.122	0.218
P40227	K	388	CCT6A	TCPZ_HUMAN T-complex protein 1 subunit zeta	HTLTQIK(UniMod:2114)DAVR	11996.93	2431.92	1759.18	2471.63	1125.96	2359.06	1849.18	0.082	-0.388	0.098	-0.515	0.527	0.137
P40429	K	134	RPL13A	RL13A_HUMAN Large ribosomal subunit protein uL13	K(UniMod:2114)FAYLGR	98056.1	18379.4	17802.6	17246.6	16714.7	14179.6	13733.2	-0.086	-0.104	-0.134	0.274	0.035	-0.042
P40429	K	159	RPL13A	RL13A_HUMAN Large ribosomal subunit protein uL13	YQAVTATLEEK(UniMod:2114)R	18243.12	3176.69	2704.58	2498.43	3910.32	3043.88	2909.22	-0.186	-0.39	-0.489	0.611	0.247	0.151
P40429	K	197	RPL13A	RL13A_HUMAN Large ribosomal subunit protein uL13	YTEVLK(UniMod:2114)THGLLV	12474.876	762.136	3702.35	1968.08	2323.76	1706.52	2012.03	-1.568	0.741	-0.155	0.538	0.09	0.297
P40925	K	110	MDH1	MDHC_HUMAN Malate dehydrogenase, cytoplasmic	IFK(UniMod:2114)SQGAALDK	63659.28	10441.7	9190.27	11101.5	8455.41	13014.9	11455.5	-0.241	-0.436	-0.168	-0.049	0.511	0.325
P40925	K	164	MDH1	MDHC_HUMAN Malate dehydrogenase, cytoplasmic	AK(UniMod:2114)AQIALK	72910.6	12503.3	10793.5	14409.4	11448.7	11739.4	12016.3	-0.185	-0.408	0.004	0.184	0.158	0.19
P40925	K	205	MDH1	MDHC_HUMAN Malate dehydrogenase, cytoplasmic	LQGK(UniMod:2114)EVGVYEALK	47976.16	9470.02	8156.51	9449.32	7115.09	7083.31	6701.91	0.026	-0.2	0.007	0.11	0.041	-0.04
P40925	K	236	MDH1	MDHC_HUMAN Malate dehydrogenase, cytoplasmic	GAAVIK(UniMod:2114)AR	177507.3	27708.1	29911.3	28936.2	33371.1	28199.7	29380.9	-0.324	-0.224	-0.277	0.44	0.135	0.193
P40926	K	78	MDH2	MDHM_HUMAN Malate dehydrogenase, mitochondrial	AAVK(UniMod:2114)GYLGPEQLPDC(UniMod:4)LK	16964.21	1211.93	1142.31	1704.18	4429.94	5149.68	3326.17	-1.197	-1.29	-0.755	1.147	1.331	0.708
P40926	K	301	MDH2	MDHM_HUMAN Malate dehydrogenase, mitochondrial	GIEK(UniMod:2114)NLGIGK	44599.2	5286.49	8294.61	7589.89	7043.51	8674.15	7710.55	-0.701	-0.059	-0.229	0.187	0.454	0.292
P40926	K	307	MDH2	MDHM_HUMAN Malate dehydrogenase, mitochondrial	NLGIGK(UniMod:2114)VSSFEEK	43603.54	1206.21	7184.7	9485	8493.58	8895.03	8339.02	-2.567	0	0.359	0.723	0.757	0.671
P40939	K	415	HADHA	ECHA_HUMAN Trifunctional enzyme subunit alpha, mitochondrial	K(UniMod:2114)ALTSFER	32310.28	3907.39	6025.69	6338.66	5572.5	5331.28	5134.76	-0.625	-0.028	0.046	0.296	0.166	0.089
P41091	K	59	EIF2S3	IF2G_HUMAN Eukaryotic translation initiation factor 2 subunit 3	STVVK(UniMod:2114)AISGVHTVR	9116.27	1804.18	1976.67	1171.03	1376.57	1709.82	1078	0.119	0.219	-0.514	0.07	0.39	-0.34
P41091	K	183	EIF2S3	IF2G_HUMAN Eukaryotic translation initiation factor 2 subunit 3	LK(UniMod:2114)HILILQNK	12077.88	1143.36	1625.44	2271.86	2220.07	1994.06	2823.09	-0.925	-0.45	0.056	0.374	0.226	0.663
P41091	K	196	EIF2S3	IF2G_HUMAN Eukaryotic translation initiation factor 2 subunit 3	IDLVK(UniMod:2114)ESQAK	30140.93	4377.05	4951.44	4868.86	5114.47	5707.28	5121.83	-0.359	-0.213	-0.215	0.207	0.372	0.152
P41091	K	421	EIF2S3	IF2G_HUMAN Eukaryotic translation initiation factor 2 subunit 3	VSAVK(UniMod:2114)ADLGK	24064.28	4353.19	4671.68	4154.51	3377.09	3390.17	4117.64	-0.036	0.034	-0.113	-0.061	-0.048	0.168
P41134	K	20	ID1	ID1_HUMAN DNA-binding protein inhibitor ID-1	VASGSTATAAAGPSC(UniMod:4)ALK(UniMod:2114)AGK	5795.015	1173.24	1532.49	2174.6	654.125		260.56	0.283	1.112	1.121	-0.175		-2.009
P41223	K	125	BUD31	BUD31_HUMAN Protein BUD31 homolog	SK(UniMod:2114)LEVGR	123038	25251.2	28202.6	24051.1	15331	13557.3	16644.8	0.04	0.282	-0.042	-0.004	-0.315	-0.018
P41236	K	12	PPP1R2	IPP2_HUMAN Protein phosphatase inhibitor 2	PIK(UniMod:2114)GILK	121461.6	27758.1	28260.1	23936.2	12723.2	14949	13835	0.36	0.206	-0.108	-0.345	-0.127	-0.042
P41236	K	18	PPP1R2	IPP2_HUMAN Protein phosphatase inhibitor 2	NK(UniMod:2114)TSTTSSMVASAEQPR	26179.74	7247.19	7451.57	5105.64	1325.99	1956.11	3093.24	0.831	0.691	0.071	-1.2	-0.653	0.204
P41236	K	42	PPP1R2	IPP2_HUMAN Protein phosphatase inhibitor 2	GNVDEELSK(UniMod:2114)K	21010.91	4650.18	3251.45	4089.8	2770.26	2875.25	3373.97	0.259	-0.437	-0.181	-0.068	-0.029	0.399
P41236	K	43	PPP1R2	IPP2_HUMAN Protein phosphatase inhibitor 2	GNVDEELSKK(UniMod:2114)	21010.91	4650.18	3251.45	4089.8	2770.26	2875.25	3373.97	0.259	-0.437	-0.181	-0.068	-0.029	0.399
P41236	K	103	PPP1R2	IPP2_HUMAN Protein phosphatase inhibitor 2	K(UniMod:2114)LAAAEGLEPK	112525.8	22451.5	22032.9	24944.6	12847.7	14847.2	15401.9	0.128	-0.079	0.026	-0.257	-0.063	0.187
P41236	K	145	PPP1R2	IPP2_HUMAN Protein phosphatase inhibitor 2	K(UniMod:2114)LHYNEGLNIK	48480.45	10634.4	10336.4	9312.11	5908.79	6486.09	5802.66	0.27	0.049	-0.177	-0.158	-0.038	-0.002
P41250	K	99	GARS1	GARS_HUMAN Glycine--tRNA ligase	AVAELK(UniMod:2114)AR	131804.3	21209.3	24057.5	23212.9	20234.6	20987.8	22102.2	-0.224	-0.109	-0.146	0.077	0.143	0.203
P41250	K	108	GARS1	GARS_HUMAN Glycine--tRNA ligase	VLEAK(UniMod:2114)ELALQPK	27741.3	4991.68	5350.9	5242.87	3656.44	3960.46	4538.95	-0.051	-0.018	-0.033	-0.131	-0.002	0.179
P41250	K	426	GARS1	GARS_HUMAN Glycine--tRNA ligase	VGISPDK(UniMod:2114)LR	4309.95	1635.03	1534.79		1140.13			0.028	-0.13		-0.123
P41250	K	477	GARS1	GARS_HUMAN Glycine--tRNA ligase	ATK(UniMod:2114)VPLVAEK	23602.59	3341.78	3360.39	4206.5	4449.35	4767.56	3477.01	-0.397	-0.455	-0.117	0.385	0.499	0.028
P41250	K	733	GARS1	GARS_HUMAN Glycine--tRNA ligase	YPLFEGQETGK(UniMod:2114)K	20150.28	3666.52	5245.74	2514.28	2173.02	3487.26	3063.46	0.01	0.46	-0.587	-0.376	0.32	0.118
P41250	K	734	GARS1	GARS_HUMAN Glycine--tRNA ligase	YPLFEGQETGKK(UniMod:2114)	20150.28	3666.52	5245.74	2514.28	2173.02	3487.26	3063.46	0.01	0.46	-0.587	-0.376	0.32	0.118
P41252	K	606	IARS1	SYIC_HUMAN Isoleucine--tRNA ligase, cytoplasmic	K(UniMod:2114)NYPDPVSIIQK	88610.8	16372.7	20835.2	14521.4	11982.8	11202.7	13696	-0.038	0.325	-0.235	-0.062	-0.169	0.121
P42166	K	13	TMPO	LAP2A_HUMAN Lamina-associated polypeptide 2, isoform alpha	PEFLEDPSVLTK(UniMod:2114)DK	24951.39	4500.76	4982.27	2765.64	4729.33	3746.35	4227.04	-0.113	0.028	-0.831	0.481	0.112	0.267
P42166	K	248	TMPO	LAP2A_HUMAN Lamina-associated polypeptide 2, isoform alpha	VHTSK(UniMod:2114)GDLPR	209688.3	42285.2	41966.4	35099.3	32813.9	30033.2	27490.3	0.04	0.024	-0.244	0.197	0.036	-0.111
P42166	K	269	TMPO	LAP2A_HUMAN Lamina-associated polypeptide 2, isoform alpha	GQLQK(UniMod:2114)LASER	505660.5	129310	122604	127010	42318.3	40981.7	43436.5	0.571	0.489	0.53	-0.517	-0.597	-0.532
P42166	K	334	TMPO	LAP2A_HUMAN Lamina-associated polypeptide 2, isoform alpha	EK(UniMod:2114)SGIQPLC(UniMod:4)PER	42792.64	10584.9	10793.8	10070.5	3250.82	4799	3293.62	0.509	0.531	0.422	-0.671	-0.143	-0.705
P42166	K	356	TMPO	LAP2A_HUMAN Lamina-associated polypeptide 2, isoform alpha	SHISDQSPLSSK(UniMod:2114)R	98213.8	21157.9	23381.6	18794.3	11878.8	12010	10991.2	0.184	0.322	-0.003	-0.126	-0.144	-0.291
P42166	K	656	TMPO	LAP2A_HUMAN Lamina-associated polypeptide 2, isoform alpha	YLWLK(UniMod:2114)DC(UniMod:4)K	30593.06	5315.34	7836.97	3826.35	5186.51	3801.43	4626.46	-0.147	0.407	-0.637	0.34	-0.142	0.123
P42166	K	667	TMPO	LAP2A_HUMAN Lamina-associated polypeptide 2, isoform alpha	NK(UniMod:2114)LASTPFK	168023.4	34755.4	32409.4	36864.2	20400.7	20775.7	22818	0.103	-0.004	0.172	-0.143	-0.15	-0.034
P42167	K	195	TMPO	LAP2B_HUMAN Lamina-associated polypeptide 2, isoforms beta/gamma	IELK(UniMod:2114)LEK	48861.05	8372.27	10178.7	9934	6848.45	6445.78	7081.85	-0.118	0.201	-0.003	0.009	-0.132	-0.016
P42167	K	207	TMPO	LAP2B_HUMAN Lamina-associated polypeptide 2, isoforms beta/gamma	AK(UniMod:2114)TPVTLK	1880289	352717	371805	385524	253670	244072	272501	0.015	0.128	0.011	-0.044	-0.154	-0.014
P42167	K	213	TMPO	LAP2B_HUMAN Lamina-associated polypeptide 2, isoforms beta/gamma	TPVTLK(UniMod:2114)QR	2222887	424567	448191	445702	308796	295262	300369	0.041	0.157	-0.02	-0.001	-0.12	-0.115
P42167	K	334	TMPO	LAP2B_HUMAN Lamina-associated polypeptide 2, isoforms beta/gamma	AEVGEK(UniMod:2114)TEER	21438.64	4411.77		3919.06	3856.76	3973.8	5277.25	-0.13		-0.432	0.093	0.082	0.472
P42167	K	393	TMPO	LAP2B_HUMAN Lamina-associated polypeptide 2, isoforms beta/gamma	YVPK(UniMod:2114)YVPLADVK	2311648	485421	486059	494616	274729	288749	282074	0.206	0.246	0.102	-0.198	-0.18	-0.233
P42167	K	401	TMPO	LAP2B_HUMAN Lamina-associated polypeptide 2, isoforms beta/gamma	YVPLADVK(UniMod:2114)SEK	77114.4	15229.6	11409.4	12549.1	12498.6	12964.1	12463.6	0.069	-0.31	-0.341	0.201	0.2	0.124
P42224	K	193	STAT1	STAT1_HUMAN Signal transducer and activator of transcription 1-alpha/beta	SDQK(UniMod:2114)QEQLLLK	117538.6	25430.3	22746.4	21866.9	15417.8	15885.5	16191.7	0.145	0.029	-0.046	-0.052	-0.078	-0.056
P42285	K	35	MTREX	MTREX_HUMAN Exosome RNA helicase MTR4	WK(UniMod:2114)GPPGSADK	512178.8	111374	101904	98709.5	70529.5	68211.4	61450.4	0.204	0.023	-0.081	0.027	-0.057	-0.174
P42285	K	369	MTREX	MTREX_HUMAN Exosome RNA helicase MTR4	GGTK(UniMod:2114)GPSNVFK	164136.2	34813.3	36614.5	34231.4	22344.1	18232.3	17900.6	0.197	0.217	0.062	0.039	-0.29	-0.282
[truncated: 3,789 more rows]
