# Supplementary material for: Porphyromonas gingivalis infection induces lysine lactylation reprogramming in human umbilical vein endothelial cells
Source: Front Cell Infect Microbiol. 2026 Jan 30;16:1706727. doi: 10.3389/fcimb.2026.1706727 (PMC12901344; doi:10.3389/fcimb.2026.1706727)
Supplement: Supplementary file 3 [file Table3.xlsx]

## Sheet: BP
Term	Count	Genes	Fold Enrichment	FDR		Term	log2(fold enrichment)	FDR	Count	class
GO:1900152~negative regulation of nuclear-transcribed mRNA catabolic process, deadenylation-dependent decay	9	SYNCRIP, DHX9, CSDE1, HNRNPD, IGF2BP1, HNRNPU, YBX1, PABPC1, PAIP1	10.7732	5.62722e-06		negative regulation of nuclear-transcribed mRNA catabolic process	3.42938	5.62722e-06	9	BP
GO:1904874~positive regulation of telomerase RNA localization to Cajal body	9	CCT3, CCT6A, CCT2, DKC1, TCP1, CCT8, CCT7, CCT5, CCT4	10.7732	5.62722e-06		positive regulation of telomerase RNA localization to Cajal body	3.42938	5.62722e-06	9	BP
GO:0051086~chaperone mediated protein folding independent of cofactor	8	CCT3, CCT6A, CCT2, TCP1, CCT8, CCT7, CCT5, CCT4	10.7732	4.12244e-05		chaperone mediated protein folding independent of cofactor	3.42938	4.12244e-05	8	BP
GO:0051096~positive regulation of helicase activity	5	MSH6, CHTOP, MSH2, MSH3, SSBP1	10.7732	0.0118641		positive regulation of helicase activity	3.42938	0.0118641	5	BP
GO:0075525~viral translational termination-reinitiation	5	EIF3L, EIF3G, EIF3D, EIF3A, EIF3B	10.7732	0.0118641		viral translational termination-reinitiation	3.42938	0.0118641	5	BP
GO:0006408~snRNA export from nucleus	4	NCBP1, NCBP2, PHAX, NCBP3	10.7732	0.0613958		snRNA export from nucleus	3.42938	0.0613958	4	BP
GO:0030951~establishment or maintenance of microtubule cytoskeleton polarity	4	CAMSAP3, LMNA, KIF2C, CKAP5	10.7732	0.0613958		establishment or maintenance of microtubule cytoskeleton polarity	3.42938	0.0613958	4	BP
GO:1905686~positive regulation of plasma membrane repair	4	CASP7, AHNAK, ANXA2, S100A10	10.7732	0.0613958		positive regulation of plasma membrane repair	3.42938	0.0613958	4	BP
GO:0031442~positive regulation of mRNA 3'-end processing	4	NCBP1, NCBP2, DHX36, CDC73	10.7732	0.0613958		positive regulation of mRNA 3'-end processing	3.42938	0.0613958	4	BP
GO:0006610~ribosomal protein import into nucleus	4	IPO11, RPL23, KPNB1, IPO5	10.7732	0.0613958		ribosomal protein import into nucleus	3.42938	0.0613958	4	BP
GO:1903450~regulation of G1 to G0 transition	3	MYBBP1A, RPL23, RRP8	10.7732	0.299727
GO:0099578~regulation of translation at postsynapse, modulating synaptic transmission	3	CYFIP1, EIF4A3, EIF4E	10.7732	0.299727
GO:0046832~negative regulation of RNA export from nucleus	3	DDX39A, TPR, NUP153	10.7732	0.299727
GO:0002188~translation reinitiation	3	MCTS1, DENR, EIF3A	10.7732	0.299727
GO:0032487~regulation of Rap protein signal transduction	3	RDX, KIF14, CBL	10.7732	0.299727
GO:1904816~positive regulation of protein localization to chromosome, telomeric region	3	GNL3L, PML, GNL3	10.7732	0.299727
GO:1903843~cellular response to arsenite ion	3	VCP, DHX36, ZFAND1	10.7732	0.299727
GO:1904871~positive regulation of protein localization to Cajal body	9	CCT3, CCT6A, CCT2, TCP1, LARP7, CCT8, CCT7, CCT5, CCT4	9.69591	2.15231e-05
GO:1904851~positive regulation of establishment of protein localization to telomere	6	CCT3, CCT6A, TCP1, CCT7, CCT5, CCT4	9.2342	0.00481294
GO:0000055~ribosomal large subunit export from nucleus	6	NPM1, XPO1, NMD3, SDAD1, MDN1, RAN	9.2342	0.00481294
GO:0033152~immunoglobulin V(D)J recombination	5	XRCC4, PRKDC, LIG4, TCF3, NHEJ1	8.97769	0.0268733
GO:0001711~endodermal cell fate commitment	5	CTR9, LEO1, PAF1, RTF1, CDC73	8.97769	0.0268733
GO:0002191~cap-dependent translational initiation	5	SLBP, NCBP1, NCBP2, EIF3D, EIF4G1	8.97769	0.0268733
GO:0070934~CRD-mediated mRNA stabilization	9	SYNCRIP, DHX9, CSDE1, HNRNPD, IGF2BP1, HNRNPU, YBX1, PABPC1, PAIP1	8.81446	5.85175e-05
GO:0075522~IRES-dependent viral translational initiation	9	MCTS1, PTBP1, SSB, CSDE1, PCBP2, DENR, EIF3D, EIF3A, EIF3B	8.81446	5.85175e-05
GO:0000463~maturation of LSU-rRNA from tricistronic rRNA transcript (SSU-rRNA, 5.8S rRNA, LSU-rRNA)	13	DDX18, PAK1IP1, PPAN, URB1, WDR12, RPF2, GTPBP4, RPL7, FTSJ3, PES1, RPL7L1, RPL35, RBM34	8.75325	9.20719e-08
GO:0090666~scaRNA localization to Cajal body	4	CCT2, DKC1, TCP1, CCT4	8.61858	0.117049
GO:0000466~maturation of 5.8S rRNA from tricistronic rRNA transcript (SSU-rRNA, 5.8S rRNA, LSU-rRNA)	4	PES1, URB1, WDR12, FTSJ3	8.61858	0.117049
GO:0046833~positive regulation of RNA export from nucleus	4	KHDRBS1, CPSF6, NCBP2, DHX9	8.61858	0.117049
GO:0007000~nucleolus organization	4	USP36, RRN3, RPS19, NOLC1	8.61858	0.117049
GO:1902115~regulation of organelle assembly	4	RDX, MSN, NF2, EZR	8.61858	0.117049
GO:0002181~cytoplasmic translation	71	RPL4, RPL5, RPL30, RPL3, RPL31, RPL34, RPLP0, RPL10A, RPL8, RPL9, RPL6, RPL7, RPS4X, RPS14, RPL7A, RPS17, RPS16, RPS19, RPL18A, RPS18, RACK1, RPLP2, RPL35, RPS11, RPS10, RPS13, RPS12, RPS9, RPL21, RPS7, RPS8, RPL23, RPS5, RPL22, RPS6, RPL13A, RPS3A, RPSA, GTPBP1, RPL37A, RPL24, RPL27, RPL26, RPL29, RPL28, RPL10, RPL12, RPL11, RPL36A, RPS15A, RPS3, RPL14, RPL13, RPS2, RPL15, RPS27A, RPL18, ZC3H15,…	8.31412	3.95578e-50
GO:0000375~RNA splicing, via transesterification reactions	19	SF3A3, SF3B4, DBR1, SF3B3, SCAF11, DDX23, PRPF8, SRRM1, PRPF4, SNRNP40, PRPF6, TRA2B, PRPF3, KHSRP, MPHOSPH10, SRSF4, SLU7, SMNDC1, SF3B1	8.18765	1.91763e-11
GO:2000767~positive regulation of cytoplasmic translation	12	SYNCRIP, PKM, DHX9, CSDE1, DHX36, HNRNPD, IGF2BP1, HNRNPU, YBX1, PABPC1, YBX3, PAIP1	8.07992	1.70202e-06
GO:0001732~formation of cytoplasmic translation initiation complex	12	EIF3M, EIF5, EIF3L, EIF3I, EIF3J, EIF3G, EIF3CL, EIF3H, EIF3E, EIF3D, EIF3A, EIF3B	8.07992	1.70202e-06
GO:0098761~cellular response to interleukin-7	9	PDIA3, STIP1, ATIC, ATP5F1B, GIPC1, YBX1, P4HB, RAD23B, HSPD1	8.07992	0.00013096
GO:0000027~ribosomal large subunit assembly	9	RPL5, MRTO4, NOP2, RPL11, RRS1, RPL24, BRIX1, RPF2, MDN1	8.07992	0.00013096
GO:0110025~DNA strand resection involved in replication fork processing	6	BARD1, RAD50, MRE11, BRCA1, NBN, SAMHD1	8.07992	0.0107027
GO:0071475~cellular hyperosmotic salinity response	3	XRCC6, XRCC5, AKR1B1	8.07992	0.452208
GO:0008334~histone mRNA metabolic process	3	SSB, NCBP1, NCBP2	8.07992	0.452208
GO:0034089~establishment of meiotic sister chromatid cohesion	3	RAD21, SMC1A, SMC3	8.07992	0.452208
GO:0010836~negative regulation of protein ADP-ribosylation	3	PNKP, XRCC1, BANF1	8.07992	0.452208
GO:0016447~somatic recombination of immunoglobulin gene segments	3	MSH6, MSH2, MSH3	8.07992	0.452208
GO:0000455~enzyme-directed rRNA pseudouridine synthesis	3	DKC1, RPUSD2, TSR3	8.07992	0.452208
GO:0001667~ameboidal-type cell migration	3	CAP1, CENPV, PAFAH1B1	8.07992	0.452208
GO:1904872~regulation of telomerase RNA localization to Cajal body	3	EXOSC10, DKC1, PARN	8.07992	0.452208
GO:0031860~telomeric 3' overhang formation	3	RAD50, MRE11, NBN	8.07992	0.452208
GO:0090669~telomerase RNA stabilization	3	DKC1, DHX36, PARN	8.07992	0.452208
GO:0110104~mRNA alternative polyadenylation	3	NUDT21, CPSF6, YTHDC1	8.07992	0.452208
GO:0000915~actomyosin contractile ring assembly	3	ANLN, PDCD6IP, RACGAP1	8.07992	0.452208
GO:0030043~actin filament fragmentation	3	WDR1, CFL1, DSTN	8.07992	0.452208
GO:0043111~replication fork arrest	3	CAMSAP3, SLFN11, TIMELESS	8.07992	0.452208
GO:0000054~ribosomal subunit export from nucleus	3	LSG1, XPO1, RAN	8.07992	0.452208
GO:1990966~ATP generation from poly-ADP-D-ribose	3	NMNAT1, PARP1, NUDT5	8.07992	0.452208
GO:0000018~regulation of DNA recombination	3	SMARCAD1, KPNA2, KPNA1	8.07992	0.452208
GO:0000380~alternative mRNA splicing, via spliceosome	19	DDX17, RBM17, DDX5, NCBP1, SFSWAP, NCBP2, DHX9, SRSF1, HNRNPU, PQBP1, HNRNPM, SFPQ, PUF60, HNRNPUL1, HNRNPUL2, RSRC1, CDK13, SRSF6, SLU7	7.87275	4.68918e-11
GO:0042659~regulation of cell fate specification	10	MBD3, HDAC2, MTA1, HDAC1, CHD4, CHD3, MTA2, MTA3, GATAD2B, GATAD2A	7.69516	5.837e-05
GO:0097294~'de novo' XMP biosynthetic process	5	ATIC, PPAT, IMPDH2, GART, PAICS	7.69516	0.0468902
GO:0000056~ribosomal small subunit export from nucleus	5	LTV1, NPM1, XPO1, NOP9, RAN	7.69516	0.0468902
GO:0043297~apical junction assembly	5	WDR1, CTNNA1, PKN2, RHOC, VCL	7.69516	0.0468902
GO:0000389~mRNA 3'-splice site recognition	5	SF3A3, SF3A1, SF3A2, SLU7, SF1	7.69516	0.0468902
GO:0001731~formation of translation preinitiation complex	7	MCTS1, EIF2S3, EIF4H, DENR, DHX29, EIF2S2, EIF4B	7.54126	0.00393638
GO:0032786~positive regulation of DNA-templated transcription, elongation	9	CCNK, SUPT16H, ELL, CCNT1, PARP1, KAT7, ERCC6, SUPT5H, HMGN1	7.45839	0.000263286
GO:0030042~actin filament depolymerization	8	GSN, WDR1, CFL1, TWF2, MICAL3, DSTN, TWF1, MICAL2	7.18215	0.00150714
GO:1903608~protein localization to cytoplasmic stress granule	6	TIA1, SSB, DDX3X, DHX9, DDX1, YBX1	7.18215	0.0191489
GO:0000447~endonucleolytic cleavage in ITS1 to separate SSU-rRNA from 5.8S rRNA and LSU-rRNA from tricistronic rRNA transcript (SSU-rRNA, 5.8S rRNA, LSU-rRNA)	6	NOP14, RRS1, UTP20, KRI1, RPS21, NOP9	7.18215	0.0191489
GO:0006189~'de novo' IMP biosynthetic process	4	ATIC, PPAT, GART, PAICS	7.18215	0.188933
GO:1905323~telomerase holoenzyme complex assembly	4	HSP90AA1, HSP90AB1, DKC1, PTGES3	7.18215	0.188933
GO:0002735~positive regulation of myeloid dendritic cell cytokine production	4	DDX1, DHX36, DDX21, RIGI	7.18215	0.188933
GO:0006405~RNA export from nucleus	13	NUP214, NUP155, ALYREF, NUP153, DDX39A, POM121C, DDX39B, XPO5, TPR, NUP98, HNRNPA1, RAE1, RBM33	7.0026	3.25044e-06
GO:0030174~regulation of DNA-templated DNA replication initiation	9	MCM7, GMNN, MCM3, WRNIP1, KAT7, MCM5, NBN, MCM6, MCM2	6.92565	0.000542733
GO:1902570~protein localization to nucleolus	7	UTP25, HEATR1, PINX1, RRS1, NOL8, RPF2, RAN	6.85569	0.00729648
GO:0000729~DNA double-strand break processing	7	BLM, RAD50, MRE11, UBE2N, UBE2V2, SMARCAD1, NBN	6.85569	0.00729648
GO:0002183~cytoplasmic translational initiation	7	EIF4A1, EIF3M, EIF2B3, EIF2S3, EIF3I, EIF2S2, EIF2B1	6.85569	0.00729648
GO:0044208~'de novo' AMP biosynthetic process	5	ATIC, PPAT, ADSS2, GART, PAICS	6.73327	0.0735635
GO:0006271~DNA strand elongation involved in DNA replication	5	POLD3, RFC4, MCM7, POLD2, MCM3	6.73327	0.0735635
GO:0048024~regulation of mRNA splicing, via spliceosome	11	RBM39, TIA1, HNRNPK, SON, YTHDC1, CWC22, LARP7, SRSF3, SF1, SRRM1, SRPK1	6.58364	7.62764e-05
GO:0045292~mRNA cis splicing, via spliceosome	11	SART1, RBM17, SF3A1, NCBP2, WBP4, PRP4K, SRSF3, PRPF40A, CWC15, C9ORF78, RBM22	6.58364	7.62764e-05
GO:0042274~ribosomal small subunit biogenesis	47	LTV1, RPS19BP1, HEATR1, NOL7, NAT10, SNU13, AATF, WDR46, WDR43, RRP9, NOL6, RPS4X, RPS14, FBL, EMG1, RPS17, RPS15A, RPS16, EXOSC10, RPS19, NOB1, BMS1, DHX37, UTP20, RPS27A, RPS11, RPS13, RPS12, NOP56, NPM1, NOP58, NOP14, RPS9, RPS7, UTP3, KRR1, RPS8, RPS5, RPS6, DNTTIP2, RPS3A, RPS25, RPS28, RPS27, MPHOSPH10, RPS24, RPS23	6.49156	4.40826e-25
GO:1903241~U2-type prespliceosome assembly	15	SF3A3, SF3B4, SF3B2, SF3A1, SF3A2, SF3B3, DDX46, DDX42, HTATSF1, SNRPD2, RBMX2, SNRPA1, SNRPB2, BUD13, SF3B1	6.46394	8.43559e-07
GO:0006265~DNA topological change	6	TOP2A, TOP2B, ERCC3, HMGB2, HMGB1, TOP1	6.46394	0.0303196
GO:0036493~positive regulation of translation in response to endoplasmic reticulum stress	3	DDX3X, NCK2, EIF4G1	6.46394	0.599602
GO:1904354~negative regulation of telomere capping	3	RAD50, NBN, TERF2	6.46394	0.599602
GO:0061523~cilium disassembly	3	MAP4, HDAC6, AURKA	6.46394	0.599602
GO:0033591~response to L-ascorbic acid	3	ITGA2, CAT, SOD2	6.46394	0.599602
GO:0000972~transcription-dependent tethering of RNA polymerase II gene DNA at nuclear periphery	3	NUP133, NUP155, RAE1	6.46394	0.599602
GO:0006449~regulation of translational termination	3	UPF1, ETF1, GSPT1	6.46394	0.599602
GO:0044209~AMP salvage	3	ADK, HPRT1, APRT	6.46394	0.599602
GO:0140719~constitutive heterochromatin formation	3	PPHLN1, MORC2, MPHOSPH8	6.46394	0.599602
GO:0040001~establishment of mitotic spindle localization	3	NUSAP1, KPNB1, CLASP2	6.46394	0.599602
GO:0140718~facultative heterochromatin formation	3	KDM5A, SUZ12, EHMT1	6.46394	0.599602
GO:1902975~mitotic DNA replication initiation	3	GINS3, MCM3, MCM2	6.46394	0.599602
GO:0090235~regulation of metaphase plate congression	3	DYNC1H1, NUMA1, MAD1L1	6.46394	0.599602
GO:0140021~mitochondrial ADP transmembrane transport	3	SLC25A5, SLC25A4, SLC25A6	6.46394	0.599602
GO:0032263~GMP salvage	3	ADK, HPRT1, APRT	6.46394	0.599602
GO:0042921~nuclear receptor-mediated glucocorticoid signaling pathway	3	PTGES3, CALR, YWHAH	6.46394	0.599602
GO:0000472~endonucleolytic cleavage to generate mature 5'-end of SSU-rRNA from (SSU-rRNA, 5.8S rRNA, LSU-rRNA)	3	NOP14, UTP20, NOP9	6.46394	0.599602
GO:0032510~endosome to lysosome transport via multivesicular body sorting pathway	3	VCP, VPS4B, UBXN6	6.46394	0.599602
GO:1904377~positive regulation of protein localization to cell periphery	3	VPS35, EIF4G1, SNCA	6.46394	0.599602
GO:0090611~ubiquitin-independent protein catabolic process via the multivesicular body sorting pathway	3	PDCD6IP, VPS4B, CHMP4B	6.46394	0.599602
GO:0031508~pericentric heterochromatin formation	3	HELLS, CENPV, H3-3A	6.46394	0.599602
GO:1903860~negative regulation of dendrite extension	3	SPAG9, MECP2, ATG16L1	6.46394	0.599602
GO:0009113~purine nucleobase biosynthetic process	3	PPAT, GART, PAICS	6.46394	0.599602
GO:0070495~negative regulation of thrombin-activated receptor signaling pathway	3	SLTM, STMN1, SNCA	6.46394	0.599602
GO:1904751~positive regulation of protein localization to nucleolus	3	MCRS1, PINX1, NMD3	6.46394	0.599602
GO:0051664~nuclear pore localization	3	FXR1, LMNA, LMNB1	6.46394	0.599602
GO:1990049~retrograde neuronal dense core vesicle transport	3	KIF5B, KIF1C, KIF1B	6.46394	0.599602
GO:0032201~telomere maintenance via semi-conservative replication	3	UPF1, BLM, FEN1	6.46394	0.599602
GO:0042273~ribosomal large subunit biogenesis	21	RPL5, NPM1, NOP16, PAK1IP1, NOP2, RPL11, WDR74, RPL35A, WDR12, SDAD1, RPF2, GTPBP4, RPL7, EBNA1BP2, PES1, MRTO4, RRS1, RPL14, HEATR3, ZNF622, RPL26	6.28438	7.55893e-10
GO:0006301~postreplication repair	7	MSH2, UBE2N, UBE2V2, BRCA1, UBE2V1, RAD18, WDR33	6.28438	0.0122515
GO:0006413~translational initiation	31	EIF4A1, DDX3X, RPS17, LARP1, RPS3, EIF3CL, EIF2B1, EIF4E, ABCF1, PAIP1, EIF5B, EIF2B3, RPS5, RPS3A, EIF2S2, EIF2S1, EIF3M, EIF2S3, EIF3L, EIF3I, EIF3J, EIF3G, EIF3H, EIF3E, ABCE1, EIF3D, EIF4G3, EIF3A, EIF4G2, EIF3B, EIF4G1	6.18463	4.36072e-15
GO:0046826~negative regulation of protein export from nucleus	4	BARD1, FAM76B, PARK7, RANGAP1	6.15613	0.269515
GO:0034087~establishment of mitotic sister chromatid cohesion	4	NIPBL, RAD21, SMC1A, SMC3	6.15613	0.269515
GO:0006370~7-methylguanosine mRNA capping	4	NCBP1, RNMT, NCBP3, CMTR1	6.15613	0.269515
GO:0039529~RIG-I signaling pathway	4	PHB1, LSM14A, PHB2, RIGI	6.15613	0.269515
GO:0070358~actin polymerization-dependent cell motility	4	ACTR3, ENAH, ARPC2, ARPC3	6.15613	0.269515
GO:2000394~positive regulation of lamellipodium morphogenesis	4	ARHGEF7, RREB1, CORO1B, CORO1C	6.15613	0.269515
GO:0000183~rDNA heterochromatin formation	4	SMARCA5, BEND3, BAZ2A, RRP8	6.15613	0.269515
GO:0016479~negative regulation of transcription by RNA polymerase I	4	SMARCA5, DDX21, FLNA, BAZ2A	6.15613	0.269515
GO:0010032~meiotic chromosome condensation	4	NCAPD2, SMC4, NCAPH, SMC2	6.15613	0.269515
GO:0006166~purine ribonucleoside salvage	4	MTAP, ADK, HPRT1, APRT	6.15613	0.269515
GO:0044027~negative regulation of gene expression via chromosomal CpG island methylation	9	MECP2, PRMT5, HELLS, USP7, DNMT1, EHMT2, BRCA1, CTCF, MPHOSPH8	6.05994	0.00166678
GO:0042255~ribosome assembly	5	EIF5B, NPM1, EIF5, DHX37, DHX29	5.98513	0.109743
GO:1905821~positive regulation of chromosome condensation	5	NCAPG, NCAPD2, SMC4, NCAPH, SMC2	5.98513	0.109743
GO:0180010~co-transcriptional mRNA 3'-end processing, cleavage and polyadenylation pathway	5	NUDT21, CPSF6, PCF11, CSTF3, PAPOLA	5.98513	0.109743
GO:0043622~cortical microtubule organization	5	PPFIBP1, PPFIA1, TLN1, EZR, PAFAH1B1	5.98513	0.109743
GO:0062176~R-loop processing	5	RAD50, MRE11, DDX23, DDX21, NBN	5.98513	0.109743
GO:0016070~RNA metabolic process	5	DDX24, NCBP1, XRN2, WDR74, DDX54	5.98513	0.109743
GO:0097680~double-strand break repair via classical nonhomologous end joining	5	XRCC6, LIG4, TP53BP1, ERCC6, ZBTB7A	5.98513	0.109743
GO:0010558~negative regulation of macromolecule biosynthetic process	5	SPEN, XRCC6, RBM15, XRCC5, ATRX	5.98513	0.109743
GO:0000398~mRNA splicing, via spliceosome	108	DBR1, EIF4A3, GPATCH1, HNRNPU, HNRNPR, CWC27, PNN, SNRPD2, RBMX2, MAGOH, CWC22, MTREX, SRRM2, IK, AQR, PRP4K, CDC40, SRRM1, PRPF4, PRPF6, DDX39A, DDX39B, PRPF3, NHP2, GEMIN5, SRSF4, SRSF5, SRSF6, SNRPA, SF1, ZCCHC8, DDX5, DHX8, YTHDC1, CWF19L2, SNU13, C9ORF78, HTATSF1, PRPF8, ZMAT2, DHX38, RBM10, HSPA8, PRPF38B, PRPF38A, CWC15, HNRNPM, HNRNPK, SNW1, HNRNPF, CWF19L1, RNPS1, HNRNPC, DDX46, PPWD1, D…	5.90614	1.08246e-54
GO:0030490~maturation of SSU-rRNA	12	RPS14, NOP14, RPS28, NOB1, RPS19, TSR3, NOL7, MPHOSPH10, SRFBP1, SNU13, DDX52, NOL11	5.87631	8.37973e-05
GO:0032392~DNA geometric change	6	BLM, HNRNPA2B1, HMGB2, RECQL, HMGB3, HMGB1	5.87631	0.0456456
GO:0051256~mitotic spindle midzone assembly	6	RACGAP1, INCENP, PRC1, KIF4A, KIF23, AURKB	5.87631	0.0456456
GO:0006614~SRP-dependent cotranslational protein targeting to membrane	6	SEC61A1, SRP19, SRP72, SRPRA, SRP68, SRP14	5.87631	0.0456456
GO:0034975~protein folding in endoplasmic reticulum	6	PDIA3, HSPA5, CANX, P4HB, CALR, HSP90B1	5.87631	0.0456456
GO:1905820~positive regulation of chromosome separation	6	NUMA1, NCAPG, NCAPD2, SMC4, NCAPH, SMC2	5.87631	0.0456456
GO:0034501~protein localization to kinetochore	6	IK, CHAMP1, CDK1, BUB3, KNL1, AURKB	5.87631	0.0456456
GO:0010557~positive regulation of macromolecule biosynthetic process	6	MTPN, HNRNPD, HMGA1, HMGA2, KAT7, HNRNPAB	5.87631	0.0456456
GO:0032212~positive regulation of telomere maintenance via telomerase	14	CCT3, CCT2, HSP90AA1, PTGES3, PARN, CCT6A, DKC1, TCP1, HNRNPD, CCT8, HNRNPA1, CCT7, CCT5, CCT4	5.80097	1.30252e-05
GO:0033148~positive regulation of intracellular estrogen receptor signaling pathway	7	PAGR1, MED1, HDAC2, PARP1, HDAC1, SKP2, HDAC6	5.80097	0.0190967
GO:0031053~primary miRNA processing	7	DDX5, NCBP1, NCBP2, SRRT, HNRNPA2B1, DGCR8, SRSF3	5.80097	0.0190967
GO:0016446~somatic hypermutation of immunoglobulin genes	7	MSH6, POLB, MSH2, HMCES, POLL, SAMHD1, UNG	5.80097	0.0190967
GO:0006287~base-excision repair, gap-filling	8	POLB, FEN1, PCNA, LIG1, PNKP, APEX1, LIG3, POLL	5.74572	0.00729648
GO:0045945~positive regulation of transcription by RNA polymerase III	10	MYO1C, MYBBP1A, ELL, BRF1, CHD8, SMARCA5, DDX21, ERCC6, BAZ1B, SF3B1	5.67012	0.00102102
GO:0010824~regulation of centrosome duplication	11	NPM1, XPO1, PDCD6IP, VPS4B, CHMP1B, CEP131, CHMP2B, CHORDC1, CHMP1A, CHMP4B, NAT10	5.64312	0.000356712
GO:0006364~rRNA processing	70	RPL5, RPP30, EIF4A3, RRP1, PPAN, RRP8, RRP9, RPL7, FBL, RPS17, RPS16, NOB1, RPS19, MTREX, RPP38, RRP15, PELP1, DDX17, RPS7, DIS3, RPS6, DDX56, WDR74, DDX54, WBP11, FTSJ3, EBNA1BP2, DKC1, XRN2, FRG1, C1D, MRTO4, SBDS, GEMIN4, RPL27, RPL26, UTP25, DDX27, HEATR1, NOP2, RPL11, NOLC1, DDX21, NOL8, NOC4L, NOL6, MYG1, EMG1, EXOSC5, EXOSC10, PES1, RPL14, METTL5, BRIX1, UTP20, NOP56, NOP58, NOP14, KRR1, W…	5.38662	1.76184e-31
GO:0042254~ribosome biogenesis	22	NOP56, LTV1, RRN3, RPLP0, ISG20L2, DDX31, SNU13, NOC4L, GNL2, GTPBP4, CUL4A, RPL7A, EBNA1BP2, RPS28, GNL3L, XPO1, MYBBP1A, PES1, DHX37, SBDS, TSR1, CUL4B	5.38662	9.13985e-09
GO:0006446~regulation of translational initiation	18	EIF5B, NCBP1, NCBP2, DDX1, MTIF2, BZW2, BZW1, EIF5, CSDE1, EIF4H, EIF3H, EIF3E, EIF4G3, EIF4B, EIF4G2, PAIP1, EIF3B, EIF4G1	5.38662	6.30406e-07
GO:0000245~spliceosomal complex assembly	14	SF3A2, NCBP1, SCAF11, DDX1, PRPF19, SRPK1, PRPF6, SNRPD2, DDX39B, U2AF2, SMN1, SF3B1, RBM5, SF1	5.38662	3.56859e-05
GO:0000462~maturation of SSU-rRNA from tricistronic rRNA transcript (SSU-rRNA, 5.8S rRNA, LSU-rRNA)	13	UTP25, NOP14, RPS8, UTP3, HEATR1, WDR46, WDR43, RPS16, RPS19, BMS1, TSR2, DHX37, TSR1	5.38662	8.19919e-05
GO:2000736~regulation of stem cell differentiation	12	MBD3, HDAC2, MTA1, HDAC1, NSUN2, OCIAD1, CHD4, CHD3, MTA2, MTA3, GATAD2B, GATAD2A	5.38662	0.000219548
GO:0006418~tRNA aminoacylation for protein translation	12	GARS1, AARS1, HARS1, QARS1, NARS1, EPRS1, KARS1, LARS1, MARS1, IARS1, YARS1, VARS1	5.38662	0.000219548
GO:0006414~translational elongation	9	EIF5A, EEF1G, EEF1A1, EEF1B2, EEF1D, EEF1A2, EEF2, GTPBP1, TUFM	5.38662	0.0040806
GO:1990166~protein localization to site of double-strand break	8	H2AX, MDC1, XRCC4, RPA1, RAD17, TP53BP1, NBN, HTATSF1	5.38662	0.0110971
GO:0097284~hepatocyte apoptotic process	7	RB1, KRT18, GSN, KRT8, ADAR, STK4, ARF6	5.38662	0.0268733
GO:0051984~positive regulation of chromosome segregation	7	NUMA1, NCAPG, NCAPD2, SMC4, RAD18, NCAPH, SMC2	5.38662	0.0268733
GO:0000460~maturation of 5.8S rRNA	7	EXOSC10, LAS1L, PRKDC, C1D, MTREX, RRP15, MPHOSPH6	5.38662	0.0268733
GO:0060816~random inactivation of X chromosome	7	SPEN, SUZ12, HNRNPK, HNRNPU, BRCA1, CDYL, LBR	5.38662	0.0268733
GO:0006353~DNA-templated transcription termination	6	PRMT5, ZC3H4, DHX9, XRN2, TTF2, SMN1	5.38662	0.0618345
GO:0051168~nuclear export	6	RANBP2, LSG1, UBE2I, NEMF, RANGAP1, HNRNPA1	5.38662	0.0618345
GO:0061014~positive regulation of mRNA catabolic process	6	MOV10, UPF1, CNOT1, KHSRP, ZC3HAV1, GTPBP1	5.38662	0.0618345
GO:0003229~ventricular cardiac muscle tissue development	6	MECP2, MBD3, PPP1R13L, MBD1, MBD2, ZMPSTE24	5.38662	0.0618345
GO:0071481~cellular response to X-ray	5	XRCC6, NIPBL, XRCC5, NUCKS1, TP53BP1	5.38662	0.151406
GO:0006361~transcription initiation at RNA polymerase I promoter	5	RRN3, CAVIN1, UBTF, POLR1E, POLR1G	5.38662	0.151406
GO:0006177~GMP biosynthetic process	5	ATIC, PPAT, IMPDH2, GART, PAICS	5.38662	0.151406
GO:0003334~keratinocyte development	5	PALLD, KRT2, SFN, FLNB, PLEC	5.38662	0.151406
GO:0035825~homologous recombination	5	BARD1, RAD50, MRE11, BRCA1, NBN	5.38662	0.151406
GO:0000470~maturation of LSU-rRNA	5	RPL7A, LAS1L, NOP2, RPF2, RRP15	5.38662	0.151406
GO:1904667~negative regulation of ubiquitin protein ligase activity	5	RPL5, RPS7, BAG2, RPL23, RPL11	5.38662	0.151406
GO:0010591~regulation of lamellipodium assembly	5	CDC42, CAPZB, TWF2, TWF1, RAC1	5.38662	0.151406
GO:0044829~positive regulation by host of viral genome replication	5	EEF1A1, VAPA, VAPB, NUCKS1, PPIB	5.38662	0.151406
GO:0035372~protein localization to microtubule	5	DIAPH1, CHAMP1, CRIPT, MAPRE3, MAPRE1	5.38662	0.151406
GO:0006283~transcription-coupled nucleotide-excision repair	5	XAB2, USP7, ERCC3, ERCC6, HMGN1	5.38662	0.151406
GO:0051292~nuclear pore complex assembly	5	FXR1, AHCTF1, NUP153, NUP98, RTN4	5.38662	0.151406
GO:0030388~fructose 1,6-bisphosphate metabolic process	4	PFKL, ALDOA, PFKM, PFKP	5.38662	0.368397
GO:1990544~mitochondrial ATP transmembrane transport	4	SLC25A5, SLC25A4, SLC25A6, SLC25A24	5.38662	0.368397
GO:2001033~negative regulation of double-strand break repair via nonhomologous end joining	4	MRE11, HMGA2, TFIP11, ERCC6	5.38662	0.368397
GO:0033151~V(D)J recombination	4	DCAF1, HMGB2, LIG4, HMGB1	5.38662	0.368397
GO:0009048~dosage compensation by inactivation of X chromosome	4	SMCHD1, RBM15, YTHDC1, HNRNPU	5.38662	0.368397
GO:0043653~mitochondrial fragmentation involved in apoptotic process	4	ATG3, VPS35, DNM1L, CCAR2	5.38662	0.368397
GO:0030050~vesicle transport along actin filament	4	MYO1C, MYO5A, ACTN4, FNBP1L	5.38662	0.368397
GO:0007004~telomere maintenance via telomerase	11	HSP90AA1, RAD50, MRE11, HSP90AB1, RFC1, XRCC5, DKC1, PTGES3, PINX1, NHP2, RPA1	5.15241	0.000902264
GO:0048025~negative regulation of mRNA splicing, via spliceosome	10	PTBP1, HNRNPK, SFSWAP, U2AF2, ACIN1, RNPS1, SRSF4, SRSF6, RBMX, RBM10	5.13011	0.0023214
GO:0007076~mitotic chromosome condensation	9	CHMP1A, NUSAP1, AKAP8, NCAPG, NCAPD2, SMC4, NCAPH, SMC2, TTN	5.10311	0.00624682
GO:0045910~negative regulation of DNA recombination	8	H1-5, MSH6, H1-4, BLM, MSH2, MSH3, H1-0, H1-10	5.06976	0.0158383
GO:0048026~positive regulation of mRNA splicing, via spliceosome	14	PRMT5, DAZAP1, NCBP1, PRPF19, PRDX6, WDR77, SNW1, SNRNP70, THRAP3, TRA2B, NCL, TRA2A, NUP98, RBMX	5.02751	7.50926e-05
GO:0007064~mitotic sister chromatid cohesion	7	CDC20, NIPBL, CHTF8, PDS5B, SMC1A, SMC3, PDS5A	5.02751	0.0381344
GO:0031124~mRNA 3'-end processing	13	ZCCHC8, CPSF6, NCBP1, NCBP2, CSTF3, RPRD2, CDC73, WDR33, NUDT21, PCF11, LEO1, PAPOLA, PAF1	5.00186	0.000193538
GO:0006368~transcription elongation by RNA polymerase II	18	SETD2, SUPT16H, CTDP1, ELL, ADRM1, CTR9, EAF1, RTF1, SUPT5H, GTF2F1, GTF2F2, CDC73, ERCC3, LEO1, TCEA1, ELOA, PAF1, ELOB	4.97226	2.49623e-06
GO:0051983~regulation of chromosome segregation	6	ZNF207, PPP2R2A, KIF2C, MKI67, PUM1, AURKB	4.97226	0.0869637
GO:0009303~rRNA transcription	6	GTF3C1, CAVIN1, NIFK, BRF1, MARS1, POLR1G	4.97226	0.0869637
GO:0006303~double-strand break repair via nonhomologous end joining	17	XRCC6, MRE11, PSMD14, XRCC4, XRCC5, PRKDC, PNKP, HMGB2, LIG4, XRCC1, HMGB1, PRPF19, POLB, PAXX, POLL, TP53BP1, NHEJ1	4.94986	6.62468e-06
GO:0006275~regulation of DNA replication	20	INO80C, ANKRD17, PCNA, MEAF6, EHMT2, MCRS1, GMNN, ACTL6A, SMARCA5, NUCKS1, BAZ1A, SMC3, UCHL5, YY1, CCNA2, CHRAC1, ORC3, KAT7, RBBP6, OBI1	4.89692	5.19956e-07
GO:1901798~positive regulation of signal transduction by p53 class mediator	5	HEXIM1, RPL23, RPL11, RPS20, PML	4.89692	0.20597
GO:0000338~protein deneddylation	5	COPS4, COPS2, GPS1, COPS7B, COPS7A	4.89692	0.20597
GO:0007097~nuclear migration	9	CDC42, DYNC1H1, NUDC, DCTN1, LMNA, SLIT1, SYNE2, LMNB1, PAFAH1B1	4.84795	0.0089346
GO:0051016~barbed-end actin filament capping	9	SVIL, GSN, CAPZB, CAPZA1, RDX, TWF2, TWF1, CAPG, TRIOBP	4.84795	0.0089346
GO:0008380~RNA splicing	99	TCERG1, EIF4A3, TTF2, CCAR2, PNN, SNRPD2, KHSRP, MAGOH, CWC22, ARL6IP4, SRRM2, SCAF11, PUS1, THOC2, WBP11, THOC5, PUS7, SRRM1, PRPF4, PRPF6, DDX39B, PRPF3, SRSF2, SRSF3, SRSF4, PPIG, SNRPA, DDX5, DHX8, PRKRIP1, PRPF8, DHX38, SMN1, ZC3H13, ARGLU1, HSPA8, PRPF38B, TIA1, ZRANB2, FUS, ALYREF, NONO, LARP7, SRPK1, HNRNPK, SON, HNRNPF, MPHOSPH10, RNPS1, CDK12, HNRNPC, CLASRP, SUGP2, SUGP1, RBM28, RBM25,…	4.82602	4.10008e-40
GO:0043923~positive regulation by host of viral transcription	8	SNW1, CTDP1, CCNT1, ZNF639, EP300, NUCKS1, RRP1B, CHD1	4.7881	0.0220785
GO:0010224~response to UV-B	4	MSH2, XPC, ERCC6, HMGN1	4.7881	0.452208
GO:1900027~regulation of ruffle assembly	4	RCC2, CAV1, RDX, CORO1C	4.7881	0.452208
GO:0032873~negative regulation of stress-activated MAPK cascade	4	IGBP1, QARS1, PBK, PPIA	4.7881	0.452208
GO:1900264~positive regulation of DNA-directed DNA polymerase activity	4	RFC4, PCNA, CHTF8, CHTF18	4.7881	0.452208
GO:0090063~positive regulation of microtubule nucleation	4	MECP2, DCTN1, CKAP5, HSPA1A	4.7881	0.452208
GO:2000643~positive regulation of early endosome to late endosome transport	4	RDX, MSN, NF2, EZR	4.7881	0.452208
GO:1902523~positive regulation of protein K63-linked ubiquitination	4	DDX3X, UBE2N, UBE2V2, UBE2V1	4.7881	0.452208
GO:0008156~negative regulation of DNA replication	7	SLFN11, GMNN, RAD17, PDS5A, WAPL, GTPBP4, S100A11	4.71329	0.0487394
GO:0006164~purine nucleotide biosynthetic process	7	PRPS1, ATIC, MTHFD1, GMPR2, PPAT, HPRT1, GART	4.71329	0.0487394
GO:0000028~ribosomal small subunit assembly	7	RPS14, RPS28, RPS27, RPS19, RPS5, RPSA, FAU	4.71329	0.0487394
GO:0006284~base-excision repair	16	FEN1, LIG1, XRCC4, RPA1, HMGA1, HUWE1, LIG4, XRCC1, HMGA2, LIG3, UNG, POLB, RPA3, APEX1, RPS3, ERCC6	4.65869	3.90343e-05
GO:0061621~canonical glycolysis	9	PFKL, PKM, TPI1, PGAM1, PGK1, FOXK2, ENO1, PFKM, PFKP	4.6171	0.0122515
GO:0006260~DNA replication	50	FEN1, MCM7, CHTF18, PTMS, POLB, CHAF1A, SIN3A, PCLAF, KAT7, POLL, UPF1, SUPT16H, RFC4, LIG1, RFC1, RECQL, LIG3, WRNIP1, KIN, MCM5, MCM6, TOP1, MCM2, BLM, SET, RNASEH2A, PCNA, DHX9, SAMHD1, POLD3, ORC4, CHTF8, ORC6, ORC3, ORC2, POLD2, RBBP6, DTD1, GINS3, RPA1, NAP1L1, SSRP1, FAM111B, POLA2, NASP, NFIC, RPA3, CDK2, CDK1, SSBP1	4.60394	2.52771e-18
GO:0007051~spindle organization	8	RANBP1, NTMT1, CHD3, KIF11, KNSTRN, CKAP5, AURKB, AURKA	4.5361	0.0288604
GO:0050684~regulation of mRNA processing	8	SLTM, NCBP1, DHX9, MAGOH, SAFB2, SAFB, HDAC7, SRPK1	4.5361	0.0288604
GO:0006406~mRNA export from nucleus	26	YTHDC1, EIF4A3, GLE1, NXF1, XPO1, TPR, MAGOH, RAE1, EIF4E, AGFG1, NUP214, UPF1, CHTOP, NUP133, NCBP1, NUP155, NCBP2, ALYREF, THOC2, THOC5, DDX39A, DDX39B, SARNP, HNRNPA2B1, SRSF3, NCBP3	4.51781	1.23556e-08
GO:0006346~DNA methylation-dependent constitutive heterochromatin formation	13	MBD3, HELLS, DNMT1, HDAC1, EHMT2, MBD1, MBD2, SMARCA5, EHMT1, BAZ2A, CTCF, TRIM28, BEND3	4.51781	0.000568692
GO:1905168~positive regulation of double-strand break repair via homologous recombination	18	ACTR2, WDR48, MEAF6, PARP1, PRMT1, FUS, ACTL6A, ACTB, RAD51AP1, MORF4L1, MRGBP, EP400, TIMELESS, NBN, BRD8, ERCC6, SKP2, HDGFL2	4.50972	1.18707e-05
GO:0000727~double-strand break repair via break-induced replication	5	MCM7, MCM3, MCM5, MCM6, MCM2	4.48885	0.266588
GO:0043248~proteasome assembly	5	PSMD11, PSMB5, PSMD5, ADRM1, ECPAS	4.48885	0.266588
GO:2000036~regulation of stem cell population maintenance	5	CNOT1, CNOT3, HMGA2, ZC3H13, WDR43	4.48885	0.266588
GO:0090267~positive regulation of mitotic cell cycle spindle assembly checkpoint	5	DYNC1LI1, INCENP, TPR, MAD1L1, AURKB	4.48885	0.266588
GO:0019430~removal of superoxide radicals	7	NQO1, PRDX2, CCS, PRDX1, PARK7, SOD2, SOD1	4.43604	0.0632072
GO:0061077~chaperone-mediated protein folding	18	CCT3, UNC45A, CCT2, DFFA, HSP90AB1, PDIA4, CCT6A, PDCL3, TCP1, CHORDC1, PFDN2, CCT8, PPIB, CCT7, FKBP4, CCT5, PPID, CCT4	4.40723	1.66918e-05
GO:0032211~negative regulation of telomere maintenance via telomerase	9	EXOSC10, GNL3L, PINX1, HNRNPU, NAT10, HNRNPC, HNRNPA1, TERF2, PML	4.40723	0.0167976
GO:0006270~DNA replication initiation	11	ORC4, POLA2, ORC6, MCM7, ORC3, ORC2, MCM3, MCM5, NOC3L, MCM6, MCM2	4.38909	0.0036844
GO:0000244~spliceosomal tri-snRNP complex assembly	11	PRPF6, SART3, TSSC4, USP4, PRPF3, DDX20, PRP4K, CD2BP2, PRPF31, PRPF19, PRPF8	4.38909	0.0036844
GO:2000819~regulation of nucleotide-excision repair	11	CUL4A, SMARCC1, SMARCC2, PHF10, ACTL6A, BCL7B, DPF2, KAT7, ARID1A, ARID1B, ACTB	4.38909	0.0036844
GO:0006607~NLS-bearing protein import into nucleus	8	RANBP2, KPNA6, KPNA4, KPNA2, KPNA3, KPNB1, IPO5, KPNA1	4.30929	0.038216
GO:1904903~ESCRT III complex disassembly	4	VPS4B, CHMP1B, CHMP2B, CHMP1A	4.30929	0.537073
GO:0035999~tetrahydrofolate interconversion	4	MTHFD1, SHMT2, MTHFD2, TYMS	4.30929	0.537073
GO:1990481~mRNA pseudouridine synthesis	4	DKC1, PUS1, RPUSD2, PUS7	4.30929	0.537073
GO:0097681~double-strand break repair via alternative nonhomologous end joining	4	PRKDC, HMCES, LIG3, NBN	4.30929	0.537073
GO:1902966~positive regulation of protein localization to early endosome	4	RDX, MSN, NF2, EZR	4.30929	0.537073
GO:0016071~mRNA metabolic process	4	ATXN2L, NCBP1, NCBP2, PCBP2	4.30929	0.537073
GO:0043247~telomere maintenance in response to DNA damage	4	RIF1, CDK2, NBN, PPP1CA	4.30929	0.537073
GO:0032886~regulation of microtubule-based process	4	DIAPH1, GSK3B, MACF1, CLASP2	4.30929	0.537073
GO:0000381~regulation of alternative mRNA splicing, via spliceosome	24	DDX17, KHDRBS1, TIA1, RBM25, DDX5, RBM15, CELF1, YTHDC1, HNRNPU, HNRNPL, PTBP1, PUF60, THRAP3, TRA2B, MAGOH, SRSF2, RNPS1, HNRNPA1, NSRP1, SRSF6, ARGLU1, ZBTB7A, RBMX, RBM5	4.30929	2.08404e-07
GO:0000387~spliceosomal snRNP assembly	12	COIL, PRMT5, SART1, SART3, TSSC4, SNRPD2, DDX20, PRP4K, GEMIN4, GEMIN5, SMN1, WDR77	4.30929	0.00199352
GO:0006298~mismatch repair	12	POLD3, MSH6, SETD2, RNASEH2B, PCNA, RNASEH2A, MSH2, LIG1, MSH3, RPA3, RPA1, XPC	4.30929	0.00199352
GO:2000434~regulation of protein neddylation	6	COPS4, DCUN1D5, COPS2, GPS1, COPS7B, COPS7A	4.30929	0.150484
GO:1903543~positive regulation of exosomal secretion	6	PDCD6IP, HGS, VPS4B, SNF8, STAM, RAB7A	4.30929	0.150484
GO:0006412~translation	90	RPL4, HBS1L, RPL5, RPL30, RPL3, RPL31, RPL34, RPLP0, RPL10A, RPL8, RPL9, RPL6, RPL7, RPS4X, RPS14, RPL7A, RPS17, RPS16, NARS1, RPS19, QARS1, RPL18A, RPS18, RACK1, RPLP2, RPL35, RPS11, RPS10, RPS13, RPS12, RPS9, RPL21, RPS7, RPS8, RPL23, RPS5, PABPC4, RPL22, RPS6, RPL13A, RPS3A, RPSA, DARS1, EEF1A1, RPL37A, EEF1A2, RPL24, GEMIN5, RPL27, RPL26, RPL29, RPL28, RPL10, RPL12, SRBD1, RPL11, RPL36A, RRBP…	4.27132	1.85211e-31
GO:0006397~mRNA processing	109	TCERG1, DBR1, GPATCH1, HNRNPR, TTF2, CCAR2, PNN, SNRPD2, KHSRP, CWC22, PAPOLA, ARL6IP4, CMTR1, SRRM2, SCAF11, PUS1, THOC2, WBP11, THOC5, PUS7, SRRM1, PRPF4, DDX39B, PRPF3, XRN2, SRSF2, SRSF3, SRSF4, SRSF5, CBLL1, SNRPA, KHDRBS1, DDX5, PRKRIP1, DDX1, PRPF8, MYG1, DHX38, SYMPK, SMN1, ZC3H13, ARGLU1, PRPF38B, TIA1, CPSF6, ZRANB2, CPSF1, ALYREF, NONO, LARP7, HNRNPL, HNRNPK, SON, HNRNPF, RNPS1, CDK12,…	4.25465	2.67422e-38
GO:0019076~viral release from host cell	7	VAPA, VAPB, CHMP2B, TRIM25, PPIA, PPID, RAB7A	4.18959	0.0836818
GO:0010165~response to X-ray	7	BLM, MSH2, XRCC4, KARS1, CASP3, LIG4, ERCC6	4.18959	0.0836818
GO:1901673~regulation of mitotic spindle assembly	10	VPS4B, CHMP1B, TPR, CHMP2B, CHMP1A, RCC1, CHMP4B, HNRNPU, HSPA1A, EML3	4.14355	0.0122515
GO:0045943~positive regulation of transcription by RNA polymerase I	10	MYO1C, MYBBP1A, HEATR1, SMARCA5, UBTF, DDX21, ERCC6, BAZ1B, SF3B1, WDR43	4.14355	0.0122515
GO:0043922~negative regulation by host of viral transcription	5	ZNF639, HDAC1, HMGA2, TARDBP, BRD4	4.14355	0.32567
GO:0000076~DNA replication checkpoint signaling	5	CAMSAP3, MDC1, TIMELESS, RAD17, CLSPN	4.14355	0.32567
GO:0106074~aminoacyl-tRNA metabolism involved in translational fidelity	5	AARS1, LARS1, IARS1, DTD1, VARS1	4.14355	0.32567
GO:0033674~positive regulation of kinase activity	5	RAD50, MRE11, ZNF622, NBN, CD44	4.14355	0.32567
GO:0051128~regulation of cellular component organization	5	CDC42, RDX, MSN, NF2, EZR	4.14355	0.32567
GO:0045739~positive regulation of DNA repair	18	INO80C, H2AX, CBX8, PCNA, DHX9, MCRS1, EYA3, ACTL6A, BRCA1, EGFR, UCHL5, YY1, SMCHD1, TRIM28, UIMC1, UBE2N, RPS3, ERCC6	4.12592	4.38806e-05
GO:0006611~protein export from nucleus	13	HSPA9, NUP214, AHCYL1, RANBP3, SMURF1, CSE1L, ADAR, XPO1, XPO5, CHORDC1, SFN, CALR, RAN	4.11918	0.00150896
GO:0046827~positive regulation of protein export from nucleus	8	YWHAE, GSK3B, TPR, PRP4K, SFN, ANP32B, EMD, RBM22	4.10409	0.0472766
GO:0006337~nucleosome disassembly	8	SMARCC1, SUPT16H, SET, SMARCC2, ATAD2, HMGA1, SSRP1, ARID1A	4.10409	0.0472766
GO:0034243~regulation of transcription elongation by RNA polymerase II	8	INTS12, INTS1, INTS3, EAF1, INTS4, ERCC6, SUPT5H, WDR43	4.10409	0.0472766
GO:0044818~mitotic G2/M transition checkpoint	8	BARD1, RAD50, MRE11, INTS3, UIMC1, BRCA1, NBN, INIP	4.10409	0.0472766
GO:0006913~nucleocytoplasmic transport	18	RANBP2, NUP214, RANBP1, NPM1, AHCTF1, NUP133, NUP155, NUP153, GLE1, XPO1, RSRC1, NUP50, TPR, ANKRD54, NUP98, RAE1, RAN, NUP58	4.03996	5.85175e-05
GO:0071897~DNA biosynthetic process	12	POLD3, POLB, PHB1, CHRAC1, LIG1, POLD2, LIG4, LIG3, POLL, TK1, LIN9, TYMS	4.03996	0.0036844
GO:0035331~negative regulation of hippo signaling	9	MAP2K3, STRIP1, VCP, PPP2R1A, LIMD1, MARK3, STRN4, CIT, STRN3	4.03996	0.0276418
GO:0060382~regulation of DNA strand elongation	6	INO80C, YY1, MCRS1, ACTL6A, NUCKS1, UCHL5	4.03996	0.186651
GO:0060765~regulation of androgen receptor signaling pathway	6	DDX5, SAFB2, EP300, PARK7, SAFB, HDAC6	4.03996	0.186651
GO:0061158~3'-UTR-mediated mRNA destabilization	7	MOV10, UPF1, KHSRP, DHX36, HNRNPD, PUM1, TARDBP	3.96908	0.107282
GO:0034063~stress granule assembly	11	ATXN2L, DYNC1H1, DDX6, TIA1, DDX3X, CSDE1, PRRC2C, UBAP2L, LSM14A, EIF2S1, RPS23	3.95018	0.0089346
GO:0031509~subtelomeric heterochromatin formation	4	RIF1, ATRX, HAT1, H3-3A	3.91754	0.608792
GO:0044346~fibroblast apoptotic process	4	CASP7, CFDP1, API5, CASP3	3.91754	0.608792
GO:0072091~regulation of stem cell proliferation	4	YAP1, HMGB2, DGCR8, NF2	3.91754	0.608792
GO:0006613~cotranslational protein targeting to membrane	4	SEC61A1, SRP19, SRPRA, SRP14	3.91754	0.608792
GO:1905091~positive regulation of type 2 mitophagy	4	CDC37, HUWE1, VDAC1, HDAC6	3.91754	0.608792
GO:0048699~generation of neurons	4	THOC2, DBN1, CIT, PALS1	3.91754	0.608792
GO:0099159~regulation of modification of postsynaptic structure	4	CDC42, EGLN1, CHMP2B, STRN4	3.91754	0.608792
GO:0070198~protein localization to chromosome, telomeric region	4	XRCC5, ATRX, PINX1, TERF2	3.91754	0.608792
GO:0051469~vesicle fusion with vacuole	4	CHMP1B, CHMP2B, CHMP1A, CHMP4B	3.91754	0.608792
GO:0001188~RNA polymerase I preinitiation complex assembly	4	RRN3, UBTF, POLR1E, BAZ2A	3.91754	0.608792
GO:0036010~protein localization to endosome	4	MICALL1, VPS35, WASHC2A, ARF6	3.91754	0.608792
GO:0072711~cellular response to hydroxyurea	4	BLM, ATRX, TIMELESS, RTF2	3.91754	0.608792
GO:1904357~negative regulation of telomere maintenance via telomere lengthening	4	PARP1, MCRS1, PINX1, TERF2	3.91754	0.608792
GO:0032968~positive regulation of transcription elongation by RNA polymerase II	18	TCERG1, MED1, CCNK, CCNT1, NCBP1, ELL, NCBP2, ZMYND8, MED27, GTF2F1, MED6, CDC73, MED14, LEO1, PWWP2A, CDK12, CDK13, BRD4	3.87836	9.37658e-05
GO:0070316~regulation of G0 to G1 transition	9	SMARCC1, SMARCC2, PHF10, ACTL6A, BCL7B, DPF2, ARID1A, ARID1B, ACTB	3.87836	0.0352148
GO:0071353~cellular response to interleukin-4	9	RPL3, HSP90AB1, HSPA5, NFIL3, FASN, IMPDH2, RPLP0, PML, MCM2	3.87836	0.0352148
GO:0002218~activation of innate immune response	14	HEXIM1, RBM14, XRCC6, HSP90AA1, XRCC5, PRKDC, NONO, HMGB1, PQBP1, SFPQ, IFI16, PSPC1, SIN3A, MATR3	3.86731	0.00146133
GO:0000184~nuclear-transcribed mRNA catabolic process, nonsense-mediated decay	14	UPF1, NCBP1, NCBP2, EIF4A3, PARN, SMG9, GSPT1, BCLAF1, EXOSC10, MAGOH, RNPS1, ETF1, EIF3E, PABPC1	3.86731	0.00146133
GO:0010332~response to gamma radiation	10	POLB, PRKAA1, PARP1, FANCD2, PRKDC, LIG4, ERCC6, CBL, SOD2, PML	3.84758	0.0204757
GO:0000012~single strand break repair	5	TDP1, XRCC1, LIG4, ERCC6, UNG	3.84758	0.38583
GO:0051058~negative regulation of small GTPase mediated signal transduction	5	WNK1, ARHGAP29, ARHGAP17, ARHGAP45, CD2AP	3.84758	0.38583
GO:0031113~regulation of microtubule polymerization	5	CAMSAP3, SLAIN2, MAPRE3, CLASP2, CAMSAP2	3.84758	0.38583
GO:0030516~regulation of axon extension	5	GSK3B, CTTN, SIN3A, CLASP2, DNM2	3.84758	0.38583
GO:0006002~fructose 6-phosphate metabolic process	5	GPI, PFKL, TALDO1, PFKM, PFKP	3.84758	0.38583
GO:0051014~actin filament severing	5	SVIL, GSN, CFL1, DSTN, CAPG	3.84758	0.38583
GO:0035194~regulatory ncRNA-mediated post-transcriptional gene silencing	5	MOV10, NCBP1, CELF1, NCBP2, NCBP3	3.84758	0.38583
GO:0019985~translesion synthesis	5	VCP, PCNA, USP10, PCLAF, ZBTB1	3.84758	0.38583
GO:0021762~substantia nigra development	17	YWHAE, G6PD, HSPA5, ATP5PB, SEC16A, DYNLL1, ACTB, COX6B1, CDC42, LDHA, H2BC12L, YWHAQ, PADI2, SUDS3, CALM1, ZNF148, YWHAH	3.81552	0.000220904
GO:1902459~positive regulation of stem cell population maintenance	17	YAP1, SS18, SMARCC1, HDAC2, PHF10, HDAC1, ACTL6A, ARID1A, ACTB, SAP30, SIN3A, BRMS1L, BCL7B, DPF2, DSG2, BRD9, SUDS3	3.81552	0.000220904
GO:0007080~mitotic metaphase chromosome alignment	17	NUDC, DCTN2, VPS4B, PINX1, KIF14, KIF22, EML3, EML4, CDC23, KIFC1, CHMP1B, CHMP2B, CHMP1A, RRS1, CHMP4B, KIF2C, KPNB1	3.81552	0.000220904
GO:0031573~mitotic intra-S DNA damage checkpoint signaling	6	MDC1, MRE11, MSH2, FANCD2, RAD17, XPC	3.80232	0.224791
GO:0033044~regulation of chromosome organization	6	INO80C, YY1, CENPV, MCRS1, ACTL6A, UCHL5	3.80232	0.224791
GO:0032790~ribosome disassembly	6	MCTS1, HBS1L, TRIP4, MTIF2, DENR, ABCE1	3.80232	0.224791
GO:0140588~chromatin looping	6	BRD2, NIPBL, NSMCE4A, RAD21, PCBP2, CTCF	3.80232	0.224791
GO:0051290~protein heterotetramerization	6	NUDT21, RRM2, CPSF6, KRT1, KRT10, FARSB	3.80232	0.224791
GO:0032435~negative regulation of proteasomal ubiquitin-dependent protein catabolic process	14	USP7, SMARCC1, HSP90AB1, RPL11, PARK7, CCAR2, UCHL5, PHF20L1, RYBP, GIPC1, CSNK2B, PBK, WAC, EIF3H	3.77063	0.00185558
GO:0034244~negative regulation of transcription elongation by RNA polymerase II	7	HEXIM1, TCERG1, PARP1, LARP7, HNRNPU, NELFA, NELFE	3.77063	0.129718
GO:2000059~negative regulation of ubiquitin-dependent protein catabolic process	7	PDCL3, USP14, RPL5, RPS7, RPL23, RPL11, PML	3.77063	0.129718
GO:0030261~chromosome condensation	8	H1-5, H1-4, CDK1, HMGA2, SMC4, H1-0, H1-10, SMC2	3.74721	0.0735635
GO:0061952~midbody abscission	9	SPART, PDCD6IP, VPS4B, CHMP1B, CHMP2B, CHMP1A, CHMP4B, KIF20A, AURKB	3.7292	0.0452063
GO:0032206~positive regulation of telomere maintenance	11	RAD50, MRE11, PPP1R10, PNKP, ATRX, DHX36, NBN, TERF2, PML, AURKB, GNL3	3.7033	0.0143742
GO:0045740~positive regulation of DNA replication	11	ATF1, CDC42, MAP2K4, PCNA, DHX9, CDK2, SMARCA5, CDK1, KAT7, BAZ1A, EGFR	3.7033	0.0143742
GO:0006997~nucleus organization	10	NUMA1, BIN1, PITPNB, VPS4B, CHMP1B, CHMP2B, CHMP1A, CHMP4B, H3-3A, PLEC	3.59108	0.0303413
GO:0045070~positive regulation of viral genome replication	10	DDX3X, LARP1, STAU1, VAPB, PKN2, ADAR, PABPC1, PPIA, PPID, SRPK1	3.59108	0.0303413
GO:0010592~positive regulation of lamellipodium assembly	10	ACTR3, CDC42, ACTR2, NCKAP1, CYFIP1, HSP90AA1, ARPC2, FSCN1, TWF2, RAC1	3.59108	0.0303413
GO:0042026~protein refolding	9	HSPA9, DNAJA1, FKBP1A, HSPA8, HSP90AA1, HSPA5, DNAJA2, HSPD1, HSPA1A	3.59108	0.05184
GO:0008154~actin polymerization or depolymerization	7	VASP, ENAH, SVIL, GSN, CAPZB, DSTN, CAPG	3.59108	0.154262
GO:0045445~myoblast differentiation	7	RB1, ITGB1, DDX17, DDX5, LGALS1, BCL9L, PLEC	3.59108	0.154262
GO:0051642~centrosome localization	6	RANBP2, DYNC1LI2, KIF5B, SYNE2, DLGAP5, AURKA	3.59108	0.269515
GO:0045638~negative regulation of myeloid cell differentiation	6	RBM15, CTR9, LEO1, HMGB3, PAF1, CDC73	3.59108	0.269515
GO:2001034~positive regulation of double-strand break repair via nonhomologous end joining	6	TOP2B, SMCHD1, FH, RIF1, PRKDC, PNKP	3.59108	0.269515
GO:1904507~positive regulation of telomere maintenance in response to DNA damage	5	INO80C, YY1, MCRS1, ACTL6A, UCHL5	3.59108	0.452208
GO:0035332~positive regulation of hippo signaling	5	YWHAE, AARS1, PRP4K, STK4, MAP4K4	3.59108	0.452208
GO:0048011~neurotrophin TRK receptor signaling pathway	5	CASP3, AKT1S1, PTPN11, BCAR1, CD2AP	3.59108	0.452208
GO:0060766~negative regulation of androgen receptor signaling pathway	5	NCOR2, PHB1, NCOR1, HDAC1, ZBTB7A	3.59108	0.452208
GO:0090136~epithelial cell-cell adhesion	4	CAMSAP3, CTNNA1, SERPINB8, VCL	3.59108	0.7169
GO:0006098~pentose-phosphate shunt	4	G6PD, TALDO1, PGD, TKT	3.59108	0.7169
GO:0045842~positive regulation of mitotic metaphase/anaphase transition	4	RB1, CDC20, CDC23, DLGAP5	3.59108	0.7169
GO:0014075~response to amine	4	NQO1, ITGA2, CAD, CDK1	3.59108	0.7169
GO:0048333~mesodermal cell differentiation	4	ITGB1, ITGA3, ITGA2, HMGA2	3.59108	0.7169
GO:0061763~multivesicular body-lysosome fusion	4	CHMP1B, CHMP2B, CHMP1A, CHMP4B	3.59108	0.7169
GO:0010389~regulation of G2/M transition of mitotic cell cycle	4	RNASEH2B, CDK2, KIF14, AURKA	3.59108	0.7169
GO:0034101~erythrocyte homeostasis	4	GPI, RPS17, PRDX1, RPS24	3.59108	0.7169
GO:0000723~telomere maintenance	20	INO80C, BLM, XRCC6, MRE11, PARP1, RIF1, XRCC5, PRKDC, PTGES3, MCRS1, ACTL6A, RPA1, TERF2, UCHL5, YY1, RAD50, RPA3, APEX1, NBN, NHEJ1	3.53221	0.000102279
GO:0031507~heterochromatin formation	22	RB1, H2AX, H2AZ1, HDAC2, CBX5, CBX3, EED, HDAC1, CBX1, SMARCA5, HMGA2, BAZ2A, HMGB1, SMARCA1, MACROH2A1, H1-0, LMNB1, H2AC11, MECP2, SIN3A, LMNA, SMARCAD1	3.48546	4.38806e-05
GO:2000779~regulation of double-strand break repair	9	MORF4L1, MRGBP, MEAF6, ACTL6A, EP400, PPP4R3A, BRD8, PML, ACTB	3.46282	0.0618345
GO:0036120~cellular response to platelet-derived growth factor stimulus	8	CCNA2, HDAC1, SYAP1, RDX, MARS1, IQGAP1, CBL, CORO1B	3.44743	0.109743
GO:0090307~mitotic spindle assembly	15	CLTC, KIF11, SMC3, SMC1A, AURKB, CDC20, TPX2, KIF2A, INCENP, KIFC1, ZNF207, FLNA, LSM14A, KPNB1, CLASP2	3.43826	0.00261804
GO:2000781~positive regulation of double-strand break repair	15	SMARCC1, MRE11, SMARCC2, PHF10, ACTL6A, ARID1A, ARID1B, ACTB, RAD50, BCL7B, UBE2N, UBE2V2, TIMELESS, DPF2, NBN	3.43826	0.00261804
GO:0045116~protein neddylation	7	COPS4, DCUN1D5, COPS2, GPS1, COPS7A, NAE1, UBE2M	3.42785	0.188933
GO:0032446~protein modification by small protein conjugation	7	UBE2I, UBE2T, UBE2N, UBA1, SAE1, UBE2M, UBE2L3	3.42785	0.188933
GO:0006281~DNA repair	96	MDC1, ERCC6L, FEN1, MRE11, RIF1, TTF2, BRCA1, PARK7, HMGB1, SMC3, PRPF19, POLB, PAGR1, ALKBH2, CHAF1A, TRIM28, PCLAF, KAT7, POLL, WDHD1, UPF1, SUPT16H, RFC4, LIG1, PARP1, RFC1, USP3, ATRX, ACTL6A, RECQL, LIG3, WRNIP1, KIF22, SMC1A, UCHL5, EMSY, INIP, MSH6, KIN, NSMCE4A, MSH2, FANCD2, MSH3, TIMELESS, HDGFL2, INO80C, BLM, FH, VCP, USP10, PNKP, BOD1L1, ZBTB1, XPC, PDS5B, PDS5A, SAMHD1, MACROH2A1, ZM…	3.4133	6.05222e-25
GO:0000070~mitotic sister chromatid segregation	11	PPP1CC, NIPBL, KIFC1, NUSAP1, ZNF207, KNL1, SMC1A, KNSTRN, SMC4, WAPL, RAN	3.38587	0.0268733
GO:0036258~multivesicular body assembly	10	PDCD6IP, HGS, VPS4B, CHMP1B, CHMP2B, CHMP1A, CHMP4B, SNF8, STAM, VPS25	3.36663	0.0456456
GO:0042176~regulation of protein catabolic process	5	HGS, PSMD2, PSMD3, PSMD1, SNF8	3.36663	0.515265
GO:0160049~negative regulation of cGAS/STING signaling pathway	5	PARP1, PRKDC, PCBP2, BANF1, AURKB	3.36663	0.515265
GO:0031529~ruffle organization	5	LIMA1, CARMIL1, CYFIP1, RAC1, CORO1B	3.36663	0.515265
GO:0051146~striated muscle cell differentiation	5	SPAG9, RB1, MTPN, CASP7, CASP3	3.36663	0.515265
GO:0046761~viral budding from plasma membrane	5	VPS4B, CHMP1B, CHMP2B, CHMP1A, CHMP4B	3.36663	0.515265
GO:0033962~P-body assembly	5	DYNC1H1, DDX6, LIMD1, LSM14A, PATL1	3.36663	0.515265
GO:0006606~protein import into nucleus	33	RPAIN, IPO11, PPP1R10, CSE1L, ADAR, STK4, PHB2, IPO7, IPO5, IPO8, POM121C, TPR, LMNA, KPNA6, HEATR3, KPNA4, TNPO1, KPNA2, KPNA3, KPNA1, NUP214, MED1, NPM1, NUP133, NUP155, NUP153, PML, POLA2, NUP50, NUP98, SQSTM1, RAN, KPNB1	3.35393	1.74507e-07
GO:0000281~mitotic cytokinesis	20	PDCD6IP, ARL3, KIF23, RHOC, AURKB, CIT, ANLN, SON, RACGAP1, INCENP, KIF4A, CFL1, STMN1, NUSAP1, CHMP4B, SNX9, KIF20A, MYH10, SPTBN1, EXOC2	3.31484	0.000246875
GO:0016973~poly(A)+ mRNA export from nucleus	8	GLE1, NXF1, NUP133, PABPN1, POLDIP3, ZC3H11A, SARNP, THOC2	3.31484	0.130334
GO:0071168~protein localization to chromatin	7	BRD3, BRD2, MSH2, PARP1, RAD21, ZMYND8, WAPL	3.27881	0.22437
GO:0030520~estrogen receptor signaling pathway	7	DDX17, DDX5, PADI2, TRIP4, DDX54, SAFB, PHB2	3.27881	0.22437
GO:0030220~platelet formation	7	WDR1, CASP3, ACTN1, EP300, MYH9, PTPRJ, PTPN11	3.27881	0.22437
GO:0061024~membrane organization	10	SH3GLB1, HSPA8, SH3GLB2, DBNL, SAR1A, CHORDC1, DHCR24, SYNJ2, CD2AP, DNM2	3.26462	0.0529072
GO:0045190~isotype switching	6	MSH6, PCYT1A, MSH2, LIG4, NBN, UNG	3.23197	0.376148
GO:0007062~sister chromatid cohesion	6	MRE11, RAD21, KIF22, SMC1A, SMC3, PHB2	3.23197	0.376148
GO:2001224~positive regulation of neuron migration	6	SHTN1, ZNF609, NIPBL, FLNA, PLAA, ARHGEF2	3.23197	0.376148
GO:0001825~blastocyst formation	6	TJP1, RPL7L1, ACTL6A, WDR74, MATR3, RTN4	3.23197	0.376148
GO:0031468~nuclear membrane reassembly	6	NSFL1C, VPS4B, CHMP1B, CHMP2B, CHMP1A, CHMP4B	3.23197	0.376148
GO:0007052~mitotic spindle organization	17	DYNC1H1, NUDC, DCTN2, KIF11, CKAP5, AURKB, AURKA, KIF2A, KIF4A, STMN1, SBDS, RCC1, MAP4, PCNT, RAN, DLGAP5, CLASP2	3.21307	0.00190283
GO:2000045~regulation of G1/S transition of mitotic cell cycle	16	SMARCC1, SMARCC2, PHF10, CCNH, ACTL6A, KIF14, ARID1A, ARID1B, ACTB, CDK7, PSME3, BCL7B, DPF2, PSME2, TCF3, MNAT1	3.19207	0.00349461
GO:0032727~positive regulation of interferon-alpha production	8	SETD2, DDX3X, STAT1, DHX9, DHX36, ZC3HAV1, HSPD1, RIGI	3.19207	0.151406
GO:0006457~protein folding	52	HSP90AB2P, HSP90AB1, PPWD1, CWC27, KHSRP, CCT3, PDIA3, CCT2, NUDC, HSP90AA1, AHSA1, PDIA6, PDIA4, CDC37, TCP1, CANX, ERP29, PPIF, PFDN2, PPIG, PPIB, FKBP4, PPIA, PPID, HSPD1, HSP90B1, RIC8A, DNAJB1, HSPH1, BAG2, CCT8, CCT7, CCT5, TXNDC5, CCT4, NKTR, RANBP2, HSPA8, PPIL2, HSPA4, ST13, PTGES3, HSPE1, CCT6A, DNAJA1, FKBP1A, PDCL3, DNAJA2, ANP32E, HYOU1, P4HB, CALR	3.183	2.06268e-11
GO:0072344~rescue of stalled ribosome	10	HBS1L, NEMF, TCF25, USP10, RACK1, TRIP4, ABCE1, ZNF598, ANKZF1, GCN1	3.1686	0.0618345
GO:0030071~regulation of mitotic metaphase/anaphase transition	10	SMARCC1, CDC23, SMARCC2, PHF10, ACTL6A, BCL7B, DPF2, ARID1A, ARID1B, ACTB	3.1686	0.0618345
GO:0140694~membraneless organelle assembly	5	FXR1, PSPC1, WNK1, FUS, SQSTM1	3.1686	0.594119
GO:0071383~cellular response to steroid hormone stimulus	5	HSPA8, MED1, ATP1A1, UBE2L3, HSPA1A	3.1686	0.594119
GO:0045727~positive regulation of translation	24	RPL5, NPM1, SSB, DDX3X, PRMT1, POLDIP3, PRKDC, ITGA2, EIF4A3, NAT10, EEF2, RPS4X, FXR1, LARP1, RPS27, CSDE1, HNRNPD, METTL5, EIF3E, RPL26, EIF4G3, EIF3D, EIF4G2, ABCF1	3.15314	7.49758e-05
GO:0090148~membrane fission	12	SH3GLB1, HGS, VPS4B, CHMP1B, CHMP2B, CHMP1A, CHMP4B, SNF8, STAM, VPS25, EXOC2, CORO1C	3.15314	0.0268733
GO:0071985~multivesicular body sorting pathway	7	VPS4B, CHMP1B, CHMP2B, CHMP1A, CHMP4B, SNF8, VPS25	3.14219	0.266588
GO:0051131~chaperone-mediated protein complex assembly	7	CCT2, HSP90AA1, HSP90AB1, HSPA4, PTGES3, HSPD1, HSPA1A	3.14219	0.266588
GO:0007339~binding of sperm to zona pellucida	11	CCT3, CCT2, PRKAR2A, TCP1, VDAC2, UBAP2L, CCT8, ALDOA, CCT7, CCT5, CCT4	3.11857	0.0456456
GO:0006261~DNA-templated DNA replication	13	WDHD1, RFC4, RFC1, WDR18, PNKP, RPA1, WRNIP1, BAZ1A, POLB, POLD3, CHRAC1, POLD2, SSBP1	3.11227	0.0191489
GO:0006401~RNA catabolic process	10	EXOSC5, RNASEH2B, EXOSC10, RNASEH2A, NCBP1, DIS3, PABPC4, XRN2, HNRNPD, MTREX	3.07807	0.0735635
GO:0031116~positive regulation of microtubule polymerization	8	CLIP1, SLTM, NUMA1, DCTN1, RPS3, SLAIN2, RAC1, MAPRE1	3.07807	0.182248
GO:0032204~regulation of telomere maintenance	6	UPF1, NSMCE4A, XRCC5, LMNA, YLPM1, TERF2	3.07807	0.431103
GO:1902455~negative regulation of stem cell population maintenance	6	HDAC2, SIN3A, HDAC1, BRMS1L, SUDS3, SAP30	3.07807	0.431103
GO:0006376~mRNA splice site recognition	6	PUF60, CELF1, YTHDC1, SRSF1, SRSF5, SRSF6	3.07807	0.431103
GO:0060236~regulation of mitotic spindle organization	6	DYNC1H1, TPX2, NUMA1, DCTN1, CLTC, RAE1	3.07807	0.431103
GO:0071364~cellular response to epidermal growth factor stimulus	13	MED1, MCM7, SYAP1, MARS1, CAD, PTPN11, PTPN12, IQGAP1, KNSTRN, EGFR, EEF1A1, NCL, PLCG1	3.04461	0.0226552
GO:0051085~chaperone cofactor-dependent protein refolding	9	HSPA9, HSPA8, DNAJB1, HSPH1, HSPA5, ST13, PTGES3, HSPE1, HSPA1A	3.02997	0.125102
GO:0006302~double-strand break repair	23	H2AX, VCP, FEN1, MRE11, PARP1, XRCC4, XRCC5, PRKDC, DDX1, EYA3, LIG4, XRCC1, LIG3, BRCA1, HMGB1, SMCHD1, RAD50, MTA1, MSH2, RAD21, TDP1, UIMC1, NBN	3.02176	0.000220904
GO:0008361~regulation of cell size	7	MTPN, CREB1, LARS1, RDX, MSN, RAC1, ARHGAP5	3.0165	0.299727
GO:0034314~Arp2/3 complex-mediated actin nucleation	7	ACTR3, ACTR2, ARPC2, ARPC3, ARPC1B, ARPC5, WASH3P	3.0165	0.299727
GO:0045815~transcription initiation-coupled chromatin remodeling	12	PHF2, RBM14, KMT2A, RBBP5, ATAD2, EP300, PADI2, KAT7, ARID1A, MACROH2A1, ARID1B, GLYR1	3.00648	0.0378963
GO:0030224~monocyte differentiation	5	MED1, IFI16, FASN, MYH9, THOC5	2.99256	0.63949
GO:0006513~protein monoubiquitination	13	UBE2E3, CUL1, HUWE1, UBE2E1, CBL, UBE2T, UBE2N, UBE2O, TRIM25, ZNF598, RAD18, SKP1, OBI1	2.97983	0.0268733
GO:0006325~chromatin organization	70	RB1, KDM5A, TOP2A, USP36, MDC1, ZMYND8, CHD8, HMGB2, EHMT1, HNRNPU, RSF1, NUCKS1, CHD1, TRIM28, UIMC1, HMG20B, BANF1, H4C1, HMGN2, HMGN3, HMGN1, BRD2, DAXX, GPX4, SFMBT1, ATRX, MSL3, SAFB, RNF40, EMSY, MORF4L1, NCOR1, TBL1XR1, HAT1, WAC, HDAC2, L3MBTL2, MEAF6, SRCAP, HDAC1, DHX9, RTF1, HTATSF1, MACROH2A1, HDAC7, HLTF, EP400, BRD9, BRD8, MTA2, ZBTB7A, RNF20, H2AZ1, CBX8, ZNF462, KDM4A, CBX4, UTP3,…	2.969	2.87199e-14
GO:0043484~regulation of RNA splicing	21	KHDRBS1, SF3B3, AHNAK, CELF1, FUS, USP22, SRSF1, AHNAK2, RRP1B, PQBP1, HNRNPL, PTBP1, SON, SNRNP70, HNRNPH1, TRA2B, ZNF638, HNRNPF, HNRNPH3, HNRNPA1, FAM50A	2.93815	0.000897467
GO:0043523~regulation of neuron apoptotic process	6	EGLN1, G6PD, AKT1S1, KIF14, NAE1, PARK7	2.93815	0.465958
GO:0001824~blastocyst development	6	XAB2, PPP1CC, EMG1, RRM2, NASP, RPL13	2.93815	0.465958
GO:0051301~cell division	108	RB1, ERCC6L, CCNK, CCNT1, HNRNPU, BUB1B, SMC3, SMC4, SMC2, PPP1CB, CDC20, PPP1CC, MAEA, CDC23, CDC27, ZNF207, RCC1, LIG1, LIG4, LIG3, KNL1, ATAD3B, KNSTRN, CD2AP, EML3, EML4, DYNC1LI1, PARD3, SPECC1L, TIMELESS, MAD1L1, ANAPC16, NCAPG, PDS5B, PDS5A, ARPP19, NCAPH, EPB41L2, RAD21, TPR, MAP4, NEK9, UBE2I, RCC2, MICAL3, HMGA2, WAPL, SPART, ZC3HC1, TPX2, CDK7, CDK2, CDK1, MNAT1, AHCTF1, NUMA1, MTCL1, …	2.93075	2.59403e-22
GO:0006417~regulation of translation	31	HBS1L, CYFIP1, MTPN, RPL10, NOLC1, NAT10, TYMS, BZW2, BZW1, FXR1, RPS14, BCLAF1, TCOF1, MAGOH, EIF4E, GCN1, PAIP1, MCTS1, RPS9, PA2G4, PUM1, PUM3, DAP, SARNP, SERBP1, CNOT3, GEMIN5, ABCE1, GAPDH, METAP1, EIF4G2	2.92956	1.18707e-05
GO:0000086~G2/M transition of mitotic cell cycle	14	KHDRBS1, USP22, MASTL, TPD52L1, ARPP19, AURKA, DNM2, CCNA2, ENSA, CDK2, CDK1, CALM1, SKP2, MTA3	2.90049	0.0218181
GO:0010608~post-transcriptional regulation of gene expression	7	NUDT21, LARP1, YTHDC1, CDC37, CAV1, MATR3, PUM1	2.90049	0.346979
GO:0042752~regulation of circadian rhythm	18	TOP2A, GSK3B, USP7, PRKAA1, PRKDC, MAGED1, NONO, CCAR2, PML, PPP1CA, PPP1CB, PPP1CC, SFPQ, PSPC1, HNRNPD, TIMELESS, CDK1, TARDBP	2.8943	0.00394866
GO:0007163~establishment or maintenance of cell polarity	11	ACTR3, CDC42, CAP1, ACTR2, PARD3, FSCN1, CTNNA1, RAC1, ACTB, CLASP2, CAP2	2.89038	0.0696727
GO:0034605~cellular response to heat	15	YWHAE, HSP90AB2P, DAXX, VCP, HSP90AA1, HDAC2, HSP90AB1, EIF2S1, HDAC6, DNAJB1, EEF1D, TPR, DHX36, SLU7, HSPA1A	2.88569	0.0149248
GO:0000724~double-strand break repair via homologous recombination	28	H2AX, BLM, FEN1, MRE11, WDR48, PSMD14, ZMYND8, NUCKS1, CHD4, BRCA1, HTATSF1, SAMHD1, RAD54B, RAD51AP1, YY1, POLL, NBN, INTS3, RECQL, RPA1, LIG3, INIP, MORF4L1, SFPQ, RAD50, NSMCE4A, RPA3, UBE2N	2.87286	6.15227e-05
GO:0006310~DNA recombination	25	INO80C, BLM, FEN1, MRE11, HMGB2, HMGB3, HMGB1, BRCA1, PAGR1, RAD21, XRCC6, LIG1, XRCC5, MCRS1, NONO, ACTL6A, RPA1, LIG4, LIG3, UCHL5, KIN, RAD50, APEX1, RPA3, HDGFL2	2.83506	0.000246875
GO:0031954~positive regulation of protein autophosphorylation	5	RAD50, DDX3X, MRE11, NBN, CALM1	2.83506	0.7169
GO:0045055~regulated exocytosis	5	RAB10, RAB11FIP1, MYH9, RAB11FIP5, RAB11B	2.83506	0.7169
GO:0141198~protein branched polyubiquitination	5	CDC23, ANAPC16, CDC27, UBR4, HUWE1	2.83506	0.7169
GO:0002753~cytoplasmic pattern recognition receptor signaling pathway	5	YWHAE, DDX3X, TRIM25, RIGI, IPO5	2.83506	0.7169
GO:0017148~negative regulation of translation	26	CYFIP1, DDX6, DDX3X, CELF1, EIF4A3, YBX1, TYMS, FXR1, SYNCRIP, LARP1, DHX36, IGF2BP1, RACK1, RPS3, EIF4E, TIA1, RPL13A, PUS7, ILF3, EPRS1, CNOT1, NCL, SERBP1, CALR, LSM14A, GAPDH	2.82933	0.000182466
GO:0043488~regulation of mRNA stability	11	FXR1, YTHDC1, APEX1, PABPC4, KHSRP, SERBP1, DHX36, VIM, PUM1, ZC3H14, RBM33	2.82156	0.081792
GO:0007346~regulation of mitotic cell cycle	17	RB1, YWHAE, NEK9, ANAPC16, GMNN, HNRNPU, IQGAP1, MASTL, AATF, CDC20, MAEA, CDC23, RPA3, CDC27, CDK2, RCC1, DLGAP5	2.81761	0.00840857
GO:0022904~respiratory electron transport chain	6	MYBBP1A, ETFRF1, ETFB, SDHA, SOD2, PLEC	2.81041	0.526871
GO:0000956~nuclear-transcribed mRNA catabolic process	6	UPF1, DDX5, EXOSC10, THRAP3, MRTO4, XRN2	2.81041	0.526871
GO:0035855~megakaryocyte development	6	MED1, VPS33B, EP300, PIP4K2A, FLNA, PTPN11	2.81041	0.526871
GO:1900181~negative regulation of protein localization to nucleus	6	GSK3B, SIN3A, MAGED1, CTNNA1, MARK3, YWHAZ	2.81041	0.526871
GO:0030838~positive regulation of actin filament polymerization	13	VASP, NCKAP1, CARMIL1, BAIAP2L1, CTTN, ARPC2, BIN1, CDC42EP2, NCK2, SNX9, RICTOR, PFN1, ARF6	2.80104	0.0418013
GO:0022604~regulation of cell morphogenesis	7	STRIP1, CAPZB, ZMYM3, ZMYM4, CFL1, PHIP, BCL9L	2.79306	0.38583
GO:0072332~intrinsic apoptotic signaling pathway by p53 class mediator	7	HINT1, DDX5, RRN3, MYBBP1A, IFI16, TP53BP2, RRP8	2.79306	0.38583
GO:0051028~mRNA transport	24	RANBP2, SLBP, AHCTF1, NUP133, NCBP2, DHX9, EIF4A3, SRSF1, NUP153, LRPPRC, FXR1, NXF1, BCLAF1, POM121C, DDX39B, NUP50, KHSRP, HNRNPA2B1, IGF2BP1, NUP98, HNRNPA1, EIF4E, NUP58, RBM33	2.78019	0.000542733
GO:0045773~positive regulation of axon extension	8	SHTN1, CYFIP1, MACF1, SMURF1, TWF2, ADNP, EIF4G2, PAFAH1B1	2.78019	0.269696
GO:0006695~cholesterol biosynthetic process	10	FDPS, ACLY, PRKAA1, G6PD, CYB5R3, PMVK, MVD, DHCR24, DHCR7, LBR	2.76237	0.133631
GO:1901796~regulation of signal transduction by p53 class mediator	11	PRMT5, RPL5, USP7, PAK1IP1, NOP2, RPL11, RRS1, EP300, RPF2, AURKB, AURKA	2.75594	0.0942035
GO:0034504~protein localization to nucleus	11	YWHAE, PIKFYVE, XPO1, MAGED1, LMNA, RPL11, PAF1, HDGF, CALR, PLRG1, ZBTB7A	2.75594	0.0942035
GO:0045995~regulation of embryonic development	12	INO80C, YY1, DR1, NIPBL, RACGAP1, MCRS1, ACTL6A, DHX36, CDK1, EHMT1, TRIP12, UCHL5	2.75061	0.0634626
GO:0006282~regulation of DNA repair	15	BARD1, INO80C, SF3B3, MCRS1, USP22, ACTL6A, BRCA1, UCHL5, YY1, UIMC1, UBE2N, USP1, UBE2V2, UBE2V1, TAF4	2.73896	0.0236543
GO:0048511~rhythmic process	22	TOP2A, GSK3B, USP7, DDX5, PRKAA1, NFYA, CBX3, PRKDC, DHX9, CCAR2, NFKB2, CUL4A, SFPQ, PSPC1, SIN3A, ID1, CDK1, RACK1, EP300, TOP1, DNM1L, TARDBP	2.72427	0.00165286
GO:0032922~circadian regulation of gene expression	17	KDM5A, PRMT5, HDAC2, KMT2A, HDAC1, MAGED1, HUWE1, HNRNPU, PML, PPP1CA, PPP1CB, RAI1, PPP1CC, MTA1, MYBBP1A, NAMPT, TOP1	2.69331	0.0129606
GO:0042789~mRNA transcription by RNA polymerase II	12	MED1, CREB1, ANXA2, NCBP1, NCBP2, HLTF, ZBTB1, FLNA, AP3B1, NCBP3, TAF4, S100A10	2.69331	0.0735784
GO:1900026~positive regulation of substrate adhesion-dependent cell spreading	11	CDC42, CARMIL1, ARPC2, FLNA, RAC1, P4HB, CALR, ARHGEF7, RREB1, TRIOBP, S100A10	2.69331	0.109242
GO:0045814~negative regulation of gene expression, epigenetic	10	MTA1, IFI16, RIF1, HDAC1, CTR9, PPHLN1, MPHOSPH8, MACROH2A1, HDAC6, PHF19	2.69331	0.151406
GO:0030032~lamellipodium assembly	9	ITGB1, CARMIL1, CYFIP1, GOLPH3, CAPZB, NCK2, RAC1, ARHGEF7, VCL	2.69331	0.21939
GO:0006139~nucleobase-containing compound metabolic process	9	MTAP, ATIC, DDX11L8, DPYSL2, SRBD1, CTPS1, UPP1, TK1, REXO2	2.69331	0.21939
GO:0051017~actin filament bundle assembly	9	LIMA1, BAIAP2L1, CALD1, ACTN1, FSCN1, PAWR, EZR, CORO1B, LIMD2	2.69331	0.21939
GO:0000079~regulation of cyclin-dependent protein serine/threonine kinase activity	7	BLM, CCNK, CCNT1, CDC37, GTF2H1, GTPBP4, ACTB	2.69331	0.434912
GO:0010498~proteasomal protein catabolic process	7	CUL4A, VCP, CUL5, CUL1, UFD1, PRPF19, CUL4B	2.69331	0.434912
GO:0051893~regulation of focal adhesion assembly	6	CAMSAP3, MACF1, SLK, TLN1, VCL, CORO1C	2.69331	0.592684
GO:0030521~androgen receptor signaling pathway	6	DNAJA1, DDX17, DAXX, DDX5, PARK7, FKBP4	2.69331	0.592684
GO:0039702~viral budding via host ESCRT complex	6	PDCD6IP, VPS4B, CHMP1B, CHMP2B, CHMP1A, CHMP4B	2.69331	0.592684
GO:0016925~protein sumoylation	13	RANBP2, ZNF451, UBE2I, CBX4, RANGAP1, PML, HDAC7, SENP6, NSMCE4A, TRIM28, SUMO2, HMG20B, SAE1	2.64249	0.0609192
GO:0006367~transcription initiation at RNA polymerase II promoter	12	CDK7, ERCC3, CCNH, ELOA, GTF2H1, ELOB, MED27, GTF2F1, TAF4, MNAT1, GTF2F2, GTF2E2	2.63834	0.0852207
GO:0070527~platelet aggregation	12	PDIA3, CSRP1, UBASH3B, MYH9, FLNA, TLN1, PPIA, CLIC1, MYL9, METAP1, VCL, ACTB	2.63834	0.0852207
GO:0006469~negative regulation of protein kinase activity	11	RB1, QARS1, PRKRIP1, CHORDC1, AKT1S1, SFN, PAK2, PPIA, CEP43, YWHAG, SNCA	2.63346	0.1202
GO:0048144~fibroblast proliferation	10	MORF4L1, DAZAP1, RNASEH2B, RRN3, KMT2A, PTGES3, CAV1, PRDX1, CDK1, LIG4	2.62762	0.172119
GO:0032467~positive regulation of cytokinesis	10	CDC42, SVIL, CENPV, RACGAP1, GIPC1, KIF14, PKN2, KIF23, AURKB, CIT	2.62762	0.172119
GO:0010212~response to ionizing radiation	10	H2AX, MECP2, MTA1, INTS3, EYA3, UIMC1, BRCA1, NHEJ1, INIP, RAD54B	2.62762	0.172119
GO:0010634~positive regulation of epithelial cell migration	9	ITGA3, ITGA2, PLCG1, PFN1, ARHGAP5, RREB1, RTN4, HDAC6, CLASP2	2.62052	0.249002
GO:0031397~negative regulation of protein ubiquitination	14	USP4, CAV1, PINX1, PARK7, GTPBP4, DNAJA1, GNL3L, BAG2, WNK1, U2AF2, CHORDC1, RPS3, SQSTM1, HSPA1A	2.60043	0.0476773
GO:0071480~cellular response to gamma radiation	7	H2AX, YAP1, XRCC6, XRCC5, TMEM109, RPL26, ZMPSTE24	2.60043	0.464735
GO:0072583~clathrin-dependent endocytosis	7	CANX, CLTC, CLTB, CLTA, AP2A1, AP2B1, FNBP1L	2.60043	0.464735
GO:0046686~response to cadmium ion	6	GPI, PCNA, GSS, CAT, CDK1, SOD2	2.58558	0.618266
GO:0019827~stem cell population maintenance	10	DDX6, CTR9, LEO1, PAF1, RTF1, SMC3, EIF4E, CDC73, GNL3, PHF19	2.56505	0.194819
GO:0006289~nucleotide-excision repair	10	ERCC3, PNKP, RPA3, RPA1, XPC, GTF2H1, POLL, GTF2H3, MNAT1, RAD23B	2.56505	0.194819
GO:0007017~microtubule-based process	9	EML4, DCTN2, TUBB3, TUBB, DYNLL1, TUBB4B, GTSE1, TUBA4A, PAFAH1B1	2.55155	0.270347
GO:0042149~cellular response to glucose starvation	12	SH3GLB1, PRKAA1, MYBBP1A, IFI16, HSPA5, PLIN3, ASNS, UPP1, HNRNPA1, YWHAZ, RRP8, YWHAG	2.53488	0.109743
GO:0042771~intrinsic apoptotic signaling pathway in response to DNA damage by p53 class mediator	8	RPS27, SNW1, MSH2, IFI16, TMEM109, EP300, PPP2R5C, PML	2.53488	0.38583
GO:0061025~membrane fusion	8	NSFL1C, RABEP1, VAPA, VPS33B, CHORDC1, HUWE1, SEC22B, SNAP29	2.53488	0.38583
GO:0051497~negative regulation of stress fiber assembly	8	TJP1, SLTM, STMN1, PPFIA1, PFN1, PAK2, PHLDB2, CLASP2	2.53488	0.38583
GO:0009411~response to UV	11	MSH6, RPAIN, CASP7, PRKAA1, ERCC3, CASP3, CAT, USP1, PCLAF, PML, CCAR2	2.52139	0.151406
GO:0045597~positive regulation of cell differentiation	14	GSK3B, SMARCC1, SMARCC2, HSP90AB1, PHF10, ACTL6A, PA2G4, ARID1A, ARID1B, ACTB, RPS6KA3, PPP1R13L, RPS6KA1, NF2	2.51375	0.0613958
GO:0006893~Golgi to plasma membrane transport	7	RAB10, RABEP1, ARL3, SEC16A, GOPC, CCDC93, EXOC2	2.51375	0.515265
GO:0031032~actomyosin structure organization	7	CNN2, TJP1, EPB41L2, MYO18A, MYH9, MYH10, CNN3	2.51375	0.515265
GO:0007094~mitotic spindle assembly checkpoint signaling	7	CDC20, IK, TPR, ZNF207, BUB1B, BUB3, MAD1L1	2.51375	0.515265
GO:0006974~DNA damage response	73	H2AX, TOP2A, MDC1, CCNK, MRE11, WDR48, RIF1, MCM7, WDR4, BRCA1, CCAR2, POLB, YY1, NIPBL, PAXX, CASP3, HMCES, PCLAF, DGCR8, MTREX, PARP1, NCOA6, PRMT1, PPP4R3A, MASTL, BAZ1B, DYNLL1, GNL1, INIP, KIN, SLFN11, NSMCE4A, TIMELESS, WAC, YAP1, BLM, FH, VCP, DCUN1D5, USP10, PRKDC, BOD1L1, ZBTB1, SAMHD1, CBL, CDKN2AIP, RAD51AP1, BCLAF1, RBBP5, RPS3, RBBP6, TP53BP1, MORC2, BRD4, MCTS1, BARD1, CBX5, CBX3, X…	2.51261	6.60807e-11
GO:0042307~positive regulation of protein import into nucleus	10	HSP90AA1, TRIM28, TPR, CDK1, EP300, FLNA, TARDBP, RAN, RBM22, IPO5	2.5054	0.21939
GO:0061136~regulation of proteasomal protein catabolic process	6	USP14, PSMD14, PSME3, PSME2, RAD23B, UCHL5	2.48613	0.695569
GO:0015986~proton motive force-driven ATP synthesis	6	ATP5F1A, ATP5F1B, ATP5PD, ATP5PB, ATP5PO, ATP5F1E	2.48613	0.695569
GO:1990090~cellular response to nerve growth factor stimulus	8	EHD1, DYNC1LI2, ACAP2, PARP1, ARPC3, CBL, BPTF, ARF6	2.46245	0.431103
GO:0034644~cellular response to UV	13	NPM1, PCNA, PARP1, ZBTB1, EIF2S1, AURKB, CUL4A, YY1, DHX36, PBK, EP300, RPL26, CUL4B	2.45705	0.0982172
GO:0007018~microtubule-based movement	18	DYNC1H1, DYNC1I2, KIF14, KIF23, KIF11, KIF22, KTN1, DYNC1LI1, DYNC1LI2, KLC2, KIF2A, KIFC1, KIF4A, KIF5B, KIF1C, KIF1B, KIF2C, KIF20A	2.45466	0.0231404
GO:0097421~liver regeneration	7	PRMT5, CEBPB, PCNA, SRSF1, TYMS, EGFR, AURKA	2.43266	0.568586
GO:0051276~chromosome organization	7	RB1, SMCHD1, HAT1, LIG4, BANF1, SMC3, ITPA	2.43266	0.568586
GO:0032465~regulation of cytokinesis	9	SH3GLB1, SETD2, AHCTF1, PRC1, PRPF40A, KIF20A, CALM1, AURKB, AURKA	2.42398	0.342969
GO:0048255~mRNA stabilization	9	LARP1, FUS, THRAP3, HNRNPU, FAM76B, YBX1, PABPC1, ZC3H14, PAIP1	2.42398	0.342969
GO:1903955~positive regulation of protein targeting to mitochondrion	8	SH3GLB1, NPEPPS, USP36, PRKAA1, HUWE1, RAC1, SAE1, UBE2L3	2.39405	0.452208
GO:0030330~DNA damage response, signal transduction by p53 class mediator	8	USP10, ATRX, MYO6, PPP2R5C, RPL26, NBN, GTSE1, PML	2.39405	0.452208
GO:0006099~tricarboxylic acid cycle	8	CS, FH, SUCLA2, MDH1, MDH2, IDH1, DLAT, SDHA	2.39405	0.452208
GO:0001778~plasma membrane repair	6	VPS4B, CHMP1B, CHMP2B, CHMP1A, MYH9, CHMP4B	2.39405	0.741698
GO:0006096~glycolytic process	11	GPI, LDHA, PFKL, PKM, TPI1, PGAM1, PGK1, ENO1, ALDOA, GAPDH, PFKM	2.37011	0.216599
GO:0000077~DNA damage checkpoint signaling	9	H2AX, CDC5L, RAD17, PTPN11, TP53BP1, ERCC6, NBN, CLSPN, PRPF19	2.36486	0.376148
GO:1990000~amyloid fibril formation	7	FKBP1A, GSN, FUS, NUP153, TARDBP, EMD, SNCA	2.35664	0.599602
GO:0050769~positive regulation of neurogenesis	7	SPEN, SNW1, XRCC5, SRRT, LIG4, NAP1L1, TGM2	2.35664	0.599602
GO:0006400~tRNA modification	7	AARS1, SSB, METTL1, NSUN2, WDR4, TRMT1, THUMPD1	2.35664	0.599602
GO:0071346~cellular response to type II interferon	17	ACTR3, ACTR2, GSN, STAT1, RPL13A, CDC42, SYNCRIP, MYO1C, EPRS1, KIF5B, CDC42EP2, ZYX, FLNB, VIM, CALM1, GAPDH, GBP1	2.34801	0.0456456
GO:0006334~nucleosome assembly	35	H2AX, SET, HP1BP3, HMGB2, RSF1, MACROH2A1, H1-10, SART3, CHRAC1, CHAF1A, H4C1, H3-3A, BRD2, NPM1, DAXX, SUPT16H, H2BC3, ATRX, ATAD2, SMARCA5, NAP1L1, SSRP1, BAZ1A, H2BC17, H1-0, NAP1L4, H1-5, H1-4, H2BC13, H2BC14, NASP, HAT1, DNAJC9, ANP32B, MCM2	2.34201	0.000241472
GO:0090630~activation of GTPase activity	8	ABR, RALGAPA2, DOCK7, ARHGEF16, TAX1BP3, RANGAP1, CORO1C, SLC27A4	2.32935	0.498865
GO:0043687~post-translational protein modification	8	DCAF1, RPS6KA4, CCNA2, RPS6KA5, CDK2, BAZ1B, AURKB, UBE2M	2.32935	0.498865
GO:0007015~actin filament organization	31	SH3KBP1, INPPL1, ARHGAP17, CORO1B, HDAC6, CNN3, CORO1C, CDC42, CNN2, TMSB4X, MYO6, NCK2, RAC1, TMSB10, CAP2, CAP1, CARMIL1, GSN, TMOD3, ACTN1, MYO5A, RHOC, CD2AP, MYO1C, CDC42EP2, FSCN1, TAGLN2, ARHGEF2, ALDOA, DBN1, BCAR1	2.30324	0.00112437
GO:0070301~cellular response to hydrogen peroxide	14	CBX8, NQO1, TOP2B, PRPF38B, PRKAA1, HDAC2, PCNA, PARK7, HDAC6, MAPK7, RPS3, CDK1, PPIF, ANKZF1	2.28523	0.117049
GO:0043162~ubiquitin-dependent protein catabolic process via the multivesicular body sorting pathway	7	VPS4B, CHMP1B, CHMP2B, CHMP1A, CHMP4B, PLAA, HDAC6	2.28523	0.641405
GO:0001578~microtubule bundle formation	7	CLIP1, NUMA1, MTCL1, CHORDC1, ZNF207, KIF20A, MAPRE1	2.28523	0.641405
GO:0043001~Golgi to plasma membrane protein transport	7	NSF, RAB10, MACF1, GOLPH3, KRT18, ASAP1, SPTBN1	2.28523	0.641405
GO:0048568~embryonic organ development	7	MBD3, UTP25, WDR48, ERCC3, MBD2, RBBP6, TEAD1	2.28523	0.641405
GO:0030183~B cell differentiation	15	ITGB1, TPD52, TOP2B, ZBTB1, GPS2, PTPRJ, DCAF1, YY1, MSH2, EP300, TCF3, SLC25A5, ZBTB7A, NHEJ1, PTPN2	2.27603	0.0942901
GO:0045582~positive regulation of T cell differentiation	8	SMARCC1, SMARCC2, PHF10, ACTL6A, ZBTB1, ARID1A, ARID1B, ACTB	2.26805	0.537073
GO:0048488~synaptic vesicle endocytosis	9	BIN1, CANX, CLTB, CLTA, AP2A1, AP2B1, SYNJ2, ARF6, SNCA	2.25486	0.450489
GO:0016236~macroautophagy	15	VCP, PDCD6IP, VPS4B, SNF8, STAM, ATG16L1, TBC1D5, HGS, CHMP2B, CHMP4B, RAB3GAP2, PLAA, SQSTM1, VPS25, UBXN6	2.24442	0.106404
GO:0032456~endocytic recycling	14	VPS29, SNX12, SNF8, WASH3P, RAB11B, SNX3, EHD1, ACAP2, SNX17, HGS, MICALL1, VPS35, CCDC93, ARF6	2.21802	0.146018
GO:0002230~positive regulation of defense response to virus by host	7	HSP90AA1, STAT1, SIN3A, ERCC6, PML, RIGI, PQBP1	2.21802	0.709108
GO:0045824~negative regulation of innate immune response	7	DDX39A, IFI16, PARP1, SFN, BANF1, YWHAZ, AURKB	2.21802	0.709108
GO:0005977~glycogen metabolic process	7	PPP1CB, PPP1R2, GSK3B, PYGB, PPP1CC, PYGL, PPP1CA	2.21802	0.709108
GO:0033574~response to testosterone	7	NQO1, GPI, MTAP, NASP, CAD, CALR, CBL	2.21802	0.709108
GO:0006338~chromatin remodeling	141	RB1, TRIO, ARAF, JMJD1C, BUB1B, PRDM2, NUDT5, ACTB, DCAF1, RPS6KA4, YY1, PPP1CB, FBL, RPS6KA3, PPP1CC, STK10, SLK, RPS6KA5, UBASH3B, RPS6KA1, DPF2, SMARCAD1, PWWP2A, SKP1, TGM2, DAXX, SMARCC1, SMARCC2, PRP4K, RSBN1, HCFC1, CFDP1, SLFN11, PADI2, HDGFL2, CSNK1G2, INO80C, MEAF6, SRCAP, PRKDC, ZBTB1, BAZ2A, STK4, MIER1, SUDS3, MARK3, MORC2, ZBTB7A, BPTF, BARD1, NEK9, CHTOP, BRPF1, PHF10, CBX3, SMARCA…	2.21432	3.08818e-17
GO:0006605~protein targeting	9	YWHAE, YWHAQ, YWHAB, GIPC1, CDC37, RPL11, YWHAZ, PML, YWHAG	2.20362	0.465474
GO:0007098~centrosome cycle	10	NPM1, PPP1R12A, SLC16A1, HAUS8, CDK1, PCLAF, BRCA1, CHD3, CKAP5, DNM2	2.19862	0.38583
GO:0034599~cellular response to oxidative stress	21	NQO1, G6PD, PRKAA1, PARP1, STAU1, HM13, PYCR2, PARK7, SOD2, EIF2S1, PRDX3, PRDX2, PRDX5, CCS, FANCD2, STK26, ARL6IP5, PPIA, SLC25A24, HSPA1A, SNCA	2.19648	0.0298444
GO:0050821~protein stabilization	50	USP36, HSP90AB2P, RPL5, PHB1, HSP90AB1, CCNH, CTNND1, PARK7, PHB2, CHORDC1, ZNF207, EP300, CCT3, CCT2, USP7, HSP90AA1, RPS7, RPL23, GTPBP4, HCFC1, CREB1, WDR81, CDC37, TCP1, PFDN2, PFN1, PPIB, GAPDH, RPL11, UBR4, WIZ, STK4, RTN4, HSPD1, BAG2, FLNA, CCT8, CCT7, CCT5, CCT4, SEC16A, PTGES3, PML, CCT6A, H1-5, PDCL3, CDK7, NAA15, CALR, HSPA1A	2.18968	2.27074e-05
GO:0006979~response to oxidative stress	26	PNKP, UBR4, PSIP1, PARK7, EGFR, PDLIM1, PRDX3, PRDX2, PRDX5, PSMB5, PRDX1, TRIM25, BANF1, NQO1, GPX4, TXNRD1, IDH1, GSS, KRT1, PRDX6, ATOX1, CD2AP, ERCC3, CAT, ERCC6, GCLM	2.18831	0.00953095
GO:0030307~positive regulation of cell growth	18	YAP1, MTPN, DDX3X, NCBP1, EGFR, CDKN2AIP, CDC42, RPS6KA3, ZNF639, RPS6KA1, RICTOR, SFN, HDGFL2, CEP43, TEAD1, H3-3A, EIF4G2, EIF4G1	2.17886	0.0618345
GO:0000278~mitotic cell cycle	27	DCTN1, CLTC, AKAP8, NOLC1, KIF11, SMC3, ARPP19, AURKB, AURKA, CDC23, TUBB3, ENSA, PBK, WDHD1, NEK9, IK, PPP1R12A, TUBB, KIF22, TUBB4B, TUBA4A, CIT, EML4, TPX2, CLIP1, INCENP, RAN	2.15465	0.00923707
GO:0007266~Rho protein signal transduction	12	RACGAP1, ITGA3, ARHGDIA, CFL1, ARHGDIB, CDC42EP2, ARHGAP29, ARHGEF1, TAX1BP3, ARHGAP5, ARHGEF7, PHACTR4	2.15465	0.269515
GO:0033138~positive regulation of peptidyl-serine phosphorylation	9	CAV1, DOCK7, ARAF, PARK7, STK4, EGFR, HDAC6, EIF4G1, SNCA	2.15465	0.515045
GO:0070979~protein K11-linked ubiquitination	8	CDC23, ANAPC16, CUL5, UBE2T, UBE2E3, CDC27, UBR4, UBE2L3	2.15465	0.606229
GO:0051225~spindle assembly	8	NCOR1, HAUS8, PPP2R1A, TUBB, RPS3, RCC1, MAPRE3, MAPRE1	2.15465	0.606229
GO:0045184~establishment of protein localization	8	VCP, RCC2, CHMP1B, KIF14, CRIPT, FLNA, PHLDB2, CORO1C	2.15465	0.606229
GO:0007059~chromosome segregation	20	TOP2A, UBE2I, DDX3X, MTCL1, BRCA1, CTCF, C9ORF78, MKI67, KNSTRN, SRPK1, INCENP, PPP2R1A, NTMT1, RAD21, RPS3, RCC1, KIF2C, TOP1, SLC25A5, DLGAP5	2.13331	0.0483058
GO:0042177~negative regulation of protein catabolic process	9	PHF20L1, SNX3, NQO1, PHB1, SF3B3, SNX12, FLNA, PARK7, EGFR	2.10781	0.541413
GO:0000082~G1/S transition of mitotic cell cycle	16	RB1, ITGB1, KHDRBS1, CUL5, RPS6, CUL1, GSPT1, CUL4A, CCNA2, CDK2, CDK1, RCC1, SKP2, MNAT1, EIF4E, CUL4B	2.10209	0.130334
GO:0051289~protein homotetramerization	13	VASP, CRTC2, SHMT2, ITPR3, SAMHD1, SOD2, HSD17B10, GLS, ALDH1A3, TK1, HPRT1, SSBP1, ALDOA	2.09033	0.263652
GO:0045892~negative regulation of DNA-templated transcription	111	RB1, PHB1, GMNN, ZBTB21, EHMT1, ENO1, PHB2, RRP8, CCAR2, CCAR1, RPS6KA5, TRIM28, TLE3, DAXX, ZGPAT, TLE1, SMARCC2, SFMBT1, ZNF281, CDYL, ILF3, PSPC1, SRSF2, TIMELESS, SF1, KHDRBS1, SET, L3MBTL2, SHC1, ZNF24, SUDS3, ZNF148, ZBTB7A, HSPA8, PHC2, XRCC6, NIBAN2, UBE2I, CBX5, MTERF3, CBX4, SMURF2, CBX3, XRCC5, NONO, CBX1, HMGA1, HMGA2, PA2G4, PHC3, HNRNPL, DAP, HNRNPK, SNW1, ID1, CALR, RCOR1, ZC3H4, C…	2.08696	2.53571e-11
GO:0031122~cytoplasmic microtubule organization	9	DYNC1H1, CLIP2, CLIP1, SLK, CHORDC1, CRIPT, TBCB, SLAIN2, CAMSAP2	2.06296	0.592684
GO:0097193~intrinsic apoptotic signaling pathway	9	CUL4A, MSH6, DDX3X, CUL5, CASP3, CUL1, CYCS, NBN, HSPE1	2.06296	0.592684
GO:0001649~osteoblast differentiation	26	PHB1, CBFB, DHX9, CLTC, DDX21, HNRNPU, RRBP1, ADAR, FBL, SYNCRIP, ATP5F1B, IARS1, MEF2D, H3-3A, ALYREF, DNAJC13, HSPE1, GTPBP4, SND1, RSL1D1, MYBBP1A, FASN, PSMC2, CAT, HNRNPC, RBMX	2.05959	0.0207536
GO:0045454~cell redox homeostasis	8	PRDX3, NQO1, PRDX2, PRDX5, TXNRD1, APEX1, PRDX1, PRDX6	2.05204	0.709108
GO:0070534~protein K63-linked ubiquitination	11	UBE2T, UBE2E3, UBE2N, UBE2V2, UBE2O, ZFP91, UBE2V1, NBN, SKP2, PRPF19, ZNF598	2.0432	0.431103
GO:1900087~positive regulation of G1/S transition of mitotic cell cycle	10	CUL4A, ANKRD17, RRM2, DDX3X, ANXA1, RDX, PLRG1, EGFR, CUL4B, EIF4G1	2.03268	0.515265
GO:0051603~proteolysis involved in protein catabolic process	10	PSMA6, PSMB7, PSMA3, PSMA4, PSMB5, PSMA1, HSPA5, PSMB3, PSMB1, PSMA7	2.03268	0.515265
GO:0050714~positive regulation of protein secretion	9	GOLPH3, MYO18A, DNM1L, MYH10, PPIA, PPID, CD2AP, TTN, ARF6	2.01998	0.606229
GO:0090398~cellular senescence	11	MAP2K3, H2AX, MAP2K4, TOP2B, NPM1, GINS3, LMNA, CDK2, CALR, TERF2, PML	2.00857	0.452208
GO:0030218~erythrocyte differentiation	11	HSPA9, RPS14, RACGAP1, RPS19, CASP3, HNRNPU, ACIN1, ADAR, SLC25A5, RCOR1, PTPN2	2.00857	0.452208
GO:0008104~protein localization	30	YWHAE, YWHAB, DDX42, PLOD3, PRPF19, CDC42, MECP2, NIPBL, YWHAQ, SIN3A, LMNA, MYO6, CTNNA1, SFN, YWHAG, SCYL1, YWHAH, NPM1, CAV1, SEPTIN5, DHCR24, SEPTIN9, YWHAZ, SEPTIN7, ERCC3, PARD3, MAPRE3, MAPRE1, SQSTM1, PLEC	2.00743	0.0127643
GO:0071479~cellular response to ionizing radiation	8	BARD1, RAD51AP1, BLM, PRPF38B, IFI16, EEF1D, LIG4, BRCA1	2.00432	0.741698
GO:0045732~positive regulation of protein catabolic process	15	BARD1, NSF, GSK3B, VCP, HSP90AA1, RDX, MSN, SNF8, DCAF1, CUL4A, VPS35, EZR, SEC22B, CUL4B, RAB7A	1.99504	0.224791
GO:0140374~antiviral innate immune response	12	OTUD4, PHB1, DHX15, SMARCA5, UBE2N, DHX16, TRIM25, RPSA, UAP1, PHB2, RIGI, AKAP1	1.9889	0.395555
GO:0006986~response to unfolded protein	12	DNAJA1, HSPA8, DNAJB1, HSP90AA1, HSPH1, HSP90AB1, VAPB, HSPA4, SERPINH1, HSPE1, HSPD1, HSPA1A	1.9889	0.395555
GO:0000226~microtubule cytoskeleton organization	27	TXNDC9, DOCK7, CAMSAP2, TUBB3, MAP4, PCNT, MARK3, CLASP2, SS18, TUBB, TUBB4B, KNSTRN, TUBA4A, EML3, EML4, CAMSAP3, DYNC1LI1, DYNC1LI2, SON, KIF2A, PRC1, MAP7D1, PARD3, CDK1, GAPDH, PHLDB2, PAFAH1B1	1.97876	0.0268733
GO:0008630~intrinsic apoptotic signaling pathway in response to DNA damage	9	MSH6, POLB, PRKDC, SFN, BRCA1, ERCC6, SOD2, CRIP1, PML	1.97876	0.641405
GO:0046627~negative regulation of insulin receptor signaling pathway	9	PRKAA1, ZNF592, NCOA5, NCL, PIP4K2A, PTPRJ, PIP4K2C, PTPN2, SLC27A4	1.97876	0.641405
GO:0018105~peptidyl-serine phosphorylation	14	GSK3B, CAB39, PRKDC, STK4, AURKA, RPS6KA3, WNK1, CDK2, CDK1, RICTOR, TOP1, CLSPN, PAK2, MARK3	1.95877	0.299727
GO:0006511~ubiquitin-dependent protein catabolic process	43	VCP, PSMD11, CUL5, PPP1R11, PSMD14, CUL1, UBR4, CBL, PSMA7, CCAR1, UBE2L3, PSMD9, NUB1, RNF114, CDC23, PSMD3, TRIM25, UFD1, RBBP6, SKP1, RNF20, UBE2I, SMURF2, SMURF1, HUWE1, UBE2E1, RNF40, UCHL5, WDR77, CUL4A, NSFL1C, PSMA6, PSMA3, PSMA4, WDR81, PSMA1, PSMC2, UBE2N, UBA1, TRIP12, UBE2K, SQSTM1, CUL4B	1.95464	0.00156051
GO:0006351~DNA-templated transcription	17	PHF3, DIDO1, DNMT1, CEBPB, CCNH, BAZ2A, GTF2H1, LIN9, CCNA2, XAB2, CDK2, TCEA1, POLR1E, RNPS1, POLR2H, ZBTB7A, PTMA	1.92784	0.197743
GO:0009615~response to virus	20	SAP30BP, DDX3X, DDX1, HMGA2, ADAR, ENO1, ZC3HAV1, GTF2F1, CD2AP, EEF1G, RPS15A, HNRNPUL1, NPC2, CFL1, STMN1, BANF1, YJU2B, CCT5, TPT1, RIGI	1.92379	0.119027
GO:0046907~intracellular transport	9	RANBP2, RANBP1, RANBP3, NUP50, SEC16A, VPS33B, AP3D1, AP3B1, RAB7A	1.90116	0.738685
GO:0035019~somatic stem cell population maintenance	10	CUL4A, YAP1, MED14, NIPBL, RIF1, LIG4, MED27, SMC1A, MED6, BCL9L	1.89004	0.633754
GO:0042981~regulation of apoptotic process	45	USP36, KHDRBS1, RBM25, VCP, PHB1, MEAF6, MAGED1, PDCD5, DDX42, RTN4, ACTB, PRDX2, SLK, LGALS1, PEA15, EP400, RPS3, TP53BP2, BRD8, NAE1, SKP2, ZBTB7A, TGM2, KPNA1, DAXX, HSP90AA1, STAT1, ACTN1, ACTL6A, NME2, ACTN4, RSL1D1, MORF4L1, MRGBP, APEX1, STK26, AKT1S1, ANP32E, QRICH1, NF2, CALR, ANP32B, TARDBP, TPT1, BCAR1	1.88636	0.00224878
GO:0045893~positive regulation of DNA-templated transcription	125	PHB1, ATN1, ACTB, UBE2L3, CCAR1, YY1, PSMD9, TRIM28, RPS6KA1, TRIM25, EP300, MAP2K3, MED1, DAXX, SMARCC1, SMARCC2, ACTN1, ZNF281, ILF2, WDR77, HCFC1, MORF4L1, ILF3, TBL1XR1, PHIP, NUP98, UBE2V1, INO80C, BLM, MEAF6, SRCAP, KMT2A, MAGED1, SHC1, XPC, MRPL12, RAI1, EP400, TP53BP1, ARGLU1, RREB1, XRCC6, NIBAN2, BRPF1, FUS, SS18L1, HMGA1, TRIP4, HMGA2, SMARCA1, MRGBP, CDK2, HNRNPD, TCF3, KDM5A, PHF2, C…	1.88607	7.96956e-10
GO:0051726~regulation of cell cycle	42	RB1, INO80C, ITGB1, KHDRBS1, CCNK, HSP90AB1, MEAF6, PRCC, BRCA1, LIN9, ACTB, PPM1G, YY1, PES1, RACK1, EP400, PCLAF, KAT7, SFN, NBN, BRD8, SKP2, PHACTR4, BARD1, NUP214, DR1, MCRS1, ACTL6A, MASTL, WDR12, PUM1, UCHL5, PML, MORF4L1, CDK7, MRGBP, SON, NF2, CDK12, TARDBP, CDK13, EIF4G2	1.87749	0.00410969
GO:0021766~hippocampus development	12	YWHAE, MECP2, GSK3B, ANXA3, HDAC1, ATG16L1, CASP3, XRN2, KIF14, XRCC1, NF2, PAFAH1B1	1.87361	0.50857
GO:0007010~cytoskeleton organization	27	SH3KBP1, LIMD1, SIPA1L3, ACTB, LMNB1, CNN2, STRIP1, MAEA, CAPZB, ZMYM3, ZMYM4, DPYSL2, CFL1, RICTOR, CAP2, CAP1, SVIL, MICAL3, MICAL2, MSN, PRPF40A, SORBS3, DIAPH1, BIN1, PALLD, CCDC6, PHIP	1.8646	0.0515249
GO:1903078~positive regulation of protein localization to plasma membrane	10	ITGB1, PGRMC1, ITGA3, KIF5B, ARHGEF16, EZR, SQSTM1, EGFR, SPTBN1, ARF6	1.85745	0.681471
GO:0043547~positive regulation of GTPase activity	15	ITGB1, BCAR3, GSK3B, PRPF38B, RALBP1, LARS1, RGS10, RACK1, SNX9, RSU1, ARHGEF7, ZC3H15, MAP4K4, S100A10, TGM2	1.83635	0.370801
GO:0043161~proteasome-mediated ubiquitin-dependent protein catabolic process	53	GSK3B, KIF14, DCAF1, PSMD8, MAEA, PSMD7, TRIM28, PSMD4, PSMD2, PSMD3, PBK, UFD1, PSMD1, SKP2, SKP1, PPP2R5C, RAD23B, PSMA6, PSMA3, PSMA4, PSMA1, TBL1XR1, PLAA, USP14, PSMD12, VCP, PSMD11, CUL5, PSMD14, CUL1, UBR4, PSMA7, AURKA, PCNP, PSMB7, MTA1, PSMB5, PSMB3, PSMB1, PCBP2, SMURF2, SMURF1, ADRM1, HUWE1, PML, CUL4A, NSFL1C, PSMC6, PSMC3, PSMC1, PSMC2, UBE2N, TRIP12	1.83595	0.00110094
GO:0000209~protein polyubiquitination	25	CBFB, PRPF19, CBL, HDAC6, UBE2L3, NPEPPS, RNF114, SKP1, RNF20, NQO1, PPIL2, SMURF1, UBE2E3, HUWE1, UBE2E1, IRF2BP1, WDR77, UBE2T, UBE2N, UBE2V2, TRIP12, UBE2V1, UBE2K, CUL4B, UBE2M	1.8198	0.0906917
GO:1990830~cellular response to leukemia inhibitory factor	18	HELLS, RIF1, XRCC5, RNMT, SMARCA5, HNRNPU, PML, BCLAF1, CREB1, RPS16, MAT2A, NCL, PADI2, TRIM25, SRSF3, SLC25A5, GCLM, PFKP	1.79554	0.269696
GO:0010506~regulation of autophagy	12	IFI16, MTCL1, USP10, WDR41, WAC, EP300, CHMP4B, PIP4K2A, ABL2, PIP4K2C, HDAC6, ZMPSTE24	1.79554	0.599602
GO:0000122~negative regulation of transcription by RNA polymerase II	159	RB1, TCERG1, PHB1, RIF1, ZMYND8, EHMT2, CTNND1, ATN1, ZBTB21, HNRNPU, EHMT1, PRDM2, ENO1, DCAF1, YY1, RPS14, TRIM28, DPF2, EP300, MED1, ZGPAT, SMARCC2, RPL23, USP3, ZNF281, SAP30, HCFC1, BIN1, TBL1XR1, SARNP, RFX5, ERF, ATF7, EZR, SQSTM1, CGGBP1, PPID, KHDRBS1, DDX5, DNMT1, CBFB, MAGED1, CTR9, ZBTB1, RTF1, MACROH2A1, TPR, MIER1, ORC2, SFN, SUDS3, ZNF148, ZBTB7B, RREB1, ZBTB7A, RBM10, BPTF, HEXIM1…	1.78804	7.17292e-11
GO:0032355~response to estradiol	14	MBD3, NQO1, GPI, PCNA, GPX4, ARPC1B, MBD1, MBD2, STRN3, MECP2, NCOR2, CASP3, CAT, CALR	1.75378	0.515265
GO:0043066~negative regulation of apoptotic process	83	GPI, GSK3B, MRE11, DDX3X, HSP90AB1, KIF14, ARAF, AKR1B1, SMG9, PHB2, CDC73, PTMS, RPS6KA3, SIN3A, ARHGDIA, CFL1, RPS6KA1, MYO18A, TGM2, MED1, ANXA1, ANXA4, RPS6, NME2, RPS3A, YWHAZ, CREB1, CAT, PPIF, DSG2, PHIP, VDAC1, PTMA, CD44, PRKAA1, HDAC2, RPL10, SHC1, PRKDC, HDAC1, GLO1, CBL, EGFR, HSPD1, AURKA, HSP90B1, UNG, PRDX3, PRDX2, PRDX5, CBS, FLNA, RICTOR, PAK2, TXNDC5, SNCA, MAP4K4, BARD1, HSPA9,…	1.73627	6.64307e-05
GO:0030036~actin cytoskeleton organization	36	SHC1, CORO1B, PDLIM1, CDC42, CAPZB, CFL1, FLNA, FLNB, RICTOR, RAC1, PDLIM5, SPTAN1, PDLIM7, SPTBN1, PHACTR4, ANXA1, ACTN1, ACTN4, ARPC5, TJP1, DIAPH1, PDCL3, SMTN, CTTN, PALLD, CAPZA1, SPECC1L, CDC42EP2, FSCN1, TRIP10, MYH9, NF2, EZR, PFN1, TLN1, PAFAH1B1	1.73141	0.038216
GO:0008360~regulation of cell shape	22	CYFIP1, ANXA1, WDR1, SH3KBP1, RDX, MSN, ARHGAP18, PRPF40A, LIMD1, MYL12B, PALM2AKAP2, ZMPSTE24, DIAPH1, CFDP1, CDC42EP2, MYH9, PHIP, NF2, RAC1, ALDOA, EZR, MYH10	1.73001	0.215295
GO:0045471~response to ethanol	18	NQO1, G6PD, PSMD14, EHMT2, GOT2, RPL10A, TYMS, CBL, TUFM, SOD1, TJP1, EEF1B2, POLB, ATP5F1A, CAT, CDK1, RPL15, EIF4G1	1.70104	0.38583
GO:0001701~in utero embryonic development	35	ITGB1, GPI, RNASEH2B, RRN3, ELL, PRKCSH, YTHDC1, CHD8, HM13, RTCB, PLOD3, SMG9, YBX1, CTCF, YBX3, RIC8A, POLB, SIN3A, RBBP6, PLCG1, MBD3, BTF3, PRMT1, NSUN2, LIG4, EIF2S2, TERF2, TANC2, CUL4A, CAMSAP3, MSH2, NMT1, MYH9, NSRP1, DBN1	1.69087	0.0573516
GO:0031175~neuron projection development	20	RB1, GPM6A, GSK3B, PRMT1, DOCK7, HMGB1, PQBP1, CAMSAP2, EHD1, CAMSAP3, VAPA, MICALL1, CDC27, STMN1, PHGDH, MAP4, VIM, NCDN, ERCC6, CUL4B	1.68332	0.329581
GO:0042147~retrograde transport, endosome to Golgi	14	SPAG9, VPS29, DCTN1, CLTC, WASH3P, WASHC2A, PIKFYVE, SNX2, TBC1D5, UBE2O, VPS35, ERC1, TBC1D10A, RAB7A	1.67584	0.602404
GO:0006886~intracellular protein transport	43	RAB1A, VPS29, COPA, IPO11, SAR1A, CSE1L, COPB1, CLTC, CLTB, CLTA, AP2A1, IPO7, HDAC6, IPO5, IPO8, SNX2, MYO6, ARFIP1, SNX9, VPS35, SEC61B, YWHAH, NSF, HSPA9, NPM1, TMED9, VPS33B, ASPSCR1, AP1B1, AP3D1, AP3B1, AP2B1, WDR11, ARCN1, EHD1, CTTN, SNX17, SRPRA, ERP29, RAB3GAP2, ARHGEF2, SLU7, ARF6	1.66636	0.0293399
GO:0015031~protein transport	76	VPS29, AHCTF1, GDI2, SNX12, PHAX, WASHC2A, GLE1, SEC61A1, CHMP1B, CHORDC1, CHMP1A, ARL6IP5, KPNA6, VPS35, ERC1, CCDC93, SNAP29, KPNA3, NSF, ATG3, PDCD6IP, NUP133, VPS33B, TAP2, ACTN4, ARFGAP1, SCAMP3, LSG1, RABEP1, TBC1D5, HGS, MYH9, CHMP4B, KIF20A, NUP98, SEC22B, VPS25, NUP58, EXOC2, PPID, RAB7A, UNC119B, RAB1A, ARL3, VPS4B, AKAP8, RRBP1, NMD3, SDAD1, EHBP1, HSP90B1, SNX3, NXF1, RAB11FIP1, LMAN2…	1.65074	0.000855255
GO:0034976~response to endoplasmic reticulum stress	15	PDIA3, GSK3B, CEBPB, HSPA5, SEC16A, EIF2S1, PDIA6, AFF4, PDIA4, HSP90B1, TMX1, QRICH1, HYOU1, P4HB, TARDBP	1.64896	0.599602
GO:0065003~protein-containing complex assembly	22	YAP1, ATF1, KMT2A, NIFK, DHX9, MBD2, CAPG, DARS1, PML, CD2AP, NEMF, PPP2R1A, PARD3, CAPZA1, CSNK2B, CDK1, GEMIN5, SNX9, ELOB, TEAD1, KPNA3, PPID	1.62336	0.345726
GO:0046718~symbiont entry into host cell	16	ITGB1, PHB1, ITGA2, RPSA, NUP153, SLC3A2, CBL, EGFR, ILF3, ZNF639, BSG, CDK1, MYH9, MYH10, KPNA3, HSPA1A	1.61095	0.599602
GO:0006366~transcription by RNA polymerase II	36	RB1, CEBPB, CCNK, CCNT1, CBFB, CCDC124, DDX21, GTF2E2, NFIL3, KPNA6, POLR2H, ZBTB7B, RREB1, BCL9L, GTF2I, SUPT16H, SMARCC2, NFYA, PARP1, MBD1, ATRX, GTF2H1, GTF2F1, GTF2H3, GTF2F2, DRAP1, CDK7, ERCC3, COPS2, NFIC, TCEA1, ERCC6, CDK12, TAF4, SQSTM1, RBMX	1.59603	0.107282
GO:0006888~endoplasmic reticulum to Golgi vesicle-mediated transport	18	STEEP1, RAB1A, COPA, TMED9, VCP, SAR1A, COPB1, SEC16A, TRAPPC5, ARCN1, VAPA, TFG, VAPB, LMAN2, GOPC, HYOU1, P4HB, SEC22B	1.58949	0.537517
GO:0035264~multicellular organism growth	16	CLIC4, WDR48, GPX4, GINS3, ATRX, ATN1, PTPN11, WDR11, ZMPSTE24, PPP1R13L, TBL1XR1, EP300, RBBP6, ERCC6, H3-3A, PLEC	1.53903	0.724192
GO:0006914~autophagy	23	SH3GLB1, RAB1A, VCP, PRKAA1, USP10, WDR45B, PHF23, VPS4B, CLTC, WDR41, HMGB1, PARK7, FNBP1L, LRPPRC, DNM2, DAP, IFI16, TBC1D5, CHMP1B, CHMP2B, CHMP1A, CHMP4B, SQSTM1	1.52953	0.452208
GO:0051092~positive regulation of NF-kappaB transcription factor activity	17	MTPN, NPM1, DHX9, PRDX3, RPS6KA4, PSMA6, RPS6KA5, IRAK2, UBE2N, RPS3, TRIM25, UBE2V1, ERC1, ARHGEF2, PPIA, ZBTB7A, HSPA1A	1.52621	0.705383
GO:0045944~positive regulation of transcription by RNA polymerase II	168	RB1, ATF1, TCERG1, EIF4A1, CCNK, CRTC2, CCNT1, HNRNPU, PRDM2, NUCKS1, PARK7, RPS6KA4, YY1, RPS6KA3, ZNF609, RPS6KA5, RPS6KA1, NAMPT, KPNA6, SMARCAD1, EP300, GTF2I, DDX17, MED1, SMARCC1, UBE2E1, ACTN4, GTF2F1, GTF2F2, MED6, RNF40, HCFC1, PRPF6, TBL1XR1, NCL, RFX5, ATF7, PHIP, SQSTM1, CBFB, KMT2A, DHX9, PRKDC, CTR9, ZNF24, PCBP1, DHX36, HLTF, TP53BP1, ZNF148, ZBTB7B, RREB1, BCL9L, S100A10, BPTF, XR…	1.50199	6.62468e-06
GO:0000165~MAPK cascade	17	MAP2K3, YWHAE, SPAG9, MAP2K4, KSR1, CAV1, ARAF, IQGAP1, SORBS3, EGFR, PPP1CB, PPP1CC, MAPK7, PABPN1, PEA15, NF2, MAP4K4	1.50119	0.741698
GO:0006897~endocytosis	27	RAB1A, SH3KBP1, INPPL1, AP2A1, CLINT1, EHBP1, CDC42, DPYSL2, MICALL1, MYO6, SNX9, DNM1L, REPS1, SH3GL1, DBNL, MYO5A, DNM2, EHD1, MYO1C, RABEP1, NECAP1, BIN1, OCIAD1, TRIP10, RIN1, CSNK1G2, RAB7A	1.48407	0.434912
GO:0007507~heart development	28	PCNA, SHC1, TCF25, PRKDC, SMG9, PTPRJ, CRIP1, PDLIM1, CASP7, CASP3, SH3PXD2B, EP300, PDLIM5, PDLIM7, MAP2K3, HEXIM1, NCOA6, ITGA3, CAD, AP1B1, MICAL2, PTPN11, CACYBP, SOD2, WDR11, MTHFD1, WNK1, EIF4G2	1.42962	0.515265
GO:0098609~cell-cell adhesion	26	ITGB1, SHC1, CTNND1, LPP, EGFR, CNN3, PDLIM1, BAIAP2L1, LGALS1, CTNNA1, PDLIM5, S100A11, ANXA1, ANXA2, ITGA3, TMOD3, ITGA2, FNDC3A, PPP1CA, RAB10, TJP1, KRT18, DSG2, TLN1, CBLL1, CD44	1.4291	0.581881
GO:0031647~regulation of protein stability	21	SH3GLB1, USP36, HSPA8, USP7, USP48, USP10, USP4, PINX1, YWHAZ, CCAR2, CDKN2AIP, HDAC6, AURKA, GNL3L, GIPC1, CASP3, LMNA, USP1, VPS35, NF2, TARDBP	1.42288	0.741698
GO:0043065~positive regulation of apoptotic process	42	ITGB1, TOP2A, DDX3X, PRKDC, PDCD5, DDX20, HMGB1, STK4, CCAR2, CCAR1, BCLAF1, LGALS1, RACK1, ARL6IP5, ZNF622, PHLDA1, RBM5, TGM2, SNCA, BARD1, HSPA9, DFFA, PRPF38B, RPS6, PAWR, RRP1B, SOD1, DNM2, DNAJA1, ALDH1A3, RYBP, ERCC3, BIN1, EEF1A2, ACIN1, QRICH1, RNPS1, VDAC1, ARHGEF7, SQSTM1, PPID, SLC27A4	1.3795	0.362221
GO:0016477~cell migration	33	ITGB1, NCKAP1, RAB1A, SH3KBP1, PXN, ATN1, IQGAP1, LIMD1, PHB2, CORO1B, LIMA1, NARS1, MYO18A, CTNNA1, NCK2, PLCG1, RAC1, PAK2, CARMIL1, PRPF40A, ARPC5, RHOC, KNSTRN, CD2AP, GOLPH3, SLTM, PALLD, CDK1, FSCN1, MAPRE1, PHLDB2, CD44, BCAR1	1.31187	0.7169
GO:0016567~protein ubiquitination	53	PPP1R11, BRCA1, PHRF1, UBE2L3, CCAR1, IRF2BPL, DCAF1, CDC20, NUB1, RNF114, CDC23, CDC27, RACK1, TRIM25, ELOB, SKP1, ATG3, MED1, USP7, UBE2E1, NOSIP, MED27, MED6, RNF40, UBE2V2, CBLL1, ZNF598, VCP, CUL5, ANAPC16, CUL1, UBR4, CBL, PCNP, RNF113A, CAND1, HLTF, TRIM47, RBBP6, RPS27A, RNF20, BARD1, PPIL2, SMURF2, CUL4A, ZC3HC1, UBE2N, UBA1, TRIP12, FAU, SAE1, TRIM33, CUL4B	1.30064	0.434282
GO:0006915~apoptotic process	79	NCKAP1, AHCYL1, SH3KBP1, PDCD5, INPPL1, SRA1, BUB1B, DDX41, YARS1, YBX3, CCAR1, CASP7, SLK, LGALS1, PPP1R13L, CASP3, BCL7B, PEA15, RACK1, MYO18A, DPF2, EP300, KIF1B, PHLDA1, RBM5, SH3GLB1, HELLS, DFFA, RBM14, DAXX, PDCD6IP, PARP1, GPX4, PAWR, DYNLL1, CD2AP, ALDH1A3, RABEP1, SLTM, PSME3, C1D, VDAC1, GAPDH, SQSTM1, PPIA, PPID, SLC25A6, MCM2, KMT2A, CUL1, STK4, RTN4, AURKA, AKAP1, FXR1, BCLAF1, PUF6…	1.29739	0.195035

## Sheet: CC
Term	Count	Genes	Fold Enrichment	FDR		Term	log2(fold enrichment)	FDR	Count	class
GO:0070937~CRD-mediated mRNA stability complex	6	SYNCRIP, DHX9, CSDE1, IGF2BP1, HNRNPU, YBX1	11.1982	0.000315704		CRD-mediated mRNA stability complex	3.48519	0.000315704	6	CC
GO:0106002~mCRD-mediated mRNA stability complex	5	SYNCRIP, CSDE1, HNRNPD, PABPC1, PAIP1	11.1982	0.00219567		mCRD-mediated mRNA stability complex	3.48519	0.00219567	5	CC
GO:0005853~eukaryotic translation elongation factor 1 complex	4	EEF1A1, EEF1B2, EEF1D, EEF1A2	11.1982	0.0146886		eukaryotic translation elongation factor 1 complex	3.48519	0.0146886	4	CC
GO:0044614~nuclear pore cytoplasmic filaments	4	GLE1, RANBP2, NUP98, RANGAP1	11.1982	0.0146886		nuclear pore cytoplasmic filaments	3.48519	0.0146886	4	CC
GO:0043564~Ku70:Ku80 complex	3	XRCC6, PAXX, XRCC5	11.1982	0.0926319		Ku70:Ku80 complex	3.48519	0.0926319	3	CC
GO:0044530~supraspliceosomal complex	3	UPF1, ADAR, RBMX	11.1982	0.0926319		supraspliceosomal complex	3.48519	0.0926319	3	CC
GO:0034518~RNA cap binding complex	3	NCBP1, NCBP2, NCBP3	11.1982	0.0926319		RNA cap binding complex	3.48519	0.0926319	3	CC
GO:0005945~6-phosphofructokinase complex	3	PFKL, PFKM, PFKP	11.1982	0.0926319		6-phosphofructokinase complex	3.48519	0.0926319	3	CC
GO:0098687~chromosomal region	3	RAD50, MRE11, NBN	11.1982	0.0926319		chromosomal region	3.48519	0.0926319	3	CC
GO:0032807~DNA ligase IV complex	3	XRCC4, LIG4, NHEJ1	11.1982	0.0926319		DNA ligase IV complex	3.48519	0.0926319	3	CC
GO:0031372~UBC13-MMS2 complex	3	UBE2N, UBE2V2, UBE2V1	11.1982	0.0926319
GO:0070985~transcription factor TFIIK complex	3	CDK7, CCNH, MNAT1	11.1982	0.0926319
GO:0110016~B-WICH complex	7	MYO1C, MYBBP1A, SMARCA5, DDX21, ERCC6, BAZ1B, SF3B1	9.7984	0.000133808
GO:0070419~nonhomologous end joining complex	7	XRCC6, PAXX, XRCC4, XRCC5, PRKDC, LIG4, NHEJ1	9.7984	0.000133808
GO:0071541~eukaryotic translation initiation factor 3 complex, eIF3m	6	EIF3M, EIF3I, EIF3H, EIF3D, EIF3A, EIF3B	9.59843	0.000903435
GO:0005958~DNA-dependent protein kinase-DNA ligase 4 complex	6	XRCC6, XRCC4, XRCC5, PRKDC, LIG4, NHEJ1	9.59843	0.000903435
GO:0072357~PTW/PP1 phosphatase complex	6	TOX4, PPP1CB, PPP1CC, PPP1R12A, PPP1R10, PPP1CA	9.59843	0.000903435
GO:0031428~box C/D methylation guide snoRNP complex	5	NOP56, FBL, NOP58, SNU13, RRP9	9.33181	0.00527184
GO:0005726~perichromatin fibrils	5	NUFIP1, CPSF6, DHX9, SRSF2, TARDBP	9.33181	0.00527184
GO:0070533~BRCA1-C complex	5	BARD1, RAD50, MRE11, BRCA1, NBN	9.33181	0.00527184
GO:0070418~DNA-dependent protein kinase complex	4	XRCC6, XRCC5, PRKDC, ZBTB7A	8.95854	0.0308101
GO:0097452~GAIT complex	4	SYNCRIP, EPRS1, RPL13A, GAPDH	8.95854	0.0308101
GO:0022626~cytosolic ribosome	76	RPL4, HBS1L, RPL5, RPL30, RPL3, RPL31, RPL34, RPLP0, RPL10A, RPL8, RPL9, RPL6, RPL7, RPS4X, RPS14, RPL7A, RPS17, RPS16, RPS19, RPL18A, RPS18, RPL35, RPS11, RPS10, RPS13, RPS12, RPS9, RPL21, RPS7, RPS8, RPL23, RPS5, RPL22, RPS6, RPL13A, RPS3A, RPSA, EEF1A1, NEMF, RPL37A, RPL24, RPL27, ETF1, RPL26, RPL29, RPL28, ZNF598, RPL10, USP10, RPL12, RPL11, RPL36A, GSPT1, RPS15A, RPS3, RPL14, RPL13, RPS2, RP…	8.77382	2.83443e-57
GO:0022627~cytosolic small ribosomal subunit	33	DDX3X, RPS4X, RPS14, RPS17, RPS15A, RPS16, RPS19, RPS18, RACK1, RPS3, RPS2, RPS27A, RPS11, RPS10, RPS13, RPS12, RPS9, RPS7, RPS8, RPS5, RPS6, RPSA, RPS3A, RPS25, RPS28, RPS27, RPS29, RPS20, FAU, DHX29, RPS21, RPS24, RPS23	8.59394	1.91585e-23
GO:0022624~proteasome accessory complex	13	PSMD12, PSMD11, PSMD14, PSMD8, PSMC6, PSMC3, PSMD4, PSMD5, PSMC1, PSMD2, PSMC2, PSMD3, PSMD1	8.56331	1.77888e-08
GO:0008540~proteasome regulatory particle, base subcomplex	9	PSMD9, PSMC6, PSMC3, PSMD4, PSMD5, PSMC1, PSMD2, PSMC2, PSMD1	8.39863	1.79469e-05
GO:0008024~cyclin/CDK positive transcription elongation factor complex	6	RB1, CCNK, SNW1, CCNT1, CDK12, CDK13	8.39863	0.00194199
GO:0008541~proteasome regulatory particle, lid subcomplex	6	PSMD8, PSMD12, PSMD11, PSMD14, ADRM1, PSMD3	8.39863	0.00194199
GO:0070516~CAK-ERCC2 complex	3	CDK7, CCNH, MNAT1	8.39863	0.148078
GO:0106068~SUMO ligase complex	3	RANBP2, UBE2I, RANGAP1	8.39863	0.148078
GO:0090537~CERF complex	3	LUZP1, SMARCA5, SMARCA1	8.39863	0.148078
GO:0005846~nuclear cap binding complex	3	NCBP1, NCBP2, NCBP3	8.39863	0.148078
GO:0031597~cytosolic proteasome complex	3	PSMC6, PSMD14, UCHL5	8.39863	0.148078
GO:0033597~mitotic checkpoint complex	3	CDC20, BUB1B, BUB3	8.39863	0.148078
GO:0030478~actin cap	3	ACTR2, GSN, CALD1	8.39863	0.148078
GO:0031371~ubiquitin conjugating enzyme complex	3	UBE2N, UBE2V2, UBE2V1	8.39863	0.148078
GO:0048500~signal recognition particle	3	SRP19, SRP72, SRP68	8.39863	0.148078
GO:0008623~CHRAC	3	CHRAC1, SMARCA5, BAZ1A	8.39863	0.148078
GO:0035985~senescence-associated heterochromatin focus	3	CBX3, HMGA1, HMGA2	8.39863	0.148078
GO:0061574~ASAP complex	3	SART3, ACIN1, RNPS1	8.39863	0.148078
GO:0044391~ribosomal subunit	3	RPL23A, RPL15, RPS24	8.39863	0.148078
GO:0005826~actomyosin contractile ring	3	ANLN, MAEA, MYH9	8.39863	0.148078
GO:0015935~small ribosomal subunit	20	RPS9, RPS5, RPS6, RPSA, RPS4X, RPS14, RPS25, RPS28, RPS16, RPS18, RPS29, RPS3, RACK1, RPS20, RPS2, FAU, RPS27A, RPS21, RPS24, RPS23	8.29494	3.25332e-13
GO:0005832~chaperonin-containing T-complex	8	CCT3, CCT6A, CCT2, TCP1, CCT8, CCT7, CCT5, CCT4	8.14412	0.000122266
GO:0016593~Cdc73/Paf1 complex	5	CTR9, LEO1, PAF1, RTF1, CDC73	7.99869	0.010464
GO:0005852~eukaryotic translation initiation factor 3 complex	12	EIF3M, DDX3X, EIF3L, EIF3I, EIF3J, EIF3G, EIF3CL, EIF3H, EIF3E, EIF3D, EIF3A, EIF3B	7.90459	3.47195e-07
GO:0005838~proteasome regulatory particle	7	PSMD8, PSMD9, PSMD12, PSMD7, PSMC1, PSMD2, PSMD1	7.83872	0.000714084
GO:0042564~NLS-dependent protein nuclear import complex	7	MYBBP1A, KPNA6, KPNA4, KPNA2, KPNA3, KPNB1, KPNA1	7.83872	0.000714084
GO:0030687~preribosome, large subunit precursor	11	EBNA1BP2, PES1, MRTO4, PPAN, WDR74, RRS1, ZNF622, WDR12, RRP15, MDN1, FTSJ3	7.69874	2.26817e-06
GO:0022625~cytosolic large ribosomal subunit	39	RPL4, RPL5, RPL30, RPL3, RPL10, RPL31, RPL34, RPL12, RPLP0, RPL11, RPL36A, RPL10A, RPL8, RPL9, RPL6, RPL7, RPL7A, RPL18A, RPL14, RPL35, RPLP2, RPL13, RPL15, RPL18, RPL19, RPL21, RPL23, RPL22, RPL35A, RPL13A, RPL23A, RPL27A, RPL7L1, RPL37A, RPL24, RPL27, RPL26, RPL29, RPL28	7.66191	5.47828e-25
GO:0033290~eukaryotic 48S preinitiation complex	12	EIF3M, EIF3L, EIF3I, EIF3J, EIF3G, EIF3CL, EIF3H, EIF3E, EIF3D, EIF2S1, EIF3A, EIF3B	7.46545	7.7396e-07
GO:0000346~transcription export complex	8	NXF1, CHTOP, DDX39B, ZC3H11A, SARNP, ALYREF, THOC2, THOC5	7.46545	0.000243984
GO:0000808~origin recognition complex	4	ORC4, ORC6, ORC3, ORC2	7.46545	0.0540047
GO:0017101~aminoacyl-tRNA synthetase multienzyme complex	7	QARS1, EPRS1, KARS1, LARS1, MARS1, IARS1, DARS1	7.12611	0.00127136
GO:0016282~eukaryotic 43S preinitiation complex	12	EIF3M, EIF3L, EIF3I, EIF3J, EIF3G, EIF3CL, EIF3H, EIF3E, DHX29, EIF3D, EIF3A, EIF3B	7.07253	1.62778e-06
GO:0071013~catalytic step 2 spliceosome	58	EIF4A3, GPATCH1, PPWD1, HNRNPU, HNRNPR, DDX41, CWC27, PRPF19, SART1, PNN, SYNCRIP, SNRPD2, MAGOH, CWC22, MTREX, SRRM2, AQR, PRP4K, TFIP11, PLRG1, CDC40, SRRM1, PRPF6, HNRNPH1, FRG1, SNRPA1, PABPC1, SLU7, RBM22, ZCCHC8, SF3B2, DDX5, SF3B3, DHX8, SRSF1, DDX23, PRPF8, DHX38, RALY, SNRPB2, HNRNPA1, SF3B1, SF3A3, SF3A1, PPIL2, SF3A2, ALYREF, CDC5L, CWC15, HNRNPM, XAB2, SNRNP40, SNW1, HNRNPK, HNRNPF, H…	7.05972	5.98615e-35
GO:0032040~small-subunit processome	47	UTP25, RPS19BP1, PRKDC, HEATR1, NOL7, NAT10, SNU13, NOC4L, AATF, WDR46, WDR43, RRP9, NOL6, RPS4X, RPS14, FBL, EMG1, RPS17, RPS15A, RPS16, EXOSC10, RPS19, BMS1, DHX37, UTP20, RPS27A, RPS11, RPS13, RPS12, NOP56, NOP58, NOP14, RPS9, RPS7, UTP3, KRR1, XRCC5, RPS8, RPS5, RPS6, DNTTIP2, RPS3A, RPS28, RPS27, MPHOSPH10, RPS24, RPS23	7.01752	6.45179e-28
GO:0005664~nuclear origin of replication recognition complex	5	ORC4, ORC6, ORC3, ORC2, MCM2	6.99886	0.0179354
GO:0002199~zona pellucida receptor complex	5	CCT3, CCT2, TCP1, CCT8, CCT4	6.99886	0.0179354
GO:0005684~U2-type spliceosomal complex	18	SF3A3, SF3B4, SF3B2, SF3A1, SF3A2, SF3B3, DDX46, CCDC12, HTATSF1, RNF113A, SNRPD2, MFAP1, SNRPA1, SNRPB2, PRPF31, BUD13, YJU2B, SF3B1	6.95059	5.43554e-10
GO:0000793~condensed chromosome	18	TOP2A, RIF1, HMGB2, SMARCA5, AKAP8, LIG4, NCAPG, CTCF, HMGB1, MKI67, BAZ1B, MACROH2A1, SMC2, FANCD2, CDK2, CHAMP1, BANF1, NCAPD2	6.95059	5.43554e-10
GO:0042405~nuclear inclusion body	8	RANBP2, NXF1, PABPN1, TPR, NUP153, NUP98, NBN, RAD18	6.89118	0.000464812
GO:0016581~NuRD complex	11	MBD3, HDAC2, MTA1, HDAC1, MBD2, CHD4, CHD3, MTA2, MTA3, GATAD2B, GATAD2A	6.84333	9.6227e-06
GO:0071007~U2-type catalytic step 2 spliceosome	18	SRRM2, AQR, DHX8, BUD31, CDC5L, PLRG1, CWC15, PRPF19, PRPF8, CDC40, XAB2, SNRNP40, SNW1, SNRPD2, CWC22, SNRPA1, SNRPB2, RBM22	6.7189	1.09233e-09
GO:0030118~clathrin coat	3	CLTC, CLTB, CLTA	6.7189	0.215027
GO:0030870~Mre11 complex	3	RAD50, MRE11, NBN	6.7189	0.215027
GO:0035061~interchromatin granule	3	CPSF6, SRSF2, TARDBP	6.7189	0.215027
GO:0005850~eukaryotic translation initiation factor 2 complex	3	EIF2S3, EIF2S2, EIF2S1	6.7189	0.215027
GO:0071005~U2-type precatalytic spliceosome	29	SF3B4, SF3B2, SF3B3, WBP4, SNU13, CWC27, PRPF8, SART1, RNF113A, SNRPD2, ZMAT2, RBMX2, CWC22, DHX16, SNRPB2, SF3B1, SF3A3, SRRM2, IK, SF3A1, PRPF38A, SF3A2, PRPF4, PRPF6, MFAP1, PRPF3, PRPF31, BUD13, SNRPA1	6.49494	1.34419e-15
GO:0071564~npBAF complex	8	SS18, SMARCC1, SMARCC2, PHF10, ACTL6A, ARID1A, ARID1B, ACTB	6.39895	0.000801296
GO:0001652~granular component	4	FBL, NPM1, RRP1B, CDKN2AIP	6.39895	0.0818785
GO:0036449~microtubule minus-end	4	CAMSAP3, SVIL, NUMA1, CAMSAP2	6.39895	0.0818785
GO:0005757~mitochondrial permeability transition pore complex	4	PPIF, VDAC1, SLC25A5, SLC25A4	6.39895	0.0818785
GO:0030130~clathrin coat of trans-Golgi network vesicle	4	CLTC, CLTB, CLTA, AP2A1	6.39895	0.0818785
GO:0016589~NURF complex	4	BACC1, SMARCA5, SMARCA1, BPTF	6.39895	0.0818785
GO:0071014~post-mRNA release spliceosomal complex	5	XAB2, CCDC12, CWF19L1, CWF19L2, YJU2B	6.22121	0.0283558
GO:0000796~condensin complex	5	NCAPG, NCAPD2, SMC4, NCAPH, SMC2	6.22121	0.0283558
GO:0005732~sno(s)RNA-containing ribonucleoprotein complex	5	NOP56, SNRNP40, NOP58, NHP2, MPHOSPH10	6.22121	0.0283558
GO:0005681~spliceosomal complex	78	RBM28, DDX46, EIF4A3, PPWD1, HNRNPR, TTF2, DDX41, PRPF19, PNN, SNRPD2, RBMX2, SNRNP70, CWC22, DHX15, DHX16, RBM5, SRRM2, RBM17, BUD31, TFIP11, PLRG1, SRRM1, PRPF4, PRPF6, DDX39B, PRPF3, NCL, SRSF2, WAC, SNRPA1, HNRNPH3, SLU7, SNRPA, RBM22, SF1, SF3B4, SF3B2, DDX5, SF3B3, TSSC4, DHX8, PRKRIP1, SNU13, C9ORF78, HTATSF1, PRPF8, HNRNPDL, ZMAT2, U2AF2, TRA2B, TRA2A, DHX38, SNRPB2, HNRNPA1, SF3B1, SMNDC…	6.10809	3.60119e-41
GO:0034663~endoplasmic reticulum chaperone complex	6	HSPA5, HYOU1, P4HB, PPIB, PDIA6, HSP90B1	6.10809	0.00989996
GO:0030686~90S preribosome	6	NOP14, HEATR1, SRFBP1, UTP20, KRI1, NOP9	6.10809	0.00989996
GO:0042382~paraspeckles	6	NUDT21, HNRNPM, SFPQ, CPSF6, PSPC1, NONO	6.10809	0.00989996
GO:0005885~Arp2/3 protein complex	6	ACTR3, ACTR2, ARPC2, ARPC3, ARPC1B, ARPC5	6.10809	0.00989996
GO:0071162~CMG complex	6	MCM7, GINS3, MCM3, MCM5, MCM6, MCM2	6.10809	0.00989996
GO:0016281~eukaryotic translation initiation factor 4F complex	7	EIF4A1, EIF4H, EIF4G3, EIF4E, EIF4B, EIF4G2, EIF4G1	6.02978	0.00337243
GO:0030688~preribosome, small subunit precursor	7	LTV1, NOB1, RRP1, UTP20, RRP1B, NOP9, FTSJ3	6.02978	0.00337243
GO:0000974~Prp19 complex	8	HSPA8, XAB2, U2AF2, CDC5L, PLRG1, CWC15, PRPF19, RBM22	5.97236	0.00127136
GO:0005686~U2 snRNP	15	SF3A3, SF3B4, SF3B2, SF3A1, SF3A2, SF3B3, DDX46, HTATSF1, U2SURP, SNRPD2, RBMX2, SNRPA1, SNRPB2, BUD13, SF3B1	5.79216	6.67703e-07
GO:0000502~proteasome complex	30	USP14, PSMD12, VCP, PSMD11, PSMD14, PSMA7, ECPAS, PSMD8, PSMB7, PSMD7, PSMB5, PSMD4, PSMD5, PSMB3, PSMD2, PSMD3, PSMB1, PSMD1, ADRM1, RAD23B, PSMA6, PSMA3, PSMC6, PSMA4, PSMC3, PSMA1, PSMC1, PSME3, PSMC2, PSME2	5.69398	3.83861e-14
GO:0000439~transcription factor TFIIH core complex	6	CDK7, ERCC3, CCNH, GTF2H1, GTF2H3, MNAT1	5.59908	0.0146886
GO:0005677~chromatin silencing complex	5	SUZ12, YY1, SMARCA5, BAZ2A, RRP8	5.59908	0.0416472
GO:0042641~actomyosin	5	PDCD6IP, MYO18A, MYH9, MYH10, DBN1	5.59908	0.0416472
GO:1904949~ATPase complex	4	VCP, VPS4B, SMARCA1, BPTF	5.59908	0.109892
GO:0008290~F-actin capping protein complex	4	MTPN, CAPZB, CAPZA1, CAPG	5.59908	0.109892
GO:0097165~nuclear stress granule	4	EIF4A1, TIA1, DHX9, SYMPK	5.59908	0.109892
GO:0071204~histone pre-mRNA 3'end processing complex	3	SYNCRIP, SLBP, YBX1	5.59908	0.277268
GO:0032133~chromosome passenger complex	3	INCENP, AURKB, AURKA	5.59908	0.277268
GO:0042587~glycogen granule	3	PCYT1A, FASN, PPP1CA	5.59908	0.277268
GO:0098556~cytoplasmic side of rough endoplasmic reticulum membrane	3	RPS28, RPS29, RPL27	5.59908	0.277268
GO:0043527~tRNA methyltransferase complex	3	METTL1, WDR4, HSD17B10	5.59908	0.277268
GO:0000127~transcription factor TFIIIC complex	3	GTF3C1, GTF3C2, GTF3C4	5.59908	0.277268
GO:0005642~annulate lamellae	3	EIF5A, RANBP2, XPO1	5.59908	0.277268
GO:0030892~mitotic cohesin complex	3	RAD21, SMC1A, SMC3	5.59908	0.277268
GO:0005849~mRNA cleavage factor complex	3	NUDT21, CPSF6, PCF11	5.59908	0.277268
GO:0099512~supramolecular fiber	3	MYH9, MYH10, SNCA	5.59908	0.277268
GO:0000792~heterochromatin	24	H2AZ1, MBD3, CBX8, TOP2B, PHC2, CBX5, CBX3, HDAC1, ATRX, MBD2, CBX1, PSIP1, RRP1B, H1-5, MECP2, H1-4, TRIM28, TCP1, ORC2, BEND3, SMARCAD1, UBA1, MORC2, MPHOSPH8	5.48482	9.09153e-11
GO:0002102~podosome	20	SVIL, GSN, DBNL, WDR1, ASAP1, PTPN12, CD2AP, DNM2, TJP1, HNRNPK, CTTN, PALLD, SH3PXD2B, FSCN1, FLNA, ERC1, PHLDB2, VCL, SH3GL1, PLEC	5.33246	1.17597e-08
GO:0000228~nuclear chromosome	13	TOP2A, BLM, IK, ATRX, PINX1, HNRNPU, HMGA2, BAZ1A, CHD1, MACROH2A1, SMC2, NCAPD2, TOP1	5.19915	2.37333e-05
GO:0044615~nuclear pore nuclear basket	6	ZC3HC1, RANBP2, TPR, NUP153, NUP98, MAD1L1	5.16839	0.0208464
GO:0005675~transcription factor TFIIH holo complex	6	CDK7, ERCC3, CCNH, GTF2H1, GTF2H3, MNAT1	5.16839	0.0208464
GO:0035371~microtubule plus-end	11	CLIP2, CLIP1, NUMA1, DCTN1, TBCB, SLAIN2, MAPRE3, KIF2C, MAPRE1, KNSTRN, CKAP5	5.13249	0.000204363
GO:0035145~exon-exon junction complex	10	PNN, UPF1, BCLAF1, THRAP3, ALYREF, MAGOH, SRSF1, EIF4A3, ACIN1, RNPS1	5.09008	0.000568657
GO:0042555~MCM complex	5	MCM7, MCM3, MCM5, MCM6, MCM2	5.09008	0.057847
GO:0019773~proteasome core complex, alpha-subunit complex	5	PSMA6, PSMA3, PSMA4, PSMA1, PSMA7	5.09008	0.057847
GO:0005839~proteasome core complex	9	PSMA6, PSMB7, PSMA3, PSMA4, PSMB5, PSMA1, PSMB3, PSMB1, PSMA7	5.03918	0.0015086
GO:0005915~zonula adherens	4	CAMSAP3, CTNND1, CTNNA1, VCL	4.97696	0.148078
GO:0043657~host cell	4	KPNA6, NUP153, KPNA2, KPNA3	4.97696	0.148078
GO:1990904~ribonucleoprotein complex	128	RPL4, RPL5, RPL30, RPL3, RPL31, HNRNPU, PHAX, HNRNPR, RPL8, RPL9, ACTB, RPL6, RPL7, RPS14, RPS17, RPS16, RPS19, RPL18A, RPS18, RPS11, RPS10, RPS13, DDX17, RPS9, RPL21, RPS7, RPS8, RPS5, RPL23, RPL22, RPS6, ACTN4, ILF2, ILF3, HNRNPUL1, NCL, RPL24, RPL27, RPL26, NUP98, RPL29, RPL28, SLBP, DDX5, DHX9, DDX1, SNU13, IQGAP1, LARP1, HNRNPDL, PCBP1, PCBP2, ZC3H18, ZC3H14, HSPA8, TIA1, CPSF6, CBX5, XRCC5,…	4.90879	1.61982e-54
GO:0071339~MLL1 complex	14	INO80C, KMT2A, TEX10, MGA, MCRS1, CHD8, SENP3, HCFC1, BACC1, LAS1L, RBBP5, PRPF31, TAF4, PELP1	4.8992	1.87359e-05
GO:0071565~nBAF complex	7	SMARCC1, SMARCC2, SS18L1, DPF2, ARID1A, ARID1B, ACTB	4.8992	0.0107071
GO:0000118~histone deacetylase complex	18	HDAC2, KDM3B, CBX5, HDAC1, MIDEAS, SATB2, DNTTIP1, JMJD1C, HDAC6, HDAC7, SAP30, HINT1, NCOR1, TBL1XR1, SIN3A, ZNF217, MTA2, RCOR1	4.79922	6.42494e-07
GO:0071011~precatalytic spliceosome	9	SF3B4, SF3B2, PRPF38B, PRPF38A, SNRPD2, RBMX2, WBP4, SNU13, PRPF31	4.79922	0.0021244
GO:0035060~brahma complex	6	SMARCC1, SMARCC2, ACTL6A, ARID1A, ARID1B, ACTB	4.79922	0.0286185
GO:0140288~GBAF complex	6	SS18, SMARCC1, ACTL6A, BCL7B, BRD9, ACTB	4.79922	0.0286185
GO:1990023~mitotic spindle midzone	6	CTTN, NUMA1, PRC1, RCC2, HNRNPU, AURKB	4.79922	0.0286185
GO:0005721~pericentric heterochromatin	13	KDM4A, HELLS, DNMT1, CBX5, CBX3, ATRX, CBX1, SMARCA5, BAZ1A, BAZ1B, MACROH2A1, CHRAC1, INCENP	4.69601	8.29667e-05
GO:0043232~intracellular membraneless organelle	10	FXR1, WNK1, FUS, FLNA, FLNB, BRCA1, TARDBP, EIF4G3, SPTAN1, SQSTM1	4.6659	0.00113856
GO:0000794~condensed nuclear chromosome	17	H2AX, NIFK, NCAPG, SMC1A, SMC4, NCAPH, LRPPRC, SMC2, TTN, NOL6, RAD50, RAD21, CHMP1A, RRS1, RCC1, NCAPD2, BRD4	4.64314	2.6481e-06
GO:0000176~nuclear exosome (RNase complex)	7	EXOSC5, EXOSC10, DIS3, C1D, WDR74, MTREX, MPHOSPH6	4.61101	0.0146886
GO:0005840~ribosome	72	RPL4, RPL5, RPL30, RPL3, RPL31, RPLP0, WDR46, RPL9, RPL6, RPL7, RPS6KA4, RPS4X, RPS6KA3, RPS14, RPL7A, RPS17, RPS19, RPL18A, RPS18, RPS6KA1, RACK1, RPS11, RPS10, RPS13, RPS9, RPL21, RPS7, RPS8, RPL23, RPS5, RPL22, RPS6, RPL13A, RPS3A, EEF1A1, PSMA6, RPL24, RPL27, RPL29, RPL28, SF1, NUFIP2, RPL10, RPL12, RPL11, RPL36A, RRBP1, FXR1, RPS15A, RPS3, RPL14, RPL13, RPS2, RPL15, RPS27A, RPL18, GCN1, RPL3…	4.60725	5.79787e-28
GO:0034774~secretory granule lumen	48	GPI, CYFIP1, PSMD12, VCP, PSMD11, DDX3X, HSP90AB1, CAB39, PSMD14, GDI2, HMGB1, PYGL, SRP14, PSMB7, PSMD7, CAND1, PSMD2, PSMD3, PSMB1, COTL1, CCT8, GYG1, S100A11, HSPA8, XRCC6, HSP90AA1, GSN, DBNL, XRCC5, IDH1, PGAM1, HUWE1, NME2, ARPC5, EEF2, APRT, ARHGAP45, EEF1A1, PFKL, PKM, PSMC3, IMPDH2, PSMC2, CAT, CSNK2B, ALDOA, PPIA, VCL	4.55519	3.29602e-18
GO:1904813~ficolin-1-rich granule lumen	51	GPI, DDX3X, HSP90AB1, HMGB1, PYGL, SRP14, PSMD7, PSMD2, PSMD3, COTL1, CAPN1, GYG1, ACTR2, HSP90AA1, DBNL, PGAM1, KRT1, NME2, ILF2, EEF1A1, ACLY, PKM, CSNK2B, CAT, ALDOA, PPIA, VCL, KPNB1, PSMD12, VCP, PSMD11, CAB39, PSMD14, PSMB7, CAND1, PSMB1, CCT8, HSPA8, XRCC6, GSN, IDH1, HUWE1, PDAP1, ARPC5, EEF2, PFKL, PSMC3, IMPDH2, PSMC2, CDK13, HSPA1A	4.53259	3.1166e-19
GO:0090734~site of DNA damage	17	H2AX, CBX5, CUL5, PARP1, XRCC5, CBX3, ZMYND8, CBX1, RPA1, XRCC1, CHD4, XPC, MACROH2A1, SLFN11, ELOA, KAT7, ERCC6	4.53259	3.85629e-06
GO:0008180~COP9 signalosome	14	HSP90AB1, HSPA5, GPS1, DOCK7, COPS7B, COPS7A, DYNLL1, DCAF1, COPS4, COPS2, EPB41L2, MYH9, PLCG1, HSPA1A	4.47927	5.9898e-05
GO:0016514~SWI/SNF complex	12	RB1, SS18, SMARCC1, SMARCC2, PHF10, ACTL6A, BCL7B, DPF2, BRD9, ARID1A, ARID1B, ACTB	4.47927	0.000312681
GO:0140092~bBAF complex	4	SMARCC2, ARID1A, ARID1B, ACTB	4.47927	0.181384
GO:0030125~clathrin vesicle coat	4	NECAP1, CLTB, CLTA, CLINT1	4.47927	0.181384
GO:0000781~chromosome, telomeric region	68	H2AX, FEN1, MRE11, RIF1, MCM7, PPP1R10, PINX1, NAT10, CHD4, TRIOBP, CDC73, PPP1CB, PPP1CC, SMCHD1, H4C1, NBN, H3-3A, UPF1, PARP1, ATRX, LIG4, WRNIP1, TFIP11, THOC2, THOC5, TERF2, TOX4, NSMCE4A, MSH2, HAT1, MCM3, NHP2, ATF7, MCM5, MCM6, MCM2, BLM, HDAC2, PCNA, PRKDC, MACROH2A1, RAD51AP1, ORC4, ORC3, ORC2, DHX36, TP53BP1, MTA2, XRCC6, CBX5, SSB, CBX3, XRCC5, H2BC3, ALYREF, PTGES3, CBX1, RPA1, XRCC1…	4.3763	7.2094e-25
GO:0035861~site of double-strand break	39	H2AX, MDC1, FH, VCP, MRE11, RIF1, PNKP, HTATSF1, PRPF19, SAMHD1, SMCHD1, PAXX, WDR70, UIMC1, LMNA, SMARCAD1, DGCR8, POLL, NBN, TP53BP1, ZBTB7A, NHEJ1, ACTR3, ACTR2, PARP1, XRCC4, INTS3, SMARCA5, RPA1, ARPC5, DYNLL1, INIP, RAD50, ARPC2, ARPC3, RPA3, TIMELESS, RAD17, RAD18	4.36729	6.14497e-14
GO:0016363~nuclear matrix	51	AHCTF1, CLIC4, NUMA1, ATN1, HNRNPU, SMC3, PHB2, ACTB, LMNB1, YY1, MAEA, CFL1, CHMP1A, SMARCC1, SMARCC2, ANXA2, CAD, ACTL6A, KRT8, PRPF40A, SMC1A, SRRM1, NCOR2, KIN, PSMA6, SFPQ, PSPC1, HAT1, MATR3, PPIG, BLM, CEBPB, NUFIP1, SATB2, AKAP8, RAD21, LMNA, HLTF, MORC2, S100A10, PHF10, MBD1, NONO, PML, SRPK1, HNRNPM, SNW1, KRT18, KIF4A, HNRNPA2B1, VIM	4.35959	2.08332e-18
GO:0000178~exosome (RNase complex)	7	EXOSC5, EXOSC10, DIS3, KHSRP, C1D, MTREX, MPHOSPH6	4.35484	0.0194749
GO:0043034~costamere	7	FXR1, SVIL, AHNAK, AHNAK2, KRT8, VCL, PLEC	4.35484	0.0194749
GO:0005925~focal adhesion	168	RPL4, NCKAP1, CYFIP1, MDC1, RPL5, RPL30, TES, RPL3, RPL31, RPL10A, RPL8, RPL9, ACTB, RPL6, RPL7, PPP1CB, RPS14, PPP1CC, RPS17, RPS16, RPS19, MPRIP, RPS18, CFL1, CHORDC1, BSG, PPFIA1, CPNE3, CAPN1, RPS11, RPS10, RPS13, TGM2, PDIA3, RPS9, RPS7, RPS8, RPS5, ACTN1, RPL23, RPL22, AFAP1, ACTN4, RPL27, EZR, PFN1, PPIB, TLN1, PPIA, PHLDB2, VCL, SHC1, PXN, TWF1, IQGAP1, LPP, CORO1B, HSP90B1, CORO1C, CNN3,…	4.34479	7.76256e-63
GO:0031616~spindle pole centrosome	5	NPM1, NUMA1, EMD, DLGAP5, AURKA	4.30699	0.0948921
GO:0000812~Swr1 complex	5	CFDP1, SRCAP, EP400, ANP32E, BRD8	4.30699	0.0948921
GO:0071006~U2-type catalytic step 1 spliceosome	5	CWC22, EIF4A3, PRPF19, PRPF8, RBM22	4.30699	0.0948921
GO:0005662~DNA replication factor A complex	5	RPA3, RPA1, CDC5L, PLRG1, PRPF19	4.30699	0.0948921
GO:0030904~retromer complex	8	SNX3, VPS29, SNX2, TBC1D5, DCTN1, SNX12, VPS35, RAB7A	4.26597	0.0100907
GO:0051233~spindle midzone	11	CDC42, CENPV, CTDP1, LUZP1, RACGAP1, RIF1, KIF14, MAPRE3, MAPRE1, AURKB, AURKA	4.24758	0.00110761
GO:0016586~RSC-type complex	6	SUZ12, SMARCC1, SMARCC2, PHF10, ACTL6A, ACTB	4.19931	0.0503587
GO:0071004~U2-type prespliceosome	7	SF3A1, SF3A2, SNRNP70, U2AF2, DDX42, PRPF40A, SF3B1	4.12564	0.0258429
GO:0070822~Sin3-type complex	8	MORF4L1, HDAC2, SIN3B, SIN3A, HDAC1, BRMS1L, SUDS3, SAP30	4.07206	0.0131995
GO:0001939~female pronucleus	4	CCNA2, RIF1, CBX1, AKAP8	4.07206	0.217282
GO:0032797~SMN complex	4	DDX20, GEMIN4, GEMIN5, SMN1	4.07206	0.217282
GO:0019774~proteasome core complex, beta-subunit complex	4	PSMB7, PSMB5, PSMB3, PSMB1	4.07206	0.217282
GO:0005694~chromosome	102	MDC1, MRE11, EHMT2, RRP1, EHMT1, SMC3, MKI67, SMC4, SMC2, SMCHD1, NUSAP1, RCC1, BANF1, KAT7, UBAP2L, NBN, TGM2, DDX18, USP7, IK, RECQL, DNTTIP1, DNTTIP2, CDYL, FTSJ3, EBNA1BP2, NCL, CCDC86, NUP98, GLYR1, BLM, BOD1L1, PDS5B, RPF2, PDS5A, RAD51AP1, EMG1, RAD21, BRIX1, LLPH, ARGLU1, QSER1, CCDC137, NONO, WAPL, PUM3, H1-5, NSFL1C, KIF4A, PHF14, MPHOSPH10, SETD2, NUMA1, MCM7, ZC3H4, WDR4, HP1BP3, HMGB…	4.06482	1.44575e-34
GO:0010494~cytoplasmic stress granule	37	EIF4A1, DDX6, VCP, DDX3X, NUFIP2, STAU1, CELF1, DDX1, ZFAND1, YBX1, PQBP1, FXR1, NXF1, LARP1, MCRIP2, KHSRP, DHX36, IGF2BP1, TRIM25, UBAP2L, EIF4E, TIA1, SSB, PABPC4, PRRC2C, PUM1, EIF2S1, ATXN2L, MOV10, HNRNPK, CSDE1, PABPC1, TARDBP, LSM14A, KPNB1, EIF3B, EIF4G1	4.06208	4.38206e-12
GO:0000776~kinetochore	57	PHF2, ERCC6L, AHCTF1, MTCL1, PINX1, BUB1B, HNRNPU, PHF6, ACTB, CDC20, PPP1CC, XPO1, SIN3A, CHMP1B, CHMP1A, ZNF207, CHAMP1, SMARCC1, PPP1R12A, SMARCC2, NUP133, ACTL6A, PRP4K, KNL1, KIF22, RANGAP1, SMC1A, DYNLL1, KNSTRN, CKAP5, GPATCH11, DYNC1LI1, CLIP1, DYNC1LI2, CFDP1, INCENP, CHMP4B, KIF2C, NUP98, MAD1L1, PAFAH1B1, MEAF6, DCTN2, ANAPC16, DCTN1, AURKB, AURKA, TPR, BUB3, TP53BP1, CLASP2, CENPV, CB…	4.03985	8.02204e-19
GO:0005876~spindle microtubule	14	NUMA1, MTCL1, ARL3, KIF11, AURKB, AURKA, EML3, POLB, KIF2A, PRC1, KIF4A, CDK1, CALM1, CLASP2	4.01986	0.000204922
GO:0031519~PcG protein complex	10	CBX8, YY1, SCML2, PHC2, RYBP, CBX4, CSNK2B, UBAP2L, PHC3, SKP1	3.99935	0.00342389
GO:1990391~DNA repair complex	5	FANCI, FANCD2, BRCA1, TP53BP1, RCOR1	3.99935	0.11797
GO:0042470~melanosome	36	ITGB1, YWHAE, RAB1A, HSP90AB1, AHCY, YWHAB, RPN1, CLTC, CAPG, SLC3A2, ATP1A1, HSP90B1, GANAB, PRDX1, BSG, ANXA6, RAC1, CCT4, PDIA3, HSPA8, HSP90AA1, PDCD6IP, HSPA5, ANXA2, MYO5A, NAP1L1, PDIA6, YWHAZ, SND1, PDIA4, FASN, ERP29, P4HB, SEC22B, PPIB, RAN	3.95229	2.24555e-11
GO:0000779~condensed chromosome, centromeric region	6	CEBPB, CBX3, ATRX, NCAPG, NCAPD2, AURKB	3.95229	0.0636952
GO:0090443~FAR/SIN/STRIPAK complex	6	STRIP1, PPP2R1A, STK26, STRN, STRN4, STRN3	3.95229	0.0636952
GO:0036464~cytoplasmic ribonucleoprotein granule	31	DDX6, STAU1, POLDIP3, DHX9, RPLP0, HNRNPU, IQGAP1, RPL6, ACTB, FXR1, EDC4, CDC42, RPS4X, PCBP1, SNRPB2, SMN1, RAC1, EIF4E, BARD1, USP3, TUBB, RPS6, PUM1, PATL1, MOV10, NCL, SARNP, PSMC2, PABPC1, RPL28, LSM14A	3.85715	1.69655e-09
GO:0031941~filamentous actin	11	PDLIM1, NCKAP1, CARMIL1, SMTN, MYO1C, ARPC3, MYO6, SPECC1L, PDLIM5, PDLIM7, CD2AP	3.73272	0.00302153
GO:0043596~nuclear replication fork	6	WDHD1, PCNA, PARP1, SMARCA5, SMARCAD1, BAZ1B	3.73272	0.0801675
GO:0030532~small nuclear ribonucleoprotein complex	5	SNRPD2, GEMIN4, SNRPA1, SLU7, SNRPA	3.73272	0.147082
GO:0031461~cullin-RING ubiquitin ligase complex	5	CUL4A, CAND1, CUL5, CUL1, CUL4B	3.73272	0.147082
GO:0097504~Gemini of Cajal bodies	4	DDX20, GEMIN4, GEMIN5, SMN1	3.73272	0.262114
GO:0005652~nuclear lamina	4	PCNA, LMNA, LBR, LMNB1	3.73272	0.262114
GO:0000815~ESCRT III complex	4	CHMP1B, CHMP2B, CHMP1A, CHMP4B	3.73272	0.262114
GO:0016607~nuclear speck	149	TCERG1, EHMT2, EIF4A3, INPPL1, GPATCH2, HNRNPU, SMC4, PNN, PPP1CC, MAGOH, CWC22, NAMPT, ARL6IP4, MTREX, DDX17, SRRM2, IK, PRP4K, TAP2, PPP4R3A, THOC2, CDYL, CDC40, SRRM1, ATXN2L, PRPF4, MORF4L1, PRPF6, DDX39A, DDX39B, PSPC1, SARNP, PRPF3, SRSF2, SRSF3, CD2BP2, SRSF4, FAM76B, SRSF5, PPIG, SRSF6, CBLL1, DDX5, YTHDC1, CTR9, ARHGAP18, BAZ2A, PRPF8, PCBP1, DHX36, EP400, ZC3H18, ZC3H13, ZC3H14, ARGLU1,…	3.7161	1.16444e-45
GO:0005643~nuclear pore	32	AHCTF1, VPS4B, IPO7, IPO5, GLE1, NXF1, POM121C, CHMP1B, TPR, CHMP1A, KPNA4, RAE1, KPNA3, AGFG1, KPNA1, EIF5A, RANBP2, NUP214, RANBP1, UBE2I, RANBP3, NUP133, NUP155, NUP153, RANGAP1, NUP50, CHMP2B, CHMP4B, NUP98, RAN, NUP58, KPNB1	3.65655	3.64602e-09
GO:0005791~rough endoplasmic reticulum	11	RPL4, PKM, STAU1, HM13, RPN1, PLOD3, RPL27, RPL18, RPS21, RPL6, RPS23	3.62294	0.00372053
GO:0005657~replication fork	10	H2AX, BLM, DNMT1, PCNA, MRE11, HMCES, RTF2, TP53BP1, NBN, RAD18	3.61231	0.00740355
GO:0001650~fibrillar center	53	RPAIN, DDX46, AFF4, SYNE2, WDR43, DCAF1, COIL, FBL, CASP7, UBTF, LBR, RPP38, URB1, PLRG1, WDR33, CD2AP, EEF1D, DKC1, PSPC1, CSNK2B, POLR1E, CD2BP2, TAX1BP3, POLR1G, TOP1, EZR, INO80C, NUFIP1, RNMT, HEATR1, NOLC1, MLLT1, ORC6, TCOF1, LEO1, METTL5, SNRPB2, RAE1, RREB1, NHEJ1, BCL9L, NOP56, KDM4A, NOP58, CCDC137, TXNRD1, NONO, SMARCA5, CDK7, EIF3L, NFIC, PAF1, CC2D1A	3.57532	6.01521e-15
GO:0005697~telomerase holoenzyme complex	7	GNL3L, DKC1, PTGES3, NHP2, HNRNPU, NAT10, HNRNPC	3.56305	0.0503587
GO:0030863~cortical cytoskeleton	7	CAPZB, CTTN, CAPZA1, FLNA, EZR, DBN1, ACTB	3.56305	0.0503587
GO:0008023~transcription elongation factor complex	7	NUFIP1, ELL, EAF1, MLLT1, TTF2, ERCC6, AFF4	3.56305	0.0503587
GO:0012506~vesicle membrane	12	PIKFYVE, ANXA1, ANXA2, ANXA3, ANXA4, GIPC1, STK26, ASPSCR1, ANXA6, NCK2, FNDC3A, GBP1	3.53626	0.0025391
GO:0000775~chromosome, centromeric region	21	TOP2A, HELLS, DAXX, LUZP1, CBX3, CBX1, PDS5B, CTCF, C9ORF78, PPP2R5C, SMC3, PDS5A, SMC1A, SMC4, WAPL, INCENP, PPP2R1A, RAD21, KAT7, KIF2C, BUB3	3.45826	1.50834e-05
GO:0030117~membrane coat	7	COPA, COPB1, CHMP1B, AP1B1, CHMP4B, AP3B1, AP2B1	3.40814	0.0617058
GO:0001726~ruffle	30	ITGB1, CYFIP1, NCKAP1, ARHGAP18, CAPG, IQGAP1, LIMA1, MYO6, SNX9, PLCG1, S100A11, PDLIM7, DBNL, ACTN1, NME2, MYO5A, KNSTRN, CD2AP, ACAP2, CLIP1, CTTN, PALLD, S100A6, FSCN1, MYH9, EZR, ARHGEF7, TLN1, BCAR1, ARF6	3.39338	9.38574e-08
GO:0032993~protein-DNA complex	13	KDM5A, SUZ12, MED1, NPM1, XRCC6, NFYA, PARP1, XRCC5, PRKDC, HMGA2, EP300, TOP1, POLR2H	3.38549	0.00210804
GO:0090543~Flemming body	10	PDCD6IP, RACGAP1, VPS4B, USP3, MICAL3, KIF14, KIF23, CAPG, EXOC2, ARF6	3.29358	0.0135382
GO:0034399~nuclear periphery	5	EBNA1BP2, TPR, PSIP1, NUP153, NUP98	3.29358	0.197521
GO:0031011~Ino80 complex	5	INO80C, YY1, MCRS1, ACTL6A, UCHL5	3.29358	0.197521
GO:1990498~mitotic spindle microtubule	5	HAUS8, CLTC, HNRNPU, MAPRE1, EML3	3.29358	0.197521
GO:0005819~spindle	46	RB1, DIDO1, CTDP1, DCUN1D5, NUMA1, DCTN1, PINX1, CLTC, CLTA, BUB1B, KIF11, PRPF19, CCAR2, AURKB, AURKA, CDC20, MAEA, RACGAP1, CDC27, NUSAP1, ZNF207, CHAMP1, RPS3, CEP170, EMD, NUDC, CBX3, NSUN2, CBX1, MICAL3, KIF23, SEPTIN7, EML3, TPX2, KIF2A, PRC1, INCENP, MAP7D1, SPECC1L, MYH9, KIF2C, KIF20A, ARHGEF2, MAPRE1, MAD1L1, PAFAH1B1	3.28099	2.1153e-11
GO:0030496~midbody	57	CLIC4, MTCL1, CCDC124, CTNND1, KIF14, NAT10, HNRNPU, TRIOBP, PPP1CC, CHMP1B, CHMP1A, RACK1, SH3GLB1, NUDC, ANXA2, KIF23, SAFB, EML3, GNL3, DNM2, EML4, INCENP, CHMP4B, MAPRE3, KIF20A, ARF6, CTDP1, TXNDC9, LUZP1, ARL3, VPS4B, GNAI3, WIZ, IQGAP1, AURKB, AURKA, HSP90B1, GNAI2, CDC42, RACGAP1, RAD21, ANKRD54, MYH10, SVIL, CENPV, HSPA5, RCC2, RDX, SEPTIN7, SPART, ANLN, PRC1, KIF4A, CHMP2B, CDK1, PKN2, …	3.27331	3.86073e-14
GO:0001725~stress fiber	25	LUZP1, PXN, SIPA1L3, LPP, CORO1B, MYL12B, PDLIM1, CNN2, LIMA1, CALD1, FLNB, PDLIM5, MYH10, PDLIM7, PPP1R12A, ACTN1, AFAP1, ACTN4, SEPTIN9, SEPTIN7, PALLD, FSCN1, ZYX, MYH9, MYL9	3.25528	4.2523e-06
GO:0015030~Cajal body	24	SRRM2, NOP58, ELL, DDX46, EAF1, DDX42, NOLC1, PHAX, COIL, SART1, PRPF4, FBL, LSG1, SART3, XPO1, DKC1, PRPF3, HNRNPA2B1, FRG1, CDK2, GEMIN4, PRPF31, SMN1, SMNDC1	3.23802	8.4258e-06
GO:0005875~microtubule associated complex	10	SHTN1, CLIP2, STAU1, DCTN1, KIF4A, PXN, PEA15, MAP4, HDAC6, PAFAH1B1	3.19948	0.0161397
GO:0000791~euchromatin	18	H2AZ1, ELL, CBX3, CTR9, PSIP1, RRP1B, AFF4, H1-0, H1-5, H1-4, EXOSC5, CREB1, EXOSC10, TRIM28, PADI2, TCF3, RBMX, PELP1	3.14949	0.000316054
GO:0005682~U5 snRNP	7	SNRNP40, PRPF6, TSSC4, SNRPD2, DDX23, CD2BP2, PRPF8	3.13549	0.0866897
GO:0035097~histone methyltransferase complex	7	PAGR1, PRMT5, CBX5, KMT2A, RBBP5, NCOA6, HCFC1	3.13549	0.0866897
GO:0034719~SMN-Sm protein complex	5	SNRPD2, DDX20, GEMIN4, GEMIN5, SMN1	3.1106	0.22165
GO:0031527~filopodium membrane	5	VASP, ITGA3, NF2, SYNE2, ARF6	3.1106	0.22165
GO:0042645~mitochondrial nucleoid	14	HSPA9, LRRC59, ACADVL, SHMT2, SOD2, HSD17B10, LRPPRC, TUFM, HADHA, ATP5F1B, VDAC2, VDAC1, SSBP1, SLC25A5	3.07401	0.00294242
GO:0072686~mitotic spindle	43	NUMA1, DCTN1, CLTC, HNRNPU, CAPG, KIF11, AURKA, CDC42, RACGAP1, TUBB3, DPYSL2, TPR, CDC27, NUSAP1, RPS3, MAP4, DLGAP5, CLASP2, DR1, NUDC, CKAP2L, TUBB, KIF23, KIF22, DYNLL1, TUBB4B, RANGAP1, CKAP5, KNSTRN, WAPL, EML3, EML4, DIAPH1, TPX2, NCOR1, KIF2A, WNK1, TBL1XR1, KIFC1, CDK1, KIF20A, LSM14A, MAD1L1	3.06701	1.12931e-09
GO:0045259~proton-transporting ATP synthase complex	6	ATP5F1A, ATP5F1B, ATP5PD, ATP5PB, ATP5PO, ATP5F1E	3.05405	0.148078
GO:0032154~cleavage furrow	16	ITGB1, SVIL, RDX, MASTL, RHOC, SEPTIN7, RAB11B, LIMA1, PPP1CC, RACGAP1, MYH9, PKN2, KIF20A, NF2, MYH10, ARF6	3.03679	0.00127136
GO:0005903~brush border	16	ACTR3, ACTN1, ITPR3, ACTB, MYL12B, MYL6, MYO1C, CAPZB, FLNA, MYH9, FLNB, EZR, DNM1L, CLIC1, VCL, PLEC	3.03679	0.00127136
GO:0044295~axonal growth cone	8	SHTN1, CYFIP1, GPM6A, HSP90AA1, HSP90AB1, FLNA, FKBP4, CLASP2	2.98618	0.0657954
GO:0005938~cell cortex	46	NUMA1, DCTN1, PXN, CRIP2, ENO1, IQGAP1, FNBP1L, MYL12B, CORO1C, RIC8A, AKAP12, LASP1, EPB41L2, MYO6, PPFIA1, FLNB, RAC1, MYH10, CLASP2, SNCA, ACTR2, DYNC1H1, DBNL, CAV1, MICAL3, TBCB, CLIP2, ANLN, CLIP1, PPFIBP1, MYO1C, CTTN, GIPC1, NCL, PARD3, FSCN1, TRIP10, MYH9, EZR, PFN1, ARHGEF7, MYL9, PHLDB2, CSNK1G2, PAFAH1B1, ARF6	2.96044	8.55346e-10
GO:0031252~cell leading edge	15	CARMIL1, DDX3X, DCTN1, CORO1B, HDAC6, CD2AP, SHTN1, SLK, ARPC2, MYH9, VIM, PABPC1, PHLDB2, CLASP2, PAFAH1B1	2.94689	0.00275237
GO:0036020~endolysosome membrane	5	ATG16L1, CLTC, CLTA, AP2A1, AP2B1	2.94689	0.259661
GO:0016234~inclusion body	5	PSMC6, SQSTM1, HDAC6, HSPA1A, SNCA	2.94689	0.259661
GO:0017053~transcription repressor complex	16	SPEN, CBX5, HDAC1, GMNN, GPS2, HMGB1, LIN9, H1-0, NCOR2, NCOR1, TBL1XR1, SIN3A, C1D, MIER1, HDGF, RCOR1	2.93722	0.00184243
GO:0046540~U4/U6 x U5 tri-snRNP complex	12	SART1, PRPF4, SNRNP40, PRPF6, ZMAT2, SNRPD2, PRPF3, DDX23, SNU13, PRPF31, PRPF8, SNRPA	2.92126	0.0114732
GO:0005868~cytoplasmic dynein complex	6	DYNC1H1, DYNC1I2, DYNC1LI1, DYNC1LI2, TPR, DYNLL1	2.92126	0.169064
GO:0005871~kinesin complex	13	KIF14, KIF23, KIF11, KIF22, KLC2, KIF2A, KIFC1, KIF5B, KIF1C, KIF1B, KIF2C, KIF20A, PAFAH1B1	2.91152	0.00767206
GO:0005689~U12-type spliceosomal complex	7	SF3B4, SF3B2, SF3B3, SNRPD2, DHX15, YBX1, SF3B1	2.90323	0.112313
GO:0030864~cortical actin cytoskeleton	15	CAP1, GMFB, GSN, WDR1, ACTN1, RDX, DSTN, ACTN4, IQGAP1, EEF1A1, LASP1, COTL1, NF2, SPTAN1, SPTBN1	2.89608	0.00322184
GO:0101031~protein folding chaperone complex	8	HSPA8, STIP1, HSP90AB1, BAG2, CDC37, PTGES3, PFDN2, DNAJC9	2.88985	0.0781822
GO:0005635~nuclear envelope	53	AHCTF1, IPO11, CSE1L, RTCB, IPO7, SYNE2, LMNB1, GLE1, IPO8, XPO1, BANF1, RAC1, CLIC1, EMD, LBR, TMPO, NUP214, PCYT1A, PARP1, GPX4, NUP133, RANGAP1, BIN1, NUP50, S100A6, CHMP4B, NUP98, MAD1L1, NUP58, KPNB1, PAFAH1B1, OTULINL, LRRC59, DCTN1, SRSF1, RTN4, FXR1, MTA1, POM121C, TPR, LMNA, RAE1, ABCF1, RANBP2, RANBP1, UBE2I, CBX5, NUP155, CBX3, NUP153, CDK2, CALR, RAN	2.79954	2.55501e-10
GO:0097431~mitotic spindle pole	10	IK, NUMA1, SMC1A, SMC3, MAPRE1, ARHGEF7, RAE1, MAD1L1, AURKB, AURKA	2.79954	0.0372939
GO:0005847~mRNA cleavage and polyadenylation specificity factor complex	6	NUDT21, CPSF6, CPSF1, FIP1L1, SYMPK, WDR33	2.79954	0.194855
GO:0071682~endocytic vesicle lumen	5	HSP90AA1, HSPH1, HYOU1, CALR, HSP90B1	2.79954	0.283786
GO:0071203~WASH complex	5	CAPZB, CAPZA1, DNAJC13, WASH3P, WASHC2A	2.79954	0.283786
GO:0001673~male germ cell nucleus	14	H2AX, ANKRD17, TOP2A, DAZAP1, SMARCC1, PCNA, CELF1, BRCA1, CTCF, TERF2, CDK7, CDK2, TOP1, TAF4	2.75043	0.00797788
GO:0035267~NuA4 histone acetyltransferase complex	8	MORF4L1, MRGBP, MEAF6, ACTL6A, EP400, MSL3, BRD8, ACTB	2.71471	0.0972108
GO:0016604~nuclear body	91	RPL4, MDC1, SRP19, AHCTF1, ELL, PPP1R10, EHMT1, PPWD1, TCF20, PTPRJ, BRCA1, MKI67, YARS1, AFF4, PQBP1, COIL, STK10, SMCHD1, UIMC1, CHAMP1, TRIM25, DGCR8, HMG20B, NELFA, NELFE, SH3GLB1, RALBP1, USP7, DAXX, REXO1, PARP1, SCAF11, ATRX, KNL1, SENP3, TERF2, MRPL44, GNL3, NCOR2, LSG1, NSMCE4A, SLTM, KIF2A, FANCD2, INCENP, LARS1, GEMIN4, MYH9, GEMIN5, SNRPA1, NUP98, TKT, SF1, ZCCHC8, PCNA, NUFIP2, SRCAP…	2.68874	7.29183e-17
GO:0005790~smooth endoplasmic reticulum	6	RPL10, ERP29, HYOU1, CALR, PPIB, HSP90B1	2.68756	0.215027
GO:0045334~clathrin-coated endocytic vesicle	6	MYO6, CLTC, CLTB, CLTA, AP2A1, AP2B1	2.68756	0.215027
GO:0016460~myosin II complex	6	MYL6, MYO18A, MYH9, MYH10, MYL9, MYL12B	2.68756	0.215027
GO:0005654~nucleoplasm	980	ATF1, MDC1, SLC4A1AP, POP1, EHMT2, EHMT1, PSMD8, ALKBH2, PSMD9, PSMD7, PSMD4, PSMD5, PSMD2, PSMD3, PSMD1, GTSE1, FNBP4, WDHD1, SAP30BP, DAXX, ZNF281, DNTTIP1, DNTTIP2, DDX39A, DDX39B, ZC3H11A, PSME3, RFX5, PSME2, ATF7, UQCRC2, CGGBP1, SF1, SLBP, SET, MEAF6, COPS7B, COPS7A, ZNF24, NCAPH, HSPH1, EPB41L2, MYO6, ZBTB7B, HEXIM1, PRPF38A, LARP7, SNF8, H1-0, H1-5, LAS1L, TDP1, PSME3IP1, CTCF, PQBP1, MEC…	2.67207	8.56725e-244
GO:0015629~actin cytoskeleton	68	CLIC4, WDR1, ARPC1B, ACTB, TRIOBP, LIMD2, BAIAP2L1, CAPZB, MPRIP, CFL1, ACTR3, ACTR2, PPP1R12A, NCOA5, ACTN1, AFAP1, PAWR, ACTN4, CD2AP, BIN1, PALLD, SPECC1L, FSCN1, MYH9, TAX1BP3, TAGLN2, EZR, ALDOA, DBN1, MACF1, AHNAK, LUZP1, DHX9, TWF1, CAPG, IQGAP1, CORO1C, CNN3, CNN2, LIMA1, CALD1, MYO6, CTNNA1, FLNA, ABL2, FLNB, PDLIM5, GBP1, PDLIM7, SNCA, VASP, SVIL, GSN, DSTN, MYO5A, ARPC5, SEPTIN9, H1-0,…	2.61675	7.90516e-12
GO:0035578~azurophil granule lumen	21	CAP1, VAT1, PYGB, CCT2, ACTR2, DYNC1H1, VCP, ANXA2, TUBB, GDI2, PA2G4, TUBB4B, PRDX6, ARHGAP45, ACLY, CYB5R3, NPC2, PADI2, PSMD1, CCT8, TXNDC5	2.58419	0.00108893
GO:0030027~lamellipodium	44	ITGB1, CYFIP1, NCKAP1, DDX3X, PXN, CTNND1, TWF2, INPPL1, CAPG, CORO1B, ACTB, CORO1C, SNX2, CAPZB, TUBB3, CFL1, IGF2BP1, CTNNA1, PLCG1, RAC1, MYH10, PHACTR4, ACTR3, VASP, CARMIL1, GSN, DBNL, RDX, NME2, ARPC5, WASH3P, ENAH, SHTN1, CTTN, ARPC2, ARPC3, PALLD, FSCN1, PKN2, NF2, P4HB, PABPC1, ARHGEF7, BCAR1	2.57968	1.83201e-07
GO:0030175~filopodium	19	ITGB1, VASP, GPM6A, DYNC1H1, RDX, TWF2, INPPL1, TWF1, MSN, WASH3P, CDC42, ENAH, SHTN1, TUBB3, MYO6, FSCN1, IGF2BP1, NF2, EZR	2.56344	0.00235693
GO:0045111~intermediate filament cytoskeleton	12	SAP30BP, USP10, KRT2, KRT8, KRT7, PKN2, CCT8, VIM, PHLDB2, SYNE2, MDN1, PLEC	2.53543	0.0313728
GO:0000123~histone acetyltransferase complex	6	BRPF1, MEAF6, MCRS1, EP300, KAT7, HCFC1	2.48848	0.268969
GO:0044297~cell body	17	CCT3, STEEP1, CCT2, STAU1, TUBB, RPS6, PARK7, GNAI2, PGRMC1, TCP1, NF2, CCT8, CCT7, RPL28, CCT5, BPTF, CCT4	2.44063	0.00795913
GO:0032991~protein-containing complex	150	RPL5, TES, RPL3, HNRNPU, PHB2, ACTB, PPP1CC, TRIM28, PPFIA1, RCC1, H4C1, SH3GLB1, USP7, SMARCC1, SMARCC2, RPS7, RPL23, ACTN4, GTF2F1, HCFC1, PRKAR1A, HAT1, UBE2V1, EZR, PPIB, FKBP4, PPIA, VCL, KHDRBS1, BLM, VCP, SET, SRCAP, MAGED1, DHX9, PRKDC, COPS7A, SNU13, STK4, HSP90B1, ZMPSTE24, RAD51AP1, PRDX3, STIP1, HSPH1, KLC2, SNX2, PRKAR2A, MIER1, ZC3H18, NAE1, RBM10, XRCC6, CBX5, HSPA5, XRCC5, CAV1, E…	2.43086	1.91585e-23
GO:0000786~nucleosome	31	H2AX, MEAF6, SRCAP, HP1BP3, MACROH2A1, H1-10, ACTB, H2AC11, H2BC26, H2BC12L, EP400, BRD8, H4C1, ABCF2, H3-3A, TGM2, H2AZ1, H2BC5, H2BC3, ACTL6A, H2BC17, H1-0, H1-5, H1-4, H2BC13, MORF4L1, H2BC14, MRGBP, H3-7, MPHOSPH8, GLYR1	2.42758	9.10309e-05
GO:0032587~ruffle membrane	22	ITGB1, MACF1, KSR1, TWF1, PTPRJ, EGFR, ARHGAP45, CORO1C, EEF1A1, DIAPH1, MYO1C, MYO6, CFL1, RPS3, NF2, PLCG1, RAC1, ARHGEF2, EZR, TLN1, RIGI, CLASP2	2.41529	0.00180784
GO:0030286~dynein complex	6	DYNC1H1, DYNC1I2, DYNC1LI2, DCTN2, DCTN1, DYNLL1	2.39961	0.288649
GO:0005640~nuclear outer membrane	7	TMEM109, ITPR3, DHCR7, ENO1, EMD, LRPPRC, SYNE2	2.37537	0.219465
GO:0005730~nucleolus	300	RPL4, RPL5, RPL3, POP1, RPL34, ZMYND8, EIF4A3, RRP1, PPAN, GPATCH2, MKI67, RRP8, SMC2, RRP9, RPL7, GLE1, RPS6KA3, RPS14, ALKBH2, RPS17, NUB1, RPS16, RPS19, ARL6IP4, RPL35, CPNE3, RPS11, SKP2, RPS10, RPS13, RPS12, DDX17, DDX18, MED1, DAXX, METTL1, SCAF11, RPL23, DNTTIP1, WDR74, DNTTIP2, GTPBP4, SUB1, XRN2, CCDC86, RPL27, RPL26, SLBP, MEAF6, DHX9, PRKDC, PRKRIP1, NOLC1, SNU13, XPC, NMD3, BAZ2A, RTF…	2.36082	3.4115e-46
GO:0070161~anchoring junction	16	ITGB1, CLIC4, DBNL, ACTN1, CTNND1, ATN1, SLC3A2, ACTN4, SORBS3, RTN4, HNRNPK, SH3PXD2B, CTNNA1, ERC1, PHLDB2, SH3GL1	2.35751	0.0146886
GO:0000932~P-body	21	DDX6, UPF1, YBX1, LIMD1, PUM1, PATL1, EDC4, MOV10, PSMA6, PSMA4, PSMC3, CNOT1, CSDE1, PSMC2, CNOT3, IGF2BP1, UBAP2, TOP1, SQSTM1, LSM14A, EIF4E	2.35162	0.00326087
GO:0005884~actin filament	21	ANXA1, LUZP1, ACTN1, TWF2, MYO5A, MICAL2, PAWR, AFAP1, TWF1, IQGAP1, CORO1B, ACTB, DIAPH1, LIMA1, CTTN, PALLD, MYO6, COTL1, FLNA, RAC1, EZR	2.35162	0.00326087
GO:0016605~PML body	23	RB1, RPAIN, ZNF451, BLM, USP7, DAXX, UBE2I, MRE11, CBX5, ATRX, RPA1, CHD3, PARK7, NR2C1, PATL1, PML, ZMYM2, MAPK7, CSNK2B, SUMO2, EIF3E, NBN, SQSTM1	2.32034	0.0021705
GO:0005874~microtubule	70	KIF14, KIF11, POLB, TUBB3, DPYSL2, KIF5B, STMN1, NUSAP1, ZNF207, KIF1C, CEP170, KIF1B, DNM1L, EMD, CCT3, CCT2, NUDC, TUBB, KIF23, KIF22, DYNLL1, TUBA4A, EML3, DNM2, EML4, DYNC1LI1, SHTN1, CLIP1, DYNC1LI2, STIM1, KIF2A, INCENP, KIFC1, TCP1, MAPRE3, KIF2C, KIF20A, ARHGEF2, MAPRE1, FKBP4, PAFAH1B1, MACF1, DYNC1I2, DCTN2, LUZP1, DCTN1, IQGAP1, HDAC6, AURKA, CAMSAP2, MTA1, HSPH1, KLC2, BAG2, RACGAP1, …	2.29202	1.69655e-09
GO:0015630~microtubule cytoskeleton	50	JPT1, CLIC4, KIAA1671, SRA1, PQBP1, TUBB3, PPP2R1A, DPYSL2, CHORDC1, SPTAN1, GTSE1, SS18, CKAP2L, TUBB, BUD31, CEP131, GTF2F2, CKAP5, TUBA4A, EML3, EML4, SHTN1, CLIP1, INCENP, MAP7D1, CDC42EP2, MAPRE3, KIF2C, GAPDH, SHMT2, DCTN1, ARL3, SLAIN2, IQGAP1, AURKB, AURKA, MAP4, CLASP2, RBM39, CENPV, SEPTIN5, TBCB, TUBB4B, SEPTIN9, SEPTIN7, WDR11, DNAJA1, TPX2, VAPA, PRC1	2.26684	1.22177e-06
GO:0070062~extracellular exosome	450	RPL4, NCKAP1, CYFIP1, RPL5, RPL30, PHB1, RPL3, RPL31, RPL34, ENO1, SMC2, H2AC11, PSMD7, CAPNS1, PSMD2, DPYSL2, PSMD3, STMN1, NAMPT, VPS35, PIP4K2C, RPL23, RPL22, SND1, SCAMP3, CD2AP, MTAP, MYL6, MTHFD1, RPL24, PSME2, PADI2, RPL27, RPL26, HPRT1, RPL28, VPS25, TARS1, SHMT2, PRKRIP1, IQGAP1, PRDX2, LDHB, PRDX5, LDHA, HSPH1, PRKAR2A, PRDX1, EPB41L2, MYO6, SFN, RSU1, RREB1, S100A11, S100A10, ST13, RDX…	2.24763	7.46406e-66
GO:0000307~cyclin-dependent protein kinase holoenzyme complex	9	CCNA2, CCNK, CDK7, PCNA, CCNT1, CCNH, CDK2, CDK1, MNAT1	2.19095	0.169064
GO:0031982~vesicle	32	DYNC1I2, DCTN2, AHNAK, GDI2, ACTB, CORO1C, KIF5B, CFL1, CD59, RPS27A, CLIC1, ANXA1, ANXA2, MYO5A, MSN, YWHAZ, CD2AP, MYL6, PKM, GPRC5A, VAPA, TBC1D4, BIN1, CHMP4B, TAGLN2, ARHGEF2, EZR, CALM1, TKT, GAPDH, PPIA, HSPA1A	2.18501	0.000470976
GO:0030016~myofibril	7	PSMA6, CALD1, TMOD3, TWF2, TWF1, MYL9, MYL12B	2.17742	0.283786
GO:0000922~spindle pole	27	CTDP1, NUMA1, MTCL1, DCTN1, VPS4B, INPPL1, HNRNPU, KIF11, AURKB, AURKA, CDC20, HAUS8, RAD21, RAE1, IK, RALBP1, CKAP2L, CKAP5, KNSTRN, DYNC1LI1, TPX2, KIF2A, PRC1, SBDS, CALM1, TPT1, MAD1L1	2.09966	0.00290424
GO:1904115~axon cytoplasm	12	DYNC1H1, KIF5B, KIF4A, AP3D1, KIF1C, AP3B1, KIF1B, RANGAP1, ZC3H14, HDAC6, SOD1, PAFAH1B1	2.09966	0.100357
GO:0031965~nuclear membrane	51	AHCTF1, RIF1, SYNE2, IPO5, LMNB1, GLE1, XPO1, RBMX2, KIF5B, CPNE1, KPNA4, RRP12, KPNA2, CLIC1, EMD, LBR, TMPO, RBM15, NUP133, ANXA4, CEP131, PLRG1, RANGAP1, LEMD3, GTPBP4, NUP50, CANX, NUP98, GAPDH, NUP58, KPNB1, PAFAH1B1, ANKRD17, ZBTB1, NOC4L, EGFR, POM121C, TPR, LMNA, MYO6, DHX37, TNRC18, RANBP2, CENPV, NUP155, INTS1, HMGA1, NUP153, PML, ZC3HC1, VAPA	2.08433	1.11709e-05
GO:0090575~RNA polymerase II transcription regulator complex	23	ATF1, DR1, CEBPB, NFYA, ANXA2, CBX3, STAT1, NONO, HMGA1, HNRNPU, CHD4, HNRNPAB, DRAP1, SFPQ, CREB1, TRIM28, NFIL3, HLTF, RFX5, ATF7, ADNP, TCF3, S100A10	2.04411	0.0100935
GO:0005634~nucleus	1115	ATF1, MDC1, EHMT2, EHMT1, PSMD8, ALKBH2, PSMD9, PSMD7, UBASH3B, PSMD4, PSMD2, PSMD3, PWWP2A, PSMD1, BBX, WDHD1, SAP30BP, DAXX, ZNF281, DNTTIP1, SND1, EML3, DDX39A, DDX39B, PSME3, RFX5, PADI2, ATF7, CGGBP1, RABL6, SF1, SLBP, SET, MEAF6, SHMT2, NCAPG, COPS7B, BAZ2A, COPS7A, IQGAP1, ZC3HAV1, ZNF24, HSPH1, MYO6, SFN, ZBTB7A, HEXIM1, PRPF38B, PRPF38A, LARP7, SNF8, H1-0, H1-5, CS, FAM111B, MOV10, H1-4,…	1.99967	9.41421e-172
GO:0005829~cytosol	1007	ARAF, PSMD8, PSMD9, PSMD7, MPRIP, CAPNS1, PSMD4, PSMD5, PSMD2, DPYSL2, PSMD3, PSMD1, GTSE1, ATG3, DAXX, HPCAL1, SND1, EML4, MYL6, MTHFD1, PRKAR1A, LARS1, PSME3, PADI2, PSME2, MYL9, CGGBP1, RABL6, UNC119B, SLBP, SET, SAR1A, NCAPG, COPS7B, BAZ2A, COPS7A, IQGAP1, ZC3HAV1, NCAPH, HSPH1, LARP1, CYB5R3, PRKAR2A, EPB41L2, MYO6, SFN, RSU1, PRPF38B, MTERF3, LARP7, SNF8, MOV10, PPFIBP1, UCK2, EIF5, FASN, N…	1.97384	1.30206e-141
GO:0005637~nuclear inner membrane	10	CBX3, TRA2B, MATR3, LEMD3, EMD, LBR, LRPPRC, LMNB1, TMPO, ZMPSTE24	1.96459	0.213797
GO:0014069~postsynaptic density	45	RPL30, SH3KBP1, RPL12, RPLP0, ATP1A1, RPL10A, RPL8, PHB2, RPL6, RTN4, AURKA, RPL7, RPS14, DNAJB1, CAPZB, RPS19, RPS18, CASP3, PCBP1, PCBP2, RPL14, RPS3, NCK2, DGCR8, VPS35, PDLIM5, PAK2, SPTBN1, RPS13, CAP2, KPNA1, NSF, EGLN1, DBNL, CRIPT, DNM2, RPS25, RPS27, CHMP2B, HNRNPD, STRN, GOPC, EIF3E, EIF3A, DBN1	1.96077	0.000208647
GO:0005793~endoplasmic reticulum-Golgi intermediate compartment	14	TMED9, HSPA5, COPB1, HMGB1, PDIA6, ECPAS, LMAN2, CHORDC1, MYO18A, SERPINH1, P4HB, SEC22B, PTPN2, SCYL1	1.95968	0.0974878
GO:0005881~cytoplasmic microtubule	10	DYNC1H1, ARL3, ARHGAP18, MAPRE3, KIF2C, MAPRE1, GTSE1, TPT1, CLASP2, PAFAH1B1	1.93072	0.22165
GO:0071944~cell periphery	11	KRT18, ITGA3, TUBB3, STK26, RDX, NME2, MSN, EZR, PHB2, CD44, CORO1B	1.92469	0.192272
GO:0042995~cell projection	38	MACF1, TRIO, WDR1, PTPRJ, SH3PXD2B, METTL5, CCT8, PLCG1, ERC1, RAC1, PDLIM5, SPTAN1, SPTBN1, CCT4, SH3GL1, ACTR3, ACTR2, SVIL, DBNL, ACTN1, RDX, CAD, MICAL3, ACTN4, PTPN12, SYNJ2, ARPC5, TJP1, HNRNPK, TRIP10, NF2, EZR, ARHGEF7, CEP43, PHLDB2, CD44, VCL, PLEC	1.9168	0.00127136
GO:0005912~adherens junction	32	CTNND1, PARK7, LIMD1, ACTB, CNN3, PDLIM1, BAIAP2L1, MICALL1, CTNNA1, PDLIM5, S100A11, PDLIM7, NIBAN2, ANXA1, ANXA2, TMOD3, RDX, MSN, PPP1CA, RAB10, TJP1, AFDN, KRT18, PARD3, ZYX, MYH9, NF2, EZR, TLN1, VCL, EIF4G2, PALS1	1.90607	0.0040786
GO:0098794~postsynapse	33	GSK3B, TRIO, RPLP0, EIF4A3, RPL8, STRN3, FXR1, CDC42, MECP2, FLNA, METTL5, TRIM47, NCDN, RAC1, EIF4E, SNCA, VASP, CAP1, AP3D1, DSTN, AP2B1, ENAH, SLTM, ARPC2, VAPB, BIN1, UBE2N, KIF2C, CALR, ARHGEF7, UBE2M, EIF4G1, ARF6	1.86636	0.00475817
GO:0045171~intercellular bridge	20	JPT1, DCTN1, KRR1, TUBB, CEP131, EAF1, KIAA1671, MICAL3, SRA1, KIF23, TUBB4B, SEPTIN9, WAPL, EML4, TPX2, PPP1R13L, TUBB3, PRC1, KIF20A, DNAJC8	1.86636	0.047967
GO:0005813~centrosome	110	STEEP1, HNRNPU, BUB1B, DCAF1, GLE1, CDC20, CDC27, PCLAF, DPF2, SKP1, RPS7, CEP131, PPP4R3A, DYNC1LI1, CLIP1, DYNC1LI2, PRPF6, PRKAR1A, MAP7D1, MAD1L1, RABL6, TXNDC9, DHX9, ARL3, UBR4, SLAIN2, CAMSAP2, PRKAR2A, ORC2, NEK9, TRIP4, CAMSAP3, NSFL1C, DIAPH1, CDK2, CDK1, CALM1, RAD18, CC2D1A, H2AX, GSK3B, CLIC4, DDX3X, NUMA1, CCDC124, OLA1, CHD4, CHD3, TRIOBP, MECP2, CHMP1A, CEP170, ERC1, SNAP29, UBXN6…	1.82759	1.18153e-08
GO:0045335~phagocytic vesicle	12	CDC42, PDIA3, MYO1C, GSN, KIF5B, CDC42EP2, ZYX, FLNB, VIM, RAB7A, RAB11FIP5, RAB11B	1.81592	0.210823
GO:0005815~microtubule organizing center	15	KNSTRN, EML4, CCNA2, PPP1CC, SMTN, KRT18, KIFC1, SPECC1L, CHMP1A, MYO18A, MAPRE3, MAP4, VIM, MAPRE1, CLASP2	1.80616	0.137831
GO:0030018~Z disc	22	PPP1R12A, CAB39, ACTN1, KRT8, ACTN4, SYNE2, MYL12B, TTN, PDLIM1, FKBP1A, CSRP2, CSRP1, PALLD, BIN1, FRG1, FLNA, FLNB, SMN1, PDLIM5, MYL9, PDLIM7, PLEC	1.79825	0.0481388
GO:0005737~cytoplasm	928	SLC4A1AP, ARAF, PSMD9, LSM12, CAPNS1, UBASH3B, DPYSL2, WDHD1, ATG3, DAXX, EML3, CD2AP, EML4, DDX39A, DDX39B, PRKAR1A, LARS1, PSME3, PADI2, PSME2, ATF7, MYL9, RABL6, SLBP, SET, SHMT2, NCAPG, COPS7B, COPS7A, IQGAP1, ZC3HAV1, NCAPH, HSPH1, LARP1, CYB5R3, PRKAR2A, MYO6, SFN, ZBTB7A, MCTS1, HEXIM1, PRPF38B, SNF8, UCK2, EIF5, FASN, TDP1, NMT1, MTMR12, RPLP0, QPRT, ARHGAP5, TRIOBP, PQBP1, RPLP2, DLGAP5,…	1.73083	1.18086e-87
GO:0030426~growth cone	21	COPA, DCTN2, DOCK7, SYAP1, CTNND1, TWF2, IGHMBP2, MYO5A, IQGAP1, CBL, CD2AP, DNM2, SHTN1, CTTN, TUBB3, PALLD, CFL1, FSCN1, IGF2BP1, DBN1, SNCA	1.72913	0.0801675
GO:0000151~ubiquitin ligase complex	16	BARD1, RNF20, MED1, DCUN1D5, SMURF2, UBE2E1, BRCA1, MED27, MED6, RNF40, UBE2L3, MAEA, CAND1, UBE2N, UBE2V1, CBLL1	1.64377	0.202325
GO:0005856~cytoskeleton	85	SH3KBP1, MTCL1, FNBP1L, PPP1R18, SYNE2, ACTB, AKAP12, HINT1, LASP1, BAIAP2L1, MAEA, CAPZB, ARHGDIA, DPYSL2, TMSB4X, ARHGDIB, CHORDC1, ARL6IP5, ERC1, RAC1, LRRFIP1, GTSE1, TMSB10, CCT3, ACTR3, ACTR2, DBNL, TUBB, TMOD3, KRT1, KIF23, DYNLL1, CKAP5, TUBA4A, ENAH, CTTN, BIN1, PARD3, CDC42EP2, FSCN1, KIF20A, ARHGEF2, EZR, RIN1, TLN1, PFN1, GAPDH, DBN1, VCL, MACF1, PXN, TWF2, DDX20, TWF1, PDLIM1, CNN2, …	1.60243	0.000173022
GO:0098978~glutamatergic synapse	84	GSK3B, TRIO, WDR1, SH3KBP1, EIF4A3, CTNND1, PPP2R2A, AP2A1, SIPA1L3, PHB2, ACTB, MECP2, PPP1CC, PPP2R1A, CASP3, SUMO2, DGCR8, VPS35, RAC1, DLGAP4, SH3GL1, KPNA1, CAP1, DBNL, ITGA3, ACTN1, RPL22, YWHAZ, RABEP1, BIN1, PRKAR1A, KIF2C, PFN1, SQSTM1, DBN1, PAFAH1B1, RAB7A, ARF6, GPM6A, USP14, VCP, STAU1, ASAP1, EGFR, RTN4, STRN4, CORO1B, AURKA, RAP1B, FXR1, CDC42, DNAJB1, ABR, FLNA, TRIM47, NAE1, PLCG…	1.59974	0.000200594
GO:0048471~perinuclear region of cytoplasm	107	CYFIP1, EIF4A1, SYAP1, ATN1, BUB1B, PARK7, CCAR1, SLK, KIF5B, PCLAF, VPS35, TGM2, TPD52, RPS6, VPS33B, WRNIP1, ACTN4, GTPBP4, SHTN1, S100A6, SRFBP1, EZR, PPIB, FKBP4, VCP, SET, SRCAP, TWF2, TWF1, CORO1B, HSP90B1, FXR1, PRDX5, MYO6, TP53BP2, BPTF, UBE2I, CAV1, SEC16A, ASPSCR1, MSN, SNF8, SYNJ2, PRDX6, CHERP, EHD1, CDK7, STK26, CALR, NF2, ITGB1, HSP90AB2P, CLIC4, HSP90AB1, YWHAB, HMGB2, YBX3, CLINT…	1.59761	1.64421e-05
GO:0045202~synapse	74	ITGB1, CYFIP1, RPL34, GDI2, SYAP1, YBX1, YBX3, ACTB, GLS, RPS6KA4, RPS4X, RPS6KA3, RPL7A, RPS16, YWHAQ, RPS6KA1, KIF1B, ERC1, RAC1, EIF5B, RPS9, DBNL, RPS7, RPL23, RPS5, RPL13A, ARFGAP1, DARS1, TUFM, DNM2, PSMA3, HNRNPUL1, HNRNPUL2, RPL37A, EEF1A2, VDAC3, RPL24, PLAA, RPL27, VDAC1, RPL26, RPL28, SLC3A2, RTN4, CORO1C, PGRMC1, RPS15A, RPL13, RPL15, RPS27A, HNRNPA0, SNCA, RPL19, NQO1, GIT2, SLC16A1,…	1.56647	0.00105563
GO:0098793~presynapse	28	GSK3B, ACTB, FXR1, PPP1CC, METTL5, SNX9, VPS35, ERC1, PDLIM5, SNAP29, YWHAG, YWHAH, SH3GL1, CAP1, GIT2, DBNL, RPL22, DSTN, AP2B1, SYNJ2, DNM2, PPP1CA, RPS27, VAPB, CANX, KIF2C, UBE2M, ARF6	1.52951	0.104777
GO:0005911~cell-cell junction	26	YAP1, CLIC4, WDR1, SH3KBP1, PXN, CTNND1, TWF1, PTPRJ, ACTB, RAP1B, CDC42, CNN2, PNN, CTNNA1, FLNA, PLCG1, PAK2, ACTR3, ACTN1, KRT8, AFDN, PIKFYVE, PARD3, FSCN1, DSG2, VCL	1.51642	0.137194
GO:0000785~chromatin	150	RB1, ATF1, RIF1, ZMYND8, EHMT2, JMJD1C, EHMT1, NUCKS1, PARK7, SMC3, ACTB, CCAR2, SMC2, YY1, DPF2, RCC1, SMARCAD1, BBX, EP300, BANF1, KAT7, HMGN2, HMGN3, HMGN1, TGM2, TMPO, MED1, SMARCC1, ZGPAT, SMARCC2, USP3, MSH6, FANCD2, HAT1, RFX5, CSNK2B, ERF, TIMELESS, ATF7, ADNP, GLYR1, OBI1, ANKRD17, SET, MAGED1, PRKDC, XPC, PDS5B, PDS5A, MACROH2A1, RAD51AP1, HNRNPDL, ORC3, RAD21, BPTF, FANCI, CBX8, PHF10,…	1.48255	1.04817e-05
GO:0030054~cell junction	26	YAP1, MACF1, TES, WDR1, PTPRJ, EGFR, RTN4, PUF60, PPP1R13L, EPB41L2, NAMPT, CTNNA1, TP53BP2, CPNE3, SPTAN1, SPTBN1, SLC16A1, ACTN1, ACTN4, GTF2F1, COPS4, TJP1, ENAH, AFDN, PARD3, DSG2	1.47047	0.169064
GO:0043231~intracellular membrane-bounded organelle	129	VPS29, AHCYL1, SLC4A1AP, RTCB, FNBP1L, WASHC2A, TFG, BSG, DPF2, ARFIP1, VPS35, PIP4K2C, CMTR1, CCDC93, RPS12, AGFG1, G6PD, LIG1, PUS1, CEP131, AP1B1, TOMM34, LIG4, FNDC3A, WBP11, GTF2F1, SCAMP3, MSH6, PRPF6, RFX5, VDAC2, PPIB, VPS25, SQSTM1, VCP, COPB1, XPC, NCAPH, PRDX3, PRDX5, RAB11FIP1, SAFB2, RAB11FIP5, HEXIM1, ARL14EP, NOP16, HSPA5, NONO, EAF1, CBX1, ASPSCR1, DNAJC13, STAM, SMARCA1, WAPL, SP…	1.41347	0.000475956
GO:0045121~membrane raft	26	ITGB1, AHNAK, ATP1A1, PARK7, CBL, EGFR, LDHB, ATP5F1A, CHORDC1, EFHD2, SERPINH1, PGK1, S100A10, CAVIN1, ANXA2, SMURF2, CAV1, TUBB, ERLIN1, ARID3A, SYNJ2, PIKFYVE, MYO1C, VDAC2, VDAC1, VCL	1.37987	0.270516
GO:0030424~axon	44	GSK3B, MTPN, PRKAA1, DCTN1, DOCK7, SYAP1, IGHMBP2, ATP1A1, PARK7, IQGAP1, PHB2, HDAC6, ACTB, FXR1, ABR, BAG2, TUBB3, DHX36, BSG, PPFIA1, KIF1C, KIF1B, SMN1, MAP4, SNCA, MAP2K4, SMURF1, ANXA3, STAT1, PUM1, TERF2, TANC2, CD2AP, SHTN1, GARS1, ATG16L1, BIN1, PALLD, VIM, ADNP, BCAR1, EIF4G2, PALS1, PLEC	1.37631	0.109892
GO:0005759~mitochondrial matrix	52	ACADVL, PARK7, ETFB, CCAR2, GLS, QARS1, TK1, DLAT, YWHAG, ACOT9, PUS1, REXO2, SDHA, MTHFD2, PPIF, DLD, FH, ECHS1, KARS1, SHC1, SHMT2, TYMS, MRPL12, HSD17B10, HSPD1, PRDX3, MYG1, PRDX5, ATP5F1A, ATP5F1B, OXCT1, RPS3, PGK1, HSPA9, FDPS, MTERF3, ATP5PB, MDH2, GOT2, PYCR2, HSPE1, SOD2, ACSF3, ATP5F1E, LRPPRC, SOD1, CS, GARS1, SUCLA2, CDK1, SSBP1, ABCE1	1.3027	0.148078
GO:0005739~mitochondrion	185	PHB1, ARAF, PARK7, PHB2, GLS, PPP1CC, PPP2R1A, KIF5B, BSG, VPS35, CPNE3, CAPN1, TGM2, ACOT9, RALBP1, LIG1, PUS1, TOMM34, LIG3, ATAD3B, SDHA, COX6B1, TUFM, ARMC1, ILF3, WDR81, MTHFD1, MTHFD2, RPL7L1, HAT1, PPIF, VDAC3, VDAC2, VDAC1, PPIG, UQCRC2, FKBP4, SQSTM1, TARS1, AARS1, DNMT1, SHMT2, DDX1, XPC, MRPL12, PRDX3, LDHB, LDHA, MYG1, PRDX5, KLC2, CYB5R3, RACGAP1, DHX36, TNRC18, ARGLU1, RAB11FIP5, HS…	1.20375	0.0269045
GO:0016020~membrane	564	RPL4, RPL5, RPL30, PHB1, RPL31, HNRNPU, EHMT1, ENO1, RPL8, PHB2, RPL9, RPL6, RPL7, GLE1, PSMD7, CAPNS1, PSMD2, DPYSL2, TRBC2, PSMD3, STMN1, PWWP2A, PSMD1, RPL35, GTSE1, DDX17, MED1, DDX18, RPL21, RPL23, HPCAL1, FNDC3A, GTPBP1, GTPBP4, SND1, MED6, SCAMP3, HCFC1, EML4, DYNC1LI1, MYL6, DYNC1LI2, DDX39A, MTHFD1, BIN1, PRKAR1A, PSME3, RPL24, PSME2, RPL27, RPL26, NUP98, RPL29, RPL28, PRKDC, RPN1, NCAPG…	1.16635	8.53573e-05

## Sheet: MF
Term	Count	Genes	Fold Enrichment	FDR		Term	log2(fold enrichment)	FDR	Count	class
GO:0097100~supercoiled DNA binding	5	RPS3, HMGB2, PSIP1, HMGB1, TOP1	10.3511	0.00706504		supercoiled DNA binding	3.37171	0.00706504	5	MF
GO:0032142~single guanine insertion binding	3	MSH6, MSH2, MSH3	10.3511	0.211028		single guanine insertion binding	3.37171	0.211028	3	MF
GO:0003872~6-phosphofructokinase activity	3	PFKL, PFKM, PFKP	10.3511	0.211028		6-phosphofructokinase activity	3.37171	0.211028	3	MF
GO:0045027~DNA end binding	3	XRCC6, XRCC5, NHEJ1	10.3511	0.211028		DNA end binding	3.37171	0.211028	3	MF
GO:0032139~dinucleotide insertion or deletion binding	3	PCNA, MSH2, MSH3	10.3511	0.211028		dinucleotide insertion or deletion binding	3.37171	0.211028	3	MF
GO:0051920~peroxiredoxin activity	5	PRDX3, PRDX2, PRDX1, PARK7, PRDX6	8.6259	0.0160659		peroxiredoxin activity	3.10867	0.0160659	5	MF
GO:0070087~chromo shadow domain binding	5	NIPBL, CHAF1A, TRIM28, ATRX, LBR	8.6259	0.0160659		chromo shadow domain binding	3.10867	0.0160659	5	MF
GO:0034511~U3 snoRNA binding	9	UTP25, XRCC5, PRKDC, BMS1, NHP2, DHX37, TSR1, SNU13, RRP9	8.46906	2.70206e-05		U3 snoRNA binding	3.0822	2.70206e-05	9	MF
GO:1905172~RISC complex binding	4	DHX9, CSDE1, XPO5, SND1	8.28086	0.0795297		RISC complex binding	3.04978	0.0795297	4	MF
GO:0051575~5'-deoxyribose-5-phosphate lyase activity	6	POLB, XRCC6, XRCC5, HMGA1, HMGA2, POLL	7.76331	0.00653595		5'-deoxyribose-5-phosphate lyase activity	2.95667	0.00653595	6	MF
GO:0030619~U1 snRNA binding	6	COIL, SNRNP70, GEMIN5, SNRPB2, PRPF8, SNRPA	7.76331	0.00653595
GO:0140936~histone H2B deubiquitinase activity	3	USP36, USP3, USP22	7.76331	0.339787
GO:0140262~mRNA cap binding complex binding	3	SRRT, ZC3H18, PHAX	7.76331	0.339787
GO:0030060~L-malate dehydrogenase (NAD+) activity	3	MDH1, MDH2, PHGDH	7.76331	0.339787
GO:0003910~DNA ligase (ATP) activity	3	LIG1, LIG4, LIG3	7.76331	0.339787
GO:0003909~DNA ligase activity	3	LIG1, LIG4, LIG3	7.76331	0.339787
GO:0030622~U4atac snRNA binding	3	GEMIN5, SNU13, PRPF31	7.76331	0.339787
GO:0048408~epidermal growth factor binding	3	SHC1, SEC61B, EGFR	7.76331	0.339787
GO:0019834~phospholipase A2 inhibitor activity	3	ANXA1, ANXA2, ANXA3	7.76331	0.339787
GO:0008186~ATP-dependent activity, acting on RNA	5	DDX17, DHX8, DDX39B, DHX15, IGHMBP2	7.39363	0.0311554
GO:0008353~RNA polymerase II CTD heptapeptide repeat kinase activity	6	CCNK, CDK7, CDK1, CDK12, CDK13, BRD4	6.90072	0.0120305
GO:0030621~U4 snRNA binding	6	PRPF4, SART3, DDX39B, GEMIN5, SNU13, PRPF31	6.90072	0.0120305
GO:0008379~thioredoxin peroxidase activity	4	PRDX3, PRDX2, PRDX5, PRDX1	6.90072	0.132282
GO:0140835~RNA polymerase II CTD heptapeptide repeat T4 kinase activity	4	CDK7, CDK1, CDK12, CDK13	6.90072	0.132282
GO:0140834~RNA polymerase II CTD heptapeptide repeat S2 kinase activity	4	CDK7, CDK1, CDK12, CDK13	6.90072	0.132282
GO:0050815~phosphoserine residue binding	4	YWHAE, YWHAB, SFN, YWHAZ	6.90072	0.132282
GO:0036402~proteasome-activating activity	4	PSMC6, PSMC3, PSMC1, PSMC2	6.90072	0.132282
GO:0140833~RNA polymerase II CTD heptapeptide repeat Y1 kinase activity	4	CDK7, CDK1, CDK12, CDK13	6.90072	0.132282
GO:0140836~RNA polymerase II CTD heptapeptide repeat S5 kinase activity	4	CDK7, CDK1, CDK12, CDK13	6.90072	0.132282
GO:0140837~RNA polymerase II CTD heptapeptide repeat S7 kinase activity	4	CDK7, CDK1, CDK12, CDK13	6.90072	0.132282
GO:0000339~RNA cap binding	8	MCTS1, EIF4A1, LARP1, NCBP1, NCBP2, NCBP3, EIF4G3, EIF4E	6.36989	0.00163502
GO:0098641~cadherin binding involved in cell-cell adhesion	11	PDLIM1, RAB10, BAIAP2L1, KRT18, ANXA1, ANXA2, TMOD3, PDLIM5, S100A11, CNN3, PPP1CA	6.32566	3.86757e-05
GO:0036002~pre-mRNA binding	11	PTBP1, DDX5, CELF1, TRA2B, SRSF2, HNRNPU, HNRNPA1, SRSF6, ARGLU1, ZC3H14, RBM22	6.32566	3.86757e-05
GO:0055131~C3HC4-type RING finger domain binding	3	DNAJA1, HSPA8, HSPA1A	6.21065	0.463366
GO:0005471~ATP:ADP antiporter activity	3	SLC25A5, SLC25A4, SLC25A6	6.21065	0.463366
GO:0043047~single-stranded telomeric DNA binding	3	RAD50, HNRNPA2B1, RPA1	6.21065	0.463366
GO:0140750~nucleosome array spacer activity	3	SMARCA5, SMARCAD1, SMARCA1	6.21065	0.463366
GO:0015616~DNA translocase activity	3	ERCC6L, ATRX, RAD54B	6.21065	0.463366
GO:0036033~mediator complex binding	3	NIPBL, SMC1A, SMC3	6.21065	0.463366
GO:0044388~small protein activating enzyme binding	3	UBE2I, PARK7, SAE1	6.21065	0.463366
GO:0070095~fructose-6-phosphate binding	3	PFKL, PFKM, PFKP	6.21065	0.463366
GO:0048027~mRNA 5'-UTR binding	16	RPL5, DDX3X, RPS7, RPS3A, GNL3, RPS14, RSL1D1, SYNCRIP, LARP1, NCL, DHX36, IGF2BP1, RPL26, MYH10, CCT5, RPS13	6.13397	1.22709e-07
GO:0008135~translation factor activity, RNA binding	13	EIF4A1, EIF2B3, MTIF2, EIF2S2, EIF2S3, EEF1D, EEF1A2, EIF4H, EIF4G3, GCN1, EIF4G2, ABCF1, EIF4G1	6.11654	5.70874e-06
GO:0000340~RNA 7-methylguanosine cap binding	7	CYFIP1, LARP1, NCBP1, NCBP2, GEMIN5, NCBP3, EIF4E	6.03813	0.00759864
GO:0070063~RNA polymerase binding	11	TCERG1, CCNT1, PABPN1, BIN1, DHX9, PKN2, BRCA1, ERCC6, ANP32B, PPIB, PHRF1	5.99273	7.06373e-05
GO:0031492~nucleosomal DNA binding	24	H2AZ1, MBD3, SMARCC1, HDAC2, SMARCC2, HDAC1, MBD2, ACTL6A, HMGA2, CHD4, MACROH2A1, H1-0, H1-10, GATAD2B, ACTB, H1-5, H1-4, RCC1, HNRNPC, MTA2, HMGN2, HMGN3, H3-3A, HMGN1	5.9149	1.51823e-11
GO:0008094~ATP-dependent activity, acting on DNA	16	TOP2A, BLM, XRCC6, XRCC5, IGHMBP2, TTF2, SMARCA1, MSH6, CDK7, BTAF1, MSH2, HLTF, DHX36, MYO18A, ERCC6, BPTF	5.9149	2.28309e-07
GO:0051010~microtubule plus-end binding	12	CLIP2, CLIP1, STIM1, NUMA1, TBCB, MAPRE3, KIF2C, MAPRE1, KNSTRN, CKAP5, CLASP2, PAFAH1B1	5.9149	2.70206e-05
GO:0042903~tubulin deacetylase activity	4	HDAC2, HDAC1, HDAC6, HDAC7	5.9149	0.196156
GO:0019212~phosphatase inhibitor activity	4	CTNND1, ENSA, ANP32E, ARPP19	5.9149	0.196156
GO:0008312~7S RNA binding	4	SRP19, SRP72, SRP68, SRP14	5.9149	0.196156
GO:0030620~U2 snRNA binding	5	COIL, SF3B3, PPP1R7, SNRPA1, PRPF8	5.7506	0.0763057
GO:0003691~double-stranded telomeric DNA binding	5	XRCC6, RAD50, XRCC5, APEX1, TERF2	5.7506	0.0763057
GO:0045296~cadherin binding	168	MRE11, TES, RPL34, CTNND1, HDLBP, PARK7, ENO1, BZW2, FNBP1L, BZW1, RPL6, SLK, MPRIP, KIF5B, BSG, TRIM25, TBC1D10A, SH3GL1, TMPO, CAST, SH3GLB1, SH3GLB2, SND1, CD2AP, HCFC1, ATXN2L, SHTN1, FSCN1, RPL24, CHMP4B, TAGLN2, EZR, RPL29, PFN1, TLN1, PHLDB2, VCL, LRRC59, DDX6, MACF1, TXNDC9, TWF2, TWF1, ARHGAP18, IQGAP1, ZC3HAV1, RTN4, CORO1B, CNN2, LDHA, KLC2, LARP1, SNX2, CALD1, PRDX1, PCBP1, SNX9, SFN,…	5.45135	3.05247e-82
GO:0008139~nuclear localization sequence binding	13	NUP214, NUP153, IPO5, POM121C, KPNA6, KPNA4, NUP98, TNPO1, KPNA2, KPNA3, NUP58, KPNB1, KPNA1	5.38256	2.77743e-05
GO:0043021~ribonucleoprotein complex binding	19	DDX17, PRMT5, TOP2B, DDX5, CBX5, EIF4A3, HNRNPU, WDR12, CKAP5, PHF6, YBX3, PQBP1, PPP1CA, FXR1, PRPF6, PES1, GEMIN4, CD2BP2, PRPF31	5.31542	6.08285e-08
GO:0003743~translation initiation factor activity	30	EIF4A1, RRN3, MTIF2, EIF4H, EIF3CL, DENR, EIF2B1, EIF4E, EIF4B, MCTS1, EIF5B, EIF2B3, EIF2S2, EIF2S1, EIF3M, EIF2S3, EIF5, EIF3L, EIF3I, EIF3J, EIF3G, EIF3H, EIF3E, DHX29, EIF3D, EIF4G3, EIF3A, EIF4G2, EIF3B, EIF4G1	5.26326	6.6381e-13
GO:0070182~DNA polymerase binding	11	FANCI, HSP90AA1, PCNA, HSP90AB1, PAXX, FANCD2, PTGES3, HNRNPA2B1, NAT10, HMGB1, NHEJ1	5.17554	0.000346357
GO:0003688~DNA replication origin binding	8	ORC4, DHX9, ORC3, ORC2, KAT7, MCM5, HSPD1, MCM2	5.17554	0.00706504
GO:0044548~S100 protein binding	7	AHNAK, ANXA2, S100A6, CACYBP, IQGAP1, EZR, S100A11	5.17554	0.0173277
GO:0017166~vinculin binding	6	ACTN1, PXN, RTCB, CTNNA1, TLN1, SORBS3	5.17554	0.0439058
GO:0043138~3'-5' DNA helicase activity	6	BLM, ERCC3, DHX9, RECQL, MCM5, MCM2	5.17554	0.0439058
GO:0005049~nuclear export signal receptor activity	6	NUP214, XPO1, CSE1L, XPO5, CALR, RAN	5.17554	0.0439058
GO:0034046~poly(G) binding	5	DAZAP1, HNRNPDL, MCRS1, HNRNPU, PATL1	5.17554	0.109604
GO:0033592~RNA strand annealing activity	4	FXR1, DDX3X, EIF4H, EIF4B	5.17554	0.262472
GO:0097027~ubiquitin-protein transferase activator activity	4	CBX8, CDC20, UBE2N, UBE2L3	5.17554	0.262472
GO:0061676~importin-alpha family protein binding	4	RB1, TPX2, DHX9, KPNB1	5.17554	0.262472
GO:0070016~armadillo repeat domain binding	4	CNOT1, STRN, STRN4, STRN3	5.17554	0.262472
GO:0160072~ubiquitin ligase complex scaffold activity	4	CUL4A, CUL5, CUL1, SKP1	5.17554	0.262472
GO:0003724~RNA helicase activity	36	EIF4A1, DDX6, DDX5, DDX27, DDX3X, DDX46, DDX24, DDX11L8, DHX8, DHX9, DDX1, DDX23, EIF4A3, DDX20, DDX42, DDX21, DDX41, RAD54B, DHX36, DHX15, DHX37, DHX16, DHX38, MTREX, DDX17, UPF1, DDX18, DDX55, DDX56, DDX31, DDX54, DDX52, DDX39A, DDX39B, DHX29, RIGI	4.96852	1.00492e-14
GO:0043024~ribosomal small subunit binding	10	MCTS1, NPM1, DDX3X, LARP1, EIF4H, MTIF2, DHX29, ABCE1, EIF4B, UNG	4.92908	0.00151109
GO:0140658~ATP-dependent chromatin remodeler activity	8	CHD8, SMARCA5, SMARCAD1, CHD4, CHD3, ERCC6, SMARCA1, CHD1	4.87109	0.0103801
GO:0003746~translation elongation factor activity	15	EIF5A, HBS1L, ELL, SUPT5H, EEF2, GTPBP1, TUFM, EEF1B2, EEF1G, EEF1A1, TCEAL4, EEF1D, EEF1A2, TCEA1, ELOB	4.85207	1.67694e-05
GO:0017070~U6 snRNA binding	7	EIF5A, PRPF4, SART3, DDX39B, LARP7, PRPF8, RBM22	4.8305	0.0260182
GO:0140662~ATP-dependent protein folding chaperone	20	CCT3, HSPA9, CCT2, HSPA8, HSP90AB2P, HSP90AA1, HSP90AB1, HSPA5, HSPA4, HSPD1, HSP90B1, CCT6A, HSPH1, TCP1, HYOU1, CCT8, CCT7, CCT5, HSPA1A, CCT4	4.81445	1.46168e-07
GO:0003906~DNA-(apurinic or apyrimidinic site) endonuclease activity	5	POLB, APEX1, HMGA1, RPS3, HMGA2	4.70503	0.147299
GO:0003680~minor groove of adenine-thymine-rich DNA binding	5	KMT2A, HNRNPD, HMGA1, HMGA2, H1-0	4.70503	0.147299
GO:0061608~nuclear import signal receptor activity	9	IPO11, KPNA6, KPNA4, TNPO1, KPNA2, KPNA3, KPNB1, IPO5, KPNA1	4.65798	0.00611425
GO:0140463~chromatin-protein adaptor activity	8	H2AX, MDC1, RPA1, RAD17, NBN, HTATSF1, LBR, GLYR1	4.60048	0.0145722
GO:0000400~four-way junction DNA binding	8	YY1, MECP2, MSH6, BLM, MSH2, HMGB2, HMGB3, HMGB1	4.60048	0.0145722
GO:0097322~7SK snRNA binding	4	HEXIM1, CCNT1, DDX21, LARP7	4.60048	0.339787
GO:0061649~ubiquitin-modified histone reader activity	4	BARD1, UIMC1, BRCA1, TP53BP1	4.60048	0.339787
GO:0008097~5S rRNA binding	4	RPL5, RPL11, RRS1, RPF2	4.60048	0.339787
GO:0004812~aminoacyl-tRNA ligase activity	7	GARS1, HARS1, QARS1, NARS1, KARS1, YARS1, VARS1	4.5286	0.0351803
GO:0070577~lysine-acetylated histone binding	10	BRD3, BRD2, KMT2A, ZMYND8, DPF2, BAZ2A, MLLT1, BRD9, PHIP, BRD4	4.50047	0.00331866
GO:0004386~helicase activity	43	EIF4A1, DDX6, BLM, ERCC6L, DDX5, DDX3X, SRCAP, DDX24, DHX9, CHD8, DDX1, IGHMBP2, DDX21, TTF2, CHD3, CHD1, RAD54B, BTAF1, HLTF, DHX36, DHX15, EP400, DHX37, DHX16, DHX38, MTREX, DDX17, UPF1, DDX18, HELLS, AQR, DDX56, ATRX, SMARCA5, DDX52, SMARCA1, SLFN11, DDX39A, ERCC3, DDX39B, ERCC6, DHX29, RIGI	4.49592	7.61797e-16
GO:0003723~RNA binding	644	TRIR, RPL4, RPL5, RPL30, TES, RPL3, RPL31, POP1, RPL34, RRP1, HNRNPU, GPATCH1, PHAX, HNRNPR, ENO1, RPL8, RPL9, GPATCH8, RRP8, RPL6, RRP9, RPL7, LSM12, PSMD4, RPL35, DDX17, DDX18, RPL21, RPL23, RPL22, DNTTIP2, FNDC3A, GTPBP1, GTPBP4, SND1, FAM133B, DYNC1LI1, DDX39A, DDX39B, SARNP, ZC3H11A, RPL24, RPL27, SRFBP1, RPL26, NUP98, RPL29, RPL28, SF1, SLBP, PRKDC, RPN1, NOLC1, SNU13, BAZ2A, ZC3HAV1, MRPL1…	4.48895	2.08967e-286
GO:0003678~DNA helicase activity	16	BLM, XRCC6, MRE11, DDX3X, MCM7, DDX11L8, XRCC5, DHX9, RECQL, IGHMBP2, RAD54B, RAD50, ERCC3, SUB1, DHX36, MCM6	4.35835	2.77743e-05
GO:1990948~ubiquitin ligase inhibitor activity	5	RPL5, RPS7, RPL23, RPL11, RPS20	4.31295	0.194616
GO:0031491~nucleosome binding	14	SUPT16H, PARP1, EED, HP1BP3, SMARCA5, DNTTIP1, SSRP1, ARID1A, SMARCA1, ARID1B, H1-0, NAP1L4, RCC1, GLYR1	4.26221	0.000192993
GO:0003689~DNA clamp loader activity	67	EIF4A1, ERCC6L, DDX3X, DDX46, MCM7, CHD8, EIF4A3, DDX42, CHD4, CHD3, DDX41, CHTF18, CHD1, SMCHD1, DHX15, DHX16, SMARCAD1, MTREX, DDX17, NSF, DDX18, UPF1, AQR, RFC4, RFC1, DDX55, ATRX, DDX56, RECQL, DDX54, WRNIP1, DDX52, DDX39A, DDX39B, MCM3, MCM5, MCM6, MCM2, DDX6, BLM, DDX5, VCP, DDX27, DDX24, DHX8, DHX9, VPS4B, DDX1, DDX23, IGHMBP2, DDX20, DDX21, CHTF8, DHX36, DHX37, DHX38, MORC2, HSPA5, ATAD2,…	4.25474	1.69854e-23
GO:0030515~snoRNA binding	9	NOP56, NOP58, NOP14, NUFIP1, HEATR1, DDX21, SNU13, NUDT5, RRP9	4.23453	0.0112425
GO:0061775~cohesin loader activity	63	EIF4A1, ERCC6L, DDX3X, DDX46, MCM7, CHD8, EIF4A3, DDX42, CHD4, CHD3, DDX41, CHD1, SMCHD1, NIPBL, DHX15, DHX16, SMARCAD1, MTREX, DDX17, NSF, DDX18, UPF1, AQR, DDX55, ATRX, DDX56, RECQL, DDX54, WRNIP1, DDX52, DDX39A, DDX39B, MCM3, MCM5, MCM6, MCM2, DDX6, BLM, DDX5, VCP, DDX27, DDX24, DHX8, DHX9, VPS4B, DDX1, DDX23, IGHMBP2, DDX20, DDX21, DHX36, DHX37, DHX38, MORC2, HSPA5, ATAD2, DDX31, MOV10, RAD50…	4.18024	1.33286e-21
GO:0140665~ATP-dependent H3-H4 histone complex chaperone activity	62	EIF4A1, ERCC6L, DDX3X, DDX46, MCM7, CHD8, EIF4A3, DDX42, CHD4, CHD3, DDX41, CHD1, SMCHD1, DHX15, DHX16, SMARCAD1, MTREX, DDX17, NSF, DDX18, UPF1, AQR, DDX55, ATRX, DDX56, RECQL, DDX54, WRNIP1, DDX52, DDX39A, DDX39B, MCM3, MCM5, MCM6, MCM2, DDX6, BLM, DDX5, VCP, DDX27, DDX24, DHX8, DHX9, VPS4B, DDX1, DDX23, IGHMBP2, DDX20, DDX21, DHX36, DHX37, DHX38, MORC2, HSPA5, ATAD2, DDX31, MOV10, RAD50, ERCC3…	4.16732	2.89762e-21
GO:0140584~chromatin extrusion motor activity	62	EIF4A1, ERCC6L, DDX3X, DDX46, MCM7, CHD8, EIF4A3, DDX42, CHD4, CHD3, DDX41, CHD1, SMCHD1, DHX15, DHX16, SMARCAD1, MTREX, DDX17, NSF, DDX18, UPF1, AQR, DDX55, ATRX, DDX56, RECQL, DDX54, WRNIP1, DDX52, DDX39A, DDX39B, MCM3, MCM5, MCM6, MCM2, DDX6, BLM, DDX5, VCP, DDX27, DDX24, DHX8, DHX9, VPS4B, DDX1, DDX23, IGHMBP2, DDX20, DDX21, DHX36, DHX37, DHX38, MORC2, HSPA5, ATAD2, DDX31, MOV10, RAD50, ERCC3…	4.16732	2.89762e-21
GO:0140849~ATP-dependent H2AZ histone chaperone activity	62	EIF4A1, ERCC6L, DDX3X, DDX46, MCM7, CHD8, EIF4A3, DDX42, CHD4, CHD3, DDX41, CHD1, SMCHD1, DHX15, DHX16, SMARCAD1, MTREX, DDX17, NSF, DDX18, UPF1, AQR, DDX55, ATRX, DDX56, RECQL, DDX54, WRNIP1, DDX52, DDX39A, DDX39B, MCM3, MCM5, MCM6, MCM2, DDX6, BLM, DDX5, VCP, DDX27, DDX24, DHX8, DHX9, VPS4B, DDX1, DDX23, IGHMBP2, DDX20, DDX21, DHX36, DHX37, DHX38, MORC2, HSPA5, ATAD2, DDX31, MOV10, RAD50, ERCC3…	4.16732	2.89762e-21
GO:0044183~protein folding chaperone	24	CCT3, HSPA9, CCT2, HSPA8, DFFA, HSP90AB1, HSPA5, AHSA1, HSPE1, HSP90B1, CCT6A, RIC8A, DNAJB1, PDCL3, KHSRP, TCP1, ANP32E, PFDN2, CCT8, CALR, CCT7, CCT5, HSPA1A, CCT4	4.14043	1.06743e-07
GO:0017116~single-stranded DNA helicase activity	8	RFC4, CHTF8, MCM7, MCM3, WRNIP1, MCM5, CHTF18, MCM2	4.14043	0.0267085
GO:0008494~translation activator activity	6	LARP1, RPS27, DHX29, PABPC1, ABCF1, PAIP1	4.14043	0.107195
GO:0000774~adenyl-nucleotide exchange factor activity	6	HSPH1, BAG2, HSPA4, HYOU1, PFN1, CCAR2	4.14043	0.107195
GO:0070742~C2H2 zinc finger domain binding	6	SRRM2, U2AF2, EHMT2, MBD2, EHMT1, HMGA2	4.14043	0.107195
GO:0051880~G-quadruplex DNA binding	4	BLM, RAD50, DHX36, NME2	4.14043	0.416003
GO:0005522~profilin binding	4	VASP, ENAH, CTTN, DBN1	4.14043	0.416003
GO:0030957~Tat protein binding	4	DNAJA1, NPM1, CTDP1, ACTB	4.14043	0.416003
GO:0098505~G-rich strand telomeric DNA binding	4	HNRNPA2B1, RPA1, HNRNPA1, TERF2	4.14043	0.416003
GO:1905394~retromer complex binding	4	SNX3, TBC1D5, WASHC2A, RAB7A	4.14043	0.416003
GO:0003729~mRNA binding	101	EIF4A1, SLC4A1AP, EIF4A3, HDLBP, HNRNPR, PARK7, RPL7, KHSRP, RPL35, RPS13, DDX17, SRRM2, AQR, RPS5, THOC2, THOC5, CDC40, ATXN2L, DDX39A, DDX39B, RPL24, SRSF3, NUP98, SF1, DDX6, KHDRBS1, SLBP, DDX5, YTHDC1, DHX9, CSTF3, MRPL12, FXR1, PCBP1, TPR, PCBP2, TIA1, CHTOP, CPSF6, ALYREF, LARP7, SUPT5H, EIF2S2, PUM3, HNRNPL, HNRNPM, HNRNPK, FUBP1, CALR, LSM14A, EIF4G3, EIF4G2, EIF4G1, RBM25, DDX3X, CELF1, …	4.13225	9.56933e-35
GO:0019843~rRNA binding	18	UTP25, RPL5, NPM1, RPS9, RPS5, PPAN, DDX21, RPL23A, RPL8, RPF2, RPL9, RPS4X, EMG1, RPS18, RPS29, SBDS, BRIX1, RPS11	4.05042	1.85333e-05
GO:0140566~histone reader activity	9	MECP2, MDC1, BRD2, PHF14, MSL3, TP53BP1, MPHOSPH8, HDGFL2, BRD4	4.05042	0.0147825
GO:0070628~proteasome binding	7	USP14, PSMD14, ADRM1, ZFAND1, RAD23B, UCHL5, ECPAS	4.02542	0.0602939
GO:0016018~cyclosporin A binding	7	RANBP2, PPIF, PPIG, PPIB, PPIA, PPID, NKTR	4.02542	0.0602939
GO:0004407~histone deacetylase activity	7	HDAC2, HDAC1, MIER1, SUDS3, MTA2, HDAC6, HDAC7	4.02542	0.0602939
GO:0003690~double-stranded DNA binding	43	FEN1, MRE11, WDR48, PRKDC, DHX9, PNKP, HMGB2, AKAP8, HMGB3, HNRNPU, NUCKS1, HMGB1, YBX1, SMC3, H1-10, EGFR, ZMPSTE24, PQBP1, RAD51AP1, HNRNPDL, IFI16, BANF1, XRCC6, RFC1, MTERF3, XRCC5, STAT1, SAFB, H1-0, H1-5, MSH6, H1-4, KIN, MSH2, MSH3, ZNF638, TDP1, SUB1, TOP1, TARDBP, LSM14A, CGGBP1, RIGI	4.00988	1.03537e-13
GO:0003684~damaged DNA binding	27	H2AX, FEN1, PCNA, PNKP, HMGB2, XPC, HMGB1, BRCA1, UNG, POLB, RPS3, EP300, NBN, TP53BP1, XRCC6, PARP1, XRCC5, RPA1, XRCC1, RAD23B, MSH6, MSH2, ERCC3, APEX1, RPA3, RAD18, CUL4B	3.99256	2.4345e-08
GO:0042974~nuclear retinoic acid receptor binding	5	MED1, SNW1, CNOT1, HMGA1, ACTN4	3.98118	0.239854
GO:0003697~single-stranded DNA binding	41	BLM, WDR48, MCM7, DHX9, HMGB2, IGHMBP2, HNRNPU, NUCKS1, XPC, RTF1, HMGB1, YBX1, SAMHD1, SMC4, HSPD1, SMC2, RAD51AP1, HNRNPDL, PCBP1, HMCES, DHX36, PCBP2, POLR2H, HNRNPA1, RPA1, WBP11, RAD23B, LRPPRC, MSH2, MSH3, TDP1, RPA3, SUB1, FUBP1, MCM3, MCM5, MCM6, SSBP1, TOP1, RAD18, MCM2	3.89352	1.4174e-12
GO:0003735~structural constituent of ribosome	71	RPL4, RPL5, RPL30, RPL3, RPL31, RPL34, RPLP0, RPL10A, RPL8, RPL9, RPL6, RPL7, RPS4X, RPS14, RPL7A, RPS17, RPS16, RPS19, RPL18A, RPS18, RPLP2, RPL35, RPS11, RPS10, RPS13, RPS12, RPS9, RPL21, RPS7, RPS8, RPL23, RPS5, RPL22, RPS6, RPL13A, RPS3A, RPSA, RPL7L1, RPL37A, RPL24, RPL27, RPL26, RPL29, RPL28, RPL10, RPL12, SRBD1, RPL11, RPL36A, MRPL12, RPS15A, RPS3, RPL14, RPL13, RPS2, RPL15, RPS27A, RPL18,…	3.8885	2.6751e-22
GO:1990518~single-stranded 3'-5' DNA helicase activity	19	BLM, ERCC6L, MCM7, DHX9, CHD8, ATRX, RECQL, IGHMBP2, CHD4, CHD3, CHD1, GTF2F2, ERCC3, DHX36, MCM3, SMARCAD1, MCM5, MCM6, MCM2	3.85628	1.85333e-05
GO:0036121~double-stranded DNA helicase activity	19	UPF1, BLM, ERCC6L, MCM7, CHD8, ATRX, RECQL, IGHMBP2, CHD4, CHD3, CHD1, GTF2F2, ERCC3, DHX36, MCM3, SMARCAD1, MCM5, MCM6, MCM2	3.85628	1.85333e-05
GO:0008301~DNA binding, bending	7	TOP2A, HMGA1, HMGB2, HMGA2, HMGB3, HMGB1, TOP1	3.81355	0.076259
GO:0019887~protein kinase regulator activity	7	HSP90AB1, CDC37, CSNK2B, ANKRD54, RAC1, GCN1, TTN	3.81355	0.076259
GO:0008143~poly(A) binding	11	KHDRBS1, TIA1, DDX3X, HNRNPDL, PABPN1, DDX1, PABPC4, EIF4A3, HNRNPU, PABPC1, ZC3H14	3.79539	0.00629888
GO:0003725~double-stranded RNA binding	27	EIF4A1, HSP90AB1, STAU1, DHX9, PRKRIP1, DDX1, CLTC, DDX21, HNRNPU, ADAR, SLC3A2, HSPD1, DHX36, DHX15, DGCR8, LRRFIP1, ACTN1, STRBP, ZFR, MSN, TUBB4B, ILF2, MRPL44, ILF3, VIM, LSM14A, RIGI	3.77674	9.25377e-08
GO:0070034~telomerase RNA binding	8	EXOSC10, DKC1, PINX1, DHX36, PARN, NHP2, HNRNPU, HNRNPC	3.76403	0.0436027
GO:0017069~snRNA binding	4	HEXIM1, NCBP2, HNRNPU, GEMIN5	3.76403	0.484419
GO:0031078~histone H3K14 deacetylase activity, hydrolytic mechanism	4	HDAC2, HDAC1, HDAC6, HDAC7	3.76403	0.484419
GO:1990162~histone H3K4 deacetylase activity, hydrolytic mechanism	4	HDAC2, HDAC1, HDAC6, HDAC7	3.76403	0.484419
GO:0034739~histone H4K16 deacetylase activity, hydrolytic mechanism	4	HDAC2, HDAC1, HDAC6, HDAC7	3.76403	0.484419
GO:0180032~histone H4K5 deacetylase activity, hydrolytic mechanism	4	HDAC2, HDAC1, HDAC6, HDAC7	3.76403	0.484419
GO:0032183~SUMO binding	4	CBX4, SERBP1, PML, PELP1	3.76403	0.484419
GO:0180033~histone H4K8 deacetylase activity, hydrolytic mechanism	4	HDAC2, HDAC1, HDAC6, HDAC7	3.76403	0.484419
GO:0061749~forked DNA-dependent helicase activity	18	BLM, ERCC6L, MCM7, CHD8, ATRX, RECQL, IGHMBP2, CHD4, CHD3, CHD1, GTF2F2, ERCC3, DHX36, MCM3, SMARCAD1, MCM5, MCM6, MCM2	3.72639	5.89823e-05
GO:0031369~translation initiation factor binding	10	GLE1, EIF3M, DDX3X, LARP1, CELF1, EIF3CL, EIF2S2, RPS24, EIF3B, EIF4G1	3.69681	0.0142253
GO:0043023~ribosomal large subunit binding	5	NPM1, CPSF6, NEMF, OLA1, NMD3	3.69681	0.291804
GO:1990247~N6-methyladenosine-containing RNA reader activity	5	YTHDC1, HNRNPA2B1, IGF2BP1, HNRNPC, RBM33	3.69681	0.291804
GO:0009378~four-way junction helicase activity	18	BLM, ERCC6L, MCM7, CHD8, ATRX, RECQL, IGHMBP2, CHD4, CHD3, CHD1, GTF2F2, ERCC3, DHX36, MCM3, SMARCAD1, MCM5, MCM6, MCM2	3.65332	7.63881e-05
GO:0004518~nuclease activity	7	FEN1, MRE11, NOB1, DDX1, XRN2, PARN, SND1	3.62288	0.0959549
GO:0004527~exonuclease activity	9	FEN1, REXO1, DIS3, DDX1, APEX1, TDP1, XRN2, ISG20L2, REXO2	3.58306	0.0311554
GO:0051371~muscle alpha-actinin binding	5	PDLIM1, PALLD, PDLIM5, PDLIM7, TTN	3.45036	0.34194
GO:0035064~methylated histone binding	24	CBX8, SUZ12, PHF2, KDM4A, L3MBTL2, CBX5, CBX4, CBX3, CHD8, ZMYND8, ATRX, CBX1, MSL3, CDYL, CHD1, RRP8, MSH6, PWWP2A, TP53BP1, HDGFL2, MPHOSPH8, PHF19, BPTF, GLYR1	3.35711	8.50464e-06
GO:0051020~GTPase binding	12	HSP90AA1, EPRS1, BIN1, ATG16L1, CLTA, FLNA, IARS1, ENO1, YBX1, FNBP1L, SPTBN1, MYL12B	3.35711	0.008905
GO:0000993~RNA polymerase II complex binding	10	PCF11, DHX9, CTR9, WAC, HNRNPU, PAF1, RPRD2, CDC73, WDR43, CCAR2	3.33906	0.0275939
GO:0046966~nuclear thyroid hormone receptor binding	9	MED1, NCOR1, NCOA6, THRAP3, JMJD1C, GTF2H1, TRIP12, BRD8, HMGN3	3.32713	0.0466515
GO:0048156~tau protein binding	14	GSK3B, HSP90AA1, PRKAA1, HSP90AB1, DCTN1, AATF, ACTB, HDAC6, BAG2, BIN1, EP300, FKBP4, MARK3, SNCA	3.29352	0.00348929
GO:0019789~SUMO transferase activity	7	RANBP2, UBE2I, CBX4, TRIM28, SUMO2, PML, HDAC7	3.29352	0.140489
GO:0030331~nuclear estrogen receptor binding	13	MED1, PCNA, PARP1, NCOA6, TRIP4, DDX54, PHB2, DCAF1, PAGR1, CNOT1, PADI2, STRN, PPID	3.28205	0.00642308
GO:0046933~proton-transporting ATP synthase activity, rotational mechanism	6	ATP5F1A, ATP5F1B, ATP5PD, ATP5PB, ATP5PO, ATP5F1E	3.26876	0.239854
GO:0003756~protein disulfide isomerase activity	6	PDIA3, TMX1, P4HB, PDIA6, PDIA4, TXNDC5	3.26876	0.239854
GO:0072542~protein phosphatase activator activity	6	HSP90AB1, PPP4R3A, PPP2R5D, PPP2R5C, CALM1, PHACTR4	3.26876	0.239854
GO:0003714~transcription corepressor activity	65	RB1, TCERG1, ZNF451, PHB1, TCF25, ZMYND8, MIDEAS, NAB2, GMNN, ATN1, HNRNPU, CHD4, HMGB1, ENO1, LIMD1, CCAR1, MECP2, NIPBL, SIN3B, TRIM28, SIN3A, PPP1R13L, DPF2, LMCD1, TLE3, PRMT5, MED1, DAXX, TLE1, NCOA5, SFMBT1, DDX54, PAWR, CDYL, SAP30, NCOR2, NCOR1, TBL1XR1, C1D, SRSF2, SF1, YAP1, HDAC1, GPS2, HDAC7, DNAJB1, MTA1, MIER1, MTA2, MTA3, SPEN, CBX4, IRF2BP1, IRF2BP2, HMGA2, PA2G4, RYBP, SNW1, MYBB…	3.25034	6.72554e-16
GO:1990825~sequence-specific mRNA binding	5	SSB, DHX9, ETF1, SRSF4, TYMS	3.23471	0.406655
GO:0008266~poly(U) RNA binding	9	KHDRBS1, DAZAP1, SSB, HNRNPH1, PABPC4, MCRS1, PABPC1, HNRNPC, PATL1	3.2124	0.057642
GO:0017056~structural constituent of nuclear pore	8	NUP214, NUP133, POM121C, NUP155, TPR, NUP153, NUP98, NUP58	3.18495	0.0985714
GO:0051059~NF-kappaB binding	11	GSK3B, PSMA6, NPM1, COMMD8, HDAC2, HDAC1, ANXA4, TP53BP2, CPNE1, AKAP8, EP300	3.16283	0.0235117
GO:0042826~histone deacetylase binding	39	YWHAE, CEBPB, HDAC2, PHB1, HSP90AB1, YWHAB, HDAC1, SATB2, GMNN, DDX20, AKAP8, CHD4, PHF6, NR2C1, HDAC6, MECP2, NIPBL, MTA1, DHX36, MIER1, SUDS3, MTA2, ZBTB7B, KPNA2, MTA3, MEF2D, HSP90AA1, CBX5, PARP1, H1-5, NCOR2, H1-4, NUDT21, SFPQ, NCOR1, BRMS1L, HNRNPD, PKN2, HSPA1A	3.15384	7.10818e-09
GO:0003727~single-stranded RNA binding	14	CBX8, AQR, CBX4, DHX9, STRBP, ZFR, IGHMBP2, HNRNPU, ILF3, EXOSC10, HNRNPF, HNRNPA1, LSM14A, RIGI	3.15033	0.00561883
GO:0008327~methyl-CpG binding	10	MECP2, MBD3, PRMT5, CHTOP, DNMT1, PRMT1, MBD1, MBD2, ZBTB21, WDR77	3.13669	0.0400543
GO:0051082~unfolded protein binding	39	HSP90AB2P, HSP90AB1, CCAR2, HSPD1, HSP90B1, DNAJB1, CHAF1A, SERPINH1, HEATR3, CCT8, CCT7, CCT5, CCT4, CCT3, HSPA9, CCT2, HSPA8, NPM1, NUDC, HSP90AA1, HSPA5, PTGES3, AHSA1, HSPE1, TUBB4B, NAP1L4, CCT6A, DNAJA1, NACA, CDC37, TCP1, CANX, DNAJA2, PFDN2, HYOU1, CALR, PPIB, PPIA, HSPA1A	3.12939	8.86303e-09
GO:0003755~peptidyl-prolyl cis-trans isomerase activity	12	FKBP1A, RANBP2, PPIL2, PPIF, PPWD1, PPIG, FKBP4, PPIB, CWC27, PPIA, PPID, NKTR	3.10532	0.0160659
GO:0035925~mRNA 3'-UTR AU-rich region binding	9	FXR1, NUDT21, TIA1, ILF3, CPSF1, KHSRP, DHX36, HNRNPD, HNRNPA0	3.10532	0.0677333
GO:0051219~phosphoprotein binding	11	RB1, YWHAE, CBX4, UBASH3B, PRKCSH, YWHAB, THRAP3, FKBP4, PHF6, PAFAH1B1, SNCA	3.07735	0.0283591
GO:1990226~histone methyltransferase binding	5	NOP56, HSP90AB1, CBX3, CBX1, WIZ	3.04443	0.463366
GO:0015035~protein-disulfide reductase activity	7	PDIA3, CCS, TMX1, P4HB, PDIA6, PDIA4, TXNDC5	3.01906	0.197182
GO:0019787~ubiquitin-like protein transferase activity	9	ATG3, UBE2I, ATG16L1, UBE2T, UBE2E3, UBE2N, UBE2E1, UBE2M, UBE2L3	3.00515	0.0795297
GO:0140311~protein sequestering activity	11	YWHAE, YWHAB, CAV1, TMSB4X, CTNND1, DDX56, FLNA, SFN, SQSTM1, YWHAZ, YWHAG	2.99636	0.033622
GO:0016887~ATP hydrolysis activity	125	EIF4A1, ERCC6L, EIF4A3, SMC3, SMC4, ACTB, SMC2, SMCHD1, KIF5B, SMARCAD1, MTREX, DDX17, NSF, DDX18, AQR, RECQL, TAP2, WRNIP1, ATAD3B, SLFN11, DDX39A, MSH2, DDX39B, KIF20A, DDX6, DDX5, BLM, VCP, SRCAP, DHX8, DHX9, DDX1, HSP90B1, ORC4, DHX36, DHX37, DHX38, MORC2, MDN1, HSPA9, HSPA8, XRCC6, HSPA5, XRCC5, SMARCA5, MYO5A, CCT6A, MOV10, SRPRA, DHX29, RIGI, HSP90AB2P, DDX3X, ABCD3, HSP90AB1, MCM7, DDX46,…	2.9951	1.55946e-27
GO:0000049~tRNA binding	24	EIF5B, AARS1, SSB, METTL1, KARS1, PUS1, NSUN2, MARS1, IGHMBP2, RPL35A, NAT10, TRMT1, YARS1, HSD17B10, GTPBP1, EEF1A1, EIF2S3, SLFN11, NEMF, XPO5, TRMT11, IARS1, DTD1, TARS1	2.99308	6.03039e-05
GO:0035613~RNA stem-loop binding	8	DAZAP1, DDX3X, EPRS1, DHX9, CSDE1, DDX56, EIF4A3, MYH10	2.95745	0.13634
GO:0016209~antioxidant activity	6	PRDX2, PRDX5, KDM3B, PRDX1, ALB, CAT	2.95745	0.335655
GO:0042393~histone binding	56	KDM5A, H2AX, CHD8, RSF1, CHD4, CHD3, IPO7, PHF6, CHD1, PTMS, SCML2, SART3, UIMC1, PWWP2A, RCC1, NBN, BRD3, BRD2, SMARCC1, DAXX, SMARCC2, SFMBT1, USP3, ATRX, BAZ1B, TBL1XR1, HAT1, DNAJC9, PTMA, GLYR1, MCM2, FH, HDAC2, SET, L3MBTL2, SRCAP, BAZ2A, RBBP5, TP53BP1, BRD4, SNCA, RNF20, NPM1, PHC2, STAT1, ATAD2, SMARCA5, NAP1L1, SSRP1, PHC3, NAP1L4, NASP, ANP32E, PHF14, NCAPD2, ANP32B	2.94244	1.19522e-11
GO:0043531~ADP binding	11	MSH6, ATP5F1A, VCP, CYB5R3, MSH2, MYO6, CHORDC1, MYO18A, PGK1, MYH9, MYH10	2.91953	0.0399285
GO:0051015~actin filament binding	61	CYFIP1, WDR1, ARPC1B, TRIOBP, LIMD2, LASP1, CAPZB, MPRIP, CFL1, MYO18A, COTL1, SPTAN1, ACTR3, ACTR2, DBNL, ACTN1, ACTN4, CD2AP, SHTN1, BIN1, FRG1, FSCN1, MYH9, TAGLN2, EZR, TLN1, VCL, PLEC, MACF1, LUZP1, TWF2, TWF1, CAPG, IQGAP1, EGFR, CORO1B, CORO1C, TTN, CNN3, CNN2, LIMA1, MYO6, CTNNA1, FLNA, ABL2, FLNB, MYH10, SPTBN1, CLASP2, SVIL, ITPRID2, GSN, DSTN, MYO5A, ARPC5, CAMSAP3, AFDN, MYO1C, ARPC2,…	2.90975	1.76739e-12
GO:0044389~ubiquitin-like protein ligase binding	7	VCP, CEBPB, STAT1, HGS, SUMO2, TRIP4, STAM	2.8983	0.229515
GO:0043022~ribosome binding	22	EIF5A, SRP19, HSPA5, DHX9, IGHMBP2, RPSA, SRP68, EEF2, EIF2S1, SEC61A1, DAP, SRP72, SERBP1, SBDS, RACK1, GEMIN5, RICTOR, ETF1, SEC61B, NAA15, ZNF598, ABCF1	2.88258	0.000305063
GO:1990841~promoter-specific chromatin binding	20	SUZ12, MED1, DDX5, DNMT1, HDAC2, ZC3H4, STAT1, HDAC1, DHX9, EHMT2, USP3, HNRNPU, GTF2F1, MACROH2A1, MECP2, NIPBL, ZNF609, TRIM28, ERCC3, NUP98	2.8753	0.000815462
GO:0106222~lncRNA binding	10	BRD3, SUZ12, DNMT1, CELF1, CSDE1, RAD21, PCBP2, HNRNPU, EEF2, RBM33	2.8753	0.0660042
GO:0097718~disordered domain specific binding	8	RB1, HSP90AA1, HSP90AB1, NUMA1, CLTC, EZR, GAPDH, HSPA1A	2.85547	0.160022
GO:0002039~p53 binding	19	RNF20, PRMT5, GSK3B, BLM, USP7, DAXX, USP10, HDAC1, EHMT2, CHD8, EHMT1, BRCA1, CDKN2AIP, HSPD1, PSME3, TP53BP2, EP300, TP53BP1, BRD4	2.80958	0.00173974
GO:0050681~nuclear androgen receptor binding	7	DAXX, DDX5, SNW1, EP300, PARK7, CALR, ZBTB7A	2.78683	0.262472
GO:0051879~Hsp90 protein binding	12	UNC45A, STIP1, KSR1, CDC37, PTGES3, CHORDC1, RPS3, AHSA1, GBP1, PPID, HDAC6, KPNB1	2.76029	0.0383797
GO:0051721~protein phosphatase 2A binding	8	IGBP1, STAT1, ENSA, STRN, MASTL, ARPP19, STRN4, STRN3	2.76029	0.186058
GO:0003713~transcription coactivator activity	75	KDM5A, PHF2, TCERG1, CRTC2, CCDC124, ATN1, HMGB2, SRA1, PSIP1, NUCKS1, BRCA1, PARK7, HMGB1, UBE2L3, CCAR1, PQBP1, PSMD9, MED14, TRIM28, TRIM25, EP300, DDX17, MED1, SS18, RBM14, SMARCC1, DAXX, SMARCC2, NCOA6, BUD31, ACTN1, ACTL6A, NME2, EDF1, ACTN4, ARID1A, MED27, ARID1B, MED6, WDR77, HCFC1, PKM, THRAP3, SUB1, NUP98, YAP1, KMT2A, SRCAP, CBFB, MAGED1, DHX9, GPS2, XPC, PDLIM1, MTA1, BRD8, MTA2, MTA3…	2.74322	6.06263e-14
GO:0019888~protein phosphatase regulator activity	10	IGBP1, SET, PPP2R1A, PPP1R7, ENSA, PPP2R2A, PPP4R3A, PPP2R5D, PPP2R5C, ARPP19	2.72397	0.0897993
GO:0003682~chromatin binding	129	CCNT1, GMNN, HNRNPU, NUCKS1, SMC3, SMC4, SMC2, YY1, TRIM28, PCLAF, RCC1, SMARCAD1, PWWP2A, EP300, KAT7, HMGN2, HMGN3, HMGN1, MED1, WDHD1, SMARCC1, SMARCC2, SFMBT1, CDYL, HCFC1, MSH6, MORF4L1, MSH2, SARNP, CSNK2B, ADNP, GLYR1, OBI1, ANKRD17, DNMT1, SET, L3MBTL2, KMT2A, SHMT2, DDX1, NCAPH, RAD21, TPR, EP400, TNRC18, MORC2, CBX8, PHC2, CBX5, CBX4, PHF10, CBX3, FUS, NONO, CBX1, SMARCA5, HMGA1, SUPT5H…	2.71953	2.89592e-24
GO:0031072~heat shock protein binding	16	HSPA9, HSPA8, DAXX, HDAC2, HSP90AB1, HSPA5, TOMM34, BAG2, EEF1D, CDC37, LMAN2, TPR, DNAJC9, FKBP4, PPID, HSPA1A	2.71504	0.00906999
GO:0140840~RNA polymerase II CTD heptapeptide repeat P6 isomerase activity	11	FKBP1A, PPIF, PPWD1, PPIG, FKBP4, PPIB, PPIL4, PPIA, FKBP3, PPID, NKTR	2.711	0.0626445
GO:0140839~RNA polymerase II CTD heptapeptide repeat P3 isomerase activity	11	FKBP1A, PPIF, PPWD1, PPIG, FKBP4, PPIB, PPIL4, PPIA, FKBP3, PPID, NKTR	2.711	0.0626445
GO:0008134~transcription factor binding	6	UBE2I, DDX3X, IFI16, IGHMBP2, HMGB2, PPID	2.70028	0.416003
GO:0001222~transcription corepressor binding	13	SUZ12, STAT1, EED, HDAC1, EHMT2, EHMT1, WIZ, ENO1, HDAC6, ELOB, HDGF, ZNF644, ZBTB7A	2.69128	0.0311554
GO:0140693~molecular condensate scaffold activity	13	BRD3, DAXX, CCNT1, FUS, NUP153, MKI67, MECP2, FXR1, WNK1, HNRNPA2B1, NUP98, TARDBP, SQSTM1	2.69128	0.0311554
GO:0019904~protein domain specific binding	56	YWHAE, NUMA1, YWHAB, ZMYND8, ATN1, HMGB2, MECP2, PPP1CC, YWHAQ, CHMP1B, CHMP1A, ARFIP1, YWHAG, SKP1, YWHAH, DFFA, DBNL, RFC1, ITGA3, TUBB, GTF2F1, YWHAZ, CCNA2, RABEP1, HGS, PRKAR1A, CSNK2B, MYH9, TOP1, EZR, KPNB1, KHDRBS1, DDX6, VCP, PRKDC, DDX20, CAPG, IQGAP1, TRA2B, PRKAR2A, HNRNPA1, HSPA5, CBX3, RCC2, MBD2, SRP68, TJP1, HNRNPM, HNRNPK, VAPA, CNOT1, CDK2, CHMP2B, VIM, RBMX, PALS1	2.67125	7.09991e-10
GO:0004860~protein kinase inhibitor activity	10	HEXIM1, NPM1, GMFB, QARS1, YWHAB, PAK1IP1, PRKRIP1, CHORDC1, AKT1S1, SNCA	2.65412	0.104741
GO:0003676~nucleic acid binding	75	EIF4A1, RBM25, DDX3X, DDX46, EIF4A3, PINX1, DDX42, GPATCH2, GPATCH1, YBX1, DDX41, YBX3, GPATCH8, MECP2, PTBP1, NARS1, SNRNP70, NKRF, KHSRP, DHX15, DHX16, CMTR1, RBM5, DDX17, RBM17, ZGPAT, REXO1, DDX56, ZFR, RECQL, TFIP11, REXO2, DARS1, GPATCH11, DDX39A, SLTM, DDX39B, HNRNPH1, ZNF638, XRN2, MATR3, DDX6, DDX5, SF3B3, DDX27, DHX8, KARS1, DDX1, SRRT, WBP4, DDX23, SRBD1, IGHMBP2, PARN, DDX20, SAMHD1, …	2.63163	5.83094e-13
GO:0045182~translation regulator activity	6	FXR1, RPS14, RPS9, RPL10, IGF2BP1, RACK1	2.58777	0.463366
GO:0035035~histone acetyltransferase binding	6	MED1, CEBPB, PCNA, STAT1, TRIP4, ZBTB7A	2.58777	0.463366
GO:0031625~ubiquitin protein ligase binding	75	RB1, YWHAE, GPI, RPL5, GSK3B, HSP90AB1, SH3KBP1, BRCA1, TRIOBP, UBE2L3, TRIM28, UBASH3B, SUMO2, PSMD1, ELOB, DNM1L, CCT2, DAXX, HSP90AA1, TPI1, PARP1, RPL23, TUBB, CACYBP, RANGAP1, YWHAZ, RNF40, SCAMP3, PSMA3, PRKAR1A, TCP1, SLC25A5, SQSTM1, VCL, VCP, CUL5, HM13, RPL11, CUL1, HDAC6, EGFR, RTN4, HSPD1, AURKA, BAG2, CBS, PRKAR2A, HLTF, PCBP2, SNX9, NAE1, RPS27A, RNF20, HSPA9, KDM4A, HSPA8, HSPA5, X…	2.55372	2.60588e-12
GO:0000175~3'-5'-RNA exonuclease activity	8	EXOSC5, MYG1, EXOSC10, DIS3, XRN2, PARN, ISG20L2, REXO2	2.50935	0.265182
GO:0042162~telomeric DNA binding	7	UPF1, XRCC6, XRCC5, NCL, HNRNPD, TP53BP1, TERF2	2.49854	0.372452
GO:0003785~actin monomer binding	7	LIMA1, TMSB4X, TWF2, ABL2, TWF1, PFN1, TMSB10	2.49854	0.372452
GO:0004402~histone acetyltransferase activity	6	GTF3C4, PHF10, SRCAP, HAT1, EP300, KAT7	2.48426	0.502417
GO:0008047~enzyme activator activity	17	SUZ12, GMFB, DBNL, PARP1, RFC1, XRCC5, EED, WDR4, WRNIP1, PARK7, NCOR2, CASP3, TIMELESS, RACK1, RAB3GAP2, SSBP1, SAE1	2.47843	0.015213
GO:0003777~microtubule motor activity	14	DYNC1I2, KIF14, KIF23, KIF11, KIF22, SMC3, KIF2A, KIFC1, KIF4A, KIF5B, KIF1C, KIF1B, KIF2C, KIF20A	2.45619	0.0436027
GO:0016922~nuclear receptor binding	10	MED1, SNW1, NCOR1, BUD31, C1D, EP300, TRIP4, BAZ2A, ACTN4, ARID1A	2.40723	0.171714
GO:0048487~beta-tubulin binding	10	EML4, RACGAP1, VAPB, PDCD5, ADNP, SMC3, EMD, LRPPRC, CCT5, HDAC6	2.40723	0.171714
GO:0042277~peptide binding	9	NPEPPS, HSP90AB1, TUBB3, PPIF, CLTB, CLTA, ADNP, CALR, CRIP1	2.38871	0.239854
GO:0008157~protein phosphatase 1 binding	6	PPP1CC, PPP1R11, STAU1, PPP1R10, PHACTR4, PPP1CA	2.38871	0.563535
GO:0019899~enzyme binding	86	H2AX, YWHAE, PHB1, YWHAB, SNX12, PEBP1, BRCA1, PARK7, PHF6, CCAR2, UBE2L3, H2AC11, POLB, TMSB4X, RACK1, COTL1, RAC1, YWHAH, ATG3, DAXX, PARP1, NCOA6, PRMT1, CAD, PAWR, PUS7, TERF2, DNM2, MSH6, CREB1, HNRNPUL1, NPC2, MSH3, CAT, ATF7, SQSTM1, KPNB1, MCM2, DDX5, HDAC2, PCNA, RPS19BP1, PRKDC, HDAC1, MACROH2A1, HDAC6, EGFR, HSPD1, TTN, WDR70, U2AF2, CBS, PCBP2, RPS3, SUDS3, RPS2, EIF4E, GBP1, BRD4, EG…	2.37385	2.60588e-12
GO:0003779~actin binding	79	ITGB1, GMFB, WDR1, ARPC1B, INPPL1, HNRNPU, PPP1R18, SYNE2, LASP1, BAIAP2L1, MAEA, CAPZB, BCL7B, MYO18A, COTL1, SPTAN1, EMD, PHACTR4, YWHAH, ACTR3, CAP1, ACTR2, DBNL, TMOD3, ACTN1, AFAP1, PAWR, ACTN4, ENAH, PALLD, FSCN1, MYH9, EZR, PFN1, ALDOA, DBN1, VCL, PLEC, MACF1, TAGLN, TWF2, TWF1, HDAC6, CORO1B, CNN3, PDLIM1, CNN2, CALD1, EPB41L2, MYO6, FLNB, PDLIM5, MYH10, GBP1, PDLIM7, SPTBN1, SNCA, CAP2, …	2.34308	5.62599e-11
GO:0140678~molecular function inhibitor activity	7	PPP1R2, KHDRBS1, PCYT1A, U2AF2, USP10, ADRM1, NOLC1	2.33734	0.46312
GO:0031490~chromatin DNA binding	19	KDM5A, H2AZ1, SUZ12, MED1, CEBPB, KDM3B, DHX9, ATRX, JMJD1C, HNRNPU, ACTN4, MACROH2A1, H1-0, H1-5, MECP2, TOX4, H1-4, APEX1, EP300	2.31377	0.0160659
GO:0051287~NAD binding	8	LDHB, UGDH, CYB5R3, PARP1, IDH1, PHGDH, GAPDH, GLYR1	2.23807	0.40463
GO:0003712~transcription coregulator activity	28	YAP1, PHF2, TCERG1, KDM3B, DHX9, DDX1, NAB2, JMJD1C, GPS2, MED14, BCLAF1, BTAF1, EP300, RALY, KAT7, TP53BP1, BRD4, MED1, PHF10, FUS, HMGA1, HMGA2, ARID3A, MED6, SND1, SAP30, RYBP, THRAP3	2.22946	0.00206068
GO:0097110~scaffold protein binding	15	YWHAE, GSK3B, XRCC6, HSP90AA1, CRIPT, KRT8, PARK7, PHF6, CIT, KRT18, TCOF1, CDC37, UBTF, NCK2, VIM	2.21809	0.0685351
GO:0005200~structural constituent of cytoskeleton	24	ACTR3, ACTR2, KRT2, ARPC1B, TUBB, MSN, ARPC5, TUBB4B, SORBS3, TUBA4A, ACTB, LMNB1, CD2AP, ARPC2, TUBB3, ARPC3, LMNA, CCDC6, VIM, TLN1, SPTAN1, MYL9, SPTBN1, PLEC	2.19846	0.007562
GO:0005080~protein kinase C binding	11	TOP2A, HINT1, PRKCSH, TWF2, SRSF2, RACK1, FLNA, PDLIM5, SQSTM1, YWHAG, HDAC7	2.18965	0.208745
GO:0140297~DNA-binding transcription factor binding	35	RB1, YAP1, CCNT1, HDAC1, ZMYND8, GMNN, HMGB2, DDX20, PSIP1, NUCKS1, HMGB1, PARK7, HDAC7, YY1, RAD21, RPS3, FLNA, EP300, NBN, ZBTB7A, MEF2D, EIF4E, MED1, NPM1, CBX5, TLE1, RFC1, YWHAZ, HCFC1, EEF1D, SUB1, ZNF516, TCF3, PTMA, CGGBP1	2.14371	0.000632756
GO:0046332~SMAD binding	10	YY1, DDX5, SNW1, SMURF2, SMURF1, HMGA2, FLNA, ZBTB7A, IPO7, PML	2.11246	0.315288
GO:0016787~hydrolase activity	67	EIF4A1, VPS29, ERCC6L, DBR1, MRE11, AHCYL1, DDX3X, DDX46, CHD8, EIF4A3, DDX42, CHD4, TTF2, CHD3, DDX41, CHD1, HINT1, DHX15, DHX16, MTREX, DDX17, NSF, DDX18, UPF1, HELLS, DDX55, PGAM1, ATRX, DDX56, DDX54, CMBL, DDX52, TUBA4A, DDX39A, DDX39B, MCM5, DDX6, DDX5, VCP, AHCY, DDX27, SRCAP, DDX24, DHX8, DHX9, DDX1, DDX23, IGHMBP2, DDX20, DDX21, RAD54B, DHX36, HLTF, EP400, DHX37, DHX38, XRCC6, XRCC5, SMAR…	2.08265	4.07765e-07
GO:0030674~protein-macromolecule adaptor activity	37	STEEP1, NUFIP1, CUL5, WDR45B, SRRT, CUL1, DDX20, NOLC1, NMD3, STRN4, STRN3, POLD3, STRIP1, RACGAP1, TCOF1, MICALL1, ZC3H18, DGCR8, RBM33, HSPA8, CBX5, ST13, CAV1, CDYL, MSL1, GATAD2A, HCFC1, DYNC1LI1, IRGQ, RAD50, PSMC6, PRPF6, CSNK2B, FSCN1, PRPF31, FKBP4, SQSTM1	2.07022	0.000777767
GO:1990606~membrane scission GTPase motor activity	8	CDC42, RAB10, EIF5B, EIF2S3, RAC1, DNM1L, GBP1, DNM2	2.07022	0.501859
GO:0008017~microtubule binding	55	NUMA1, MTCL1, KIF14, KIF11, POLB, KIF5B, CHORDC1, NUSAP1, ZNF207, KIF1C, KIF1B, DNM1L, GTSE1, DLGAP5, STRBP, KIF23, KNL1, KIF22, CKAP5, EML3, DNM2, EML4, CLIP2, CLIP1, KIF2A, KIFC1, SBDS, MAPRE3, KIF2C, KIF20A, ARHGEF2, EZR, MAPRE1, GAPDH, PAFAH1B1, MACF1, LUZP1, DCTN1, ARL3, HDAC6, CAMSAP2, HAUS8, RACGAP1, RPS3, MAP4, RAE1, CLASP2, MAP4K4, RCC2, CRIPT, LRPPRC, VAPA, VAPB, PRC1, KIF4A	2.04787	1.55128e-05
GO:0060090~molecular adaptor activity	38	OTUD4, RB1, IQGAP1, ECPAS, MECP2, PSMD4, PAXX, IRAK2, RACK1, PCLAF, DHX16, RICTOR, NELFA, PCNT, GCN1, SNCA, DLGAP4, H2AZ1, MAP2K4, NPM1, NCBP1, CAV1, MBD2, MICAL3, HMGA1, SEPTIN5, PTPN11, SEPTIN9, SEPTIN7, PML, EEF1A1, DYNC1LI1, TPX2, CNOT1, VIM, VCL, EIF3B, EIF4G1	2.03804	0.000828726
GO:0030527~structural constituent of chromatin	21	H2AX, H2AZ1, H2BC5, H2BC3, HP1BP3, HMGA1, MACROH2A1, H2BC17, H1-0, H1-10, H1-5, H2AC11, H1-4, H2BC13, H2BC14, H2BC26, H2BC12L, H3-7, H4C1, ABCF2, H3-3A	2.03152	0.0372553
GO:0030544~Hsp70 protein binding	10	DNAJA1, DNAJB1, ST13, DNAJA2, CDK1, RPS3, MVD, DNAJC8, PPID, SNCA	1.99059	0.397869
GO:0003925~G protein activity	11	RAP1B, CDC42, RAB10, RAB1A, SAR1A, RAC1, GBP1, RAN, RAB7A, ARF6, RAB11B	1.96313	0.341786
GO:0051087~protein-folding chaperone binding	20	HSPA8, KSR1, HSPA5, PTGES3, AHSA1, ATP1A1, HSPE1, HSPD1, SOD1, DNAJA1, DNAJB1, BAG2, BIN1, CDC37, ALB, DNAJA2, ERP29, DNAJC9, HYOU1, CALR	1.95303	0.0646996
GO:0004864~protein phosphatase inhibitor activity	9	YWHAE, PPP1R2, SET, PPP1R11, YWHAB, PPP1R10, ENSA, ARPP19, HSP90B1	1.94083	0.502417
GO:0003774~cytoskeletal motor activity	9	MYL6, MYO1C, KIF2A, MYO6, MYO18A, MYH9, MYO5A, KIF1C, MYH10	1.94083	0.502417
GO:0030971~receptor tyrosine kinase binding	12	PCNA, SHC1, ARHGEF16, NCK2, RACK1, PTPN11, CPNE3, PLCG1, CBL, SQSTM1, PTPN2, YWHAG	1.88201	0.342126
GO:0005524~ATP binding	281	EIF4A1, TRIO, EIF4A3, ARAF, HNRNPU, MKI67, SMC3, SMC4, ACTB, UBE2L3, SMC2, DCAF1, RPS6KA4, RPS6KA3, RPS6KA5, RPS6KA1, CHORDC1, PIP4K2A, PIP4K2C, DDX17, DDX18, AQR, RECQL, DYNC1LI1, DYNC1LI2, DDX39A, DDX39B, MTHFD1, LARS1, VDAC2, VDAC1, KIF20A, TARS1, AARS1, SRCAP, DHX8, DHX9, PRKDC, TWF2, NOLC1, TWF1, HSPH1, DHX36, MYO6, HLTF, DHX37, DHX38, HARS1, XRCC6, XRCC5, SMARCA5, MYO5A, SMARCA1, PAICS, SRP…	1.88141	8.24081e-25
GO:0019900~kinase binding	18	BARD1, RB1, BCAR3, CEBPB, HSP90AB1, CAB39, PARK7, EGFR, AURKB, MOB1B, EEF1A1, LDHB, PFKL, CDC37, CHORDC1, RPS3, FLNA, PFKM	1.82666	0.159261
GO:0015631~tubulin binding	12	CLIP1, NUMA1, DCTN1, STMN1, TPR, KIF14, RPS3, HDGF, CACYBP, BRCA1, ALDOA, PHF6	1.82666	0.402581
GO:0044877~protein-containing complex binding	61	ATF1, ITGB1, SLC25A3, NUMA1, PRKCSH, ARPC1B, PINX1, CLTA, HNRNPU, AP2A1, PPP1CC, SIN3A, CASP3, KIF5B, NCK2, RAC1, NSF, UPF1, MED1, TUBB, ITGA2, VPS33B, CEP131, KRT8, TERF2, NCOR2, HADHA, TBC1D5, SQSTM1, NUP58, KHDRBS1, PRKAA1, VCP, SF3B3, TSSC4, PCNA, POLDIP3, VPS4B, WIZ, CAPG, XPC, STRN4, STRN3, RAP1B, RPS3, ANKRD54, MTA3, SPTBN1, RANBP2, CARMIL1, XRCC6, CBX5, XRCC5, CAV1, CRIPT, HNRNPAB, NASP, …	1.81441	0.000162588
GO:0031267~small GTPase binding	51	CYFIP1, NCKAP1, IPO11, CSE1L, DOCK7, GDI2, IPO7, YBX3, TRIOBP, IPO5, IPO8, XPO1, ARHGDIB, XPO5, RCC1, ERC1, TNPO1, DNM1L, RALBP1, ARHGEF16, RANGAP1, CDC42EP2, ARHGEF2, RIN1, PFN1, EXOC2, KPNB1, RAB7A, IQGAP1, STRN3, CORO1C, STRIP1, RAB11FIP1, MICALL1, FLNA, PAK2, RAB11FIP5, RANBP2, RANBP1, GIT2, RANBP3, CAV1, RCC2, MYO5A, SOD1, EHD1, DIAPH1, AFDN, MYO1C, RAB3GAP2, PKN2	1.80172	0.00105737
GO:0003677~DNA binding	258	ATF1, HNRNPU, MKI67, RPL6, RPL7, H2AC11, PNN, H2BC12L, TRIM28, BBX, H4C1, AGFG1, TMPO, WDHD1, DNTTIP1, MED6, SRRM1, SUB1, SARNP, RFX5, ATF7, SET, SRCAP, DHX9, RTF2, ZBTB1, BAZ2A, RTF1, CHTF8, RAD21, HLTF, ZNF148, ZBTB7A, NHEJ1, PHC2, XRCC6, XRCC4, XRCC5, SMARCA5, SMARCA1, PHC3, PUM3, H1-4, POLA2, RPS27, HNRNPK, CALR, H2AX, TOP2A, TOP2B, FEN1, AHCTF1, WDR48, PPP1R10, TCF25, TCF20, BRCA1, CTCF, PHF…	1.78038	2.03695e-19
GO:0048306~calcium-dependent protein binding	14	DDX5, ANXA1, PDCD6IP, ANXA2, ANXA3, ANXA4, CHORDC1, S100A6, ANXA6, CPNE3, CALM1, S100A11, S100A10, RBM22	1.76726	0.342126
GO:0019901~protein kinase binding	83	ITGB1, GSK3B, CCNK, HSP90AB1, CCNT1, CLTC, KIF14, PEBP1, AP2A1, PTPRJ, KIF11, AATF, ACTB, PPP1CB, RPS6KA3, PPP1CC, RPS19, QARS1, RAC1, NSF, MAP2K3, DAXX, PPP1R12A, PARP1, RPS7, PGAM1, RPS6, AP1B1, RHOC, YWHAZ, TUBA4A, CIT, CCNA2, EEF1A1, CDC37, EEF1A2, MAPRE3, VDAC1, KIF20A, MAPRE1, ARHGEF7, SQSTM1, EXOC2, DCTN2, DCTN1, PRKRIP1, PARN, IQGAP1, MACROH2A1, EGFR, AURKA, STRN3, TTN, HDAC7, PRDX3, CDC4…	1.73563	2.39528e-05
GO:0000287~magnesium ion binding	37	ITGB1, TOP2A, PRPS1, FEN1, ARL3, FOXK2, ENO1, STK4, NUDT5, RPS6KA4, RPS6KA3, RPS6KA5, DHX36, RPS6KA1, PAPOLA, ABL2, MORC2, SNCA, IDH1, GSS, LIG4, REXO2, SRPK1, TUFM, MSH6, PKM, SUCLA2, MSH2, PPA1, MTHFD2, STK26, CDK2, ADSS2, HPRT1, TKT, RAN, FARSB	1.60247	0.0561183
GO:0044325~transmembrane transporter binding	22	YWHAE, HSP90AA1, USP10, PRKCSH, ACTN1, CAV1, ACTN4, ATP1A1, YWHAZ, CHERP, FKBP1A, TJP1, DIAPH1, YWHAQ, BAG2, PACS1, FLNA, GOPC, VDAC1, CALM1, S100A10, YWHAH	1.58141	0.272844
GO:0061629~RNA polymerase II-specific DNA-binding transcription factor binding	28	RB1, TCERG1, GSK3B, HDAC2, PRKDC, HDAC1, DHX9, CHD4, XPC, HMGB1, STK4, MTA1, SIN3A, EP300, TP53BP1, MTA2, MEF2D, GTF2I, SPEN, DAXX, PARP1, HMGA2, SMARCA1, RAD23B, NCOR1, CREB1, CSNK2B, TCF3	1.57516	0.161788
GO:0046982~protein heterodimerization activity	57	H2AX, ITGB1, YWHAE, TOP2A, PHB1, SMC3, PHB2, H2AC11, H2BC26, H2BC12L, PPP2R1A, RCC1, H4C1, H3-3A, YWHAH, PRMT5, ZHX3, ITGA3, RALGAPA2, KRT1, SMC1A, H2BC17, H2BC13, H2BC14, PAFAH1B1, ZBTB1, NOLC1, SLC3A2, ATP1A1, MACROH2A1, AURKA, FXR1, CHRAC1, SNX2, TCOF1, IRAK2, NAE1, ABCF2, MEF2D, BARD1, H2AZ1, DR1, H2BC5, H2BC3, CAV1, KRT10, SUPT5H, PML, DRAP1, VAPA, H3-7, VAPB, TCF3, P4HB, SAE1, TAF4, RAN	1.53649	0.0171099
GO:0042802~identical protein binding	259	RB1, ATF1, TCERG1, AHCYL1, HNRNPU, NUDT5, PHB2, ACTB, RPL7, GLE1, PSMD4, RPS19, TFG, UBASH3B, DPYSL2, NAMPT, CPNE1, ARL6IP4, PIP4K2C, SKP2, RPL22, CD2AP, HCFC1, SHTN1, DYNC1LI2, DDX39A, DDX39B, BIN1, SUB1, PSME3, XRN2, CSNK2B, PSME2, VDAC1, HPRT1, EZR, CBLL1, TARS1, CGGBP1, SF1, SLBP, DHX8, MAGED1, SHMT2, ZNF24, PRDX3, LDHB, PRDX5, LDHA, PRRC1, SNX2, PRDX1, MYO6, TP53BP2, SNX9, SFN, RBM10, HEXIM1…	1.50868	1.80749e-10
GO:0000166~nucleotide binding	19	VCP, TRIO, KARS1, PYGL, ATP1A1, ACSF3, ORC4, ACLY, MOV10, HINT1, SUCLA2, EXOSC10, QARS1, IMPDH2, VDAC3, HDGF, HPRT1, ITPA, SLC27A4	1.48993	0.495075
GO:0005525~GTP binding	57	HBS1L, RTCB, OLA1, TUBB3, ANXA6, RAC1, DNM1L, TGM2, EIF5B, HSP90AA1, TUBB, RHOC, GNL2, GTPBP1, GNL1, GTPBP4, TUBA4A, GNL3, TUFM, DNM2, EEF1A1, LSG1, EEF1A2, FKBP4, RABL6, RAB7A, ARF6, RAB1A, SAR1A, ARL3, GNAI3, NOLC1, MTIF2, SAMHD1, GSPT1, GNAI2, RAP1B, CDC42, BMS1, GBP1, SEPTIN5, TUBB4B, EEF2, SEPTIN9, SEPTIN7, RAB11B, RAB10, EHD1, IRGQ, GNL3L, EIF2S3, EIF5, SRPRA, TSR1, ADSS2, RAN, RIGI	1.45323	0.0484237
GO:0042803~protein homodimerization activity	104	PARK7, ENO1, NUDT5, PHB2, STK10, SMCHD1, SLK, PSMD7, PIP4K2A, BANF1, GYG1, SH3GLB1, TPD52, DAXX, G6PD, ACTN1, CEP131, DNTTIP1, ACTN4, KNSTRN, RNF40, MSH2, S100A6, ERP29, CHMP4B, PADI2, VPS25, BLM, KMT2A, ZBTB1, STK4, RTN4, FXR1, SNX2, IRAK2, TPR, TP53BP2, SNX9, ZBTB7B, MORC2, S100A11, S100A10, BARD1, HARS1, IDH1, SNF8, EPRS1, STK26, TCF3, TOP2A, ABCD3, HSP90AB1, MTCL1, ATIC, PAXX, CHMP1A, RACK1, …	1.42963	0.00347099
GO:0005096~GTPase activator activity	40	DOCK7, GDI2, WDR41, ARHGAP18, ARHGAP17, ASAP1, IQGAP1, ARHGAP5, SIPA1L3, ABR, RACGAP1, ARHGDIA, ARHGDIB, DNM1L, SRGAP1, TBC1D22B, TBC1D15, TBC1D10A, AGFG1, RANBP2, RANBP1, GIT2, RALBP1, RALGAPA2, ARHGAP29, MYO5A, RANGAP1, ARFGAP1, ARHGAP45, ACAP2, RABEP1, EIF5, TBC1D4, TBC1D5, LARS1, CDC42EP2, RGS10, RAB3GAP2, ARHGEF1, RIN1	1.42773	0.184236
GO:0003924~GTPase activity	47	HBS1L, RAB1A, DDX3X, SAR1A, ARL3, GNAI3, MTIF2, ARHGAP5, GSPT1, GNAI2, RAP1B, CDC42, TUBB3, BMS1, ARHGDIB, RAC1, DNM1L, GBP1, TGM2, EIF5B, TUBB, SEPTIN5, GNL2, RHOC, TUBB4B, EEF2, SEPTIN9, GTPBP1, GNL1, GTPBP4, SEPTIN7, RAB11B, TUFM, DNM2, RAB10, EEF1A1, LSG1, EIF2S3, EEF1A2, SRPRA, RGS10, TSR1, ABCE1, RAN, RABL6, RAB7A, ARF6	1.37042	0.205106
GO:0004842~ubiquitin-protein transferase activity	31	CUL5, UBR4, BRCA1, PRPF19, CBL, UBE2L3, MAEA, CDC23, TRIM28, TRIM25, TRIM47, RBBP6, BARD1, RNF20, PPIL2, SMURF2, SMURF1, UBE2E3, HUWE1, UBE2E1, ZFP91, RNF40, UBE2T, UBE2N, UBE2O, CBLL1, UBE2K, TRIM33, UBE2M, OBI1, FBXL6	1.36546	0.44386
GO:0000976~transcription cis-regulatory region binding	31	KDM5A, YAP1, CEBPB, CCNT1, HMGB2, FOXK2, HMGB1, CHD3, BRCA1, CTCF, MACROH2A1, YY1, RBBP5, DHX36, SNCA, BRD4, XRCC6, NFYA, CBX4, MTERF3, XRCC5, ZNF281, HMGA2, HNRNPL, SFPQ, NCOR1, TBL1XR1, ZNF639, ZNF217, ATF7, TCF3	1.33147	0.511741
GO:0003730~mRNA 3'-UTR binding	32	RPL5, DAZAP1, DDX5, CELF1, PARN, HNRNPU, YBX3, FXR1, LARP1, DHX36, IGF2BP1, HNRNPA1, ZC3H14, CCT5, DDX17, RNF20, TIA1, RPS7, FUS, PABPC4, PUM1, LRPPRC, RNF40, RSL1D1, SERBP1, HNRNPA2B1, NHP2, GEMIN5, RNPS1, PABPC1, HNRNPC, TARDBP	1.31966	0.52657
GO:0005515~protein binding	1719	ATF1, SLC4A1AP, POP1, ALKBH2, CAPNS1, DPYSL2, PWWP2A, BBX, GTSE1, FNBP4, ATG3, SAP30BP, CD2AP, MTHFD1, MTHFD2, ZC3H11A, LARS1, ATF7, RABL6, SF1, UNC119B, SLBP, SET, SAR1A, SHMT2, BAZ2A, ZC3HAV1, ZNF24, LARP1, EPB41L2, SFN, HEXIM1, PRPF38A, MTERF3, LARP7, FAM111B, MOV10, PPFIBP1, LAS1L, FASN, NMT1, HYOU1, STRN, PSME3IP1, MTMR12, SNX12, ARHGAP5, MECP2, MED14, CHAF1A, DLGAP5, DLGAP4, GSTO1, TEX10, K…	1.29974	2.21737e-122
GO:0004674~protein serine/threonine kinase activity	47	GSK3B, PRKAA1, TRIO, PRKDC, ARAF, STK4, AURKB, AURKA, TTN, RPS6KA4, STK10, ABR, RPS6KA3, SLK, MAPK7, RPS6KA5, RPS6KA1, PBK, PGK1, CPNE3, PAK2, MARK3, GTF2I, MAP4K4, BRD4, BRD3, MAP2K3, MAP2K4, BRD2, NEK9, KSR1, PRP4K, MASTL, SRPK1, CIT, PIKFYVE, CDK7, WNK1, STK26, CSNK2B, CDK2, CDK1, PKN2, CDK12, TOP1, CDK13, CSNK1G2	1.27024	0.46312

## Sheet: KEGG
Term	Count	Genes	Fold Enrichment	FDR		term	log2(fold enrichment)	FDR	count
hsa03450:Non-homologous end-joining	10	XRCC6, FEN1, RAD50, MRE11, XRCC4, XRCC5, PRKDC, LIG4, POLL, NHEJ1	6.22829	5.32884e-05		Non-homologous end-joining	2.63884	5.32884e-05	10
hsa03050:Proteasome	26	PSMD12, PSMD11, PSMD14, PSMA7, PSMD8, PSMD9, PSMB7, PSMD7, PSMB5, PSMD4, PSMB3, PSMD2, PSMD3, PSMB1, PSMD1, ADRM1, PSMA6, PSMA3, PSMC6, PSMA4, PSMC3, PSMA1, PSMC1, PSME3, PSMC2, PSME2	4.57644	3.57514e-10		Proteasome	2.19423	3.57514e-10	26
hsa03430:Mismatch repair	12	POLD3, MSH6, RFC4, PCNA, MSH2, LIG1, RFC1, MSH3, RPA3, POLD2, RPA1, SSBP1	4.2244	0.00048509		Mismatch repair	2.07875	0.00048509	12
hsa03030:DNA replication	18	RNASEH2B, FEN1, RFC4, RNASEH2A, PCNA, LIG1, MCM7, RFC1, RPA1, POLD3, POLA2, RPA3, POLD2, MCM3, MCM5, MCM6, SSBP1, MCM2	4.04839	6.82058e-06		DNA replication	2.01735	6.82058e-06	18
hsa03013:Nucleocytoplasmic transport	49	AHCTF1, IPO11, CSE1L, EIF4A3, PHAX, IPO7, IPO5, GLE1, PNN, IPO8, XPO1, MAGOH, XPO5, SUMO2, KPNA6, KPNA4, TNPO1, KPNA2, KPNA3, KPNA1, NUP214, UPF1, NUP133, NCBP1, NCBP2, THOC2, RANGAP1, THOC5, SRRM1, EEF1A1, DDX39B, NUP50, EEF1A2, NUP98, NUP58, KPNB1, NMD3, NXF1, POM121C, TPR, RAE1, RANBP2, UBE2I, NUP155, ALYREF, NUP153, ACIN1, RNPS1, RAN	3.67354	5.53225e-15		Nucleocytoplasmic transport	1.87717	5.53225e-15	49
hsa03082:ATP-dependent chromatin remodeling	47	H2AX, INO80C, HDAC2, MEAF6, SRCAP, HDAC1, CHD4, BAZ2A, RSF1, CHD3, PHF6, MACROH2A1, ACTB, H2AC11, YY1, MTA1, CHRAC1, BCL7B, DPF2, EP400, BRD9, BRD8, MTA2, MTA3, BPTF, H2AZ1, MBD3, SS18, SMARCC1, SMARCC2, PHF10, MCRS1, SS18L1, ACTL6A, MBD2, SMARCA5, BAZ1A, SMARCA1, BAZ1B, ARID1A, ARID1B, UCHL5, GATAD2B, GATAD2A, MORF4L1, BACC1, MRGBP	3.25255	4.76574e-12		ATP-dependent chromatin remodeling	1.70157	4.76574e-12	47
hsa03010:Ribosome	69	RPL4, RPL5, RPL30, RPL3, RPL31, RPL34, RPLP0, RPL10A, RPL8, RPL9, RPL6, RPL7, RPS4X, RPS14, RPL7A, RPS17, RPS16, RPS19, RPL18A, RPS18, RPLP2, RPL35, RPS11, RPS10, RPS13, RPS12, RPS9, RPL21, RPS7, RPS8, RPL23, RPS5, RPL22, RPS6, RPL13A, RPS3A, RPSA, RPL37A, RPL24, RPL27, RPL26, RPL29, RPL28, RPL10, RPL12, RPL11, RPL36A, MRPL12, RPS15A, RPS3, RPL14, RPL13, RPS2, RPL15, RPS27A, RPL18, RPL19, RPL35A,…	3.24812	6.35309e-18		Ribosome	1.69961	6.35309e-18	69
hsa03410:Base excision repair	17	FEN1, RFC4, PCNA, LIG1, PARP1, RFC1, PNKP, XRCC1, LIG3, HMGB1, UNG, POLB, POLD3, APEX1, TDP1, POLD2, POLL	3.1283	0.000535736		Base excision repair	1.64538	0.000535736	17
hsa03015:mRNA surveillance pathway	39	HBS1L, DAZAP1, RNMT, CSTF3, EIF4A3, PPP2R2A, GSPT1, GLE1, PPP1CB, PNN, NXF1, PPP1CC, FIP1L1, PABPN1, PCF11, PPP2R1A, MAGOH, PAPOLA, SYMPK, UPF1, CPSF6, CPSF1, NCBP1, NCBP2, FUS, ALYREF, PABPC4, PPP2R5D, PPP2R5C, SRRM1, WDR33, PPP1CA, NUDT21, DDX39B, ACIN1, RNPS1, ETF1, PABPC1, TARDBP	3.06577	4.13076e-09		mRNA surveillance pathway	1.61625	4.13076e-09	39
hsa03040:Spliceosome	80	TCERG1, RBM25, DDX46, EIF4A3, DDX42, HNRNPU, PRPF19, PQBP1, SART1, SNRPD2, SNRNP70, MAGOH, DHX15, DHX16, RBM17, AQR, NCBP1, NCBP2, BUD31, PRPF40A, THOC2, PLRG1, WBP11, CDC40, PRPF4, PRPF6, DDX39B, PRPF3, SRSF2, SRSF3, SRSF4, SNRPA1, SRSF5, SRSF6, SLU7, SNRPA, RBM22, SF3B4, SF3B2, DDX5, SF3B3, DHX8, SRSF1, DDX23, SNU13, PRPF8, PUF60, ZMAT2, U2AF2, TRA2B, PCBP1, TRA2A, DHX38, SNRPB2, HNRNPA1, SF3B1…	2.98499	4.50353e-18		Spliceosome	1.57772	4.50353e-18	80
hsa00020:Citrate cycle (TCA cycle)	10	CS, ACLY, FH, SUCLA2, MDH1, MDH2, IDH1, DLAT, SDHA, DLD	2.69892	0.0567716		Citrate cycle (TCA cycle)	1.43238	0.0567716	10
hsa04110:Cell cycle	51	RB1, YWHAE, GSK3B, MCM7, CCNH, YWHAB, BUB1B, SMC3, CDC20, NIPBL, CDC23, YWHAQ, PPP2R1A, CDC27, EP300, SKP2, YWHAG, SKP1, YWHAH, ATRX, PPP2R5D, PPP2R5C, KNL1, SMC1A, YWHAZ, CCNA2, MCM3, MCM5, MCM6, MAD1L1, MCM2, HDAC2, PCNA, ANAPC16, PRKDC, HDAC1, CUL1, PDS5B, PDS5A, AURKB, ORC4, ORC6, ORC3, RAD21, ORC2, SFN, BUB3, WAPL, CDK7, CDK2, CDK1	2.61352	3.77885e-09		Cell cycle	1.38599	3.77885e-09	51
hsa00030:Pentose phosphate pathway	10	GPI, PRPS1, PFKL, G6PD, TALDO1, ALDOA, PGD, TKT, PFKM, PFKP	2.61186	0.0664566		Pentose phosphate pathway	1.38508	0.0664566	10
hsa03420:Nucleotide excision repair	20	RFC4, PCNA, LIG1, RFC1, CCNH, RPA1, XPC, GTF2H1, GTF2H3, RAD23B, CUL4A, POLD3, CDK7, ERCC3, RPA3, POLD2, ERCC6, POLR2H, MNAT1, CUL4B	2.5704	0.00156488		Nucleotide excision repair	1.362	0.00156488	20
hsa03440:Homologous recombination	13	BARD1, BLM, MRE11, RPA1, BRCA1, RAD54B, POLD3, RAD50, RPA3, UIMC1, POLD2, NBN, SSBP1	2.56727	0.0245706		Homologous recombination	1.36023	0.0245706	13
hsa05100:Bacterial invasion of epithelial cells	24	ITGB1, ACTR3, ACTR2, SHC1, ARPC1B, CAV1, PXN, CLTC, CLTB, CLTA, ARPC5, CBL, SEPTIN9, ACTB, CD2AP, DNM2, CDC42, CTTN, ARPC2, ARPC3, CTNNA1, RAC1, VCL, BCAR1	2.49132	0.000570059		Bacterial invasion of epithelial cells	1.31691	0.000570059	24
hsa01230:Biosynthesis of amino acids	22	PRPS1, TPI1, SHMT2, PGAM1, IDH1, GOT2, TALDO1, ASNS, PYCR2, ENO1, CS, PFKL, PKM, MAT2A, CBS, PGK1, PHGDH, ALDOA, TKT, GAPDH, PFKM, PFKP	2.37505	0.00211227		Biosynthesis of amino acids	1.24796	0.00211227	22
hsa03083:Polycomb repressive complex	24	CBX8, SUZ12, USP7, PHC2, HDAC2, L3MBTL2, CBX4, SFMBT1, CBX3, EED, HDAC1, TEX10, MGA, FOXK2, PHC3, AURKB, HCFC1, YY1, SCML2, RYBP, CSNK2B, EP300, PHF19, SKP1	2.34124	0.00143355		Polycomb repressive complex	1.22727	0.00143355	24
hsa03018:RNA degradation	22	HSPA9, DDX6, DIS3, PABPC4, PARN, ENO1, PATL1, HSPD1, EDC4, EXOSC5, PFKL, EXOSC10, CNOT1, C1D, DHX36, CNOT3, XRN2, MTREX, PABPC1, PFKM, PFKP, MPHOSPH6	2.28371	0.00354647		RNA degradation	1.19138	0.00354647	22
hsa00670:One carbon pool by folate	11	AHCYL1, ATIC, AHCY, MAT2A, MTHFD1, SHMT2, CBS, MTHFD2, TYMS, DLD, GART	2.28371	0.102266		One carbon pool by folate	1.19138	0.102266	11
hsa04962:Vasopressin-regulated water reabsorption	12	NSF, DYNC1H1, DYNC1I2, DYNC1LI1, DYNC1LI2, CREB1, DCTN2, DCTN1, ARHGDIA, ARHGDIB, DYNLL1, RAB11B	2.20821	0.095744		Vasopressin-regulated water reabsorption	1.14288	0.095744	12
hsa00270:Cysteine and methionine metabolism	14	DNMT1, AHCYL1, AHCY, MDH1, MDH2, GSS, GOT2, LDHB, LDHA, MTAP, MAT2A, CBS, PHGDH, GCLM	2.1799	0.060519		Cysteine and methionine metabolism	1.12426	0.060519	14
hsa05134:Legionellosis	15	RAB1A, HBS1L, HSPA8, VCP, SAR1A, HSPD1, NFKB2, EEF1G, EEF1A1, CASP7, CASP3, EEF1A2, CYCS, SEC22B, HSPA1A	2.16878	0.0483773		Legionellosis	1.11688	0.0483773	15
hsa01200:Carbon metabolism	31	GPI, PRPS1, FH, ECHS1, SHMT2, ENO1, ESD, PGK1, PHGDH, DLAT, G6PD, TPI1, MDH1, MDH2, IDH1, PGAM1, GOT2, TALDO1, PGD, SDHA, CS, PFKL, PKM, SUCLA2, CAT, ALDOA, TKT, DLD, PFKM, GAPDH, PFKP	2.16379	0.000650319		Carbon metabolism	1.11356	0.000650319	31
hsa03060:Protein export	8	SEC61A1, SRP19, SRP72, HSPA5, SRPRA, SEC61B, SRP68, SRP14	2.08949	0.417494		Protein export	1.06315	0.417494	8
hsa03022:Basal transcription factors	11	CDK7, ERCC3, CCNH, GTF2H1, GTF2F1, GTF2H3, TAF4, MNAT1, GTF2F2, GTF2E2, GTF2I	2.02419	0.209075
hsa04520:Adherens junction	22	SMURF2, SMURF1, ACTN1, CTNND1, ARHGAP29, PTPRJ, ACTN4, IQGAP1, EGFR, ACTB, MYL12B, CDC42, TJP1, RAP1B, AFDN, PARD3, CSNK2B, CTNNA1, EP300, RAC1, MYL9, VCL	1.91537	0.0314465
hsa04144:Endocytosis	59	VPS29, SH3KBP1, ARPC1B, CLTC, CLTB, SNX12, CLTA, AP2A1, WASHC2A, CAPZB, CHMP1B, KIF5B, CHMP1A, VPS35, SH3GL1, SH3GLB1, ACTR3, SH3GLB2, ACTR2, PDCD6IP, ARFGAP1, DNM2, ACAP2, RABEP1, BIN1, HGS, PARD3, CHMP4B, VPS25, RAB7A, ARF6, VPS4B, ASAP1, CBL, EGFR, SNX3, CDC42, RAB11FIP1, SNX2, RAB11FIP5, GIT2, HSPA8, SMURF2, SMURF1, CAV1, SNF8, AP2B1, STAM, ARPC5, PML, RAB11B, RAB10, EHD1, SPART, ARPC2, ARPC3…	1.89567	2.91874e-05
hsa00970:Aminoacyl-tRNA biosynthesis	15	AARS1, HARS1, KARS1, MARS1, YARS1, DARS1, GARS1, QARS1, NARS1, EPRS1, LARS1, IARS1, TARS1, FARSB, VARS1	1.84018	0.160089
hsa00010:Glycolysis / Gluconeogenesis	15	GPI, TPI1, PGAM1, ENO1, LDHB, LDHA, PFKL, PKM, PGK1, DLAT, ALDOA, GAPDH, DLD, PFKM, PFKP	1.81271	0.176645
hsa04141:Protein processing in endoplasmic reticulum	38	VCP, HSP90AB1, SAR1A, PRKCSH, RPN1, CUL1, RRBP1, HSP90B1, DNAJB1, SEC61A1, GANAB, HSPH1, BAG2, LMAN2, UFD1, SEC61B, CAPN1, UBXN6, TXNDC5, SKP1, PDIA3, HSPA8, HSP90AA1, HSPA5, PDIA6, EIF2S1, RAD23B, PDIA4, DNAJA1, NSFL1C, CANX, DNAJA2, ERP29, PLAA, HYOU1, P4HB, CALR, HSPA1A	1.80987	0.00354647
hsa04120:Ubiquitin mediated proteolysis	31	CUL5, ANAPC16, CUL1, BRCA1, PRPF19, CBL, UBE2L3, CDC20, CDC23, CDC27, ELOB, RPS27A, SKP2, SKP1, PPIL2, UBE2I, SMURF2, SMURF1, UBE2E3, HUWE1, UBE2E1, PML, CUL4A, UBE2N, UBE2O, UBA1, TRIP12, SAE1, UBE2K, CUL4B, UBE2M	1.76761	0.0172779
hsa04530:Tight junction	37	ITGB1, PRKAA1, PCNA, ARPC1B, ARHGAP17, PPP2R2A, YBX3, ACTB, MYL12B, CDC42, PPP2R1A, SYMPK, RAC1, MYH10, ACTR3, VASP, ACTR2, HSPA4, ACTN1, RDX, MSN, ACTN4, ARPC5, TUBA4A, TJP1, AFDN, MYL6, CTTN, ARPC2, ARPC3, PARD3, MYH9, ARHGEF2, NF2, EZR, MYL9, PALS1	1.76224	0.0066091
hsa05132:Salmonella infection	53	CYFIP1, NCKAP1, HSP90AB1, CSE1L, ARPC1B, ACTB, CASP7, TUBB3, CASP3, KIF5B, KPNA4, RAC1, KPNA3, SKP1, KPNA1, MAP2K3, ACTR3, MAP2K4, ACTR2, HSP90AA1, ANXA2, TUBB, DYNLL1, TUBA4A, DNM2, DYNC1LI1, DYNC1LI2, PFN1, MYL9, GAPDH, EXOC2, RAB7A, ARF6, DYNC1I2, DCTN2, AHNAK, DCTN1, HSP90B1, MYL12B, CDC42, KLC2, MYO6, RPS3, FLNA, SNX9, S100A10, DYNC1H1, AHNAK2, ARPC5, TUBB4B, ARPC2, ARPC3, CYCS	1.70968	0.00119922
hsa04114:Oocyte meiosis	29	YWHAE, ANAPC16, YWHAB, CUL1, ITPR3, SMC3, AURKA, CDC20, PPP1CB, RPS6KA3, PPP1CC, SLK, CDC23, YWHAQ, PPP2R1A, CDC27, RPS6KA1, YWHAG, SKP1, YWHAH, PPP2R5D, PPP2R5C, SMC1A, YWHAZ, PPP1CA, CDK2, CDK1, CALM1, MAD1L1	1.68926	0.0407999
hsa03008:Ribosome biogenesis in eukaryotes	34	RBM28, POP1, RPP30, HEATR1, NAT10, SNU13, NMD3, WDR43, NOL6, FBL, NXF1, EMG1, XPO1, TCOF1, NOB1, BMS1, MDN1, RPP38, NOP56, NOP58, REXO1, GNL2, REXO2, GTPBP4, GNL3, LSG1, GNL3L, DKC1, XRN2, CSNK2B, NHP2, SBDS, MPHOSPH10, RAN	1.63863	0.0323698
hsa04670:Leukocyte transendothelial migration	23	ITGB1, VASP, ACTN1, PXN, CTNND1, GNAI3, MSN, PTPN11, ACTN4, ARHGAP5, ACTB, MYL12B, GNAI2, CDC42, RAP1B, AFDN, CTNNA1, PLCG1, RAC1, EZR, MYL9, VCL, BCAR1	1.60539	0.146004
hsa05131:Shigellosis	49	ITGB1, GSK3B, ARPC1B, FNBP1L, ACTB, RPS6KA5, CAPNS1, CAPN1, RAC1, H3-3A, SKP1, CAST, ACTR3, ACTR2, ACTN1, ACTN4, CTTN, AKT1S1, UBE2V2, VDAC1, UBE2V1, ARHGEF2, TLN1, PFN1, MYL9, SQSTM1, CD44, PPID, VCL, ARF6, PXN, CUL1, ITPR3, EGFR, MYL12B, CDC42, PLCG1, RPS27A, CBX3, ARPC5, SEPTIN9, SEPTIN7, DIAPH1, ARPC2, ATG16L1, ARPC3, UBE2N, CYCS, BCAR1	1.58697	0.00948104
hsa04810:Regulation of actin cytoskeleton	45	ITGB1, CYFIP1, NCKAP1, ARPC1B, PXN, ARAF, IQGAP1, EGFR, ACTB, MYL12B, CDC42, PPP1CB, PPP1CC, TMSB4X, CFL1, PIP4K2A, PIP4K2C, RAC1, PAK2, MYH10, ACTR3, ACTR2, PPP1R12A, GSN, ITGA3, ACTN1, ITGA2, RDX, MSN, ACTN4, ARPC5, PPP1CA, ENAH, DIAPH1, PIKFYVE, ARPC2, ARPC3, MYH9, ARHGEF1, EZR, PFN1, ARHGEF7, MYL9, BCAR1, VCL	1.57049	0.0181487
hsa05130:Pathogenic Escherichia coli infection	39	ITGB1, CYFIP1, NCKAP1, RAB1A, ARPC1B, ACTB, CDC42, CASP7, BAIAP2L1, TUBB3, CASP3, MYO6, RPS3, NCK2, RAC1, ABCF2, PAK2, MYH10, ACTR3, ACTR2, TUBB, MYO5A, PTPN11, ARPC5, TUBB4B, TUBA4A, TJP1, MYO1C, CTTN, ARPC2, ARPC3, NCL, MYH9, CYCS, ARHGEF1, ARHGEF2, EZR, GAPDH, ARF6	1.55554	0.0393422
hsa05169:Epstein-Barr virus infection	38	RB1, PSMD12, HDAC2, PSMD11, PSMD14, HDAC1, PSMD8, PSMD7, PSMD4, SIN3A, CASP3, PSMD2, PSMD3, PSMD1, RAC1, SKP2, MAP2K3, PDIA3, MAP2K4, USP7, STAT1, ADRM1, TAP2, SAP30, NFKB2, NCOR2, CCNA2, PSMC6, SNW1, PSMC3, PSMC1, PSMC2, CDK2, CYCS, VIM, CALR, CD44, RIGI	1.50822	0.0643235
hsa04814:Motor proteins	36	DYNC1I2, DCTN2, DCTN1, KIF14, KIF11, ACTB, MYL12B, KLC2, CAPZB, TUBB3, KIF5B, MYO6, MYO18A, KIF1C, KIF1B, MYH10, DYNC1H1, TUBB, MYO5A, KIF23, KIF22, DYNLL1, TUBB4B, TUBA4A, DYNC1LI1, MYL6, DYNC1LI2, MYO1C, KIF2A, KIFC1, KIF4A, CAPZA1, MYH9, KIF2C, KIF20A, MYL9	1.47961	0.095744
hsa05022:Pathways of neurodegeneration - multiple diseases	85	GSK3B, COX4I1, WDR41, ARAF, PARK7, UBE2L3, PSMD8, PSMD9, CASP7, PSMD7, PSMD4, TUBB3, CASP3, PSMD2, KIF5B, PSMD3, PSMD1, CAPN1, RAC1, MAP2K3, DAXX, TUBB, SDHA, TUBA4A, COX6B1, ATXN2L, PSMA6, PSMA3, PSMA4, PSMA1, CSNK2B, CAT, PPIF, VDAC3, VDAC2, VDAC1, UQCRC2, SLC25A5, SLC25A4, SQSTM1, PPID, SLC25A6, RAB1A, PSMD12, VCP, PSMD11, DCTN2, PSMD14, DCTN1, ITPR3, COX5B, HSD17B10, PSMA7, PSMB7, ATP5F1A, PS…	1.4249	0.00522632
hsa04217:Necroptosis	27	H2AX, PYGB, HSP90AB1, VPS4B, HMGB1, PYGL, MACROH2A1, H2AC11, CHMP1B, CHMP1A, CAPN1, DNM1L, H2AZ1, HSP90AA1, PARP1, STAT1, CHMP2B, VDAC3, CHMP4B, VDAC2, VDAC1, SLC25A5, SLC25A4, PPIA, SQSTM1, PPID, SLC25A6	1.37492	0.417494
hsa05010:Alzheimer disease	64	GSK3B, COX4I1, ARAF, PSMD8, PSMD9, CASP7, PSMD7, PSMD4, TUBB3, CASP3, PSMD2, KIF5B, PSMD3, PSMD1, CAPN1, TUBB, SDHA, TUBA4A, COX6B1, PSMA6, PSMA3, PSMA4, PSMA1, CSNK2B, PPIF, VDAC3, VDAC2, VDAC1, UQCRC2, SLC25A5, SLC25A4, GAPDH, PPID, SLC25A6, PSMD12, PSMD11, PSMD14, ITPR3, COX5B, HSD17B10, RTN4, PSMA7, PSMB7, ATP5F1A, PSMB5, KLC2, ATP5F1B, PSMB3, PSMB1, NAE1, SNCA, ATP5PD, ATP5PB, ADRM1, TUBB4B,…	1.3253	0.0921529
