# Supplementary material for: Porphyromonas gingivalis infection induces lysine lactylation reprogramming in human umbilical vein endothelial cells
Source: Front Cell Infect Microbiol. 2026 Jan 30;16:1706727. doi: 10.3389/fcimb.2026.1706727 (PMC12901344; doi:10.3389/fcimb.2026.1706727)
Supplement: Supplementary file 4 [file Table4.xls]

Protein accession	Gene name	Protein description	pg_1	pg_2	pg_3	non_pg_1	non_pg_2	non_pg_3	log2FC	P.Value	adj.P.Val	Regulation
A0A024R1R8	TMA7B	TMA7B_HUMAN Translation machinery-associated protein 7B	-0.054	-0.002	-0.21	-0.1	0.11	0.244	-0.173	0.161	0.161	unchanged
A0JNW5	BLTP3B	BLT3B_HUMAN Bridge-like lipid transfer protein family member 3B	-0.106	0.481	-0.186	-0.074	-0.29	0.161	0.131	0.57	0.57	unchanged
O00203	AP3B1	AP3B1_HUMAN AP-3 complex subunit beta-1	0.041	0.095	0.008	-0.05	-0.043	-0.064	0.1	0.0441	0.0441	unchanged
P02649	APOE	APOE_HUMAN Apolipoprotein E	-0.09	-0.151	-1.115	0.473	0.607	0.262	-0.899	0.0282	0.0282	down-regulated
P02656	APOC3	APOC3_HUMAN Apolipoprotein C-III	0.099	-0.415	0.469	-0.417	0.387	-0.137	0.107	0.738	0.738	unchanged
P02686	MBP	MBP_HUMAN Myelin basic protein	0.215	0.073	-0.163	0.126	-0.329	0.064	0.088	0.602	0.602	unchanged
P02751	FN1	FINC_HUMAN Fibronectin	0.147	0.135	0.091	-0.113	-0.087	-0.187	0.253	0.00158	0.00158	unchanged
P02765	AHSG	FETUA_HUMAN Alpha-2-HS-glycoprotein	-0.433	0.06	-0.038	0.117	0.06	0.22	-0.269	0.108	0.108	unchanged
P02768	ALB	ALBU_HUMAN Albumin	-0.017	0.137	-0.105	-0.008	-0.005	-0.016	0.015	0.839	0.839	unchanged
P02774	GC	VTDB_HUMAN Vitamin D-binding protein	1.284	0.386	-0.241	-0.051	-1.274	-0.117	0.957	0.118	0.118	unchanged
P02786	TFRC	TFR1_HUMAN Transferrin receptor protein 1	0.007	-0.021	0.01	0	-0.018	0.009	0.002	0.961	0.961	unchanged
P02788	LTF	TRFL_HUMAN Lactotransferrin	0.033	0.211	-0.048	0.011	0.066	-0.287	0.135	0.306	0.306	unchanged
O00212	RHOD	RHOD_HUMAN Rho-related GTP-binding protein RhoD	0.203	0.107	-0.341	0.358	0.004	-0.346	-0.016	0.948	0.948	unchanged
P02792	FTL	FRIL_HUMAN Ferritin light chain	0.092	0.102	-0.067	-0.111	0.08	-0.11	0.089	0.305	0.305	unchanged
P02794	FTH1	FRIH_HUMAN Ferritin heavy chain	0.157	0.022	-0.015	0.015	-0.063	-0.129	0.114	0.139	0.139	unchanged
P02795	MT2A	MT2_HUMAN Metallothionein-2	0.172	-0.03	0.032	-0.057	0.029	-0.16	0.121	0.172	0.172	unchanged
P03886	MT-ND1	NU1M_HUMAN NADH-ubiquinone oxidoreductase chain 1	0.462	0.062	-0.173	-0.199	-0.193	0.028	0.238	0.229	0.229	unchanged
P03891	MT-ND2	NU2M_HUMAN NADH-ubiquinone oxidoreductase chain 2	0.129	0.336	-0.129	-0.014	-0.118	-0.217	0.228	0.137	0.137	unchanged
P03905	MT-ND4	NU4M_HUMAN NADH-ubiquinone oxidoreductase chain 4	-0.539	0.354	0.217	-0.188	-0.159	0.302	0.026	0.93	0.93	unchanged
P03915	MT-ND5	NU5M_HUMAN NADH-ubiquinone oxidoreductase chain 5	-0.027	-0.023	-0.057	-0.014	0.068	0.04	-0.067	0.138	0.138	unchanged
P03923	MT-ND6	NU6M_HUMAN NADH-ubiquinone oxidoreductase chain 6	-0.183	0.123	-0.047	0.35	-0.24	-0.016	-0.067	0.709	0.709	unchanged
P04003	C4BPA	C4BPA_HUMAN C4b-binding protein alpha chain	0.516	0.285	0.374	-0.201	-0.037	-0.951	0.788	0.0238	0.0238	up-regulated
O00213	APBB1	APBB1_HUMAN Amyloid beta precursor protein binding family B member 1	0.132	0.05	-0.001	-0.226	0.145	-0.114	0.125	0.284	0.284	unchanged
P04004	VTN	VTNC_HUMAN Vitronectin	-0.032	0.443	0.174	-0.345	-0.045	-0.208	0.394	0.038	0.038	up-regulated
P04035	HMGCR	HMDH_HUMAN 3-hydroxy-3-methylglutaryl-coenzyme A reductase	0.013	-0.321	-0.083	-0.033	0.058	0.352	-0.256	0.114	0.114	unchanged
P04040	CAT	CATA_HUMAN Catalase	-0.034	0.014	0.039	-0.041	-0.028	0.036	0.017	0.693	0.693	unchanged
P04049	RAF1	RAF1_HUMAN RAF proto-oncogene serine/threonine-protein kinase	0.007	0.093	0.035	-0.14	0.083	-0.09	0.094	0.231	0.231	unchanged
P04062	GBA1	GBA1_HUMAN Lysosomal acid glucosylceramidase	-0.008	0.062	-0.022	0.021	-0.065	-0.001	0.026	0.586	0.586	unchanged
P04066	FUCA1	FUCO_HUMAN Tissue alpha-L-fucosidase	0.046	-0.058	0.185	-0.145	-0.104	0.064	0.119	0.229	0.229	unchanged
P04075	ALDOA	ALDOA_HUMAN Fructose-bisphosphate aldolase A	-0.002	0.022	0.026	-0.024	-0.005	-0.031	0.035	0.324	0.324	unchanged
P04080	CSTB	CYTB_HUMAN Cystatin-B	0.019	0.056	-0.01	0.008	-0.041	-0.046	0.048	0.26	0.26	unchanged
P04083	ANXA1	ANXA1_HUMAN Annexin A1	0.08	0.112	0.066	-0.102	-0.083	-0.087	0.177	0.00266	0.00266	unchanged
P04114	APOB	APOB_HUMAN Apolipoprotein B-100	0.19	0.032	0.04	-0.173	0.025	-0.127	0.179	0.059	0.059	unchanged
O00214	LGALS8	LEG8_HUMAN Galectin-8	0.052	0.149	0.204	-0.134	-0.095	-0.191	0.275	0.00337	0.00337	unchanged
P04150	NR3C1	GCR_HUMAN Glucocorticoid receptor	-0.001	-0.077	0.063	-0.1	-0.094	0.196	-0.006	0.955	0.955	unchanged
P04156	PRNP	PRIO_HUMAN Major prion protein	-0.028	-0.08	0.033	0.063	0.065	-0.067	-0.045	0.456	0.456	unchanged
P04179	SOD2	SODM_HUMAN Superoxide dismutase [Mn], mitochondrial	0.019	0.036	0.036	-0.038	-0.015	-0.052	0.065	0.0984	0.0984	unchanged
P04181	OAT	OAT_HUMAN Ornithine aminotransferase, mitochondrial	0.061	-0.048	0.006	-0.044	-0.042	0.054	0.017	0.746	0.746	unchanged
P04183	TK1	KITH_HUMAN Thymidine kinase, cytosolic	-0.076	-0.024	0.06	0.008	0.048	-0.029	-0.022	0.673	0.673	unchanged
P04264	KRT1	K2C1_HUMAN Keratin, type II cytoskeletal 1	0.297	0.243	0.383	-0.356	-0.31	-0.271	0.62	4.43E-05	4.43E-05	up-regulated
P04350	TUBB4A	TBB4A_HUMAN Tubulin beta-4A chain	0.313	0.336	0.156	-0.261	-0.262	-0.295	0.541	0.000175	0.000175	up-regulated
P04406	GAPDH	G3P_HUMAN Glyceraldehyde-3-phosphate dehydrogenase	0.021	0.042	0.003	-0.036	-0.028	-0.016	0.049	0.195	0.195	unchanged
P04424	ASL	ARLY_HUMAN Argininosuccinate lyase	0.065	0.06	0.079	-0.111	0.002	-0.108	0.14	0.0238	0.0238	unchanged
P04439	HLA-A	HLAA_HUMAN HLA class I histocompatibility antigen, A alpha chain	0.128	0.089	0.007	-0.101	-0.153	0.016	0.154	0.0509	0.0509	unchanged
O00217	NDUFS8	NDUS8_HUMAN NADH dehydrogenase [ubiquinone] iron-sulfur protein 8, mitochondrial	0.099	0.009	-0.026	-0.088	-0.013	0.005	0.059	0.294	0.294	unchanged
P04626	ERBB2	ERBB2_HUMAN Receptor tyrosine-protein kinase erbB-2	-0.143	0.095	0.059	-0.41	0.185	0.2	0.012	0.951	0.951	unchanged
P04632	CAPNS1	CPNS1_HUMAN Calpain small subunit 1	0.009	0.064	-0.067	-0.007	-0.052	0.04	0.008	0.875	0.875	unchanged
P04732	MT1E	MT1E_HUMAN Metallothionein-1E	0.116	0.212	0.062	-0.341	-0.212	0.149	0.265	0.105	0.105	unchanged
P04733	MT1F	MT1F_HUMAN Metallothionein-1F	-0.146	0.081	-0.26	-0.002	0.068	0.245	-0.212	0.113	0.113	unchanged
P04792	HSPB1	HSPB1_HUMAN Heat shock protein beta-1	0.04	-0.013	0.002	0.048	-0.036	-0.056	0.024	0.599	0.599	unchanged
P04818	TYMS	TYSY_HUMAN Thymidylate synthase	-0.071	-0.104	-0.136	0.017	0.144	0.136	-0.203	0.00837	0.00837	unchanged
P04843	RPN1	RPN1_HUMAN Dolichyl-diphosphooligosaccharide--protein glycosyltransferase subunit 1	0.012	0.018	-0.036	-0.028	0.023	-0.003	0.001	0.986	0.986	unchanged
P04844	RPN2	RPN2_HUMAN Dolichyl-diphosphooligosaccharide--protein glycosyltransferase subunit 2	0.045	-0.009	0.045	-0.02	-0.038	-0.037	0.059	0.151	0.151	unchanged
P04899	GNAI2	GNAI2_HUMAN Guanine nucleotide-binding protein G(i) subunit alpha-2	0.13	0.094	0.145	-0.065	-0.127	-0.189	0.25	0.00224	0.00224	unchanged
P04908	H2AC4	H2A1B_HUMAN Histone H2A type 1-B/E	-0.229	-0.069	-0.08	0.183	0.089	0.091	-0.247	0.00828	0.00828	unchanged
O00219	HAS3	HYAS3_HUMAN Hyaluronan synthase 3	0.166	0.11	0.465	-0.228	-0.582	0.054	0.499	0.0422	0.0422	up-regulated
P04920	SLC4A2	B3A2_HUMAN Anion exchange protein 2	0.088	0.072	0.117	-0.072	-0.097	-0.122	0.189	0.00245	0.00245	unchanged
P05023	ATP1A1	AT1A1_HUMAN Sodium/potassium-transporting ATPase subunit alpha-1	0.038	0.009	0.035	-0.027	-0.026	-0.042	0.059	0.123	0.123	unchanged
P05026	ATP1B1	AT1B1_HUMAN Sodium/potassium-transporting ATPase subunit beta-1	-0.005	0.033	0.124	-0.014	-0.155	0.004	0.106	0.149	0.149	unchanged
P05067	APP	A4_HUMAN Amyloid-beta precursor protein	0.124	0.112	0.129	-0.172	-0.097	-0.11	0.248	0.000867	0.000867	unchanged
P05091	ALDH2	ALDH2_HUMAN Aldehyde dehydrogenase, mitochondrial	0.193	-0.187	0.333	-0.081	0.089	-0.361	0.231	0.249	0.249	unchanged
P05106	ITGB3	ITB3_HUMAN Integrin beta-3	0.122	-0.096	0.227	-0.015	-0.178	-0.072	0.173	0.132	0.132	unchanged
P05114	HMGN1	HMGN1_HUMAN Non-histone chromosomal protein HMG-14	0.217	-0.155	-0.083	0.003	0.061	-0.057	-0.009	0.934	0.934	unchanged
P05120	SERPINB2	PAI2_HUMAN Plasminogen activator inhibitor 2	0.061	0.053	-0.003	0.039	-0.109	-0.054	0.078	0.185	0.185	unchanged
P05121	SERPINE1	PAI1_HUMAN Plasminogen activator inhibitor 1	0.073	0.016	0.063	-0.004	0.035	-0.196	0.106	0.191	0.191	unchanged
P05141	SLC25A5	ADT2_HUMAN ADP/ATP translocase 2	0.026	0.025	-0.033	0.004	-0.017	-0.018	0.016	0.666	0.666	unchanged
O00220	TNFRSF10A	TR10A_HUMAN Tumor necrosis factor receptor superfamily member 10A	0.09	0.147	0.137	-0.12	-0.107	-0.16	0.254	0.000779	0.000779	unchanged
P05161	ISG15	ISG15_HUMAN Ubiquitin-like protein ISG15	0.161	0.161	0.049	-0.129	-0.084	-0.172	0.252	0.00322	0.00322	unchanged
P05165	PCCA	PCCA_HUMAN Propionyl-CoA carboxylase alpha chain, mitochondrial	0.107	-0.123	0.089	-0.099	-0.197	0.209	0.053	0.692	0.692	unchanged
P05166	PCCB	PCCB_HUMAN Propionyl-CoA carboxylase beta chain, mitochondrial	-0.11	0.265	-0.217	0.119	0.189	-0.261	-0.036	0.845	0.845	unchanged
P05198	EIF2S1	IF2A_HUMAN Eukaryotic translation initiation factor 2 subunit 1	0.05	0.046	0.047	-0.016	-0.112	-0.029	0.1	0.0531	0.0531	unchanged
P05362	ICAM1	ICAM1_HUMAN Intercellular adhesion molecule 1	0.026	0.001	0.006	-0.031	-0.005	-0.011	0.027	0.445	0.445	unchanged
P05386	RPLP1	RLA1_HUMAN Large ribosomal subunit protein P1	0.145	-0.039	0.332	-0.08	-0.264	-0.108	0.297	0.0394	0.0394	unchanged
P05387	RPLP2	RLA2_HUMAN Large ribosomal subunit protein P2	-0.066	-0.053	-0.014	0.055	0.053	0.011	-0.084	0.0634	0.0634	unchanged
P05388	RPLP0	RLA0_HUMAN Large ribosomal subunit protein uL10	0.011	-0.015	0.033	0.012	-0.015	-0.04	0.024	0.529	0.529	unchanged
P05412	JUN	JUN_HUMAN Transcription factor Jun	-0.4	-0.249	-0.125	0.347	0.259	0.155	-0.512	0.00181	0.00181	down-regulated
P05423	POLR3D	RPC4_HUMAN DNA-directed RNA polymerase III subunit RPC4	-0.505	0.127	-0.136	0.053	0.105	0.343	-0.338	0.113	0.113	unchanged
O00221	NFKBIE	IKBE_HUMAN NF-kappa-B inhibitor epsilon	0.003	-0.017	-0.178	0.148	0.089	-0.058	-0.124	0.174	0.174	unchanged
P05455	SSB	LA_HUMAN Lupus La protein	0.003	-0.031	-0.001	-0.028	-0.004	0.047	-0.015	0.711	0.711	unchanged
P05549	TFAP2A	AP2A_HUMAN Transcription factor AP-2-alpha	0.083	-0.192	-0.004	0.049	0.05	0.002	-0.071	0.399	0.399	unchanged
P05556	ITGB1	ITB1_HUMAN Integrin beta-1	-0.021	0.035	0.011	-0.029	-0.026	0.015	0.022	0.573	0.573	unchanged
P05783	KRT18	K1C18_HUMAN Keratin, type I cytoskeletal 18	-0.002	0.017	0.021	-0.019	-0.026	-0.003	0.028	0.42	0.42	unchanged
P05787	KRT8	K2C8_HUMAN Keratin, type II cytoskeletal 8	-0.01	-0.007	-0.004	0.013	-0.003	-0.003	-0.009	0.777	0.777	unchanged
P06132	UROD	DCUP_HUMAN Uroporphyrinogen decarboxylase	0.059	-0.027	0.052	-0.035	-0.02	-0.041	0.06	0.185	0.185	unchanged
P06213	INSR	INSR_HUMAN Insulin receptor	-0.345	0.026	-0.49	0.453	0.644	-0.302	-0.535	0.115	0.115	unchanged
P06280	GLA	AGAL_HUMAN Alpha-galactosidase A	0.089	-0.089	0.212	-0.125	0.035	-0.135	0.146	0.18	0.18	unchanged
P06396	GSN	GELS_HUMAN Gelsolin	0.035	-0.012	0.032	0.01	-0.05	-0.028	0.041	0.314	0.314	unchanged
P06400	RB1	RB_HUMAN Retinoblastoma-associated protein	-0.104	0.032	0.127	0.043	-0.225	0.114	0.041	0.726	0.726	unchanged
O00231	PSMD11	PSD11_HUMAN 26S proteasome non-ATPase regulatory subunit 11	0.057	0.087	0.077	-0.06	-0.118	-0.056	0.152	0.00746	0.00746	unchanged
P06454	PTMA	PTMA_HUMAN Prothymosin alpha	0.05	0.051	0.008	-0.065	-0.043	-0.015	0.077	0.0781	0.0781	unchanged
P06493	CDK1	CDK1_HUMAN Cyclin-dependent kinase 1	-0.056	-0.054	-0.044	0.05	0.045	0.045	-0.098	0.0232	0.0232	unchanged
P06576	ATP5F1B	ATPB_HUMAN ATP synthase subunit beta, mitochondrial	-0.033	-0.005	0.015	0.001	0.015	-0.007	-0.011	0.763	0.763	unchanged
P06703	S100A6	S10A6_HUMAN Protein S100-A6	0.19	0.311	-0.025	-0.324	-0.05	-0.115	0.322	0.0356	0.0356	unchanged
P06730	EIF4E	IF4E_HUMAN Eukaryotic translation initiation factor 4E	-0.016	0.081	-0.057	0.036	-0.027	-0.03	0.01	0.855	0.855	unchanged
P06733	ENO1	ENOA_HUMAN Alpha-enolase	0.017	0.019	0.036	-0.031	-0.033	-0.021	0.052	0.154	0.154	unchanged
P06737	PYGL	PYGL_HUMAN Glycogen phosphorylase, liver form	-0.014	-0.001	0.052	-0.003	-0.017	-0.03	0.029	0.457	0.457	unchanged
P06744	GPI	G6PI_HUMAN Glucose-6-phosphate isomerase	0.018	0.008	0.036	-0.003	-0.043	-0.031	0.046	0.22	0.22	unchanged
P06746	POLB	DPOLB_HUMAN DNA polymerase beta	0.013	-0.385	0.463	-0.144	-0.091	0.131	0.065	0.785	0.785	unchanged
P06748	NPM1	NPM_HUMAN Nucleophosmin	-0.031	-0.002	-0.015	0.026	0.021	-0.013	-0.027	0.449	0.449	unchanged
O00232	PSMD12	PSD12_HUMAN 26S proteasome non-ATPase regulatory subunit 12	0.11	0.119	0.179	-0.14	-0.169	-0.112	0.276	0.000641	0.000641	unchanged
P06753	TPM3	TPM3_HUMAN Tropomyosin alpha-3 chain	0.051	0.13	-0.024	-0.082	-0.084	-0.005	0.109	0.0961	0.0961	unchanged
P06756	ITGAV	ITAV_HUMAN Integrin alpha-V	0.042	0.097	0.081	-0.116	-0.066	-0.052	0.151	0.0091	0.0091	unchanged
P06865	HEXA	HEXA_HUMAN Beta-hexosaminidase subunit alpha	-0.037	-0.178	-0.111	0.204	0.149	-0.041	-0.213	0.0411	0.0411	unchanged
P07093	SERPINE2	GDN_HUMAN Glia-derived nexin	0.163	0.151	-0.092	-0.096	0.021	-0.161	0.153	0.149	0.149	unchanged
P07099	EPHX1	HYEP_HUMAN Epoxide hydrolase 1	0.069	-0.027	0.059	0.026	-0.059	-0.081	0.072	0.203	0.203	unchanged
P07108	DBI	ACBP_HUMAN Acyl-CoA-binding protein	-0.038	0.079	0.037	-0.056	-0.088	0.053	0.056	0.362	0.362	unchanged
P07195	LDHB	LDHB_HUMAN L-lactate dehydrogenase B chain	0.001	0.027	0.016	-0.05	-0.028	0.02	0.034	0.39	0.39	unchanged
P07199	CENPB	CENPB_HUMAN Major centromere autoantigen B	0.112	-0.175	0.145	-0.037	-0.162	0.105	0.059	0.629	0.629	unchanged
P07203	GPX1	GPX1_HUMAN Glutathione peroxidase 1	0.017	-0.084	-0.016	0.059	0.035	-0.024	-0.051	0.31	0.31	unchanged
P07205	PGK2	PGK2_HUMAN Phosphoglycerate kinase 2	-0.11	0.184	0.034	-0.215	0.002	0.091	0.077	0.522	0.522	unchanged
A0MZ66	SHTN1	SHOT1_HUMAN Shootin-1	-0.037	-0.024	0.031	0.001	0.017	-0.001	-0.016	0.682	0.682	unchanged
O00233	PSMD9	PSMD9_HUMAN 26S proteasome non-ATPase regulatory subunit 9	0.003	-0.05	-0.062	-0.079	0.083	0.091	-0.068	0.302	0.302	unchanged
P07237	P4HB	PDIA1_HUMAN Protein disulfide-isomerase	0.022	0.015	0.011	-0.005	-0.022	-0.034	0.036	0.303	0.303	unchanged
P07305	H1-0	H10_HUMAN Histone H1.0	0.087	0.138	-0.01	-0.15	-0.028	-0.05	0.148	0.0497	0.0497	unchanged
P07311	ACYP1	ACYP1_HUMAN Acylphosphatase-1	0.054	-0.009	-0.051	-0.12	-0.069	0.181	0.001	0.994	0.994	unchanged
P07315	CRYGC	CRGC_HUMAN Gamma-crystallin C	-0.078	-0.029	0.079	0.065	-0.053		-0.015	0.842	0.842	unchanged
P07339	CTSD	CATD_HUMAN Cathepsin D	-0.037	-0.017	-0.021	0.049	-0.014	0.026	-0.045	0.251	0.251	unchanged
P07355	ANXA2	ANXA2_HUMAN Annexin A2	0.039	0.063	0.044	-0.075	-0.054	-0.03	0.102	0.0266	0.0266	unchanged
P07384	CAPN1	CAN1_HUMAN Calpain-1 catalytic subunit	0.028	0.004	0.047	-0.015	-0.074	-0.004	0.057	0.186	0.186	unchanged
P07437	TUBB	TBB5_HUMAN Tubulin beta chain	-0.009	-0.008	0.068	-0.035	-0.043	0.014	0.038	0.39	0.39	unchanged
P07477	PRSS1	TRY1_HUMAN Serine protease 1	-0.104	0.21	-0.372	-0.232	0.195	0.291	-0.173	0.431	0.431	unchanged
P07510	CHRNG	ACHG_HUMAN Acetylcholine receptor subunit gamma			-0.301	0.45	0.112	-0.267	-0.399	0.298	0.298	unchanged
O00244	ATOX1	ATOX1_HUMAN Copper transport protein ATOX1	0.06	0.032	0.007	-0.01	-0.049	-0.053	0.07	0.102	0.102	unchanged
P07602	PSAP	SAP_HUMAN Prosaposin	0.021	0.048	0.009	-0.063	-0.021	-0.006	0.056	0.174	0.174	unchanged
P07686	HEXB	HEXB_HUMAN Beta-hexosaminidase subunit beta	-0.087	0.018	-0.021	-0.007	0.031	0.051	-0.055	0.257	0.257	unchanged
P07711	CTSL	CATL1_HUMAN Procathepsin L	0.152	-0.266	-0.063	0.184	-0.015	-0.005	-0.114	0.393	0.393	unchanged
P07737	PFN1	PROF1_HUMAN Profilin-1	-0.011	-0.007	-0.032	0.03	0.018	-0.012	-0.029	0.428	0.428	unchanged
P07738	BPGM	PMGE_HUMAN Bisphosphoglycerate mutase	0.196	0.193	-0.234	-0.337	-0.097	0.266	0.108	0.608	0.608	unchanged
P07741	APRT	APT_HUMAN Adenine phosphoribosyltransferase	0.04	0.048	0.073	-0.037	-0.07	-0.067	0.112	0.0184	0.0184	unchanged
P07814	EPRS1	SYEP_HUMAN Bifunctional glutamate/proline--tRNA ligase	-0.003	-0.002	-0.03	-0.012	0.01	0.022	-0.018	0.602	0.602	unchanged
P07858	CTSB	CATB_HUMAN Cathepsin B	-0.097	-0.027	0.058	0.045	-0.042	0.05	-0.04	0.508	0.508	unchanged
P07900	HSP90AA1	HS90A_HUMAN Heat shock protein HSP 90-alpha	0.008	-0.016	-0.017	0.007	0.009	-0.004	-0.012	0.714	0.714	unchanged
P07902	GALT	GALT_HUMAN Galactose-1-phosphate uridylyltransferase	0.372	-0.141	-0.199	-0.099	0.006	0.047	0.026	0.88	0.88	unchanged
O00255	MEN1	MEN1_HUMAN Menin	0.03	0.112	0.01	0.132	-0.223	-0.075	0.106	0.326	0.326	unchanged
P07910	HNRNPC	HNRPC_HUMAN Heterogeneous nuclear ribonucleoproteins C1/C2	0	-0.013	-0.02	0.029	-0.007	-0.002	-0.018	0.612	0.612	unchanged
P07919	UQCRH	QCR6_HUMAN Cytochrome b-c1 complex subunit 6, mitochondrial	-0.034	0.057	-0.013	-0.157	0.066	0.068	0.011	0.889	0.889	unchanged
P07942	LAMB1	LAMB1_HUMAN Laminin subunit beta-1	0.112	-0.057	0.111	-0.034	-0.087	-0.06	0.116	0.104	0.104	unchanged
P07947	YES1	YES_HUMAN Tyrosine-protein kinase Yes	-0.015	0.246	-0.039	-0.079	-0.007	-0.12	0.133	0.194	0.194	unchanged
P07948	LYN	LYN_HUMAN Tyrosine-protein kinase Lyn	0.16	0.178	-0.121	-0.089	-0.003	-0.139	0.149	0.175	0.175	unchanged
P07951	TPM2	TPM2_HUMAN Tropomyosin beta chain	-0.52	0.261	-0.363	0.476		0.137	-0.514	0.134	0.134	unchanged
P07954	FH	FUMH_HUMAN Fumarate hydratase, mitochondrial	-0.015	-0.008	0.001	0.007	0.004	-0.003	-0.01	0.762	0.762	unchanged
P07992	ERCC1	ERCC1_HUMAN DNA excision repair protein ERCC-1	0.038	-0.012	-0.097	-0.516	0.459	0.115	-0.043	0.87	0.87	unchanged
P07996	THBS1	TSP1_HUMAN Thrombospondin-1	-0.045	-0.131	-0.056	0.054	0.127	0.038	-0.15	0.0192	0.0192	unchanged
P08047	SP1	SP1_HUMAN Transcription factor Sp1	0.199	-0.079	0.451	-0.151	-0.161	-0.273	0.385	0.0374	0.0374	up-regulated
O00257	CBX4	CBX4_HUMAN E3 SUMO-protein ligase CBX4	0.222	-0.083	-0.101	0.108	-0.199	0.039	0.03	0.819	0.819	unchanged
P08048	ZFY	ZFY_HUMAN Zinc finger Y-chromosomal protein		-0.449	0.157	0.116	0.198	-0.031	-0.24	0.3	0.3	unchanged
P08069	IGF1R	IGF1R_HUMAN Insulin-like growth factor 1 receptor	0.279	-0.187	0.216	0.077	-0.142	-0.257	0.21	0.23	0.23	unchanged
P08133	ANXA6	ANXA6_HUMAN Annexin A6	0.041	0.054	0.045	-0.039	-0.061	-0.053	0.098	0.0249	0.0249	unchanged
P08134	RHOC	RHOC_HUMAN Rho-related GTP-binding protein RhoC	0.052	-0.01	0.119	-0.074	-0.133	0.033	0.112	0.124	0.124	unchanged
P08174	CD55	DAF_HUMAN Complement decay-accelerating factor	-0.024	0.014	0.049	-0.161	0.019	0.09	0.03	0.697	0.697	unchanged
P08195	SLC3A2	4F2_HUMAN Amino acid transporter heavy chain SLC3A2	0	0.026	0.013	-0.009	-0.03	-0.013	0.03	0.385	0.385	unchanged
P08236	GUSB	BGLR_HUMAN Beta-glucuronidase	-0.066	-0.093	-0.191	0.129	0.056	0.151	-0.229	0.00575	0.00575	unchanged
P08237	PFKM	PFKAM_HUMAN ATP-dependent 6-phosphofructokinase, muscle type	0.083	0.013	0.154	-0.02	-0.079	-0.164	0.171	0.0316	0.0316	unchanged
P08238	HSP90AB1	HS90B_HUMAN Heat shock protein HSP 90-beta	-0.01	0.005	-0.002	-0.009	0.002	0.001	0	0.992	0.992	unchanged
P08240	SRPRA	SRPRA_HUMAN Signal recognition particle receptor subunit alpha	-0.044	-0.005	0.003	-0.009	0.04	0.001	-0.026	0.498	0.498	unchanged
O00258	GET1	GET1_HUMAN Guided entry of tail-anchored proteins factor 1	-0.132	0.115	-0.034	0.256	-0.115	-0.103	-0.03	0.823	0.823	unchanged
P08243	ASNS	ASNS_HUMAN Asparagine synthetase [glutamine-hydrolyzing]	-0.003	0.033	0.032	-0.036	-0.004	-0.035	0.046	0.231	0.231	unchanged
P08247	SYP	SYPH_HUMAN Synaptophysin	-0.02	-0.232	-0.126	0.057	0.149	0.158	-0.247	0.0128	0.0128	unchanged
P08254	MMP3	MMP3_HUMAN Stromelysin-1	-0.191	0.034	-0.231	-0.253	0.354	0.273	-0.254	0.218	0.218	unchanged
P08397	HMBS	HEM3_HUMAN Porphobilinogen deaminase	-0.136	-0.19	0.001	0.095	0.043	0.173	-0.212	0.0223	0.0223	unchanged
P08473	MME	NEP_HUMAN Neprilysin	-0.094	-0.039	0.059	0.069	-0.024	0.014	-0.044	0.453	0.453	unchanged
P08559	PDHA1	ODPA_HUMAN Pyruvate dehydrogenase E1 component subunit alpha, somatic form, mitochondrial	0.028	0.044	0.013	-0.07	-0.035	0.007	0.061	0.159	0.159	unchanged
P08571	CD14	CD14_HUMAN Monocyte differentiation antigen CD14	0.553	-0.299	-0.086	-0.303	-0.513	0.634	0.117	0.769	0.769	unchanged
P08572	COL4A2	CO4A2_HUMAN Collagen alpha-2(IV) chain	0.109	0.141	0.048	-0.264	0.043	-0.09	0.203	0.0616	0.0616	unchanged
P08574	CYC1	CY1_HUMAN Cytochrome c1, heme protein, mitochondrial	-0.013	-0.028	0.045	-0.093	0.037	0.038	0.007	0.894	0.894	unchanged
P08579	SNRPB2	RU2B_HUMAN U2 small nuclear ribonucleoprotein B''	-0.024	0.067	-0.059	0.083	-0.025	-0.056	-0.006	0.921	0.921	unchanged
O00264	PGRMC1	PGRC1_HUMAN Membrane-associated progesterone receptor component 1	0.071	-0.101	0.057	0.059	-0.032	-0.067	0.022	0.746	0.746	unchanged
P08581	MET	MET_HUMAN Hepatocyte growth factor receptor	0.033	0.102	0.099	-0.025	-0.12	-0.104	0.161	0.0136	0.0136	unchanged
P08582	MELTF	TRFM_HUMAN Melanotransferrin	0.023	0.031	-0.118	0.025	-0.015	0.041	-0.038	0.507	0.507	unchanged
P08590	MYL3	MYL3_HUMAN Myosin light chain 3	0.065	0.356	-0.313	-0.076	-0.047	0.002	0.076	0.674	0.674	unchanged
P08621	SNRNP70	RU17_HUMAN U1 small nuclear ribonucleoprotein 70 kDa	-0.035	-0.029	-0.05	0.057	0.068	-0.025	-0.071	0.134	0.134	unchanged
P08648	ITGA5	ITA5_HUMAN Integrin alpha-5	0.113	0.09	0.163	-0.115	-0.103	-0.161	0.248	0.00113	0.00113	unchanged
P08651	NFIC	NFIC_HUMAN Nuclear factor 1 C-type	-0.119	0.001	0.039	0.03	0.03	0.005	-0.048	0.396	0.396	unchanged
P08670	VIM	VIME_HUMAN Vimentin	-0.021	-0.012	-0.031	0.011	0.029	0.011	-0.038	0.278	0.278	unchanged
P08708	RPS17	RS17_HUMAN Small ribosomal subunit protein eS17	-0.004	0.04	0.067	-0.074	-0.019	-0.024	0.073	0.114	0.114	unchanged
P08729	KRT7	K2C7_HUMAN Keratin, type II cytoskeletal 7	-0.027	-0.012	-0.034	0.007	0.015	0.036	-0.044	0.231	0.231	unchanged
O00267	SUPT5H	SPT5H_HUMAN Transcription elongation factor SPT5	-0.022	-0.085	0.003	0.035	0.026	0.03	-0.065	0.148	0.148	unchanged
P08754	GNAI3	GNAI3_HUMAN Guanine nucleotide-binding protein G(i) subunit alpha-3	0.08	0.234	-0.042	-0.146	-0.119	-0.02	0.186	0.0709	0.0709	unchanged
P08758	ANXA5	ANXA5_HUMAN Annexin A5	0.135	0.072	0.101	-0.124	-0.096	-0.102	0.21	0.00156	0.00156	unchanged
P08865	RPSA	RSSA_HUMAN Small ribosomal subunit protein uS2	-0.024	-0.032	-0.012	0.001	0.05	0.003	-0.041	0.285	0.285	unchanged
P08962	CD63	CD63_HUMAN CD63 antigen	0.052	-0.073	0.202	-0.009	-0.11	-0.076	0.125	0.172	0.172	unchanged
P09001	MRPL3	RM03_HUMAN Large ribosomal subunit protein uL3m	0.03	-0.031	-0.009	0.087	-0.01	-0.081	-0.002	0.972	0.972	unchanged
P09012	SNRPA	SNRPA_HUMAN U1 small nuclear ribonucleoprotein A	-0.071	-0.046	-0.062	0.017	0.134	0.015	-0.115	0.0528	0.0528	unchanged
P09038	FGF2	FGF2_HUMAN Fibroblast growth factor 2	0.147	-0.072	0.05	-0.123	-0.161	0.145	0.088	0.435	0.435	unchanged
P09104	ENO2	ENOG_HUMAN Gamma-enolase	0.048	0.162	0.081	-0.186	-0.045	-0.073	0.198	0.0154	0.0154	unchanged
P09110	ACAA1	THIK_HUMAN 3-ketoacyl-CoA thiolase, peroxisomal	-0.089	0.097	0.058	-0.024	-0.083	0.028	0.048	0.483	0.483	unchanged
P09132	SRP19	SRP19_HUMAN Signal recognition particle 19 kDa protein	0.028	-0.061	0.035	-0.024	-0.079	0.087	0.006	0.922	0.922	unchanged
O00268	TAF4	TAF4_HUMAN Transcription initiation factor TFIID subunit 4	0.186	-0.032	0.078	-0.088	-0.141	-0.016	0.159	0.0688	0.0688	unchanged
P09211	GSTP1	GSTP1_HUMAN Glutathione S-transferase P	0.062	0.079	0.017	-0.081	-0.069	-0.024	0.111	0.0305	0.0305	unchanged
P09234	SNRPC	RU1C_HUMAN U1 small nuclear ribonucleoprotein C	-0.151	-0.348	-0.118	0.17	0.168	0.265	-0.407	0.00229	0.00229	down-regulated
P09341	CXCL1	GROA_HUMAN Growth-regulated alpha protein	-0.223	0.096	0.013	-0.069	0.332	-0.162	-0.072	0.668	0.668	unchanged
P09382	LGALS1	LEG1_HUMAN Galectin-1	0.007	0.008	0.007	-0.015	0.006	-0.026	0.019	0.577	0.577	unchanged
P09417	QDPR	DHPR_HUMAN Dihydropteridine reductase	0.051	0.085	0.046	-0.108	-0.044	-0.044	0.126	0.0182	0.0182	unchanged
P09429	HMGB1	HMGB1_HUMAN High mobility group protein B1	-0.095	0.015	-0.03	0.052	0.009	0.036	-0.069	0.165	0.165	unchanged
P09493	TPM1	TPM1_HUMAN Tropomyosin alpha-1 chain	-0.066	-0.056	-0.008	0.046	0.024	0.046	-0.082	0.0637	0.0637	unchanged
P09496	CLTA	CLCA_HUMAN Clathrin light chain A	0.025	-0.179	-0.098	0.041	0.042	0.155	-0.163	0.0588	0.0588	unchanged
P09497	CLTB	CLCB_HUMAN Clathrin light chain B	-0.092	0.038	-0.09	0.007	0.096	0.027	-0.091	0.146	0.146	unchanged
P09525	ANXA4	ANXA4_HUMAN Annexin A4	0.054	0.045	0.096	-0.073	-0.03	-0.105	0.134	0.0159	0.0159	unchanged
O00273	DFFA	DFFA_HUMAN DNA fragmentation factor subunit alpha	0.048	0.014	-0.022	-0.056	-0.044	0.047	0.031	0.522	0.522	unchanged
P09543	CNP	CN37_HUMAN 2',3'-cyclic-nucleotide 3'-phosphodiesterase	0.046	-0.015	-0.024	-0.007	0	-0.014	0.009	0.808	0.808	unchanged
P09601	HMOX1	HMOX1_HUMAN Heme oxygenase 1	0.304	0.319	0.367	-0.295	-0.416	-0.291	0.664	2.62E-05	2.62E-05	up-regulated
P09622	DLD	DLDH_HUMAN Dihydrolipoyl dehydrogenase, mitochondrial	-0.01	0.04	0.02	-0.091	-0.006	0.032	0.038	0.439	0.439	unchanged
P09651	HNRNPA1	ROA1_HUMAN Heterogeneous nuclear ribonucleoprotein A1	-0.017	0.005	0.02	-0.018	-0.016	0.012	0.01	0.776	0.776	unchanged
P09661	SNRPA1	RU2A_HUMAN U2 small nuclear ribonucleoprotein A'	-0.047	-0.057	-0.05	0.068	0.018	0.055	-0.098	0.0304	0.0304	unchanged
P09874	PARP1	PARP1_HUMAN Poly [ADP-ribose] polymerase 1	-0.005	-0.021	-0.014	0.018	-0.003	0.011	-0.022	0.516	0.516	unchanged
P09884	POLA1	DPOLA_HUMAN DNA polymerase alpha catalytic subunit	0.072	-0.048	-0.123	0.121	0.012	-0.048	-0.061	0.431	0.431	unchanged
P09960	LTA4H	LKHA4_HUMAN Leukotriene A-4 hydrolase	-0.024	0.009	-0.011	-0.011	0.028	-0.004	-0.013	0.714	0.714	unchanged
P09972	ALDOC	ALDOC_HUMAN Fructose-bisphosphate aldolase C	0.071	0.004	-0.075	0.073	-0.062	-0.026	0.005	0.936	0.936	unchanged
P0C0S5	H2AZ1	H2AZ_HUMAN Histone H2A.Z	-0.063	-0.031	-0.019	-0.051	0.112	0.038	-0.071	0.232	0.232	unchanged
O00287	RFXAP	RFXAP_HUMAN Regulatory factor X-associated protein	-0.248	-0.816	0.348	-0.096	-0.157	0.955	-0.473	0.316	0.316	unchanged
P0C5J1	FAM86B2	F86B2_HUMAN Putative protein N-methyltransferase FAM86B2	-0.295	0.402	-0.028	0.427	-0.487	-0.032	0.057	0.851	0.851	unchanged
P0C5Z0	H2AB2	H2AB2_HUMAN Histone H2A-Bbd type 2/3	0.03	-0.079	-0.123	0.264	0.138	-0.244	-0.11	0.469	0.469	unchanged
P0C7P0	CISD3	CISD3_HUMAN CDGSH iron-sulfur domain-containing protein 3, mitochondrial	0.19	0.082	0.011	-0.072	-0.13	-0.094	0.193	0.017	0.017	unchanged
P0C7T5	ATXN1L	ATX1L_HUMAN Ataxin-1-like	0.053	-0.443	0.128	0.16	0.329	-0.241	-0.17	0.463	0.463	unchanged
P0C870	JMJD7	JMJD7_HUMAN Bifunctional peptidase and (3S)-lysyl hydroxylase JMJD7	-0.015	-0.515	0.17	0.113		0.238	-0.296	0.256	0.256	unchanged
P0CAP2	POLR2M	GRL1A_HUMAN DNA-directed RNA polymerase II subunit GRINL1A	0.267	-0.055	-0.191	0.426	0.369	-0.83	0.019	0.962	0.962	unchanged
P0CG12	DERPC	DERPC_HUMAN Decreased expression in renal and prostate cancer protein	-0.105	-0.031	-0.052	-0.025	0.161	0.039	-0.121	0.0941	0.0941	unchanged
P0CG13	CHTF8	CTF8_HUMAN Chromosome transmission fidelity protein 8 homolog	-0.316	-0.319	0.18	0.158	-0.022	0.305	-0.299	0.132	0.132	unchanged
P0CG29	GSTT2	GST2_HUMAN Glutathione S-transferase theta-2	-0.281	0.006	0.111	0.105	0.131	-0.085	-0.105	0.423	0.423	unchanged
P0CG31	ZNF286B	Z286B_HUMAN Putative zinc finger protein 286B	-0.17	0.064	-0.003	0.027	0.281	-0.212	-0.068	0.646	0.646	unchanged
A0PJW6	TMEM223	TM223_HUMAN Transmembrane protein 223	0.129	0.019	-0.094	-0.04	0.165	-0.193	0.041	0.726	0.726	unchanged
O00291	HIP1	HIP1_HUMAN Huntingtin-interacting protein 1	0.03	-0.024	0.238	-0.052	-0.049	-0.157	0.167	0.092	0.092	unchanged
P0CG38	POTEI	POTEI_HUMAN POTE ankyrin domain family member I	-0.082	-0.008	-0.133	0.029	0.02	0.16	-0.144	0.0551	0.0551	unchanged
P0DI81	TRAPPC2	TPC2A_HUMAN Trafficking protein particle complex subunit 2	-0.11	0.16	0.067	-0.034	-0.297	0.201	0.082	0.594	0.594	unchanged
P0DI83	RAB34	NARR_HUMAN Ras-related protein Rab-34, isoform NARR	0.459		0.72	0.5	-0.456	-1.234	0.986	0.139	0.139	unchanged
P0DMU7	CT45A6	CT456_HUMAN Cancer/testis antigen family 45 member A6	0.118	0.264	-0.066	-0.04	-0.05	-0.239	0.215	0.0908	0.0908	unchanged
P0DMV8	HSPA1A	HS71A_HUMAN Heat shock 70 kDa protein 1A	-0.031	-0.018	-0.021	0.013	0.026	0.017	-0.042	0.234	0.234	unchanged
P0DP23	CALM1	CALM1_HUMAN Calmodulin-1	0.053	0.048	0.025	-0.054	-0.036	-0.049	0.088	0.0377	0.0377	unchanged
P0DP91	ERCC6	ERPG3_HUMAN Chimeric ERCC6-PGBD3 protein	-0.104	-0.103	0.325	0.053	0.115	-0.3	0.083	0.642	0.642	unchanged
P0DPB5	POLR1D	RPC22_HUMAN Protein POLR1D, isoform 2	-0.036	-0.135	-0.075	0.206	-0.028	0.054	-0.159	0.0723	0.0723	unchanged
P0DPB6	POLR1D	RPAC2_HUMAN DNA-directed RNA polymerases I and III subunit RPAC2	-0.295	-0.029	0.119	-0.013	0.047	0.157	-0.132	0.309	0.309	unchanged
O00299	CLIC1	CLIC1_HUMAN Chloride intracellular channel protein 1	-0.01	-0.013	0.023	-0.015	0.003	-0.003	0.005	0.885	0.885	unchanged
P0DPD7	EEF1AKMT4	EFMT4_HUMAN EEF1A lysine methyltransferase 4	-0.007	-0.317	-0.065	0.118	0.009	0.248	-0.255	0.0586	0.0586	unchanged
P0DPH7	TUBA3C	TBA3C_HUMAN Tubulin alpha-3C chain	0.197	0.327	0.318	-0.118	-0.303	-0.435	0.566	0.00134	0.00134	up-regulated
P0DPI2	GATD3	GAL3A_HUMAN Glutamine amidotransferase-like class 1 domain-containing protein 3, mitochondrial	0.043	0.07	0.008	-0.058	-0.139	0.062	0.085	0.218	0.218	unchanged
P0DTL6	ZFTRAF1	ZTRF1_HUMAN Zinc finger TRAF-type-containing protein 1	0.168	0.126	-0.088	-0.176	-0.017	-0.027	0.142	0.161	0.161	unchanged
P10109	FDX1	ADX_HUMAN Adrenodoxin, mitochondrial	-0.254	0.224	-0.092	0.081	0.186	-0.157	-0.077	0.633	0.633	unchanged
P10114	RAP2A	RAP2A_HUMAN Ras-related protein Rap-2a	0.052	-0.203	0.344	-0.05	-0.327	0.171	0.133	0.508	0.508	unchanged
P10155	RO60	RO60_HUMAN RNA-binding protein RO60	0.027	-0.048	0.087	-0.003	0.011	-0.087	0.048	0.4	0.4	unchanged
P10176	COX8A	COX8A_HUMAN Cytochrome c oxidase subunit 8A, mitochondrial		-0.166	-0.317	0.005	0.295	0.174	-0.399	0.0183	0.0183	down-regulated
P10244	MYBL2	MYBB_HUMAN Myb-related protein B	0.721	-0.382	0.232	-0.076	-0.341	-0.168	0.385	0.232	0.232	unchanged
P10253	GAA	LYAG_HUMAN Lysosomal alpha-glucosidase	-0.241	-0.022	0.076	0.141	0.095	-0.063	-0.12	0.288	0.288	unchanged
O00303	EIF3F	EIF3F_HUMAN Eukaryotic translation initiation factor 3 subunit F	-0.05	-0.024	-0.023	-0.008	0.011	0.081	-0.06	0.184	0.184	unchanged
P10301	RRAS	RRAS_HUMAN Ras-related protein R-Ras	-0.056	0.059	0.025	-0.012	0.014	-0.045	0.024	0.622	0.622	unchanged
P10321	HLA-C	HLAC_HUMAN HLA class I histocompatibility antigen, C alpha chain	0.019	0.107	0.165	-0.043	-0.089	-0.173	0.199	0.017	0.017	unchanged
P10398	ARAF	ARAF_HUMAN Serine/threonine-protein kinase A-Raf	0.059	-0.064	-0.026	0.037	-0.039	0.018	-0.016	0.758	0.758	unchanged
P10412	H1-4	H14_HUMAN Histone H1.4	-0.047	-0.029	-0.022	0.079	0.011	-0.006	-0.061	0.175	0.175	unchanged
P10415	BCL2	BCL2_HUMAN Apoptosis regulator Bcl-2	-0.214	0.648	0.519	-0.938	-0.479	0.449	0.64	0.187	0.187	unchanged
P10515	DLAT	ODP2_HUMAN Dihydrolipoyllysine-residue acetyltransferase component of pyruvate dehydrogenase complex, mitochondrial	-0.021	-0.03	0.028	0.001	0.058	-0.048	-0.011	0.805	0.805	unchanged
P10586	PTPRF	PTPRF_HUMAN Receptor-type tyrosine-protein phosphatase F	0.041	0.087	0.044	-0.067	-0.096	-0.022	0.119	0.0244	0.0244	unchanged
P10588	NR2F6	NR2F6_HUMAN Nuclear receptor subfamily 2 group F member 6	-0.226	-0.232	0.107	0.231	-0.302	0.409	-0.23	0.323	0.323	unchanged
P10599	TXN	THIO_HUMAN Thioredoxin	0.024	0.07	0.007	-0.065	-0.061	0.01	0.072	0.133	0.133	unchanged
P10606	COX5B	COX5B_HUMAN Cytochrome c oxidase subunit 5B, mitochondrial	0.047	-0.019	-0.051	0.005	0.016	-0.012	-0.011	0.801	0.801	unchanged
O00308	WWP2	WWP2_HUMAN NEDD4-like E3 ubiquitin-protein ligase WWP2	0.085	0.19	-0.128	-0.001	0.063	-0.223	0.103	0.408	0.408	unchanged
P10619	CTSA	PPGB_HUMAN Lysosomal protective protein	0.015	0.022	-0.026	-0.086	0.202	-0.141	0.012	0.907	0.907	unchanged
P10620	MGST1	MGST1_HUMAN Microsomal glutathione S-transferase 1	0.101	0.202	0.296	-0.235	-0.265	-0.114	0.404	0.00176	0.00176	up-regulated
P10644	PRKAR1A	KAP0_HUMAN cAMP-dependent protein kinase type I-alpha regulatory subunit	-0.17	-0.03	-0.106	0.058	0.102	0.132	-0.199	0.00932	0.00932	unchanged
P10646	TFPI	TFPI1_HUMAN Tissue factor pathway inhibitor	-0.119	0.068	0.105	-0.086	0.257	-0.239	0.041	0.788	0.788	unchanged
P10746	UROS	HEM4_HUMAN Uroporphyrinogen-III synthase	0.132	-0.021	-0.419	0.236	0.234	-0.176	-0.201	0.33	0.33	unchanged
P10768	ESD	ESTD_HUMAN S-formylglutathione hydrolase	0.006	0.058	0.095	-0.057	-0.06	-0.054	0.11	0.0319	0.0319	unchanged
P10809	HSPD1	CH60_HUMAN 60 kDa heat shock protein, mitochondrial	-0.017	0.005	0.049	-0.011	-0.007	-0.033	0.029	0.449	0.449	unchanged
P10909	CLU	CLUS_HUMAN Clusterin	0.335	-0.241	0.075	-0.218	-0.544	0.58	0.117	0.732	0.732	unchanged
P11021	HSPA5	BIP_HUMAN Endoplasmic reticulum chaperone BiP	0.016	-0.003	0.022	-0.01	-0.019	-0.021	0.028	0.411	0.411	unchanged
P11047	LAMC1	LAMC1_HUMAN Laminin subunit gamma-1	0.152	-0.061	-0.044	-0.167	-0.013	0.119	0.036	0.727	0.727	unchanged
O00311	CDC7	CDC7_HUMAN Cell division cycle 7-related protein kinase	-0.205	-0.148	0.095	-0.061	0.078	0.228	-0.168	0.19	0.19	unchanged
P11117	ACP2	PPAL_HUMAN Lysosomal acid phosphatase	0.015	0.031	0.038	-0.052	-0.04	-0.006	0.061	0.128	0.128	unchanged
P11142	HSPA8	HSP7C_HUMAN Heat shock cognate 71 kDa protein	-0.059	-0.057	-0.057	0.044	0.048	0.067	-0.111	0.0153	0.0153	unchanged
P11166	SLC2A1	GTR1_HUMAN Solute carrier family 2, facilitated glucose transporter member 1	-0.12	0.054	-0.133	0.057	0.055	0.072	-0.128	0.0861	0.0861	unchanged
P11171	EPB41	EPB41_HUMAN Protein 4.1	0.062	0.02	0.001	0.052	-0.171	0.021	0.06	0.423	0.423	unchanged
P11172	UMPS	UMPS_HUMAN Uridine 5'-monophosphate synthase	-0.03	0.044	0.062	-0.034	-0.009	-0.047	0.055	0.227	0.227	unchanged
P11177	PDHB	ODPB_HUMAN Pyruvate dehydrogenase E1 component subunit beta, mitochondrial	-0.01	-0.021	0.011	-0.012	-0.015	0.033	-0.009	0.812	0.812	unchanged
P11182	DBT	ODB2_HUMAN Lipoamide acyltransferase component of branched-chain alpha-keto acid dehydrogenase complex, mitochondrial	-0.193	-0.05	0.039	-0.017	0.023	0.184	-0.131	0.178	0.178	unchanged
P11216	PYGB	PYGB_HUMAN Glycogen phosphorylase, brain form	0	0.014	-0.033	-0.006	-0.006	0.017	-0.008	0.822	0.822	unchanged
P11233	RALA	RALA_HUMAN Ras-related protein Ral-A	0.146	-0.083	-0.081	-0.04	0.108	-0.063	-0.008	0.932	0.932	unchanged
P11234	RALB	RALB_HUMAN Ras-related protein Ral-B	0.041	0.021	0.033	-0.055	-0.024	-0.029	0.068	0.0877	0.0877	unchanged
O00329	PIK3CD	PK3CD_HUMAN Phosphatidylinositol 4,5-bisphosphate 3-kinase catalytic subunit delta isoform	-0.105	0.067	0.003	0.029	-0.163	0.156	-0.019	0.851	0.851	unchanged
P11274	BCR	BCR_HUMAN Breakpoint cluster region protein	0.283	-0.144	0.103	-0.091	-0.275	0.11	0.166	0.307	0.307	unchanged
P11279	LAMP1	LAMP1_HUMAN Lysosome-associated membrane glycoprotein 1	-0.006	0.015	0.061	-0.027	-0.059	0.002	0.051	0.236	0.236	unchanged
P11310	ACADM	ACADM_HUMAN Medium-chain specific acyl-CoA dehydrogenase, mitochondrial	-0.04	0.063	-0.032	0.032	-0.032	-0.005	-0.001	0.977	0.977	unchanged
P11387	TOP1	TOP1_HUMAN DNA topoisomerase 1	-0.077	-0.017	-0.009	0.02	0.025	0.045	-0.064	0.136	0.136	unchanged
P11388	TOP2A	TOP2A_HUMAN DNA topoisomerase 2-alpha	-0.079	-0.066	-0.084	0.066	0.057	0.093	-0.148	0.00522	0.00522	unchanged
P11413	G6PD	G6PD_HUMAN Glucose-6-phosphate 1-dehydrogenase	0.032	0.056	0.047	-0.047	-0.041	-0.06	0.094	0.0291	0.0291	unchanged
P11441	UBL4A	UBL4A_HUMAN Ubiquitin-like protein 4A	-0.03	0.023	0.04	-0.066	-0.006	0.026	0.026	0.564	0.564	unchanged
P11473	VDR	VDR_HUMAN Vitamin D3 receptor	-0.006	0.291	0.045	-0.583		0.245	0.279	0.367	0.367	unchanged
P11474	ESRRA	ERR1_HUMAN Steroid hormone receptor ERR1	-0.641	0.208	0.344	0.009	0.418	-0.352	-0.055	0.875	0.875	unchanged
P11498	PC	PYC_HUMAN Pyruvate carboxylase, mitochondrial	-0.017	0.015	-0.089	0.022	0.039	0.017	-0.056	0.226	0.226	unchanged
O00330	PDHX	ODPX_HUMAN Pyruvate dehydrogenase protein X component, mitochondrial	0.018	0.031	0.08	-0.061	-0.065	-0.017	0.091	0.0567	0.0567	unchanged
P11532	DMD	DMD_HUMAN Dystrophin	-0.04	0.019	0.085	-0.065	-0.036	0.024	0.047	0.383	0.383	unchanged
P11586	MTHFD1	C1TC_HUMAN C-1-tetrahydrofolate synthase, cytoplasmic	-0.021	-0.005	-0.037	0	0.048	0.001	-0.037	0.329	0.329	unchanged
P11717	IGF2R	MPRI_HUMAN Cation-independent mannose-6-phosphate receptor	0.057	0.121	0.057	-0.07	-0.079	-0.101	0.162	0.0061	0.0061	unchanged
P11766	ADH5	ADHX_HUMAN Alcohol dehydrogenase class-3	-0.006	-0.01	0.051	-0.025	-0.011	-0.012	0.028	0.469	0.469	unchanged
P11802	CDK4	CDK4_HUMAN Cyclin-dependent kinase 4	0.001	0.048	0.051	-0.112	-0.013	0.012	0.071	0.189	0.189	unchanged
P11908	PRPS2	PRPS2_HUMAN Ribose-phosphate pyrophosphokinase 2	-0.032	0.028	0.019	0.04	-0.023	-0.046	0.015	0.737	0.737	unchanged
P11940	PABPC1	PABP1_HUMAN Polyadenylate-binding protein 1	-0.017	-0.024	-0.094	0.013	0.037	0.071	-0.085	0.0839	0.0839	unchanged
P12004	PCNA	PCNA_HUMAN Proliferating cell nuclear antigen	-0.034	0.012	-0.006	0.007	0.005	0.002	-0.014	0.688	0.688	unchanged
P12081	HARS1	HARS1_HUMAN Histidine--tRNA ligase, cytoplasmic	-0.005	0.011	-0.003	0.002	0.004	-0.022	0.006	0.851	0.851	unchanged
P12109	COL6A1	CO6A1_HUMAN Collagen alpha-1(VI) chain	-0.116	0.074	0.062	0.092	-0.241	0.115	0.018	0.883	0.883	unchanged
O00391	QSOX1	QSOX1_HUMAN Sulfhydryl oxidase 1	0.034	0.41	-0.024	0.138	-0.12	-0.451	0.284	0.193	0.193	unchanged
P12110	COL6A2	CO6A2_HUMAN Collagen alpha-2(VI) chain	0.141	-0.092	0.289	-0.348	0.059	-0.063	0.23	0.17	0.17	unchanged
P12111	COL6A3	CO6A3_HUMAN Collagen alpha-3(VI) chain	0.773	-0.823	-0.351		0.238	0.153	-0.329	0.551	0.551	unchanged
P12235	SLC25A4	ADT1_HUMAN ADP/ATP translocase 1	0.019	0.043	-0.017	-0.074	0.006	0.009	0.035	0.441	0.441	unchanged
P12236	SLC25A6	ADT3_HUMAN ADP/ATP translocase 3	-0.011	0.04	0.077	-0.088	0.134	-0.164	0.075	0.423	0.423	unchanged
P12259	F5	FA5_HUMAN Coagulation factor V	0.189	0.134	0.373	-0.393	-0.128	-0.187	0.468	0.00425	0.00425	up-regulated
P12268	IMPDH2	IMDH2_HUMAN Inosine-5'-monophosphate dehydrogenase 2	-0.059	0.041	-0.074	0	0.032	0.047	-0.057	0.263	0.263	unchanged
P12270	TPR	TPR_HUMAN Nucleoprotein TPR	-0.007	-0.048	-0.029	0.066	0.015	-0.01	-0.052	0.227	0.227	unchanged
P12277	CKB	KCRB_HUMAN Creatine kinase B-type	0.361	0.253	0.233	-0.243	-0.381	-0.237	0.569	0.000172	0.000172	up-regulated
P12429	ANXA3	ANXA3_HUMAN Annexin A3	0.057	0.009	0.015	-0.004	-0.023	-0.068	0.059	0.174	0.174	unchanged
P12694	BCKDHA	ODBA_HUMAN 2-oxoisovalerate dehydrogenase subunit alpha, mitochondrial	-0.166	0.022	0.053	-0.001	0.129	-0.05	-0.056	0.517	0.517	unchanged
O00399	DCTN6	DCTN6_HUMAN Dynactin subunit 6	-0.161	-0.065	-0.008	0.027	0.049	0.145	-0.152	0.0458	0.0458	unchanged
P12814	ACTN1	ACTN1_HUMAN Alpha-actinin-1	-0.013	0.008	-0.027	0	0.005	0.013	-0.017	0.627	0.627	unchanged
P12931	SRC	SRC_HUMAN Proto-oncogene tyrosine-protein kinase Src	0.084	0.025	-0.005	-0.01	-0.017	-0.091	0.074	0.153	0.153	unchanged
P12955	PEPD	PEPD_HUMAN Xaa-Pro dipeptidase	0.022	-0.01	0.036	-0.025	-0.016	-0.022	0.037	0.312	0.312	unchanged
P12956	XRCC6	XRCC6_HUMAN X-ray repair cross-complementing protein 6	-0.021	-0.006	0.018	-0.007	-0.01	0.013	-0.002	0.962	0.962	unchanged
P13010	XRCC5	XRCC5_HUMAN X-ray repair cross-complementing protein 5	0.055	0.006	0.039	-0.039	-0.045	-0.03	0.071	0.0834	0.0834	unchanged
P13051	UNG	UNG_HUMAN Uracil-DNA glycosylase	-0.177	-0.295	-0.192	0.341	0.183	0.126	-0.438	0.0013	0.0013	down-regulated
P13056	NR2C1	NR2C1_HUMAN Nuclear receptor subfamily 2 group C member 1	0.152	0.755	0.156	-0.553	-0.191	-0.333	0.713	0.0138	0.0138	up-regulated
P13073	COX4I1	COX41_HUMAN Cytochrome c oxidase subunit 4 isoform 1, mitochondrial	-0.023	-0.058	0.02	0.011	0.023	0.013	-0.036	0.369	0.369	unchanged
P13196	ALAS1	HEM1_HUMAN 5-aminolevulinate synthase, non-specific, mitochondrial	0.068	0.035	-0.279	0.026	0.024	0.113	-0.113	0.322	0.322	unchanged
P13473	LAMP2	LAMP2_HUMAN Lysosome-associated membrane glycoprotein 2	-0.023	-0.017	0.01	-0.074	0.012	0.078	-0.015	0.77	0.77	unchanged
O00400	SLC33A1	ACATN_HUMAN Acetyl-coenzyme A transporter 1	-0.233	-0.064	-0.036	0.017	0.208	0.095	-0.218	0.0357	0.0357	unchanged
P13489	RNH1	RINI_HUMAN Ribonuclease inhibitor	-0.007	-0.049	0.092	-0.028	0.002	-0.025	0.029	0.573	0.573	unchanged
P13498	CYBA	CY24A_HUMAN Cytochrome b-245 light chain	0.08	0.013	0.097	-0.072	0.032	-0.163	0.131	0.0839	0.0839	unchanged
P13637	ATP1A3	AT1A3_HUMAN Sodium/potassium-transporting ATPase subunit alpha-3	-0.11	0.223	-0.024	0.113	-0.055	-0.159	0.063	0.602	0.602	unchanged
P13639	EEF2	EF2_HUMAN Elongation factor 2	0.009	0.017	0.018	-0.025	-0.004	-0.028	0.034	0.334	0.334	unchanged
P13645	KRT10	K1C10_HUMAN Keratin, type I cytoskeletal 10	0.379	0.231	0.131	-0.309	-0.073	-0.373	0.499	0.00431	0.00431	up-regulated
P13667	PDIA4	PDIA4_HUMAN Protein disulfide-isomerase A4	0.015	0.001	0.036	-0.039	-0.005	-0.022	0.039	0.287	0.287	unchanged
P13674	P4HA1	P4HA1_HUMAN Prolyl 4-hydroxylase subunit alpha-1	0.025	0.018	-0.021	-0.011	0.016	-0.04	0.019	0.62	0.62	unchanged
P13693	TPT1	TCTP_HUMAN Translationally-controlled tumor protein	-0.069	0.004	-0.046	-0.016	0.024	0.089	-0.069	0.178	0.178	unchanged
P13716	ALAD	HEM2_HUMAN Delta-aminolevulinic acid dehydratase	0.055	-0.046	-0.074	0.153	-0.084	-0.018	-0.039	0.633	0.633	unchanged
P13726	F3	TF_HUMAN Tissue factor	0.903		-0.253	0.55	-0.05	-1.162	0.546	0.443	0.443	unchanged
A0PK00	TMEM120B	T120B_HUMAN Transmembrane protein 120B	-0.018	0.624	0.716	-0.782	0.016	-0.569	0.886	0.0255	0.0255	up-regulated
O00401	WASL	WASL_HUMAN Actin nucleation-promoting factor WASL	-0.032	-0.04	0.054	-0.011	0.042	-0.026	-0.008	0.869	0.869	unchanged
P13747	HLA-E	HLAE_HUMAN HLA class I histocompatibility antigen, alpha chain E	-0.03	0.224	0.096	0.046	-0.304	-0.045	0.198	0.142	0.142	unchanged
P13796	LCP1	PLSL_HUMAN Plastin-2	-0.356	0.173	0.054	-0.134	-0.052	0.303	-0.082	0.672	0.672	unchanged
P13797	PLS3	PLST_HUMAN Plastin-3	0.045	0.004	0.019	-0.003	-0.05	-0.028	0.05	0.208	0.208	unchanged
P13798	APEH	ACPH_HUMAN Acylamino-acid-releasing enzyme	0.034	0.061	0.063	-0.084	-0.022	-0.067	0.11	0.025	0.025	unchanged
P13804	ETFA	ETFA_HUMAN Electron transfer flavoprotein subunit alpha, mitochondrial	0.047	-0.024	0.051	-0.004	-0.056	-0.027	0.054	0.23	0.23	unchanged
P13807	GYS1	GYS1_HUMAN Glycogen [starch] synthase, muscle	0.129	0.063	-0.005	0.008	-0.031	-0.178	0.129	0.107	0.107	unchanged
P13861	PRKAR2A	KAP2_HUMAN cAMP-dependent protein kinase type II-alpha regulatory subunit	0.012	0.012	0.022	0.009	0.013	-0.081	0.035	0.428	0.428	unchanged
P13928	ANXA8	ANXA8_HUMAN Annexin A8	0.03	0.033	0.094	-0.049	-0.063	-0.059	0.109	0.0264	0.0264	unchanged
P13929	ENO3	ENOB_HUMAN Beta-enolase	-0.011	0.271	-0.312	-0.199	-0.004	0.241	-0.03	0.877	0.877	unchanged
O00410	IPO5	IPO5_HUMAN Importin-5	0.043	0.002	-0.028	-0.027	-0.013	0.01	0.016	0.688	0.688	unchanged
P13984	GTF2F2	T2FB_HUMAN General transcription factor IIF subunit 2	-0.102	-0.014	-0.019	0.049	0.031	0.042	-0.086	0.0806	0.0806	unchanged
P13987	CD59	CD59_HUMAN CD59 glycoprotein	0.07	0.149	-0.015	-0.16	-0.139	0.081	0.141	0.151	0.151	unchanged
P13994	YJU2B	YJU2B_HUMAN Probable splicing factor YJU2B	-1.406		-0.129	0.722	0.362	0.441	-1.276	0.0329	0.0329	down-regulated
P13995	MTHFD2	MTDC_HUMAN Bifunctional methylenetetrahydrofolate dehydrogenase/cyclohydrolase, mitochondrial	-0.073	-0.006	-0.01	0.044	-0.023	0.054	-0.055	0.244	0.244	unchanged
P14060	HSD3B1	3BHS1_HUMAN 3 beta-hydroxysteroid dehydrogenase/Delta 5-->4-isomerase type 1	0.221	0.802	0.456	0.085	-0.829	-0.749	0.991	0.0178	0.0178	up-regulated
P14174	MIF	MIF_HUMAN Macrophage migration inhibitory factor	-0.032	-0.007	-0.021	-0.001	0.058	-0.01	-0.036	0.371	0.371	unchanged
P14209	CD99	CD99_HUMAN CD99 antigen	0.082	-0.35	0.023	0.205	-0.006	0.033	-0.159	0.283	0.283	unchanged
P14314	PRKCSH	GLU2B_HUMAN Glucosidase 2 subunit beta	-0.017	-0.021	0.019	0.017	-0.013	0.001	-0.008	0.821	0.821	unchanged
P14316	IRF2	IRF2_HUMAN Interferon regulatory factor 2	0.599	0.265	0.367	-0.181	-0.137	-0.926	0.825	0.0164	0.0164	up-regulated
P14324	FDPS	FPPS_HUMAN Farnesyl pyrophosphate synthase	0.085	0.091	0.07	-0.076	-0.083	-0.101	0.169	0.00269	0.00269	unchanged
O00411	POLRMT	RPOM_HUMAN DNA-directed RNA polymerase, mitochondrial	0.073	0.158	0.15	-0.162	-0.094	-0.14	0.259	0.00135	0.00135	unchanged
P14373	TRIM27	TRI27_HUMAN Zinc finger protein RFP	0.016	-0.049	-0.057	-0.121	0.054	0.143	-0.055	0.5	0.5	unchanged
P14406	COX7A2	CX7A2_HUMAN Cytochrome c oxidase subunit 7A2, mitochondrial	0.171	-0.01	0.054	-0.125	-0.113	0.009	0.148	0.0732	0.0732	unchanged
P14550	AKR1A1	AK1A1_HUMAN Aldo-keto reductase family 1 member A1	0.005	0.064	-0.033	-0.047	0.034	-0.037	0.029	0.552	0.552	unchanged
P14618	PKM	KPYM_HUMAN Pyruvate kinase PKM	0.035	0.038	0.029	-0.055	-0.021	-0.039	0.072	0.071	0.071	unchanged
P14621	ACYP2	ACYP2_HUMAN Acylphosphatase-2	-0.176	-0.168	-0.023	0.248	-0.047	0.152	-0.24	0.0446	0.0446	unchanged
P14625	HSP90B1	ENPL_HUMAN Endoplasmin	0.036	0.013	0.043	-0.041	-0.05	-0.015	0.066	0.0997	0.0997	unchanged
P14635	CCNB1	CCNB1_HUMAN G2/mitotic-specific cyclin-B1	-0.053	-0.156	-0.176	0.101	0.119	0.151	-0.252	0.00245	0.00245	unchanged
P14649	MYL6B	MYL6B_HUMAN Myosin light chain 6B	-0.167	-0.109	0.16	0.046	0.064	-0.007	-0.073	0.471	0.471	unchanged
P14678	SNRPB	RSMB_HUMAN Small nuclear ribonucleoprotein-associated proteins B and B'	-0.001	-0.124	0.07	0.023	0.027	-0.009	-0.032	0.608	0.608	unchanged
P14735	IDE	IDE_HUMAN Insulin-degrading enzyme	-0.023	-0.053	-0.039	0.047	0.024	0.029	-0.072	0.0744	0.0744	unchanged
O00418	EEF2K	EF2K_HUMAN Eukaryotic elongation factor 2 kinase	0.012	-0.192	0.202	-0.071	-0.004	0.039	0.019	0.863	0.863	unchanged
P14854	COX6B1	CX6B1_HUMAN Cytochrome c oxidase subunit 6B1	-0.065	-0.108	-0.119	0.066	0.192	0.02	-0.19	0.0175	0.0175	unchanged
P14859	POU2F1	PO2F1_HUMAN POU domain, class 2, transcription factor 1	0.206	0.053	0.032	0.037	-0.058	-0.285	0.199	0.0998	0.0998	unchanged
P14866	HNRNPL	HNRPL_HUMAN Heterogeneous nuclear ribonucleoprotein L	0.004	-0.02	-0.019	0.003	0.02	-0.001	-0.019	0.579	0.579	unchanged
P14868	DARS1	SYDC_HUMAN Aspartate--tRNA ligase, cytoplasmic	0.004	0.007	0.006	-0.017	-0.009	-0.005	0.016	0.628	0.628	unchanged
P14921	ETS1	ETS1_HUMAN Protein C-ets-1	-0.226	-0.177	-0.104	0.106	0.081	0.308	-0.334	0.00598	0.00598	unchanged
P14923	JUP	PLAK_HUMAN Junction plakoglobin	0.171	0.101	0.182	-0.14	-0.156	-0.172	0.307	0.000374	0.000374	unchanged
P14927	UQCRB	QCR7_HUMAN Cytochrome b-c1 complex subunit 7	0.081	0.123	0.138	-0.04	-0.075	-0.241	0.233	0.013	0.013	unchanged
P15056	BRAF	BRAF_HUMAN Serine/threonine-protein kinase B-raf	-0.145	0.202	-0.03	-0.287	0.2	0.046	0.023	0.889	0.889	unchanged
P15104	GLUL	GLNA_HUMAN Glutamine synthetase	0.166	-0.045	-0.236	0.052	-0.021	0.07	-0.072	0.532	0.532	unchanged
P15121	AKR1B1	ALDR_HUMAN Aldo-keto reductase family 1 member B1	0.096	0.119	0.099	-0.121	-0.097	-0.11	0.214	0.000882	0.000882	unchanged
O00422	SAP18	SAP18_HUMAN Histone deacetylase complex subunit SAP18	0.142	-0.108	0.123	0.107	-0.072	-0.206	0.109	0.36	0.36	unchanged
P15151	PVR	PVR_HUMAN Poliovirus receptor	0.281	0	0.031	-0.208	-0.08	-0.038	0.213	0.0695	0.0695	unchanged
P15170	GSPT1	ERF3A_HUMAN Eukaryotic peptide chain release factor GTP-binding subunit ERF3A	0.007	0.034	0.037	-0.056	-0.031	-0.004	0.056	0.16	0.16	unchanged
P15260	IFNGR1	INGR1_HUMAN Interferon gamma receptor 1	0.029	0.417	0.332	-0.616	-0.147	-0.028	0.523	0.0361	0.0361	up-regulated
P15289	ARSA	ARSA_HUMAN Arylsulfatase A	0.257	-0.018	0.096	-0.071	0.009	-0.287	0.228	0.0837	0.0837	unchanged
P15291	B4GALT1	B4GT1_HUMAN Beta-1,4-galactosyltransferase 1	0.046	0.033	0.209	-0.078	0.013	-0.236	0.196	0.0666	0.0666	unchanged
P15311	EZR	EZRI_HUMAN Ezrin	-0.047	-0.063	-0.013	0.041	0.023	0.045	-0.077	0.0684	0.0684	unchanged
P15336	ATF2	ATF2_HUMAN Cyclic AMP-dependent transcription factor ATF-2	-0.203	0.139	0.273	0.18	-0.016	-0.387	0.144	0.484	0.484	unchanged
P15374	UCHL3	UCHL3_HUMAN Ubiquitin carboxyl-terminal hydrolase isozyme L3	0.112	-0.049	-0.018	-0.06	-0.014	0.015	0.035	0.561	0.561	unchanged
P15407	FOSL1	FOSL1_HUMAN Fos-related antigen 1	-0.2	-0.515	-0.134	0.229	0.468	0.138	-0.561	0.0079	0.0079	down-regulated
P15408	FOSL2	FOSL2_HUMAN Fos-related antigen 2	-0.448	0.158	0.016	0.303	-0.297	0.255	-0.178	0.474	0.474	unchanged
O00425	IGF2BP3	IF2B3_HUMAN Insulin-like growth factor 2 mRNA-binding protein 3	0.057	0.043	0.043	-0.036	-0.02	-0.1	0.1	0.0428	0.0428	unchanged
P15529	CD46	MCP_HUMAN Membrane cofactor protein	-0.011	0.11	0.009	-0.071	-0.077	0.026	0.077	0.206	0.206	unchanged
P15531	NME1	NDKA_HUMAN Nucleoside diphosphate kinase A	-0.041	-0.013	0.054	0.013	-0.031	0.004	0.005	0.914	0.914	unchanged
P15559	NQO1	NQO1_HUMAN NAD(P)H dehydrogenase [quinone] 1	0.029	0.036	0.071	-0.058	-0.041	-0.05	0.095	0.0327	0.0327	unchanged
P15586	GNS	GNS_HUMAN N-acetylglucosamine-6-sulfatase	-0.112	0.004	-0.018	-0.019	0.103	0.028	-0.079	0.193	0.193	unchanged
P15735	PHKG2	PHKG2_HUMAN Phosphorylase b kinase gamma catalytic chain, liver/testis isoform	0.022	-0.083	0.251	0.08	0.049	-0.331	0.131	0.409	0.409	unchanged
P15848	ARSB	ARSB_HUMAN Arylsulfatase B	0.507	0.342	0.152	-1.128	0.119	-0.006	0.672	0.113	0.113	unchanged
P15880	RPS2	RS2_HUMAN Small ribosomal subunit protein uS5	-0.032	-0.03	0.012	0.017	0.031	-0.011	-0.029	0.443	0.443	unchanged
P15882	CHN1	CHIN_HUMAN N-chimaerin	0.087	-0.054	-0.077	-0.264	0.135	0.159	-0.025	0.857	0.857	unchanged
P15923	TCF3	TFE2_HUMAN Transcription factor E2-alpha	0.233	0.369	0.485	-0.255	-0.464	-0.38	0.729	0.000294	0.000294	up-regulated
P15924	DSP	DESP_HUMAN Desmoplakin	0.026	0.068	-0.02	-0.067	0.027	-0.047	0.054	0.286	0.286	unchanged
O00429	DNM1L	DNM1L_HUMAN Dynamin-1-like protein	0.015	0.074	0.078	-0.074	-0.063	-0.044	0.116	0.0222	0.0222	unchanged
P15927	RPA2	RFA2_HUMAN Replication protein A 32 kDa subunit	0.031	0.041	-0.004	0.041	-0.089	-0.033	0.05	0.331	0.331	unchanged
P15954	COX7C	COX7C_HUMAN Cytochrome c oxidase subunit 7C, mitochondrial	-0.07	-0.079	-0.299	0.19	0.218	0.027	-0.294	0.0187	0.0187	unchanged
P16035	TIMP2	TIMP2_HUMAN Metalloproteinase inhibitor 2	-0.538	0.518	0.671	-0.138	-0.525	0	0.438	0.271	0.271	unchanged
P16070	CD44	CD44_HUMAN CD44 antigen	0.008	0.014	0.009	-0.003	-0.012	-0.03	0.025	0.459	0.459	unchanged
P16083	NQO2	NQO2_HUMAN Ribosyldihydronicotinamide dehydrogenase [quinone]	0.503	0.696	-1.94	0.327	0.411	-0.011	-0.489	0.537	0.537	unchanged
P16104	H2AX	H2AX_HUMAN Histone H2AX	-0.016	-0.08	-0.003	0.078	0.052	-0.043	-0.062	0.257	0.257	unchanged
P16144	ITGB4	ITB4_HUMAN Integrin beta-4	-0.045	0.062	-0.059	0.052	-0.016	-0.009	-0.023	0.657	0.657	unchanged
P16152	CBR1	CBR1_HUMAN Carbonyl reductase [NADPH] 1	-0.025	0.023	0.051	-0.021	-0.016	-0.026	0.037	0.35	0.35	unchanged
P16219	ACADS	ACADS_HUMAN Short-chain specific acyl-CoA dehydrogenase, mitochondrial	0.042	0.024	-0.025	0.003	-0.069	0.011	0.032	0.476	0.476	unchanged
P16220	CREB1	CREB1_HUMAN Cyclic AMP-responsive element-binding protein 1	0.032	-0.025	-0.299	0.211	-0.294	0.361	-0.19	0.372	0.372	unchanged
O00442	RTCA	RTCA_HUMAN RNA 3'-terminal phosphate cyclase	0.032	0.052	0.025	-0.079	0.01	-0.054	0.077	0.101	0.101	unchanged
P16260	SLC25A16	GDC_HUMAN Solute carrier family 25 member 16	0.049	0.184	-0.14	0.153	0.468	-0.728	0.067	0.843	0.843	unchanged
P16278	GLB1	BGAL_HUMAN Beta-galactosidase	0.099	-0.012	-0.057	-0.058	0.063	-0.047	0.024	0.708	0.708	unchanged
P16298	PPP3CB	PP2BB_HUMAN Serine/threonine-protein phosphatase 2B catalytic subunit beta isoform	-0.019	-0.073	0.007	0.018	0	0.054	-0.052	0.239	0.239	unchanged
P16333	NCK1	NCK1_HUMAN SH2/SH3 adapter protein NCK1	-0.017	-0.028	0.025	-0.002	0.004	0.003	-0.008	0.815	0.815	unchanged
P16383	GCFC2	GCFC2_HUMAN Intron Large complex component GCFC2	-0.138	-0.009	0.007	-0.021	0.123	0.025	-0.089	0.209	0.209	unchanged
P16401	H1-5	H15_HUMAN Histone H1.5	0.011	-0.011	0.019	0.068	-0.001	-0.1	0.017	0.755	0.755	unchanged
P16402	H1-3	H13_HUMAN Histone H1.3	0.192	-0.108	0.211	-0.119	-0.033	-0.156	0.201	0.096	0.096	unchanged
P16435	POR	NCPR_HUMAN NADPH--cytochrome P450 reductase	0.01	0.028	0.029	-0.042	-0.071	0.032	0.049	0.28	0.28	unchanged
P16455	MGMT	MGMT_HUMAN Methylated-DNA--protein-cysteine methyltransferase	0.182	-0.121	-0.092	-0.105	0.018	0.104	-0.016	0.883	0.883	unchanged
P16591	FER	FER_HUMAN Tyrosine-protein kinase Fer	0.324	-0.348	0.229	0.634	-0.361	-0.491	0.141	0.709	0.709	unchanged
O00443	PIK3C2A	P3C2A_HUMAN Phosphatidylinositol 4-phosphate 3-kinase C2 domain-containing subunit alpha	-0.047	-0.035	0.073	0.099	-0.074	-0.031	-0.001	0.988	0.988	unchanged
P16615	ATP2A2	AT2A2_HUMAN Sarcoplasmic/endoplasmic reticulum calcium ATPase 2	0.021	0.046	0.072	-0.082	-0.027	-0.042	0.097	0.042	0.042	unchanged
P16885	PLCG2	PLCG2_HUMAN 1-phosphatidylinositol 4,5-bisphosphate phosphodiesterase gamma-2	-0.01	0.076	-0.03	0.033	-0.091	0.007	0.029	0.607	0.607	unchanged
P16930	FAH	FAAA_HUMAN Fumarylacetoacetase	0.032	-0.078	0.026	-0.09	0.045	0.052	-0.009	0.885	0.885	unchanged
P16949	STMN1	STMN1_HUMAN Stathmin	-0.069	-0.025	-0.1	0.031	0.074	0.075	-0.125	0.0205	0.0205	unchanged
P16989	YBX3	YBOX3_HUMAN Y-box-binding protein 3	0.039	-0.036	0.049	-0.004	0	-0.062	0.039	0.393	0.393	unchanged
P17026	ZNF22	ZNF22_HUMAN Zinc finger protein 22	-0.415	-0.59	0.376	-0.737		1.358	-0.52	0.509	0.509	unchanged
P17028	ZNF24	ZNF24_HUMAN Zinc finger protein 24	-0.148	0.111	0.11	-0.162	-0.149	0.225	0.053	0.712	0.712	unchanged
P17029	ZKSCAN1	ZKSC1_HUMAN Zinc finger protein with KRAB and SCAN domains 1	-0.259	-0.052	-0.056	-0.239		0.597	-0.301	0.325	0.325	unchanged
P17050	NAGA	NAGAB_HUMAN Alpha-N-acetylgalactosaminidase	-0.031	-0.113	-0.165	0.073	0.128	0.094	-0.201	0.00724	0.00724	unchanged
P17096	HMGA1	HMGA1_HUMAN High mobility group protein HMG-I/HMG-Y	-0.002	-0.078	-0.008	0.016	0.035	0.024	-0.054	0.206	0.206	unchanged
O00458	IFRD1	IFRD1_HUMAN Interferon-related developmental regulator 1	-0.168	-0.254	-0.344	0.202	0.258	0.292	-0.506	0.000238	0.000238	down-regulated
P17098	ZNF8	ZNF8_HUMAN Zinc finger protein 8	-0.82		0.451	0.697	-0.984	0.644	-0.303	0.69	0.69	unchanged
P17152	TMEM11	TMM11_HUMAN Transmembrane protein 11, mitochondrial	-0.16	0.069	0.129	0.063	-0.067	-0.048	0.03	0.75	0.75	unchanged
P17174	GOT1	AATC_HUMAN Aspartate aminotransferase, cytoplasmic	0.049	-0.077	0.065	0.004	-0.054	0	0.029	0.601	0.601	unchanged
P17252	PRKCA	KPCA_HUMAN Protein kinase C alpha type	-0.012	-0.078	0.171	0.024	-0.061	-0.059	0.059	0.467	0.467	unchanged
P17275	JUNB	JUNB_HUMAN Transcription factor JunB	-0.041	0.018	-0.158	-0.067	-0.064	0.298	-0.116	0.368	0.368	unchanged
P17301	ITGA2	ITA2_HUMAN Integrin alpha-2	0.036	0.017	0.022	-0.031	-0.014	-0.043	0.054	0.148	0.148	unchanged
P17302	GJA1	CXA1_HUMAN Gap junction alpha-1 protein	0.34	0.191	0.175	-0.012	-0.116	-0.592	0.475	0.0312	0.0312	up-regulated
P17480	UBTF	UBF1_HUMAN Nucleolar transcription factor 1	-0.069	-0.129	-0.082	0.109	0.106	0.052	-0.182	0.0042	0.0042	unchanged
P17483	HOXB4	HXB4_HUMAN Homeobox protein Hox-B4	-0.418	0.506	0.096	-0.214	0.233	-0.217	0.127	0.652	0.652	unchanged
A1A4S6	ARHGAP10	RHG10_HUMAN Rho GTPase-activating protein 10	-0.19	-0.079	0.041	0.3	-0.087	0.001	-0.147	0.273	0.273	unchanged
O00459	PIK3R2	P85B_HUMAN Phosphatidylinositol 3-kinase regulatory subunit beta	0.179	-0.188	0.094	0.09	-0.155	-0.033	0.061	0.625	0.625	unchanged
P17535	JUND	JUND_HUMAN Transcription factor JunD	-0.081	-0.101	-0.188	0.093	-0.008	0.271	-0.242	0.0294	0.0294	unchanged
P17544	ATF7	ATF7_HUMAN Cyclic AMP-dependent transcription factor ATF-7	-0.253	-0.025	-0.104	0.03	0.478	-0.139	-0.25	0.202	0.202	unchanged
P17568	NDUFB7	NDUB7_HUMAN NADH dehydrogenase [ubiquinone] 1 beta subcomplex subunit 7	-0.615	0.512	0.192	0.315	0.138	-0.555	0.064	0.87	0.87	unchanged
P17612	PRKACA	KAPCA_HUMAN cAMP-dependent protein kinase catalytic subunit alpha	0.014	-0.014	-0.1	0.081	0.024	-0.019	-0.062	0.264	0.264	unchanged
P17655	CAPN2	CAN2_HUMAN Calpain-2 catalytic subunit	0.124	-0.035	0.031	-0.018	-0.07	-0.045	0.084	0.163	0.163	unchanged
P17676	CEBPB	CEBPB_HUMAN CCAAT/enhancer-binding protein beta	0.097	0.336	0.201	-0.163	-0.274	-0.21	0.427	0.00163	0.00163	up-regulated
P17706	PTPN2	PTN2_HUMAN Tyrosine-protein phosphatase non-receptor type 2	-0.01	0.028	-0.157	-0.09	0.057	0.159	-0.088	0.344	0.344	unchanged
P17707	AMD1	DCAM_HUMAN S-adenosylmethionine decarboxylase proenzyme	-0.275	-0.007	-0.127	0.262	-0.174	0.309	-0.269	0.134	0.134	unchanged
P17812	CTPS1	PYRG1_HUMAN CTP synthase 1	-0.021	0.006	0.034	-0.006	-0.022	-0.004	0.017	0.639	0.639	unchanged
P17813	ENG	EGLN_HUMAN Endoglin	0.148	-0.091	-0.02	0.142	-0.105	-0.087	0.029	0.777	0.777	unchanged
O00461	GOLIM4	GOLI4_HUMAN Golgi integral membrane protein 4	0.008	-0.091	-0.074	-0.041	0.168	0.016	-0.1	0.195	0.195	unchanged
P17844	DDX5	DDX5_HUMAN Probable ATP-dependent RNA helicase DDX5	-0.033	-0.044	-0.069	0.069	0.012	0.051	-0.093	0.0443	0.0443	unchanged
P17858	PFKL	PFKAL_HUMAN ATP-dependent 6-phosphofructokinase, liver type	-0.018	0.103	0.042	0.017	-0.105	-0.052	0.089	0.15	0.15	unchanged
P17900	GM2A	SAP3_HUMAN Ganglioside GM2 activator	-0.05	-0.045	-0.101	-0.003	0.084	0.101	-0.126	0.0337	0.0337	unchanged
P17931	LGALS3	LEG3_HUMAN Galectin-3	-0.012	-0.061	-0.023	0.031	-0.058	0.11	-0.06	0.314	0.314	unchanged
P17980	PSMC3	PRS6A_HUMAN 26S proteasome regulatory subunit 6A	-0.001	-0.048	-0.09	0.065	-0.002	0.063	-0.088	0.0891	0.0891	unchanged
P17987	TCP1	TCPA_HUMAN T-complex protein 1 subunit alpha	0.04	0.032	0.05	-0.071	-0.02	-0.043	0.085	0.0496	0.0496	unchanged
P18031	PTPN1	PTN1_HUMAN Tyrosine-protein phosphatase non-receptor type 1	-0.023	0.028	0.02	0.025	-0.035	-0.029	0.021	0.594	0.594	unchanged
P18074	ERCC2	ERCC2_HUMAN General transcription and DNA repair factor IIH helicase subunit XPD	-0.076	0.088	0.023	0.022	0.002	-0.073	0.028	0.644	0.644	unchanged
P18077	RPL35A	RL35A_HUMAN Large ribosomal subunit protein eL33	0.011	-0.036	-0.034	0.033	0.051	-0.038	-0.035	0.43	0.43	unchanged
P18084	ITGB5	ITB5_HUMAN Integrin beta-5	-0.057	0.031	-0.182	0.09	0.03	0.074	-0.134	0.0855	0.0855	unchanged
O00462	MANBA	MANBA_HUMAN Beta-mannosidase	0.259		0.372	-0.042	0.72	-1.32	0.529	0.451	0.451	unchanged
P18085	ARF4	ARF4_HUMAN ADP-ribosylation factor 4	0.05	0.104	0.126	-0.015	-0.056	-0.223	0.191	0.0313	0.0313	unchanged
P18124	RPL7	RL7_HUMAN Large ribosomal subunit protein uL30	0.035	-0.057	-0.003	0.054	0.001	-0.044	-0.012	0.803	0.803	unchanged
P18206	VCL	VINC_HUMAN Vinculin	-0.015	0.005	-0.04	0.001	0.006	0.03	-0.029	0.428	0.428	unchanged
P18433	PTPRA	PTPRA_HUMAN Receptor-type tyrosine-protein phosphatase alpha	0.009	-0.037	0.192	0.076	-0.248	-0.006	0.114	0.337	0.337	unchanged
P18583	SON	SON_HUMAN Protein SON	-0.033	-0.074	-0.073	0.028	0.114	0.024	-0.115	0.0368	0.0368	unchanged
P18615	NELFE	NELFE_HUMAN Negative elongation factor E	0.027	0.088	-0.082	-0.011	-0.011	-0.024	0.026	0.64	0.64	unchanged
P18621	RPL17	RL17_HUMAN Large ribosomal subunit protein uL22	-0.087	-0.019	-0.024	0.037	0.05	0.03	-0.082	0.071	0.071	unchanged
P18669	PGAM1	PGAM1_HUMAN Phosphoglycerate mutase 1	0.03	-0.026	0.026	-0.034	-0.005	-0.004	0.024	0.524	0.524	unchanged
P18754	RCC1	RCC1_HUMAN Regulator of chromosome condensation	0.013	0.014	0.001	-0.009	-0.005	-0.028	0.023	0.493	0.493	unchanged
P18827	SDC1	SDC1_HUMAN Syndecan-1	-0.077	0.104	0.152	0.263	-0.187	-0.268	0.124	0.467	0.467	unchanged
O00468	AGRN	AGRIN_HUMAN Agrin	0.06	-0.002	0.122	-0.114	-0.065	-0.014	0.124	0.0535	0.0535	unchanged
P18846	ATF1	ATF1_HUMAN Cyclic AMP-dependent transcription factor ATF-1	0.178	-0.544	0.211	0.107	-0.2	0.234	-0.099	0.7	0.7	unchanged
P18850	ATF6	ATF6A_HUMAN Cyclic AMP-dependent transcription factor ATF-6 alpha	0.18	0.291	-0.672	0.367	-0.158	-0.022	-0.129	0.681	0.681	unchanged
P18858	LIG1	DNLI1_HUMAN DNA ligase 1	-0.027	0.058	-0.1	0.079	-0.02	-0.003	-0.042	0.493	0.493	unchanged
P18859	ATP5PF	ATP5J_HUMAN ATP synthase-coupling factor 6, mitochondrial	-0.074	-0.001	-0.275	0.077	0.053	0.207	-0.229	0.0445	0.0445	unchanged
P18887	XRCC1	XRCC1_HUMAN DNA repair protein XRCC1	-0.103	-0.049	0.01	0.079	0.064	-0.015	-0.09	0.121	0.121	unchanged
P19022	CDH2	CADH2_HUMAN Cadherin-2	0.06	0.02	0.082	-0.115	0.088	-0.148	0.112	0.179	0.179	unchanged
P19174	PLCG1	PLCG1_HUMAN 1-phosphatidylinositol 4,5-bisphosphate phosphodiesterase gamma-1	-0.005	0.083	-0.033	-0.045	-0.064	0.05	0.035	0.539	0.539	unchanged
P19256	CD58	LFA3_HUMAN Lymphocyte function-associated antigen 3	0.004	0.106	-0.428	0.129	0.097	0.079	-0.208	0.209	0.209	unchanged
P19338	NCL	NUCL_HUMAN Nucleolin	-0.011	-0.045	-0.031	0.038	0.039	-0.004	-0.053	0.178	0.178	unchanged
P19367	HK1	HXK1_HUMAN Hexokinase-1	-0.022	0.056	-0.023	-0.043	0.011	0.008	0.012	0.788	0.788	unchanged
O00469	PLOD2	PLOD2_HUMAN Procollagen-lysine,2-oxoglutarate 5-dioxygenase 2	-0.025	-0.015	-0.042	-0.01	-0.005	0.083	-0.05	0.274	0.274	unchanged
P19387	POLR2C	RPB3_HUMAN DNA-directed RNA polymerase II subunit RPB3	-0.168	0	0.254	-0.078	0.034	-0.056	0.062	0.61	0.61	unchanged
P19388	POLR2E	RPAB1_HUMAN DNA-directed RNA polymerases I, II, and III subunit RPABC1	-0.101	0.058	0.073	-0.056	0.041	-0.029	0.025	0.708	0.708	unchanged
P19404	NDUFV2	NDUV2_HUMAN NADH dehydrogenase [ubiquinone] flavoprotein 2, mitochondrial	-0.099	-0.073	-0.026	0.102	0.073	0.008	-0.127	0.03	0.03	unchanged
P19419	ELK1	ELK1_HUMAN ETS domain-containing protein Elk-1	0.173	-0.047	0.413	-0.139	-0.088	-0.326	0.364	0.0395	0.0395	unchanged
P19438	TNFRSF1A	TNR1A_HUMAN Tumor necrosis factor receptor superfamily member 1A	0.464	0.02	-0.324	0.624	-0.141	-0.657	0.111	0.78	0.78	unchanged
P19447	ERCC3	ERCC3_HUMAN General transcription and DNA repair factor IIH helicase/translocase subunit XPB	-0.001	-0.045	0.013	0.003	-0.004	0.02	-0.017	0.64	0.64	unchanged
P19474	TRIM21	RO52_HUMAN E3 ubiquitin-protein ligase TRIM21	-0.019	-0.023	-0.006	-0.009	0.008	0.035	-0.027	0.445	0.445	unchanged
P19525	EIF2AK2	E2AK2_HUMAN Interferon-induced, double-stranded RNA-activated protein kinase	0.013	-0.005	-0.029	0.028	-0.022	0.002	-0.01	0.793	0.793	unchanged
P19532	TFE3	TFE3_HUMAN Transcription factor E3	0.275	0.089	0.194	-0.133	-0.084	-0.355	0.377	0.00786	0.00786	unchanged
P19544	WT1	WT1_HUMAN Wilms tumor protein	-0.71	-0.527	-0.001	0.483	0.365	0.377	-0.821	0.00635	0.00635	down-regulated
O00471	EXOC5	EXOC5_HUMAN Exocyst complex component 5	0.153	-0.028	0.031	-0.132	0.041	-0.078	0.108	0.183	0.183	unchanged
P19623	SRM	SPEE_HUMAN Spermidine synthase	-0.013	-0.001	0.042	-0.061	-0.023	0.043	0.023	0.615	0.615	unchanged
P19634	SLC9A1	SL9A1_HUMAN Sodium/hydrogen exchanger 1	0.176	0.165	0.295	-0.148	-0.458	-0.044	0.429	0.0131	0.0131	up-regulated
P19784	CSNK2A2	CSK22_HUMAN Casein kinase II subunit alpha'	-0.045	0.036	0.036	-0.006	-0.084	0.049	0.023	0.675	0.675	unchanged
P19793	RXRA	RXRA_HUMAN Retinoic acid receptor RXR-alpha	-0.074	0.41	-0.125	-0.122	0.462	-0.564	0.145	0.646	0.646	unchanged
P19838	NFKB1	NFKB1_HUMAN Nuclear factor NF-kappa-B p105 subunit	0.001	0.065	0.005	0.049	-0.038	-0.095	0.052	0.354	0.354	unchanged
P19971	TYMP	TYPH_HUMAN Thymidine phosphorylase	0.056	0.059	0.059	0.003	-0.049	-0.143	0.121	0.0506	0.0506	unchanged
P20020	ATP2B1	AT2B1_HUMAN Plasma membrane calcium-transporting ATPase 1	0.025	-0.036	0.078	-0.036	-0.003	-0.042	0.049	0.303	0.303	unchanged
P20042	EIF2S2	IF2B_HUMAN Eukaryotic translation initiation factor 2 subunit 2	-0.02	-0.024	-0.035	-0.01	0.027	0.048	-0.048	0.219	0.219	unchanged
P20073	ANXA7	ANXA7_HUMAN Annexin A7	-0.05	-0.006	0.041	0.019	0.023	-0.04	-0.006	0.898	0.898	unchanged
O00479	HMGN4	HMGN4_HUMAN High mobility group nucleosome-binding domain-containing protein 4	0.386	-0.785	0.445	0.433	0.26	-0.753	0.035	0.943	0.943	unchanged
P20226	TBP	TBP_HUMAN TATA-box-binding protein	-0.055	-0.217	-0.111	0.14	0.002	0.228	-0.251	0.02	0.02	unchanged
P20248	CCNA2	CCNA2_HUMAN Cyclin-A2	-0.078	-0.247	0.037	-0.065	0.142	0.197	-0.187	0.127	0.127	unchanged
P20290	BTF3	BTF3_HUMAN Transcription factor BTF3	-0.104	-0.043	0.045	0.127	0.034	-0.072	-0.064	0.399	0.399	unchanged
P20337	RAB3B	RAB3B_HUMAN Ras-related protein Rab-3B	0.122	-0.259	0.266	-0.186	0.063	-0.02	0.091	0.577	0.577	unchanged
P20338	RAB4A	RAB4A_HUMAN Ras-related protein Rab-4A	0.21	0.077	0.045	0.147	-0.227	-0.266	0.226	0.128	0.128	unchanged
P20339	RAB5A	RAB5A_HUMAN Ras-related protein Rab-5A	0.042	-0.061	-0.009	0.051	-0.155	0.118	-0.014	0.87	0.87	unchanged
P20340	RAB6A	RAB6A_HUMAN Ras-related protein Rab-6A	0.111	0.104	0.099	-0.19	-0.052	-0.084	0.213	0.00553	0.00553	unchanged
P20585	MSH3	MSH3_HUMAN DNA mismatch repair protein Msh3	0.003	-0.105	-0.006	0.019	0.047	0.028	-0.067	0.18	0.18	unchanged
P20618	PSMB1	PSB1_HUMAN Proteasome subunit beta type-1	0.04	-0.041	0.014	-0.049	0.017	0.006	0.013	0.764	0.764	unchanged
O00483	NDUFA4	NDUA4_HUMAN Cytochrome c oxidase subunit NDUFA4	-0.142	-0.19	-0.112	0.107	0.162	0.162	-0.292	0.000561	0.000561	unchanged
P20645	M6PR	MPRD_HUMAN Cation-dependent mannose-6-phosphate receptor	-0.004	0.14	0.004	0.006	-0.049	-0.11	0.098	0.152	0.152	unchanged
P20674	COX5A	COX5A_HUMAN Cytochrome c oxidase subunit 5A, mitochondrial	0.07	0.139	0.032	-0.149	-0.011	-0.094	0.165	0.0255	0.0255	unchanged
P20700	LMNB1	LMNB1_HUMAN Lamin-B1	-0.027	0.002	-0.043	0.006	0.04	0.008	-0.041	0.286	0.286	unchanged
P20742	PZP	PZP_HUMAN Pregnancy zone protein	0.068	0.153	-0.005	0.465	-0.215	-0.479	0.148	0.574	0.574	unchanged
P20749	BCL3	BCL3_HUMAN B-cell lymphoma 3 protein	-0.116	0.46	-0.099	-0.378	0.282	-0.163	0.168	0.507	0.507	unchanged
P20774	OGN	MIME_HUMAN Mimecan	0.796	-0.545	-0.407	-0.172	0.372	-0.058	-0.099	0.811	0.811	unchanged
P20810	CAST	ICAL_HUMAN Calpastatin	-0.048	-0.028	0.01	0.056	0.014	-0.018	-0.039	0.356	0.356	unchanged
P20839	IMPDH1	IMDH1_HUMAN Inosine-5'-monophosphate dehydrogenase 1	0.089	0.063	-0.076	-0.077	0.014	-0.027	0.055	0.386	0.386	unchanged
P20933	AGA	ASPG_HUMAN N(4)-(beta-N-acetylglucosaminyl)-L-asparaginase	-0.18	0.426	-0.28	-0.07		0.096	-0.024	0.925	0.925	unchanged
P20936	RASA1	RASA1_HUMAN Ras GTPase-activating protein 1	0.069	-0.043	0.013	0.022	-0.031	-0.043	0.03	0.529	0.529	unchanged
O00487	PSMD14	PSDE_HUMAN 26S proteasome non-ATPase regulatory subunit 14	0.003	-0.011	-0.029	-0.051	-0.016	0.091	-0.02	0.693	0.693	unchanged
P20962	PTMS	PTMS_HUMAN Parathymosin	0.122	0.186	-0.044	-0.233	-0.012	-0.032	0.18	0.0992	0.0992	unchanged
P21127	CDK11B	CD11B_HUMAN Cyclin-dependent kinase 11B	-0.012	-0.011	-0.124	0.082	-0.024	0.075	-0.093	0.139	0.139	unchanged
P21266	GSTM3	GSTM3_HUMAN Glutathione S-transferase Mu 3	0.083	0.067	0.185	-0.074	-0.162	-0.113	0.228	0.00496	0.00496	unchanged
P21281	ATP6V1B2	VATB2_HUMAN V-type proton ATPase subunit B, brain isoform	0.002	0.046	0.019	-0.03	-0.008	-0.042	0.049	0.205	0.205	unchanged
P21283	ATP6V1C1	VATC1_HUMAN V-type proton ATPase subunit C 1	0.079	0.042	0.097	-0.035	-0.092	-0.104	0.15	0.0103	0.0103	unchanged
P21291	CSRP1	CSRP1_HUMAN Cysteine and glycine-rich protein 1	0.048	-0.012	0.048	-0.045	-0.037	-0.016	0.061	0.151	0.151	unchanged
P21333	FLNA	FLNA_HUMAN Filamin-A	0.011	0.014	0.022	-0.022	-0.016	-0.023	0.036	0.297	0.297	unchanged
P21359	NF1	NF1_HUMAN Neurofibromin	0.086	-0.127	0.069	0.044	-0.044	-0.042	0.023	0.756	0.756	unchanged
P21397	MAOA	AOFA_HUMAN Amine oxidase [flavin-containing] A	0.089	-0.214	0.071	0.004	0.092	-0.055	-0.032	0.758	0.758	unchanged
P21399	ACO1	ACOHC_HUMAN Cytoplasmic aconitate hydratase	0.026	0.046	0.099	-0.036	-0.103	-0.047	0.119	0.0296	0.0296	unchanged
O00488	ZNF593	ZN593_HUMAN Zinc finger protein 593	-0.01	-0.279	-0.091	0.131	0.123	0.112	-0.249	0.0197	0.0197	unchanged
P21580	TNFAIP3	TNAP3_HUMAN Tumor necrosis factor alpha-induced protein 3	-0.267	0.265	-0.055	-0.022	-0.016	0.082	-0.034	0.819	0.819	unchanged
P21589	NT5E	5NTD_HUMAN 5'-nucleotidase	0.018	0.113	-0.083	0.004	-0.019	-0.047	0.037	0.562	0.562	unchanged
P21675	TAF1	TAF1_HUMAN Transcription initiation factor TFIID subunit 1	-0.163	0.061	-0.277	0.187	0.262	-0.084	-0.248	0.108	0.108	unchanged
P21796	VDAC1	VDAC1_HUMAN Non-selective voltage-gated ion channel VDAC1	-0.005	0.008	0.001	-0.039	0.023	-0.002	0.007	0.841	0.841	unchanged
P21912	SDHB	SDHB_HUMAN Succinate dehydrogenase [ubiquinone] iron-sulfur subunit, mitochondrial	0.043	-0.046	-0.093	0.019	0.066	-0.003	-0.059	0.282	0.282	unchanged
P21926	CD9	CD9_HUMAN CD9 antigen	0.192	0	0.05	-0.08	-0.073	-0.103	0.166	0.0348	0.0348	unchanged
P21953	BCKDHB	ODBB_HUMAN 2-oxoisovalerate dehydrogenase subunit beta, mitochondrial	-0.012	0.138	0.052	0.046	-0.261	0.025	0.123	0.265	0.265	unchanged
P21964	COMT	COMT_HUMAN Catechol O-methyltransferase	0.068	0.129	0.103	-0.182	-0.052	-0.079	0.204	0.0073	0.0073	unchanged
P21980	TGM2	TGM2_HUMAN Protein-glutamine gamma-glutamyltransferase 2	0.04	0.056	0.034	-0.079	-0.021	-0.043	0.091	0.0439	0.0439	unchanged
P22033	MMUT	MUTA_HUMAN Methylmalonyl-CoA mutase, mitochondrial	-0.009	0.001	-0.029	0.032	-0.004	-0.005	-0.02	0.576	0.576	unchanged
A1L020	MEX3A	MEX3A_HUMAN RNA-binding protein MEX3A	0.018	0.075	-0.693		0.587		-0.787	0.124	0.124	unchanged
O00499	BIN1	BIN1_HUMAN Myc box-dependent-interacting protein 1	0.016	-0.017	-0.072	0.004	-0.038	0.093	-0.044	0.422	0.422	unchanged
P22059	OSBP	OSBP1_HUMAN Oxysterol-binding protein 1	0	0.02	-0.042	-0.015	-0.036	0.059	-0.01	0.824	0.824	unchanged
P22061	PCMT1	PIMT_HUMAN Protein-L-isoaspartate(D-aspartate) O-methyltransferase	0.028	-0.07	0.028	-0.007	0.022	-0.014	-0.005	0.912	0.912	unchanged
P22087	FBL	FBRL_HUMAN rRNA 2'-O-methyltransferase fibrillarin	0.01	-0.069	0.045	0.042	-0.003	-0.038	-0.005	0.919	0.919	unchanged
P22102	GART	PUR2_HUMAN Trifunctional purine biosynthetic protein adenosine-3	0.02	-0.02	0.041	-0.044	-0.003	-0.008	0.032	0.417	0.417	unchanged
P22234	PAICS	PUR6_HUMAN Bifunctional phosphoribosylaminoimidazole carboxylase/phosphoribosylaminoimidazole succinocarboxamide synthetase	0.038	-0.018	0.023	-0.02	-0.008	-0.028	0.033	0.38	0.38	unchanged
P22307	SCP2	SCP2_HUMAN Sterol carrier protein 2	-0.163	0.03	0.071	0.006	-0.057	0.1	-0.037	0.662	0.662	unchanged
P22314	UBA1	UBA1_HUMAN Ubiquitin-like modifier-activating enzyme 1	-0.015	0.026	0.016	-0.009	-0.022	-0.01	0.023	0.52	0.52	unchanged
P22392	NME2	NDKB_HUMAN Nucleoside diphosphate kinase B	0.034	-0.008	0.029	-0.026	-0.018	-0.024	0.041	0.267	0.267	unchanged
P22413	ENPP1	ENPP1_HUMAN Ectonucleotide pyrophosphatase/phosphodiesterase family member 1	-0.121	-0.221	-0.163	0.196	-0.027	0.321	-0.332	0.0167	0.0167	unchanged
O00505	KPNA3	IMA4_HUMAN Importin subunit alpha-4	-0.042	0.142	-0.244	0.047	0.068	0.016	-0.092	0.408	0.408	unchanged
P22415	USF1	USF1_HUMAN Upstream stimulatory factor 1	-0.156	-0.094	0.023	0.107	0.01	0.096	-0.147	0.0579	0.0579	unchanged
P22570	FDXR	ADRO_HUMAN NADPH:adrenodoxin oxidoreductase, mitochondrial	-0.041	0.067	-0.012	-0.016	-0.039	0.027	0.014	0.767	0.767	unchanged
P22626	HNRNPA2B1	ROA2_HUMAN Heterogeneous nuclear ribonucleoproteins A2/B1	0.018	0.01	-0.035	0.036	-0.016	-0.027	0	1	1	unchanged
P22670	RFX1	RFX1_HUMAN MHC class II regulatory factor RFX1	0.06	-0.175	-0.211	-0.027	-0.062	0.402	-0.213	0.215	0.215	unchanged
P22681	CBL	CBL_HUMAN E3 ubiquitin-protein ligase CBL	0.038	-0.05	0.079	0.014	-0.044	-0.051	0.049	0.353	0.353	unchanged
P22692	IGFBP4	IBP4_HUMAN Insulin-like growth factor-binding protein 4	0.337	-0.124	-0.313	-0.046	0.174	-0.041	-0.062	0.744	0.744	unchanged
P22694	PRKACB	KAPCB_HUMAN cAMP-dependent protein kinase catalytic subunit beta	0.319	-0.007	0.021	-0.123	-0.161	-0.061	0.226	0.0671	0.0671	unchanged
P22695	UQCRC2	QCR2_HUMAN Cytochrome b-c1 complex subunit 2, mitochondrial	0.022	-0.05	0.003	0.008	-0.025	0.028	-0.012	0.767	0.767	unchanged
P22830	FECH	HEMH_HUMAN Ferrochelatase, mitochondrial	-0.059	0.019	-0.003	-0.019	-0.001	0.049	-0.024	0.581	0.581	unchanged
P23025	XPA	XPA_HUMAN DNA repair protein complementing XP-A cells	0.008	-0.034	-0.101	0.053	-0.358	0.418	-0.08	0.702	0.702	unchanged
O00506	STK25	STK25_HUMAN Serine/threonine-protein kinase 25	-0.007	-0.057	-0.078	-0.033	0.176	-0.015	-0.09	0.24	0.24	unchanged
P23142	FBLN1	FBLN1_HUMAN Fibulin-1	0.609	0.563	-1.018	0.101	0.129	-0.398	0.107	0.834	0.834	unchanged
P23193	TCEA1	TCEA1_HUMAN Transcription elongation factor A protein 1	0.016	0.076	-0.209	-0.052	-0.002	0.158	-0.074	0.483	0.483	unchanged
P23229	ITGA6	ITA6_HUMAN Integrin alpha-6	0.003	0.019	0.034	0.034	0.004	-0.109	0.042	0.428	0.428	unchanged
P23246	SFPQ	SFPQ_HUMAN Splicing factor, proline- and glutamine-rich	-0.008	-0.015	-0.051	0.007	0.025	0.028	-0.045	0.236	0.236	unchanged
P23258	TUBG1	TBG1_HUMAN Tubulin gamma-1 chain	-0.033	-0.027	-0.016	0.048	0.021	-0.008	-0.046	0.236	0.236	unchanged
P23284	PPIB	PPIB_HUMAN Peptidyl-prolyl cis-trans isomerase B	-0.043	0.006	-0.016	-0.013	0.028	0.025	-0.031	0.416	0.416	unchanged
P23368	ME2	MAOM_HUMAN NAD-dependent malic enzyme, mitochondrial	-0.026	0.1	0.001	-0.024	-0.042	-0.022	0.054	0.284	0.284	unchanged
P23381	WARS1	SYWC_HUMAN Tryptophan--tRNA ligase, cytoplasmic	-0.024	0.072	-0.073	-0.041	0.038	0.014	-0.012	0.827	0.827	unchanged
P23396	RPS3	RS3_HUMAN Small ribosomal subunit protein uS3	0.037	0.035	0.04	-0.053	-0.045	-0.027	0.079	0.0517	0.0517	unchanged
P23434	GCSH	GCSH_HUMAN Glycine cleavage system H protein, mitochondrial	0.023	-0.105	0.045	-0.027	0.149	-0.098	-0.02	0.812	0.812	unchanged
O00507	USP9Y	USP9Y_HUMAN Ubiquitin carboxyl-terminal hydrolase 9Y	0.258	-0.168	0.244	-0.078	-0.144	-0.124	0.227	0.128	0.128	unchanged
P23443	RPS6KB1	KS6B1_HUMAN Ribosomal protein S6 kinase beta-1	-0.069	-0.108	0.104	-0.099	0.299	-0.142	-0.044	0.763	0.763	unchanged
P23458	JAK1	JAK1_HUMAN Tyrosine-protein kinase JAK1	0.093	0.191	0.058	-0.172	-0.082	-0.102	0.233	0.00554	0.00554	unchanged
P23469	PTPRE	PTPRE_HUMAN Receptor-type tyrosine-protein phosphatase epsilon	0.107	-0.024	0.143	-0.258	0.133	-0.115	0.155	0.222	0.222	unchanged
P23470	PTPRG	PTPRG_HUMAN Receptor-type tyrosine-protein phosphatase gamma	0.295	-0.171	-0.004	0.152	-0.002	-0.283	0.084	0.628	0.628	unchanged
P23497	SP100	SP100_HUMAN Nuclear autoantigen Sp-100	0.123	0.004	-0.025	0.015	-0.128	-0.003	0.073	0.299	0.299	unchanged
P23508	MCC	CRCM_HUMAN Colorectal mutant cancer protein	0.181		0.498	-0.303	-0.027	-0.361	0.57	0.0174	0.0174	up-regulated
P23511	NFYA	NFYA_HUMAN Nuclear transcription factor Y subunit alpha	-0.287	-0.168	-0.972	0.516	0.503	0.394	-0.947	0.00677	0.00677	down-regulated
P23526	AHCY	SAHH_HUMAN Adenosylhomocysteinase	0.048	0.015	-0.011	0.01	-0.034	-0.042	0.039	0.334	0.334	unchanged
P23528	CFL1	COF1_HUMAN Cofilin-1	0.009	0.019	0.013	-0.009	-0.06	0.015	0.032	0.422	0.422	unchanged
P23588	EIF4B	IF4B_HUMAN Eukaryotic translation initiation factor 4B	-0.022	-0.076	-0.077	0.043	0.06	0.058	-0.112	0.0218	0.0218	unchanged
O00512	BCL9	BCL9_HUMAN B-cell CLL/lymphoma 9 protein	0.112	-0.071	0.094	-0.162	-0.344	0.357	0.095	0.64	0.64	unchanged
P23610	F8A1	HAP40_HUMAN 40-kDa huntingtin-associated protein	0.074	-0.631	0.373	0.003	0.213	-0.045	-0.118	0.676	0.676	unchanged
P23634	ATP2B4	AT2B4_HUMAN Plasma membrane calcium-transporting ATPase 4	-0.421	0.055	-0.317	0.571	0.276	-0.177	-0.451	0.101	0.101	unchanged
P23677	ITPKA	IP3KA_HUMAN Inositol-trisphosphate 3-kinase A		-0.107	-0.327	-0.361	-0.083	0.871	-0.359	0.424	0.424	unchanged
P23743	DGKA	DGKA_HUMAN Diacylglycerol kinase alpha	-0.099	0.05	0.014	-0.119	0.087	0.053	-0.019	0.811	0.811	unchanged
P23786	CPT2	CPT2_HUMAN Carnitine O-palmitoyltransferase 2, mitochondrial	-0.123	0.019	0.106	0.199	-0.216	0.002	0.006	0.965	0.965	unchanged
P23919	DTYMK	KTHY_HUMAN Thymidylate kinase	0.005	0.051	-0.008	-0.004	-0.017	-0.04	0.036	0.354	0.354	unchanged
P23921	RRM1	RIR1_HUMAN Ribonucleoside-diphosphate reductase large subunit	0.023	0.031	0.033	0.014	-0.024	-0.09	0.062	0.182	0.182	unchanged
P24311	COX7B	COX7B_HUMAN Cytochrome c oxidase subunit 7B, mitochondrial	-0.405	0.189	-0.02	-0.253	0.242	0.234	-0.153	0.495	0.495	unchanged
P24385	CCND1	CCND1_HUMAN G1/S-specific cyclin-D1	-0.053	0.309	0.316	-0.361	-0.069	-0.156	0.386	0.031	0.031	up-regulated
P24386	CHM	RAE1_HUMAN Rab proteins geranylgeranyltransferase component A 1	0.192	-0.031	0.157	0.094	-0.251	-0.174	0.216	0.109	0.109	unchanged
O00522	KRIT1	KRIT1_HUMAN Krev interaction trapped protein 1	0.025	-0.289	0.219	-0.391	0.083	0.34	-0.026	0.914	0.914	unchanged
P24390	KDELR1	ERD21_HUMAN ER lumen protein-retaining receptor 1	-0.005	0.025	0.36	0.194	-0.144	-0.444	0.258	0.232	0.232	unchanged
P24534	EEF1B2	EF1B_HUMAN Elongation factor 1-beta	-0.06	-0.04	-0.004	0.028	0.014	0.049	-0.065	0.12	0.12	unchanged
P24539	ATP5PB	AT5F1_HUMAN ATP synthase F(0) complex subunit B1, mitochondrial	0.151	0.003	0.307	-0.094	-0.183	-0.198	0.312	0.0138	0.0138	unchanged
P24666	ACP1	PPAC_HUMAN Low molecular weight phosphotyrosine protein phosphatase	-0.007	-0.004	0.031	0	-0.077	0.043	0.018	0.702	0.702	unchanged
P24752	ACAT1	THIL_HUMAN Acetyl-CoA acetyltransferase, mitochondrial	-0.014	0.003	-0.037	0.009	0.01	0.015	-0.027	0.437	0.437	unchanged
P24844	MYL9	MYL9_HUMAN Myosin regulatory light polypeptide 9	-0.026	-0.034	-0.007	0.002	0.031	0.02	-0.04	0.27	0.27	unchanged
P24863	CCNC	CCNC_HUMAN Cyclin-C	0.39	0.49	0.114	0.137	0.155	-1.301	0.668	0.177	0.177	unchanged
P24864	CCNE1	CCNE1_HUMAN G1/S-specific cyclin-E1	0.144	0.162	0.109	-0.466	0.261	-0.224	0.281	0.191	0.191	unchanged
P24928	POLR2A	RPB1_HUMAN DNA-directed RNA polymerase II subunit RPB1	0.051	-0.045	-0.095	0.034	0.024	0.018	-0.055	0.304	0.304	unchanged
P24941	CDK2	CDK2_HUMAN Cyclin-dependent kinase 2	-0.062	-0.009	-0.018	0.076	-0.058	0.058	-0.055	0.316	0.316	unchanged
O00541	PES1	PESC_HUMAN Pescadillo homolog	-0.059	-0.023	0.028	0.088	0.009	-0.056	-0.032	0.569	0.569	unchanged
P25054	APC	APC_HUMAN Adenomatous polyposis coli protein	0.203	0.247	-0.085	-0.062	0.215	-0.531	0.248	0.29	0.29	unchanged
P25098	GRK2	ARBK1_HUMAN Beta-adrenergic receptor kinase 1	-0.016	0.013	0.043	-0.018	-0.049	0.014	0.031	0.446	0.446	unchanged
P25205	MCM3	MCM3_HUMAN DNA replication licensing factor MCM3	0.006	-0.031	-0.042	-0.01	0.046	0.018	-0.04	0.313	0.313	unchanged
P25325	MPST	THTM_HUMAN 3-mercaptopyruvate sulfurtransferase	0.119	0.022	-0.064	0.015	-0.007	-0.097	0.055	0.415	0.415	unchanged
P25398	RPS12	RS12_HUMAN Small ribosomal subunit protein eS12	-0.001	0.134	0.055	-0.126	-0.079	0.003	0.13	0.0654	0.0654	unchanged
P25440	BRD2	BRD2_HUMAN Bromodomain-containing protein 2	0.033	0.093	-0.016	-0.056	-0.043	-0.025	0.078	0.118	0.118	unchanged
P25445	FAS	TNR6_HUMAN Tumor necrosis factor receptor superfamily member 6	0.116	0.056	-0.135	-0.073	0.069	-0.047	0.029	0.733	0.733	unchanged
P25490	YY1	TYY1_HUMAN Transcriptional repressor protein YY1	0.062	-0.252	0.05	-0.024	0.061	0.09	-0.089	0.405	0.405	unchanged
P25685	DNAJB1	DNJB1_HUMAN DnaJ homolog subfamily B member 1	-0.029	0.003	-0.065	0.044	0.035	-0.002	-0.056	0.19	0.19	unchanged
P25686	DNAJB2	DNJB2_HUMAN DnaJ homolog subfamily B member 2	0.05	-0.009	0.096	-0.099	-0.029	-0.023	0.096	0.0863	0.0863	unchanged
O00560	SDCBP	SDCB1_HUMAN Syntenin-1	0.16	0.124	0.007	-0.076	-0.11	-0.118	0.198	0.0107	0.0107	unchanged
P25705	ATP5F1A	ATPA_HUMAN ATP synthase subunit alpha, mitochondrial	0.032	0.036	-0.011	-0.043	-0.023	-0.005	0.043	0.272	0.272	unchanged
P25786	PSMA1	PSA1_HUMAN Proteasome subunit alpha type-1	-0.024	-0.025	0.004	0.002	0.034	-0.005	-0.025	0.483	0.483	unchanged
P25787	PSMA2	PSA2_HUMAN Proteasome subunit alpha type-2	-0.027	0.01	-0.02	-0.026	0.018	0.031	-0.02	0.598	0.598	unchanged
P25788	PSMA3	PSA3_HUMAN Proteasome subunit alpha type-3	-0.011	0.042	-0.063	-0.074	0.04	0.053	-0.017	0.763	0.763	unchanged
P25789	PSMA4	PSA4_HUMAN Proteasome subunit alpha type-4	0.046	-0.033	0.076	0.012	-0.08	-0.033	0.063	0.238	0.238	unchanged
P25942	CD40	TNR5_HUMAN Tumor necrosis factor receptor superfamily member 5	0.073	-0.142	-0.175	-0.016	0.06	0.186	-0.158	0.135	0.135	unchanged
P26006	ITGA3	ITA3_HUMAN Integrin alpha-3	0.041	0.071	0.054	-0.094	-0.044	-0.041	0.115	0.02	0.02	unchanged
P26022	PTX3	PTX3_HUMAN Pentraxin-related protein PTX3	0.391	0.27	0.065	-0.303	0.006	-0.444	0.489	0.0177	0.0177	up-regulated
P26038	MSN	MOES_HUMAN Moesin	0.031	-0.023	-0.033	-0.013	0.025	0	-0.012	0.75	0.75	unchanged
P26045	PTPN3	PTN3_HUMAN Tyrosine-protein phosphatase non-receptor type 3	0.302	-0.055	0.011	-0.17	0.177	-0.278	0.176	0.304	0.304	unchanged
O00562	PITPNM1	PITM1_HUMAN Membrane-associated phosphatidylinositol transfer protein 1	-0.15	0.094	0.053	0.148	-0.016	-0.143	0.003	0.98	0.98	unchanged
P26196	DDX6	DDX6_HUMAN Probable ATP-dependent RNA helicase DDX6	-0.006	0.092	0.026	-0.117	0.007	-0.016	0.079	0.181	0.181	unchanged
P26358	DNMT1	DNMT1_HUMAN DNA (cytosine-5)-methyltransferase 1	-0.029	-0.036	-0.05	0.016	0.022	0.064	-0.072	0.0831	0.0831	unchanged
P26367	PAX6	PAX6_HUMAN Paired box protein Pax-6	-0.113	0.011	0.575	0.047	0.045	-0.58	0.32	0.267	0.267	unchanged
P26368	U2AF2	U2AF2_HUMAN Splicing factor U2AF 65 kDa subunit	-0.051	0.063	-0.019	-0.017	0.006	0.005	0	0.994	0.994	unchanged
P26373	RPL13	RL13_HUMAN Large ribosomal subunit protein eL13	-0.027	0.018	-0.046	-0.027	0.028	0.04	-0.032	0.45	0.45	unchanged
P26374	CHML	RAE2_HUMAN Rab proteins geranylgeranyltransferase component A 2	-0.062	0.241	-0.259	0.073	0.095	-0.101	-0.049	0.74	0.74	unchanged
P26440	IVD	IVD_HUMAN Isovaleryl-CoA dehydrogenase, mitochondrial	-0.009	-0.133	0.044	-0.06	0.129	0.014	-0.06	0.442	0.442	unchanged
P26572	MGAT1	MGAT1_HUMAN Alpha-1,3-mannosyl-glycoprotein 2-beta-N-acetylglucosaminyltransferase	-0.151	-0.062	-0.086	0.083	0.053	0.149	-0.195	0.00688	0.00688	unchanged
P26583	HMGB2	HMGB2_HUMAN High mobility group protein B2	-0.09	0.055	-0.044	-0.053	0.066	0.052	-0.048	0.444	0.444	unchanged
P26599	PTBP1	PTBP1_HUMAN Polypyrimidine tract-binding protein 1	-0.001	-0.019	-0.067	0.012	0.025	0.036	-0.053	0.193	0.193	unchanged
O00566	MPHOSPH10	MPP10_HUMAN U3 small nucleolar ribonucleoprotein protein MPP10	-0.07	-0.015	-0.089	-0.105	0.24	0.025	-0.111	0.287	0.287	unchanged
P26639	TARS1	SYTC_HUMAN Threonine--tRNA ligase 1, cytoplasmic	0.013	-0.01	0.015	0.005	-0.021	-0.015	0.016	0.635	0.635	unchanged
P26640	VARS1	SYVC_HUMAN Valine--tRNA ligase	0.006	-0.011	-0.017	0.011	0.027	-0.03	-0.01	0.784	0.784	unchanged
P26641	EEF1G	EF1G_HUMAN Elongation factor 1-gamma	-0.02	-0.019	-0.008	0.014	0	0.021	-0.027	0.424	0.424	unchanged
P26885	FKBP2	FKBP2_HUMAN Peptidyl-prolyl cis-trans isomerase FKBP2	-0.054	-0.03	-0.016	0.081	-0.027	0.032	-0.062	0.198	0.198	unchanged
P27105	STOM	STOM_HUMAN Stomatin	0.066	0.1	0.021	-0.052	-0.037	-0.112	0.129	0.0246	0.0246	unchanged
P27144	AK4	KAD4_HUMAN Adenylate kinase 4, mitochondrial	-0.037	0.042	-0.003	-0.004	0.085	-0.096	0.006	0.926	0.926	unchanged
P27348	YWHAQ	1433T_HUMAN 14-3-3 protein theta	0.025	0.054	0.047	-0.037	-0.062	-0.041	0.089	0.0388	0.0388	unchanged
P27361	MAPK3	MK03_HUMAN Mitogen-activated protein kinase 3	0.062	0.037	-0.174	-0.004	0.046	0.02	-0.046	0.556	0.556	unchanged
P27448	MARK3	MARK3_HUMAN MAP/microtubule affinity-regulating kinase 3	0.097	-0.068	0.003	-0.037	0.078	-0.088	0.026	0.709	0.709	unchanged
P27449	ATP6V0C	VATL_HUMAN V-type proton ATPase 16 kDa proteolipid subunit c	0.167	0.076	0.026	-0.024	-0.061	-0.198	0.184	0.0353	0.0353	unchanged
A1L0T0	ILVBL	HACL2_HUMAN 2-hydroxyacyl-CoA lyase 2	0.054	-0.047	0.029	-0.135	-0.004	0.09	0.028	0.699	0.699	unchanged
O00567	NOP56	NOP56_HUMAN Nucleolar protein 56	-0.02	-0.022	-0.047	-0.011	0.052	0.035	-0.055	0.181	0.181	unchanged
P27487	DPP4	DPP4_HUMAN Dipeptidyl peptidase 4	-0.098	-0.301	-0.248	0.399	-0.017	0.251	-0.427	0.0153	0.0153	down-regulated
P27540	ARNT	ARNT_HUMAN Aryl hydrocarbon receptor nuclear translocator	-0.036	-0.362	-0.029	0.113	0.336	-0.035	-0.28	0.0917	0.0917	unchanged
P27635	RPL10	RL10_HUMAN Large ribosomal subunit protein uL16	-0.011	-0.007	-0.054	0.022	0.042	-0.006	-0.043	0.275	0.275	unchanged
P27694	RPA1	RFA1_HUMAN Replication protein A 70 kDa DNA-binding subunit	0.011	0.04	0.002	-0.056	-0.009	-0.003	0.04	0.305	0.305	unchanged
P27695	APEX1	APEX1_HUMAN DNA repair nuclease/redox regulator APEX1	0	0.035	-0.066	-0.03	0.042	0.005	-0.016	0.73	0.73	unchanged
P27701	CD82	CD82_HUMAN CD82 antigen	0.088	0.049	0.143	-0.022	-0.119	-0.152	0.191	0.0123	0.0123	unchanged
P27707	DCK	DCK_HUMAN Deoxycytidine kinase	-0.061	0.032	0.09	-0.069	0.018	-0.024	0.045	0.434	0.434	unchanged
P27708	CAD	PYR1_HUMAN Multifunctional protein CAD	0.007	-0.009	0.021	-0.043	-0.002	0.012	0.017	0.639	0.639	unchanged
P27797	CALR	CALR_HUMAN Calreticulin	0.04	0.038	0.001	-0.021	-0.041	-0.032	0.058	0.139	0.139	unchanged
P27816	MAP4	MAP4_HUMAN Microtubule-associated protein 4	-0.055	0.017	-0.006	-0.016	0.014	0.032	-0.025	0.543	0.543	unchanged
O00571	DDX3X	DDX3X_HUMAN ATP-dependent RNA helicase DDX3X	-0.052	0.006	-0.016	0.003	0.039	0.006	-0.037	0.348	0.348	unchanged
P27824	CANX	CALX_HUMAN Calnexin	-0.02	-0.017	-0.031	0.02	0.014	0.02	-0.041	0.246	0.246	unchanged
P27986	PIK3R1	P85A_HUMAN Phosphatidylinositol 3-kinase regulatory subunit alpha	0.029	0.051	-0.407	-0.022	0.225	0.111	-0.214	0.2	0.2	unchanged
P27987	ITPKB	IP3KB_HUMAN Inositol-trisphosphate 3-kinase B	0.406	-0.286	-0.422	-0.11	0.249	0.149	-0.197	0.451	0.451	unchanged
P28039	AOAH	AOAH_HUMAN Acyloxyacyl hydrolase	0.266	0.135	0.51	-0.462	-0.39	-0.073	0.612	0.0069	0.0069	up-regulated
P28062	PSMB8	PSB8_HUMAN Proteasome subunit beta type-8	0.001	0	0.016	-0.078	-0.014	0.061	0.016	0.745	0.745	unchanged
P28065	PSMB9	PSB9_HUMAN Proteasome subunit beta type-9	-0.041	0.128	0.125	-0.032	-0.166	-0.026	0.145	0.0876	0.0876	unchanged
P28066	PSMA5	PSA5_HUMAN Proteasome subunit alpha type-5	0.035	-0.009	0.006	-0.004	-0.009	-0.031	0.025	0.484	0.484	unchanged
P28070	PSMB4	PSB4_HUMAN Proteasome subunit beta type-4	-0.044	0.124	-0.066	-0.062	0.014	0.02	0.014	0.836	0.836	unchanged
P28072	PSMB6	PSB6_HUMAN Proteasome subunit beta type-6	0.024	-0.056	-0.01	-0.002	0.001	0.031	-0.024	0.553	0.553	unchanged
O00584	RNASET2	RNT2_HUMAN Ribonuclease T2		-0.911	0.405	-0.006	0.501		-0.5	0.421	0.421	unchanged
P28074	PSMB5	PSB5_HUMAN Proteasome subunit beta type-5	0.076	-0.013	0.006	0.01	0.02	-0.112	0.05	0.386	0.386	unchanged
P28288	ABCD3	ABCD3_HUMAN ATP-binding cassette sub-family D member 3	-0.014	0.05	0.016	0.005	0	-0.071	0.039	0.376	0.376	unchanged
P28289	TMOD1	TMOD1_HUMAN Tropomodulin-1	0.006	0.007	0.035	0.024	0.016	-0.102	0.037	0.474	0.474	unchanged
P28290	ITPRID2	ITPI2_HUMAN Protein ITPRID2	0.079	-0.186	-0.154	0.12	0.101	0.026	-0.169	0.0913	0.0913	unchanged
P28331	NDUFS1	NDUS1_HUMAN NADH-ubiquinone oxidoreductase 75 kDa subunit, mitochondrial	0.009	-0.029	-0.032	0.029	0.014	-0.005	-0.03	0.416	0.416	unchanged
P28340	POLD1	DPOD1_HUMAN DNA polymerase delta catalytic subunit	0.012	-0.062	-0.007	0.021	-0.062	0.084	-0.033	0.545	0.545	unchanged
P28347	TEAD1	TEAD1_HUMAN Transcriptional enhancer factor TEF-1	-0.091	0.156	-0.241	0.066	0.237	-0.141	-0.113	0.458	0.458	unchanged
P28370	SMARCA1	SMCA1_HUMAN Probable global transcription activator SNF2L1	0.031	-0.057	-0.012	0.007	-0.029	0.047	-0.021	0.64	0.64	unchanged
P28482	MAPK1	MK01_HUMAN Mitogen-activated protein kinase 1	0.005	-0.02	-0.007	0.035	-0.016	-0.011	-0.01	0.783	0.783	unchanged
P28676	GCA	GRAN_HUMAN Grancalcin	0.034	0.061	-0.002	-0.093	0.054	-0.066	0.066	0.259	0.259	unchanged
O00592	PODXL	PODXL_HUMAN Podocalyxin	-0.18	0.167	-0.088	-0.109	-0.049	0.245	-0.063	0.658	0.658	unchanged
P28702	RXRB	RXRB_HUMAN Retinoic acid receptor RXR-beta	0.228	-0.405	-0.164	0.005	0.117	0.206	-0.223	0.243	0.243	unchanged
P28715	ERCC5	ERCC5_HUMAN DNA excision repair protein ERCC-5	0.016	-0.004	-0.002	0.075	-0.302	0.203	0.011	0.936	0.936	unchanged
P28749	RBL1	RBL1_HUMAN Retinoblastoma-like protein 1	-0.588	-0.057	-0.332	0.301	0.391	0.271	-0.647	0.00479	0.00479	down-regulated
P28799	GRN	GRN_HUMAN Progranulin	0.091	0.095	0.142	-0.229	-0.129	0.016	0.223	0.0224	0.0224	unchanged
P28827	PTPRM	PTPRM_HUMAN Receptor-type tyrosine-protein phosphatase mu	-0.417	-0.062	0.595	-0.025	0.135	-0.239	0.082	0.777	0.777	unchanged
P28838	LAP3	AMPL_HUMAN Cytosol aminopeptidase	-0.026	0.024	-0.039	0.01	0.023	-0.006	-0.023	0.553	0.553	unchanged
P29034	S100A2	S10A2_HUMAN Protein S100-A2	0.191	0.024	0.07	-0.018	-0.131	-0.15	0.195	0.0261	0.0261	unchanged
P29083	GTF2E1	T2EA_HUMAN General transcription factor IIE subunit 1	0.08	-0.072	0.151	0.042	0.013	-0.227	0.11	0.309	0.309	unchanged
P29084	GTF2E2	T2EB_HUMAN Transcription initiation factor IIE subunit beta	-0.139	-0.073	-0.198	0.03	0.33	0.037	-0.269	0.0353	0.0353	unchanged
P29144	TPP2	TPP2_HUMAN Tripeptidyl-peptidase 2	0.09	0.041	0.016	-0.092	-0.006	-0.063	0.103	0.0563	0.0563	unchanged
O00622	CCN1	CCN1_HUMAN CCN family member 1	0.007	0.125	-0.049	-0.107	0.002	0.008	0.06	0.382	0.382	unchanged
P29218	IMPA1	IMPA1_HUMAN Inositol monophosphatase 1	-0.008	0.043	-0.015	0.016	-0.052	0.002	0.018	0.663	0.663	unchanged
P29279	CCN2	CCN2_HUMAN CCN family member 2	0.424	-0.216	0.083		-0.017	-0.284	0.247	0.315	0.315	unchanged
P29317	EPHA2	EPHA2_HUMAN Ephrin type-A receptor 2	0.011	-0.001	0.028	-0.015	-0.027	-0.009	0.03	0.395	0.395	unchanged
P29323	EPHB2	EPHB2_HUMAN Ephrin type-B receptor 2	0.089	0.046	0.078	-0.109	-0.184	0.066	0.147	0.0935	0.0935	unchanged
P29353	SHC1	SHC1_HUMAN SHC-transforming protein 1	-0.022	-0.016	0.028	-0.028	-0.005	0.03	-0.002	0.952	0.952	unchanged
P29372	MPG	3MG_HUMAN DNA-3-methyladenine glycosylase	-0.139	0.019	0.219	0.011	-0.114	-0.009	0.07	0.513	0.513	unchanged
P29373	CRABP2	RABP2_HUMAN Cellular retinoic acid-binding protein 2	0.316	0.288	0.274	-0.55	-0.102	-0.239	0.59	0.00356	0.00356	up-regulated
P29374	ARID4A	ARI4A_HUMAN AT-rich interactive domain-containing protein 4A	-0.242	-0.101	0.207	-0.341	0.461		-0.105	0.732	0.732	unchanged
P29375	KDM5A	KDM5A_HUMAN Lysine-specific demethylase 5A	0.153	0.13	0.003	-0.196	-0.338	0.235	0.195	0.267	0.267	unchanged
P29401	TKT	TKT_HUMAN Transketolase	0.027	0.013	0.036	-0.025	-0.033	-0.032	0.055	0.136	0.136	unchanged
O00625	PIR	PIR_HUMAN Pirin	-0.115	-0.056	-0.149	0.041	0.232	0.033	-0.209	0.0259	0.0259	unchanged
P29466	CASP1	CASP1_HUMAN Caspase-1	-0.09	0.023	-0.125	-0.25	0.183	0.245	-0.123	0.427	0.427	unchanged
P29558	RBMS1	RBMS1_HUMAN RNA-binding motif, single-stranded-interacting protein 1	-0.1	0.04	-0.053	-0.057	0.106	0.05	-0.071	0.308	0.308	unchanged
P29590	PML	PML_HUMAN Protein PML	-0.116	-0.18	0.253	0.008	-0.046	0.068	-0.024	0.852	0.852	unchanged
P29597	TYK2	TYK2_HUMAN Non-receptor tyrosine-protein kinase TYK2	0.226	0.094	-0.148	-0.026	-0.187	0.028	0.119	0.342	0.342	unchanged
P29692	EEF1D	EF1D_HUMAN Elongation factor 1-delta	-0.053	0.026	0.018	-0.05	0.02	0.026	-0.002	0.971	0.971	unchanged
P29966	MARCKS	MARCS_HUMAN Myristoylated alanine-rich C-kinase substrate	-0.038	0.026	-0.077	0.06	0.05	-0.034	-0.055	0.3	0.3	unchanged
P29992	GNA11	GNA11_HUMAN Guanine nucleotide-binding protein subunit alpha-11	0.075	0.141	0.155	-0.113	-0.139	-0.132	0.252	0.000927	0.000927	unchanged
P30038	ALDH4A1	AL4A1_HUMAN Delta-1-pyrroline-5-carboxylate dehydrogenase, mitochondrial	0.049	0.227	-0.015	-0.091	-0.003	-0.181	0.179	0.0797	0.0797	unchanged
P30039	PBLD	PBLD_HUMAN Phenazine biosynthesis-like domain-containing protein	-0.153			0.167	-0.157	0.131	-0.2	0.311	0.311	unchanged
P30040	ERP29	ERP29_HUMAN Endoplasmic reticulum resident protein 29	-0.012	0.006	0.028	-0.02	-0.053	0.037	0.019	0.645	0.645	unchanged
O00629	KPNA4	IMA3_HUMAN Importin subunit alpha-3	0.014	0.062	-0.058	-0.019	-0.018	0.006	0.016	0.723	0.723	unchanged
P30041	PRDX6	PRDX6_HUMAN Peroxiredoxin-6	-0.03	0.001	-0.009	0.001	0	0.023	-0.021	0.552	0.552	unchanged
P30043	BLVRB	BLVRB_HUMAN Flavin reductase (NADPH)	-0.003	-0.04	-0.023	0.029	0.003	0.02	-0.039	0.283	0.283	unchanged
P30044	PRDX5	PRDX5_HUMAN Peroxiredoxin-5, mitochondrial	0.032	0.043	0.093	-0.077	-0.078	-0.027	0.117	0.0251	0.0251	unchanged
P30046	DDT	DOPD_HUMAN D-dopachrome decarboxylase	-0.036	-0.019	0.008	-0.013	-0.026	0.072	-0.027	0.554	0.554	unchanged
P30047	GCHFR	GFRP_HUMAN GTP cyclohydrolase 1 feedback regulatory protein	0.008	0.149	-0.11	-0.019	0.004	-0.047	0.036	0.638	0.638	unchanged
P30048	PRDX3	PRDX3_HUMAN Thioredoxin-dependent peroxide reductase, mitochondrial	0.008	-0.061	-0.023	0.043	0.037	-0.017	-0.046	0.286	0.286	unchanged
P30049	ATP5F1D	ATPD_HUMAN ATP synthase subunit delta, mitochondrial	0.027	0.092	-0.022	-0.014	-0.012	-0.086	0.07	0.195	0.195	unchanged
P30050	RPL12	RL12_HUMAN Large ribosomal subunit protein uL11	-0.04	0.016	-0.014	0.037	-0.016	0.004	-0.021	0.588	0.588	unchanged
P30084	ECHS1	ECHM_HUMAN Enoyl-CoA hydratase, mitochondrial	0.059	0.03	0.097	-0.073	-0.058	-0.068	0.128	0.0135	0.0135	unchanged
P30085	CMPK1	KCY_HUMAN UMP-CMP kinase	0.039	0.078	-0.021	-0.035	-0.051	-0.024	0.069	0.145	0.145	unchanged
O00635	TRIM38	TRI38_HUMAN E3 ubiquitin-protein ligase TRIM38	-0.011	0.081	0.028	-0.188	0.047	0.029	0.07	0.396	0.396	unchanged
P30086	PEBP1	PEBP1_HUMAN Phosphatidylethanolamine-binding protein 1	-0.003	0.053	0.036	-0.017	-0.013	-0.07	0.062	0.156	0.156	unchanged
P30101	PDIA3	PDIA3_HUMAN Protein disulfide-isomerase A3	0.012	0.023	0.012	0.005	-0.023	-0.042	0.036	0.33	0.33	unchanged
P30153	PPP2R1A	2AAA_HUMAN Serine/threonine-protein phosphatase 2A 65 kDa regulatory subunit A alpha isoform	0.037	0.033	0.075	-0.068	-0.053	-0.038	0.101	0.0279	0.0279	unchanged
P30154	PPP2R1B	2AAB_HUMAN Serine/threonine-protein phosphatase 2A 65 kDa regulatory subunit A beta isoform	0.08	0.019	0.065	-0.068	-0.11	0.001	0.114	0.0484	0.0484	unchanged
P30260	CDC27	CDC27_HUMAN Cell division cycle protein 27 homolog	0.02	0.09	0.083	-0.07	-0.15	0.014	0.133	0.0564	0.0564	unchanged
P30281	CCND3	CCND3_HUMAN G1/S-specific cyclin-D3	-0.325	0.144	0.743		-1.035	0.463	0.473	0.45	0.45	unchanged
P30291	WEE1	WEE1_HUMAN Wee1-like protein kinase	0.418	-0.136	0.402	0.086	0.483	-1.267	0.461	0.383	0.383	unchanged
P30305	CDC25B	MPIP2_HUMAN M-phase inducer phosphatase 2	-0.181	0.173	0.149	0	0.086	-0.24	0.098	0.492	0.492	unchanged
P30307	CDC25C	MPIP3_HUMAN M-phase inducer phosphatase 3	0.158	-0.07	0.078	-0.126	0.032	-0.084	0.115	0.194	0.194	unchanged
P30405	PPIF	PPIF_HUMAN Peptidyl-prolyl cis-trans isomerase F, mitochondrial	-0.045	-0.046	0.017	-0.021	-0.022	0.103	-0.045	0.416	0.416	unchanged
O00712	NFIB	NFIB_HUMAN Nuclear factor 1 B-type	-0.069	0.226	-0.063	-0.504	0.301	0.096	0.067	0.779	0.779	unchanged
P30408	TM4SF1	T4S1_HUMAN Transmembrane 4 L6 family member 1	0.368	-0.536	0.207	0.047	0.078	-0.178	0.031	0.908	0.908	unchanged
P30414	NKTR	NKTR_HUMAN NK-tumor recognition protein	-0.093	-0.187	0.179	0.045	0.03	0.012	-0.063	0.557	0.557	unchanged
P30419	NMT1	NMT1_HUMAN Glycylpeptide N-tetradecanoyltransferase 1	0.094	-0.009	0.027	-0.085	0.039	-0.08	0.079	0.195	0.195	unchanged
P30519	HMOX2	HMOX2_HUMAN Heme oxygenase 2	0.011	-0.026	0.119	0.001	-0.031	-0.088	0.074	0.223	0.223	unchanged
P30520	ADSS2	PURA2_HUMAN Adenylosuccinate synthetase isozyme 2	-0.023	-0.044	0.051	0.022	-0.05	0.031	-0.006	0.894	0.894	unchanged
P30530	AXL	UFO_HUMAN Tyrosine-protein kinase receptor UFO	0.031	0.03	0.105	-0.327	0.044	0.103	0.115	0.386	0.386	unchanged
P30533	LRPAP1	AMRP_HUMAN Alpha-2-macroglobulin receptor-associated protein	0.026	0.061	-0.032	0.03	-0.023	-0.076	0.041	0.417	0.417	unchanged
P30536	TSPO	TSPO_HUMAN Translocator protein	0.069	-0.233	0.169	-0.021	0.051	-0.049	0.008	0.946	0.946	unchanged
P30566	ADSL	PUR8_HUMAN Adenylosuccinate lyase	0.025	0.027	0.011	-0.001	-0.016	-0.06	0.047	0.234	0.234	unchanged
P30622	CLIP1	CLIP1_HUMAN CAP-Gly domain-containing linker protein 1	0.002	-0.112	-0.021	0.022	0.045	0.051	-0.083	0.113	0.113	unchanged
O00716	E2F3	E2F3_HUMAN Transcription factor E2F3	0.698	-0.659	0.094	0.556	-0.629	-0.073	0.093	0.844	0.844	unchanged
P30626	SRI	SORCN_HUMAN Sorcin	-0.045	-0.03	-0.096	0.061	0.08	0.017	-0.11	0.0346	0.0346	unchanged
P30740	SERPINB1	ILEU_HUMAN Leukocyte elastase inhibitor	0.068	-0.025	0.03	0.086	-0.097	-0.076	0.053	0.435	0.435	unchanged
P30825	SLC7A1	CTR1_HUMAN High affinity cationic amino acid transporter 1	0.079	0.119	-0.056	-0.089	0.038	-0.104	0.099	0.199	0.199	unchanged
P30837	ALDH1B1	AL1B1_HUMAN Aldehyde dehydrogenase X, mitochondrial	0.049	0.027	0.005	-0.072	-0.036	0.012	0.059	0.187	0.187	unchanged
P30876	POLR2B	RPB2_HUMAN DNA-directed RNA polymerase II subunit RPB2	0.003	0.019	0.069	-0.034	-0.065	-0.006	0.065	0.145	0.145	unchanged
P31040	SDHA	SDHA_HUMAN Succinate dehydrogenase [ubiquinone] flavoprotein subunit, mitochondrial	-0.008	0.005	0.019	0.039	-0.011	-0.057	0.015	0.72	0.72	unchanged
P31146	CORO1A	COR1A_HUMAN Coronin-1A	0.177	0.289	0.231	-0.379	-0.055	-0.277	0.469	0.00319	0.00319	up-regulated
P31150	GDI1	GDIA_HUMAN Rab GDP dissociation inhibitor alpha	0.082	-0.003	0.084	-0.091	-0.021	-0.065	0.113	0.0446	0.0446	unchanged
P31153	MAT2A	METK2_HUMAN S-adenosylmethionine synthase isoform type-2	-0.05	-0.068	0.021	0.051	0.024	0.008	-0.06	0.193	0.193	unchanged
P31321	PRKAR1B	KAP1_HUMAN cAMP-dependent protein kinase type I-beta regulatory subunit	0.053	0.027	0.051	-0.347	0.166	0.036	0.092	0.529	0.529	unchanged
A1L390	PLEKHG3	PKHG3_HUMAN Pleckstrin homology domain-containing family G member 3	0.065	0.076	0.065	-0.074	-0.005	-0.139	0.141	0.0247	0.0247	unchanged
O00743	PPP6C	PPP6_HUMAN Serine/threonine-protein phosphatase 6 catalytic subunit	0.069	-0.118	0.149	0.031	-0.023	-0.121	0.071	0.436	0.436	unchanged
P31323	PRKAR2B	KAP3_HUMAN cAMP-dependent protein kinase type II-beta regulatory subunit	-0.044	-0.293	-0.005	0.21	-0.197	0.315	-0.223	0.215	0.215	unchanged
P31327	CPS1	CPSM_HUMAN Carbamoyl-phosphate synthase [ammonia], mitochondrial	0.265	-1.146	0.532	0.343	-0.591	0.583	-0.228	0.693	0.693	unchanged
P31350	RRM2	RIR2_HUMAN Ribonucleoside-diphosphate reductase subunit M2	-0.005	0.051	0.029	-0.006	-0.045	-0.037	0.054	0.183	0.183	unchanged
P31431	SDC4	SDC4_HUMAN Syndecan-4	-0.1	0.259	0.197	-0.093	-0.118	-0.159	0.242	0.0604	0.0604	unchanged
P31483	TIA1	TIA1_HUMAN Cytotoxic granule associated RNA binding protein TIA1	-0.124	-0.033	-0.022	0.054	0.018	0.093	-0.115	0.0508	0.0508	unchanged
P31641	SLC6A6	SC6A6_HUMAN Sodium- and chloride-dependent taurine transporter	0.083	0.049	-0.091	-0.118	0.017	0.046	0.032	0.668	0.668	unchanged
P31689	DNAJA1	DNJA1_HUMAN DnaJ homolog subfamily A member 1	-0.052	-0.023	-0.029	0.02	0.02	0.05	-0.065	0.104	0.104	unchanged
P31749	AKT1	AKT1_HUMAN RAC-alpha serine/threonine-protein kinase	0.159	0.105	-0.046	0.011	-0.039	-0.204	0.15	0.127	0.127	unchanged
P31751	AKT2	AKT2_HUMAN RAC-beta serine/threonine-protein kinase	0.026	0.063	-0.064	-0.042	0.096	-0.093	0.021	0.76	0.76	unchanged
P31930	UQCRC1	QCR1_HUMAN Cytochrome b-c1 complex subunit 1, mitochondrial	0.017	-0.048	0.032	0.018	-0.052	0.02	0.005	0.911	0.911	unchanged
O00746	NME4	NDKM_HUMAN Nucleoside diphosphate kinase, mitochondrial	-0.135	-0.083	0.279	-0.059	-0.287	0.272	0.045	0.814	0.814	unchanged
P31937	HIBADH	3HIDH_HUMAN 3-hydroxyisobutyrate dehydrogenase, mitochondrial	-0.085	0.012	0.044	0.001	-0.06	0.075	-0.015	0.801	0.801	unchanged
P31939	ATIC	PUR9_HUMAN Bifunctional purine biosynthesis protein ATIC	0.027	-0.004	0.006	-0.024	-0.002	-0.015	0.023	0.502	0.502	unchanged
P31942	HNRNPH3	HNRH3_HUMAN Heterogeneous nuclear ribonucleoprotein H3	-0.043	0.052	0.029	-0.035	-0.007	-0.01	0.03	0.489	0.489	unchanged
P31943	HNRNPH1	HNRH1_HUMAN Heterogeneous nuclear ribonucleoprotein H	0.006	0.006	-0.011	-0.017	-0.015	0.018	0.005	0.885	0.885	unchanged
P31946	YWHAB	1433B_HUMAN 14-3-3 protein beta/alpha	0.001	0.096	0.095	-0.114	-0.044	-0.047	0.132	0.0314	0.0314	unchanged
P31947	SFN	1433S_HUMAN 14-3-3 protein sigma	-0.019	0.122	0.003	-0.084	-0.08	0.046	0.075	0.274	0.274	unchanged
P31948	STIP1	STIP1_HUMAN Stress-induced-phosphoprotein 1	-0.038	-0.015	-0.033	0.005	0.044	0.023	-0.053	0.168	0.168	unchanged
P31949	S100A11	S10AB_HUMAN Protein S100-A11	0.084	0.112	0.13	-0.074	-0.111	-0.154	0.222	0.00179	0.00179	unchanged
P32004	L1CAM	L1CAM_HUMAN Neural cell adhesion molecule L1	-0.141	0	-0.04	0.035	0.074	0.058	-0.116	0.0596	0.0596	unchanged
P32019	INPP5B	I5P2_HUMAN Type II inositol 1,4,5-trisphosphate 5-phosphatase	0.289	-0.065	0.39	-0.375	-0.114	-0.139	0.414	0.0311	0.0311	up-regulated
O00754	MAN2B1	MA2B1_HUMAN Lysosomal alpha-mannosidase	-0.258	0.312	0.108	0.091	-0.057	-0.209	0.112	0.525	0.525	unchanged
P32119	PRDX2	PRDX2_HUMAN Peroxiredoxin-2	0.021	-0.041	0.09	-0.068	-0.057	0.041	0.051	0.383	0.383	unchanged
P32121	ARRB2	ARRB2_HUMAN Beta-arrestin-2	0.014	0.148	0.044	0.063	-0.166	-0.116	0.142	0.118	0.118	unchanged
P32189	GK	GLPK_HUMAN Glycerol kinase	-0.098	-0.112	-0.048	0.21	0.063	-0.028	-0.168	0.0574	0.0574	unchanged
P32321	DCTD	DCTD_HUMAN Deoxycytidylate deaminase	-0.087	0.007	0.125	-0.088	0.116	-0.087	0.035	0.699	0.699	unchanged
P32322	PYCR1	P5CR1_HUMAN Pyrroline-5-carboxylate reductase 1, mitochondrial	0.056	-0.06	0.152	-0.103	-0.011	-0.048	0.103	0.172	0.172	unchanged
P32455	GBP1	GBP1_HUMAN Guanylate-binding protein 1	-0.168	0.191	0.064	-0.084	0.075	-0.091	0.062	0.583	0.583	unchanged
P32519	ELF1	ELF1_HUMAN ETS-related transcription factor Elf-1	0.126	0.173	-0.4	-0.024	-0.043	0.154	-0.063	0.727	0.727	unchanged
P32780	GTF2H1	TF2H1_HUMAN General transcription factor IIH subunit 1	-0.099	0.094	-0.017	-0.037	-0.162	0.206	-0.01	0.933	0.933	unchanged
P32856	STX2	STX2_HUMAN Syntaxin-2	-0.329	0.287	0.708	-1.037	0.035	0.323	0.448	0.356	0.356	unchanged
P32926	DSG3	DSG3_HUMAN Desmoglein-3	-0.121	0.28	0.001	-0.096	-0.113	0.037	0.111	0.376	0.376	unchanged
O00762	UBE2C	UBE2C_HUMAN Ubiquitin-conjugating enzyme E2 C	-0.206	-0.284	-0.293	0.278	0.239	0.254	-0.518	3.16E-05	3.16E-05	down-regulated
P32929	CTH	CGL_HUMAN Cystathionine gamma-lyase	0.254	0.14	0.213	0.173	-0.613	-0.181	0.409	0.0936	0.0936	unchanged
P32969	RPL9	RL9_HUMAN Large ribosomal subunit protein uL6	0.013	0.013	-0.004	-0.017	0.026	-0.043	0.019	0.623	0.623	unchanged
P32970	CD70	CD70_HUMAN CD70 antigen	0.083	0.089	0.032	-0.079	-0.127	-0.011	0.14	0.0245	0.0245	unchanged
P33121	ACSL1	ACSL1_HUMAN Long-chain-fatty-acid--CoA ligase 1	0.027	0.001	0.064	-0.037	-0.049	-0.019	0.066	0.12	0.12	unchanged
P33176	KIF5B	KINH_HUMAN Kinesin-1 heavy chain	-0.025	-0.023	0.031	0.017	-0.003	-0.01	-0.007	0.851	0.851	unchanged
P33240	CSTF2	CSTF2_HUMAN Cleavage stimulation factor subunit 2	-0.027	-0.079	-0.043	0.024	0.106	0.005	-0.095	0.0756	0.0756	unchanged
P33316	DUT	DUT_HUMAN Deoxyuridine 5'-triphosphate nucleotidohydrolase, mitochondrial	0.026	0.035	-0.06	0.014	-0.044	0.015	0.005	0.908	0.908	unchanged
P33527	ABCC1	MRP1_HUMAN Multidrug resistance-associated protein 1	-0.069	0.09	0.111	-0.002	-0.056	-0.088	0.093	0.191	0.191	unchanged
P33552	CKS2	CKS2_HUMAN Cyclin-dependent kinases regulatory subunit 2	-0.029	-0.126	0.044	-0.052	0.085	0.064	-0.069	0.327	0.327	unchanged
P33897	ABCD1	ABCD1_HUMAN ATP-binding cassette sub-family D member 1	0.007	-0.372	0.106	-0.06	-0.587	0.893	-0.168	0.688	0.688	unchanged
O00764	PDXK	PDXK_HUMAN Pyridoxal kinase	0.139	-0.011	0.037	-0.022	-0.024	-0.133	0.115	0.104	0.104	unchanged
P33908	MAN1A1	MA1A1_HUMAN Mannosyl-oligosaccharide 1,2-alpha-mannosidase IA	0.254	-0.142	-0.044	-0.094	0.151	-0.139	0.05	0.721	0.721	unchanged
P33981	TTK	TTK_HUMAN Dual specificity protein kinase TTK	-0.25	-0.205	-0.079	0.233	0.128	0.158	-0.351	0.00169	0.00169	unchanged
P33991	MCM4	MCM4_HUMAN DNA replication licensing factor MCM4	0.009	-0.021	-0.018	0.027	0.024	-0.035	-0.015	0.691	0.691	unchanged
P33992	MCM5	MCM5_HUMAN DNA replication licensing factor MCM5	-0.002	0.024	-0.032	0.027	0.001	-0.032	-0.002	0.959	0.959	unchanged
P33993	MCM7	MCM7_HUMAN DNA replication licensing factor MCM7	-0.068	-0.024	-0.014	0.022	0.031	0.039	-0.066	0.109	0.109	unchanged
P34059	GALNS	GALNS_HUMAN N-acetylgalactosamine-6-sulfatase	-0.021	0.071	-0.014	-0.059	0.148	-0.138	0.028	0.749	0.749	unchanged
P34810	CD68	CD68_HUMAN Macrosialin	0.012	-0.637	0.188	0.383	0.128	-0.087	-0.287	0.297	0.297	unchanged
P34896	SHMT1	GLYC_HUMAN Serine hydroxymethyltransferase, cytosolic	0.06	0.01	0.101	-0.028	0.002	-0.159	0.119	0.0901	0.0901	unchanged
P34897	SHMT2	GLYM_HUMAN Serine hydroxymethyltransferase, mitochondrial	0.017	0.013	0.011	0.005	-0.008	-0.05	0.031	0.398	0.398	unchanged
P34931	HSPA1L	HS71L_HUMAN Heat shock 70 kDa protein 1-like	-0.023	-0.068	0.11	-0.028	0.101	-0.105	0.017	0.832	0.832	unchanged
O00767	SCD	SCD_HUMAN Stearoyl-CoA desaturase	0.08	0.005	0.015	0.124	-0.099	-0.139	0.071	0.41	0.41	unchanged
P34932	HSPA4	HSP74_HUMAN Heat shock 70 kDa protein 4	-0.031	0.001	0.003	-0.004	-0.005	0.022	-0.013	0.704	0.704	unchanged
P34949	MPI	MPI_HUMAN Mannose-6-phosphate isomerase	0.281	0.107	0.174	-0.152	-0.382	-0.04	0.379	0.0123	0.0123	up-regulated
P35030	PRSS3	TRY3_HUMAN Trypsin-3	0.218	0.081	0.053	-0.27	-0.197	0.101	0.239	0.0818	0.0818	unchanged
P35052	GPC1	GPC1_HUMAN Glypican-1	0.042	-0.067	-0.021	0.21	-0.079	-0.098	-0.026	0.793	0.793	unchanged
P35080	PFN2	PROF2_HUMAN Profilin-2	-0.06	0.046	0.051	0.016	0.024	-0.091	0.029	0.612	0.612	unchanged
P35221	CTNNA1	CTNA1_HUMAN Catenin alpha-1	0.038	0.027	-0.065	0.034	-0.053	0.005	0.005	0.925	0.925	unchanged
P35222	CTNNB1	CTNB1_HUMAN Catenin beta-1	0.121	0.078	0.052	-0.098	-0.1	-0.065	0.171	0.00469	0.00469	unchanged
P35226	BMI1	BMI1_HUMAN Polycomb complex protein BMI-1	0.139	-0.092	-0.273	0.176	0.009	0.028	-0.146	0.263	0.263	unchanged
P35227	PCGF2	PCGF2_HUMAN Polycomb group RING finger protein 2	0.12	0.401	-0.863	-0.026	0.229	0.125	-0.223	0.537	0.537	unchanged
P35232	PHB1	PHB1_HUMAN Prohibitin 1	0.054	0.064	0.067	-0.023	-0.084	-0.093	0.128	0.0152	0.0152	unchanged
O14494	PLPP1	PLPP1_HUMAN Phospholipid phosphatase 1	0.144	0.208	-0.57	0.359	-0.299	0.143	-0.14	0.63	0.63	unchanged
P35237	SERPINB6	SPB6_HUMAN Serpin B6	0.05	0.038	0.063	-0.138	-0.005	-0.02	0.105	0.0782	0.0782	unchanged
P35240	NF2	MERL_HUMAN Merlin	-0.036	0.031	-0.019	-0.001	0.048	-0.036	-0.012	0.788	0.788	unchanged
P35241	RDX	RADI_HUMAN Radixin	-0.054	0.059	-0.065	0.015	0.035	-0.004	-0.035	0.486	0.486	unchanged
P35244	RPA3	RFA3_HUMAN Replication protein A 14 kDa subunit	0.002	-0.073	-0.032	0.082	-0.011	0.019	-0.064	0.193	0.193	unchanged
P35249	RFC4	RFC4_HUMAN Replication factor C subunit 4	-0.093	-0.046	-0.045	0.128	-0.057	0.099	-0.118	0.103	0.103	unchanged
P35250	RFC2	RFC2_HUMAN Replication factor C subunit 2	0.023	-0.011	0.028	-0.002	-0.061	0.01	0.031	0.447	0.447	unchanged
P35251	RFC1	RFC1_HUMAN Replication factor C subunit 1	-0.052	0.051	0.015	0.005	0.002	-0.036	0.014	0.746	0.746	unchanged
P35268	RPL22	RL22_HUMAN Large ribosomal subunit protein eL22	0.054	-0.024	-0.006	-0.028	-0.036	0.026	0.021	0.632	0.632	unchanged
P35269	GTF2F1	T2FA_HUMAN General transcription factor IIF subunit 1	-0.114	-0.005	0.186	-0.031	-0.109	0.059	0.049	0.613	0.613	unchanged
P35270	SPR	SPRE_HUMAN Sepiapterin reductase	0.036	-0.001	-0.098	0.039	-0.004	0.015	-0.038	0.462	0.462	unchanged
O14495	PLPP3	PLPP3_HUMAN Phospholipid phosphatase 3	0.111	-0.001	-0.006	-0.146	0.246	-0.218	0.074	0.599	0.599	unchanged
P35520	CBS	CBS_HUMAN Cystathionine beta-synthase	-0.028	-0.009	0.049	-0.014	0.025	-0.036	0.012	0.769	0.769	unchanged
P35527	KRT9	K1C9_HUMAN Keratin, type I cytoskeletal 9	0.215	0.202	0.435	-0.131	-0.458	-0.277	0.573	0.00273	0.00273	up-regulated
P35568	IRS1	IRS1_HUMAN Insulin receptor substrate 1	-0.262	0.414	0.419	0.138	-1.261	0.538	0.385	0.483	0.483	unchanged
P35573	AGL	GDE_HUMAN Glycogen debranching enzyme	0.037	0.029	0.067	-0.03	-0.053	-0.064	0.093	0.0365	0.0365	unchanged
P35579	MYH9	MYH9_HUMAN Myosin-9	0.012	0.014	0.002	-0.019	-0.014	-0.009	0.023	0.486	0.486	unchanged
P35580	MYH10	MYH10_HUMAN Myosin-10	0.027	-0.034	0.027	-0.023	-0.009	-0.001	0.018	0.643	0.643	unchanged
P35606	COPB2	COPB2_HUMAN Coatomer subunit beta'	-0.007	0.037	0.023	-0.009	-0.044	-0.014	0.04	0.292	0.292	unchanged
P35610	SOAT1	SOAT1_HUMAN Sterol O-acyltransferase 1	0.11	0.123	0.143	-0.087	-0.297	-0.005	0.255	0.0239	0.0239	unchanged
P35611	ADD1	ADDA_HUMAN Alpha-adducin	-0.084	0.135	-0.132	-0.051	0.072	0.047	-0.05	0.578	0.578	unchanged
O14497	ARID1A	ARI1A_HUMAN AT-rich interactive domain-containing protein 1A	-0.048	-0.059	-0.02	0.074	0.094	-0.055	-0.08	0.18	0.18	unchanged
P35613	BSG	BASI_HUMAN Basigin	0.034	-0.009	0.057	-0.027	-0.043	-0.026	0.059	0.152	0.152	unchanged
P35637	FUS	FUS_HUMAN RNA-binding protein FUS	-0.008	-0.054	0.007	0.034	0.014	-0.006	-0.032	0.41	0.41	unchanged
P35658	NUP214	NU214_HUMAN Nuclear pore complex protein Nup214	0.007	0	0.001	-0.087	-0.003	0.069	0.01	0.853	0.853	unchanged
P35659	DEK	DEK_HUMAN Protein DEK	-0.053	0.005	-0.092	0.001	0.092	0.034	-0.089	0.105	0.105	unchanged
P35680	HNF1B	HNF1B_HUMAN Hepatocyte nuclear factor 1-beta	-0.019	-0.007	-0.095	0.165	-0.124	0.066	-0.076	0.4	0.4	unchanged
P35754	GLRX	GLRX1_HUMAN Glutaredoxin-1	0.181	0.226	0.183	-0.04	-0.012	-0.552	0.398	0.0475	0.0475	up-regulated
P35790	CHKA	CHKA_HUMAN Choline kinase alpha	-0.033	0.063	-0.075	0.102	0.034	-0.105	-0.025	0.733	0.733	unchanged
P35813	PPM1A	PPM1A_HUMAN Protein phosphatase 1A	0	0.013	0.045	0.065	0.055	-0.192	0.043	0.609	0.609	unchanged
P35908	KRT2	K22E_HUMAN Keratin, type II cytoskeletal 2 epidermal	0.332	0.174	0.3	-0.387	-0.149	-0.284	0.542	0.000764	0.000764	up-regulated
P35914	HMGCL	HMGCL_HUMAN Hydroxymethylglutaryl-CoA lyase, mitochondrial	-0.064	0.084	0.08	-0.035	0.006	-0.084	0.071	0.264	0.264	unchanged
O14503	BHLHE40	BHE40_HUMAN Class E basic helix-loop-helix protein 40	-0.029	0.552	0.118	-0.888	0.391	-0.158	0.432	0.275	0.275	unchanged
P35998	PSMC2	PRS7_HUMAN 26S proteasome regulatory subunit 7	-0.033	-0.022	-0.034	0.077	-0.014	0.012	-0.055	0.216	0.216	unchanged
P36021	SLC16A2	MOT8_HUMAN Monocarboxylate transporter 8	-0.097	0.18	0.021	-0.183	-0.089	0.155	0.074	0.55	0.55	unchanged
P36383	GJC1	CXG1_HUMAN Gap junction gamma-1 protein	0.157	0.281	-0.331	0.052	0	-0.173	0.076	0.68	0.68	unchanged
P36404	ARL2	ARL2_HUMAN ADP-ribosylation factor-like protein 2	0.002	0.065	-0.074	0.071	-0.029	-0.048	0	0.995	0.995	unchanged
P36405	ARL3	ARL3_HUMAN ADP-ribosylation factor-like protein 3	0.11	-0.045	-0.046	-0.023	0.119	-0.129	0.017	0.842	0.842	unchanged
P36507	MAP2K2	MP2K2_HUMAN Dual specificity mitogen-activated protein kinase kinase 2	0.074	0.011	0.079	0.026	-0.111	-0.092	0.114	0.0763	0.0763	unchanged
P36542	ATP5F1C	ATPG_HUMAN ATP synthase subunit gamma, mitochondrial	0.056	0.018	0.068	-0.049	-0.014	-0.093	0.099	0.0482	0.0482	unchanged
P36543	ATP6V1E1	VATE1_HUMAN V-type proton ATPase subunit E 1	-0.05	0.124	0.039	-0.099	-0.118	0.091	0.08	0.354	0.354	unchanged
P36551	CPOX	HEM6_HUMAN Oxygen-dependent coproporphyrinogen-III oxidase, mitochondrial	0.035	0.011	0.027	-0.016	-0.001	-0.072	0.054	0.197	0.197	unchanged
P36578	RPL4	RL4_HUMAN Large ribosomal subunit protein uL4	-0.01	-0.047	-0.048	0.009	0.042	0.04	-0.065	0.109	0.109	unchanged
A1L3X0	ELOVL7	ELOV7_HUMAN Very long chain fatty acid elongase 7	0.041	0.11	-0.325	0.088	0.056	0.015	-0.111	0.402	0.402	unchanged
O14508	SOCS2	SOCS2_HUMAN Suppressor of cytokine signaling 2	0.208	0.149	-0.195	0.149	-0.293	-0.031	0.112	0.508	0.508	unchanged
P36639	NUDT1	8ODP_HUMAN Oxidized purine nucleoside triphosphate hydrolase	-0.184	0.143	0.047	0.001	-0.075	0.056	0.008	0.936	0.936	unchanged
P36776	LONP1	LONM_HUMAN Lon protease homolog, mitochondrial	0.003	0.06	0.056	-0.063	0.051	-0.121	0.084	0.189	0.189	unchanged
P36871	PGM1	PGM1_HUMAN Phosphoglucomutase-1	-0.035	0.073	0.004	0.022	-0.038	-0.039	0.032	0.501	0.501	unchanged
P36873	PPP1CC	PP1G_HUMAN Serine/threonine-protein phosphatase PP1-gamma catalytic subunit	-0.066	-0.069	0.146	-0.054	0.098	-0.067	0.011	0.896	0.896	unchanged
P36894	BMPR1A	BMR1A_HUMAN Bone morphogenetic protein receptor type-1A	0.377	-0.113	0.18	-0.391	-0.057	-0.009	0.3	0.123	0.123	unchanged
P36897	TGFBR1	TGFR1_HUMAN TGF-beta receptor type-1	0.001	0.022	0.026	-0.02	0.216	-0.259	0.037	0.772	0.772	unchanged
P36915	GNL1	GNL1_HUMAN Guanine nucleotide-binding protein-like 1	0.025	0.013	0.031	0.007	-0.019	-0.071	0.051	0.226	0.226	unchanged
P36954	POLR2I	RPB9_HUMAN DNA-directed RNA polymerase II subunit RPB9	0.086	0.094	0.127	-0.098	-0.065	-0.157	0.209	0.00284	0.00284	unchanged
P36957	DLST	ODO2_HUMAN Dihydrolipoyllysine-residue succinyltransferase component of 2-oxoglutarate dehydrogenase complex, mitochondrial	-0.012	0.051	0.006	0.006	-0.005	-0.06	0.035	0.414	0.414	unchanged
P36969	GPX4	GPX4_HUMAN Phospholipid hydroperoxide glutathione peroxidase GPX4	-0.033	0.038	0.073	0.013	-0.117	0.012	0.057	0.351	0.351	unchanged
O14519	CDK2AP1	CDKA1_HUMAN Cyclin-dependent kinase 2-associated protein 1	0.032	0.27	-0.09	-0.196	0.505	-0.535	0.146	0.625	0.625	unchanged
P37108	SRP14	SRP14_HUMAN Signal recognition particle 14 kDa protein	0.078	0.062	-0.086	-0.038	-0.089	0.06	0.04	0.569	0.569	unchanged
P37173	TGFBR2	TGFR2_HUMAN TGF-beta receptor type-2	-0.045	0.08	0.757	0.022	-0.229	-0.599	0.533	0.0995	0.0995	unchanged
P37198	NUP62	NUP62_HUMAN Nuclear pore glycoprotein p62	0.103	0.045	0.028	0.031	-0.076	-0.144	0.122	0.0835	0.0835	unchanged
P37235	HPCAL1	HPCL1_HUMAN Hippocalcin-like protein 1	0.013	-0.019	0.039	0.015	-0.018	-0.043	0.026	0.508	0.508	unchanged
P37268	FDFT1	FDFT_HUMAN Squalene synthase	0.145	0.083	0.125	-0.137	-0.084	-0.146	0.24	0.00122	0.00122	unchanged
P37275	ZEB1	ZEB1_HUMAN Zinc finger E-box-binding homeobox 1	-0.31	-0.026	-0.147	-0.297	1.277	-0.51	-0.318	0.546	0.546	unchanged
P37802	TAGLN2	TAGL2_HUMAN Transgelin-2	-0.024	-0.053	-0.048	0.053	0.033	0.025	-0.079	0.0579	0.0579	unchanged
P37837	TALDO1	TALDO_HUMAN Transaldolase	0.067	0.014	0.049	-0.043	-0.026	-0.074	0.091	0.049	0.049	unchanged
P37840	SNCA	SYUA_HUMAN Alpha-synuclein	-0.065	0.127	0.087	0.172	0.149	-0.484	0.104	0.615	0.615	unchanged
P38117	ETFB	ETFB_HUMAN Electron transfer flavoprotein subunit beta	-0.01	0.02	0.015	-0.015	-0.058	0.035	0.021	0.616	0.616	unchanged
O14521	SDHD	DHSD_HUMAN Succinate dehydrogenase [ubiquinone] cytochrome b small subunit, mitochondrial	0.003	-0.136	0.191	-0.185	0.148	-0.034	0.043	0.735	0.735	unchanged
P38159	RBMX	RBMX_HUMAN RNA-binding motif protein, X chromosome	0.034	-0.024	-0.038	0.019	0.018	-0.022	-0.014	0.722	0.722	unchanged
P38398	BRCA1	BRCA1_HUMAN Breast cancer type 1 susceptibility protein	0.151	0.11	-0.153	-0.059	-0.011	-0.05	0.076	0.429	0.429	unchanged
P38432	COIL	COIL_HUMAN Coilin	-0.107	-0.116	-0.012	0.057	0.035	0.13	-0.152	0.0243	0.0243	unchanged
P38435	GGCX	VKGC_HUMAN Vitamin K-dependent gamma-carboxylase	-0.177	0.066	-0.121	-0.01	0.067	0.161	-0.15	0.125	0.125	unchanged
P38570	ITGAE	ITAE_HUMAN Integrin alpha-E		-0.338	0.004	-0.175	0.26	0.241	-0.276	0.213	0.213	unchanged
P38571	LIPA	LICH_HUMAN Lysosomal acid lipase/cholesteryl ester hydrolase	-0.015	0.136	-0.093	-0.022	-0.004	-0.015	0.023	0.741	0.741	unchanged
P38606	ATP6V1A	VATA_HUMAN V-type proton ATPase catalytic subunit A	0.056	0.038	0.077	-0.013	-0.059	-0.113	0.119	0.0313	0.0313	unchanged
P38646	HSPA9	GRP75_HUMAN Stress-70 protein, mitochondrial	-0.036	0.004	0.002	-0.015	0.009	0.022	-0.015	0.672	0.672	unchanged
P38919	EIF4A3	IF4A3_HUMAN Eukaryotic initiation factor 4A-III	0.063	0.012	0.018	0.011	-0.053	-0.065	0.067	0.149	0.149	unchanged
P38935	IGHMBP2	SMBP2_HUMAN DNA-binding protein SMUBP-2	0.14	0.077	0.004	-0.056	-0.179	0.001	0.152	0.0634	0.0634	unchanged
O14523	C2CD2L	C2C2L_HUMAN Phospholipid transfer protein C2CD2L	-0.455	0.131	-0.073	0.092	-0.186	0.477	-0.26	0.297	0.297	unchanged
P38936	CDKN1A	CDN1A_HUMAN Cyclin-dependent kinase inhibitor 1	0.214	0.316	0.336	-0.091	-0.561	-0.228	0.582	0.00533	0.00533	up-regulated
P39019	RPS19	RS19_HUMAN Small ribosomal subunit protein eS19	-0.116	-0.097	-0.143	0.128	0.133	0.081	-0.233	0.00102	0.00102	unchanged
P39023	RPL3	RL3_HUMAN Large ribosomal subunit protein uL3	-0.014	-0.013	-0.008	0.031	0.011	-0.021	-0.019	0.601	0.601	unchanged
P39060	COL18A1	COIA1_HUMAN Collagen alpha-1(XVIII) chain	0.079	0.045	-0.032	-0.122	-0.111	0.127	0.066	0.454	0.454	unchanged
P39656	DDOST	OST48_HUMAN Dolichyl-diphosphooligosaccharide--protein glycosyltransferase 48 kDa subunit	0.066	0.051	0.094	-0.002	-0.066	-0.156	0.145	0.0327	0.0327	unchanged
P39687	ANP32A	AN32A_HUMAN Acidic leucine-rich nuclear phosphoprotein 32 family member A	-0.021	0.03	-0.024	0.035	-0.016	-0.017	-0.006	0.885	0.885	unchanged
P39748	FEN1	FEN1_HUMAN Flap endonuclease 1	-0.101	-0.098	-0.037	0.018	0.139	0.065	-0.153	0.0206	0.0206	unchanged
P39880	CUX1	CUX1_HUMAN Homeobox protein cut-like 1	-0.211	0.001	-0.124	0.147	0.122	0.052	-0.218	0.0195	0.0195	unchanged
P40121	CAPG	CAPG_HUMAN Macrophage-capping protein	0.084	-0.106	-0.02	-0.068	0.01	0.086	-0.023	0.746	0.746	unchanged
O14524	NEMP1	NEMP1_HUMAN Nuclear envelope integral membrane protein 1	0.012	0.026	-0.031	-0.041	0.049	-0.029	0.009	0.833	0.833	unchanged
P40123	CAP2	CAP2_HUMAN Adenylyl cyclase-associated protein 2	0.031	0.003	0.014	-0.056	0.046	-0.052	0.037	0.429	0.429	unchanged
P40189	IL6ST	IL6RB_HUMAN Interleukin-6 receptor subunit beta	0.119	0.172	0.256	-0.279	-0.093	-0.189	0.369	0.00196	0.00196	unchanged
P40222	TXLNA	TXLNA_HUMAN Alpha-taxilin	-0.034	-0.247	-0.054	0.136	0.163	0.022	-0.219	0.0323	0.0323	unchanged
P40227	CCT6A	TCPZ_HUMAN T-complex protein 1 subunit zeta	-0.032	-0.026	-0.015	0.032	0.017	0.011	-0.044	0.217	0.217	unchanged
P40261	NNMT	NNMT_HUMAN Nicotinamide N-methyltransferase	0.027	-0.075	-0.091	0.047	0.081	-0.002	-0.088	0.128	0.128	unchanged
P40306	PSMB10	PSB10_HUMAN Proteasome subunit beta type-10	-0.065	-0.011	0.22	-0.123	-0.174	0.14	0.1	0.429	0.429	unchanged
P40337	VHL	VHL_HUMAN von Hippel-Lindau disease tumor suppressor	0.131	0.172	0.056	-0.152	-0.329	0.109	0.244	0.0901	0.0901	unchanged
P40394	ADH7	ADH7_HUMAN All-trans-retinol dehydrogenase [NAD(+)] ADH7	0.153			0.175	-0.3	-0.041	0.208	0.405	0.405	unchanged
P40425	PBX2	PBX2_HUMAN Pre-B-cell leukemia transcription factor 2	0.214	-0.317	0.222	-0.347	0.212	0.002	0.084	0.706	0.706	unchanged
P40429	RPL13A	RL13A_HUMAN Large ribosomal subunit protein uL13	-0.001	-0.018	-0.015	0.046	0	-0.026	-0.018	0.639	0.639	unchanged
O14530	TXNDC9	TXND9_HUMAN Thioredoxin domain-containing protein 9	0.143	-0.169	-0.207	0.115	0.035	0.069	-0.151	0.199	0.199	unchanged
P40616	ARL1	ARL1_HUMAN ADP-ribosylation factor-like protein 1	0.107	0.126	0.066	-0.179	-0.038	-0.096	0.204	0.00788	0.00788	unchanged
P40692	MLH1	MLH1_HUMAN DNA mismatch repair protein Mlh1	-0.066	0.142	-0.035	-0.1	0.013	0.032	0.032	0.679	0.679	unchanged
P40763	STAT3	STAT3_HUMAN Signal transducer and activator of transcription 3	0.02	-0.042	-0.032	0.091	-0.024	-0.028	-0.031	0.551	0.551	unchanged
P40818	USP8	UBP8_HUMAN Ubiquitin carboxyl-terminal hydrolase 8	0.048	-0.023	-0.035	0.041	0.023	-0.067	-0.002	0.963	0.963	unchanged
P40855	PEX19	PEX19_HUMAN Peroxisomal biogenesis factor 19	-0.12	-0.01	-0.13	0.093	0.052	0.101	-0.169	0.0143	0.0143	unchanged
P40925	MDH1	MDHC_HUMAN Malate dehydrogenase, cytoplasmic	-0.032	0.011	-0.015	0.014	0.007	0.001	-0.019	0.581	0.581	unchanged
P40926	MDH2	MDHM_HUMAN Malate dehydrogenase, mitochondrial	-0.015	-0.001	-0.036	0.009	-0.001	0.03	-0.03	0.404	0.404	unchanged
P40937	RFC5	RFC5_HUMAN Replication factor C subunit 5	0.065	-0.008	0.066	-0.007	-0.082	-0.048	0.087	0.0899	0.0899	unchanged
P40938	RFC3	RFC3_HUMAN Replication factor C subunit 3	-0.013	-0.098	0.043	0.062	0.001	-0.008	-0.041	0.454	0.454	unchanged
P40939	HADHA	ECHA_HUMAN Trifunctional enzyme subunit alpha, mitochondrial	0.002	0.049	0.044	-0.039	-0.029	-0.041	0.068	0.0957	0.0957	unchanged
O14545	TRAFD1	TRAD1_HUMAN TRAF-type zinc finger domain-containing protein 1	-0.197	0.289	-0.619	-0.135	0.56	0.089	-0.347	0.281	0.281	unchanged
P41091	EIF2S3	IF2G_HUMAN Eukaryotic translation initiation factor 2 subunit 3	0.055	0.029	0.066	-0.053	-0.039	-0.072	0.105	0.0236	0.0236	unchanged
P41134	ID1	ID1_HUMAN DNA-binding protein inhibitor ID-1	-0.088	0.601	0.371	-0.153	-0.615	-0.13	0.594	0.0425	0.0425	up-regulated
P41162	ETV3	ETV3_HUMAN ETS translocation variant 3	0.182	0.515	-1.862	0.106	0.547	0.498	-0.772	0.288	0.288	unchanged
P41208	CETN2	CETN2_HUMAN Centrin-2	0.033	-0.102	-0.253	0.014	0.071	0.223	-0.21	0.0738	0.0738	unchanged
P41212	ETV6	ETV6_HUMAN Transcription factor ETV6	0.012	0.052	-0.061	-0.03	0.136	-0.122	0.006	0.938	0.938	unchanged
P41214	EIF2D	EIF2D_HUMAN Eukaryotic translation initiation factor 2D	-0.086	0.046	0.1	-0.067	-0.07	0.063	0.045	0.541	0.541	unchanged
P41221	WNT5A	WNT5A_HUMAN Protein Wnt-5a	0.458		-0.896		0.245	0.185	-0.434	0.464	0.464	unchanged
P41223	BUD31	BUD31_HUMAN Protein BUD31 homolog	-0.129	-0.015	-0.043	0.097	-0.004	0.08	-0.12	0.0607	0.0607	unchanged
P41227	NAA10	NAA10_HUMAN N-alpha-acetyltransferase 10	-0.001	0.057	0.013	-0.01	-0.107	0.033	0.051	0.349	0.349	unchanged
P41229	KDM5C	KDM5C_HUMAN Lysine-specific demethylase 5C	0.021	-0.054	-0.039	-0.007	0.08	-0.015	-0.043	0.379	0.379	unchanged
O14548	COX7A2L	CO72L_HUMAN Cytochrome c oxidase subunit 7A2-like, mitochondrial	0.072	-0.051	-0.077	0.023	0.062	-0.042	-0.033	0.585	0.585	unchanged
P41236	PPP1R2	IPP2_HUMAN Protein phosphatase inhibitor 2	-0.013	-0.018	-0.242	-0.043	0.119	0.183	-0.177	0.11	0.11	unchanged
P41240	CSK	CSK_HUMAN Tyrosine-protein kinase CSK	-0.053	-0.003	-0.001	-0.02	-0.022	0.085	-0.033	0.498	0.498	unchanged
P41250	GARS1	GARS_HUMAN Glycine--tRNA ligase	0.039	0.006	-0.006	-0.042	0.007	-0.018	0.031	0.422	0.422	unchanged
P41252	IARS1	SYIC_HUMAN Isoleucine--tRNA ligase, cytoplasmic	0.024	0.014	-0.013	0	-0.033	-0.005	0.021	0.557	0.557	unchanged
P41273	TNFSF9	TNFL9_HUMAN Tumor necrosis factor ligand superfamily member 9	0.36	0.609	0.116	-1.095			1.457	0.00541	0.00541	up-regulated
P41440	SLC19A1	S19A1_HUMAN Reduced folate transporter	0.213	0.008	-0.007	-0.19	-0.113	0.075	0.147	0.184	0.184	unchanged
P41567	EIF1	EIF1_HUMAN Eukaryotic translation initiation factor 1	-0.092	-0.088	-0.177	0.099	0.086	0.158	-0.233	0.00265	0.00265	unchanged
P41743	PRKCI	KPCI_HUMAN Protein kinase C iota type	0.084	0.104	0.016	-0.156	0.078	-0.14	0.141	0.119	0.119	unchanged
P41970	ELK3	ELK3_HUMAN ETS domain-containing protein Elk-3	-0.517	0.124	-0.422	0.176	0.147	0.479	-0.539	0.0388	0.0388	down-regulated
P42025	ACTR1B	ACTY_HUMAN Beta-centractin	-0.214	0.111	-0.019	-0.095	0.092	0.111	-0.077	0.493	0.493	unchanged
O14561	NDUFAB1	ACPM_HUMAN Acyl carrier protein, mitochondrial	0.193	0.2	-0.028	-0.203	-0.058	-0.118	0.248	0.025	0.025	unchanged
P42126	ECI1	ECI1_HUMAN Enoyl-CoA delta isomerase 1, mitochondrial	-0.068	0.056	0.029	0.009	0.034	-0.074	0.016	0.774	0.774	unchanged
P42166	TMPO	LAP2A_HUMAN Lamina-associated polypeptide 2, isoform alpha	-0.038	-0.024	-0.032	0.035	0.023	0.022	-0.058	0.12	0.12	unchanged
P42167	TMPO	LAP2B_HUMAN Lamina-associated polypeptide 2, isoforms beta/gamma	-0.004	0.031	0.023	-0.037	-0.092	0.066	0.038	0.495	0.495	unchanged
P42224	STAT1	STAT1_HUMAN Signal transducer and activator of transcription 1-alpha/beta	-0.033	0.017	-0.005	0.042	-0.021	-0.013	-0.01	0.806	0.806	unchanged
P42226	STAT6	STAT6_HUMAN Signal transducer and activator of transcription 6	0.127	-0.092	-0.099	0.189	0.088	-0.225	-0.039	0.776	0.776	unchanged
P42262	GRIA2	GRIA2_HUMAN Glutamate receptor 2	-0.126	0.051	-0.146	-0.107	0.118	0.196	-0.143	0.21	0.21	unchanged
P42285	MTREX	MTREX_HUMAN Exosome RNA helicase MTR4	-0.033	-0.017	-0.078	-0.001	0.034	0.081	-0.081	0.0984	0.0984	unchanged
P42330	AKR1C3	AK1C3_HUMAN Aldo-keto reductase family 1 member C3	-0.286	0.267	0.094	-0.258	0.441	-0.271	0.054	0.836	0.836	unchanged
P42336	PIK3CA	PK3CA_HUMAN Phosphatidylinositol 4,5-bisphosphate 3-kinase catalytic subunit alpha isoform	-0.1	-0.067	-0.071	-0.053	0.022	0.256	-0.154	0.131	0.131	unchanged
P42338	PIK3CB	PK3CB_HUMAN Phosphatidylinositol 4,5-bisphosphate 3-kinase catalytic subunit beta isoform	0.077	0.06	0.017	-0.237	-0.023	0.092	0.107	0.284	0.284	unchanged
O14562	UBFD1	UBFD1_HUMAN Ubiquitin domain-containing protein UBFD1	-0.141	0.092	0.046	-0.018	-0.009	0.017	0.002	0.974	0.974	unchanged
P42345	MTOR	MTOR_HUMAN Serine/threonine-protein kinase mTOR	-0.021	0.023	0.025	-0.056	0.094	-0.079	0.023	0.709	0.709	unchanged
P42356	PI4KA	PI4KA_HUMAN Phosphatidylinositol 4-kinase alpha	0.084	-0.078	0.029	0.039	-0.035	-0.051	0.027	0.649	0.649	unchanged
P42566	EPS15	EPS15_HUMAN Epidermal growth factor receptor substrate 15	-0.088	0.037	0.034	0.002	-0.058	0.06	-0.007	0.904	0.904	unchanged
P42574	CASP3	CASP3_HUMAN Caspase-3	-0.041	-0.052	0.027	-0.024	0.086	-0.01	-0.039	0.448	0.448	unchanged
P42575	CASP2	CASP2_HUMAN Caspase-2	-0.036	-0.12	0.027	0.095	-0.016	0.036	-0.081	0.199	0.199	unchanged
P42677	RPS27	RS27_HUMAN Small ribosomal subunit protein eS27	-0.082	0.057	0.027	-0.05	-0.052	0.086	0.006	0.926	0.926	unchanged
P42684	ABL2	ABL2_HUMAN Tyrosine-protein kinase ABL2	-0.191	-0.094	-0.021	-0.012	0.37	-0.065	-0.2	0.18	0.18	unchanged
P42685	FRK	FRK_HUMAN Tyrosine-protein kinase FRK	0.297	-0.237	0.261	-0.151	0.148	-0.332	0.219	0.309	0.309	unchanged
P42694	HELZ	HELZ_HUMAN Probable helicase with zinc finger domain	0.088	0.303	0.077	-0.297	-0.107	-0.078	0.317	0.0168	0.0168	unchanged
P42695	NCAPD3	CNDD3_HUMAN Condensin-2 complex subunit D3	-0.053	-0.035	0.015	-0.009	-0.007	0.076	-0.044	0.347	0.347	unchanged
A1X283	SH3PXD2B	SPD2B_HUMAN SH3 and PX domain-containing protein 2B	0.123	0.124	-0.034	-0.026	-0.147	-0.053	0.146	0.0657	0.0657	unchanged
O14578	CIT	CTRO_HUMAN Citron Rho-interacting kinase	0.032	-0.058	-0.131	0.105	0.044	-0.004	-0.101	0.139	0.139	unchanged
P42696	RBM34	RBM34_HUMAN RNA-binding protein 34	-0.022	0.032	-0.046	-0.042	0.059	0.005	-0.019	0.682	0.682	unchanged
P42702	LIFR	LIFR_HUMAN Leukemia inhibitory factor receptor	0.109	0.042	-0.384	0.242	0.073	-0.096	-0.151	0.389	0.389	unchanged
P42704	LRPPRC	LPPRC_HUMAN Leucine-rich PPR motif-containing protein, mitochondrial	-0.008	0.037	0.001	-0.021	0	-0.022	0.024	0.501	0.501	unchanged
P42765	ACAA2	THIM_HUMAN 3-ketoacyl-CoA thiolase, mitochondrial	0.1	0.06	0.084	-0.149	-0.022	-0.087	0.167	0.0126	0.0126	unchanged
P42766	RPL35	RL35_HUMAN Large ribosomal subunit protein uL29	0.015	-0.137	0.041	0.082	0.025	-0.04	-0.049	0.478	0.478	unchanged
P42785	PRCP	PCP_HUMAN Lysosomal Pro-X carboxypeptidase	0.055	-0.099	0.08	0.097	-0.105	-0.041	0.028	0.728	0.728	unchanged
P42858	HTT	HD_HUMAN Huntingtin	-0.057	-0.123	-0.01	0.088	0.042	0.046	-0.122	0.036	0.036	unchanged
P42892	ECE1	ECE1_HUMAN Endothelin-converting enzyme 1	0.034	-0.026	0.003	0.057	-0.007	-0.074	0.012	0.815	0.815	unchanged
P42898	MTHFR	MTHR_HUMAN Methylenetetrahydrofolate reductase (NADPH)	-0.008	0.054	0.017	0.066	-0.295	0.152	0.047	0.72	0.72	unchanged
P43007	SLC1A4	SATT_HUMAN Neutral amino acid transporter A	0.004	0.013	0.026	-0.062	-0.023	0.027	0.034	0.42	0.42	unchanged
O14579	COPE	COPE_HUMAN Coatomer subunit epsilon	0.09	0.068	0.136	-0.089	-0.139	-0.08	0.201	0.00293	0.00293	unchanged
P43034	PAFAH1B1	LIS1_HUMAN Platelet-activating factor acetylhydrolase IB subunit beta	0.097	0.123	0.028	-0.051	-0.082	-0.13	0.17	0.0105	0.0105	unchanged
P43121	MCAM	MUC18_HUMAN Cell surface glycoprotein MUC18	-0.051	-0.029	-0.009	0.035	0	0.041	-0.055	0.168	0.168	unchanged
P43155	CRAT	CACP_HUMAN Carnitine O-acetyltransferase	0.135	-0.103	0.013	0.039	0.012	-0.11	0.035	0.673	0.673	unchanged
P43243	MATR3	MATR3_HUMAN Matrin-3	-0.015	-0.035	-0.067	0.038	0.059	0.007	-0.074	0.0927	0.0927	unchanged
P43246	MSH2	MSH2_HUMAN DNA mismatch repair protein Msh2	-0.073	0	0.029	0.016	-0.021	0.036	-0.025	0.585	0.585	unchanged
P43250	GRK6	GRK6_HUMAN G protein-coupled receptor kinase 6	0.041	0.126	0.097	-0.229	0.109	-0.157	0.18	0.117	0.117	unchanged
P43251	BTD	BTD_HUMAN Biotinidase	-0.089	0.109	-0.099	-0.088	0.231	-0.078	-0.048	0.685	0.685	unchanged
P43304	GPD2	GPDM_HUMAN Glycerol-3-phosphate dehydrogenase, mitochondrial	-0.044	0.06	0.069	-0.039	-0.026	-0.034	0.061	0.22	0.22	unchanged
P43307	SSR1	SSRA_HUMAN Translocon-associated protein subunit alpha	0.026	-0.033	0.006	0.005	0.031	-0.048	0.004	0.93	0.93	unchanged
P43354	NR4A2	NR4A2_HUMAN Nuclear receptor subfamily 4 group A member 2	0.315	-0.248	-0.152	0.009	0.243	-0.182	-0.052	0.792	0.792	unchanged
O14595	CTDSP2	CTDS2_HUMAN Carboxy-terminal domain RNA polymerase II polypeptide A small phosphatase 2	-0.023	0.567	0.522	0.184	-0.692	-0.572	0.715	0.0535	0.0535	unchanged
P43378	PTPN9	PTN9_HUMAN Tyrosine-protein phosphatase non-receptor type 9	0.062	-0.382	0.208	0.08	0.166	-0.149	-0.07	0.708	0.708	unchanged
P43487	RANBP1	RANG_HUMAN Ran-specific GTPase-activating protein	-0.099	-0.056	-0.144	0.078	0.086	0.122	-0.195	0.00368	0.00368	unchanged
P43490	NAMPT	NAMPT_HUMAN Nicotinamide phosphoribosyltransferase	-0.013	-0.027	0.047	-0.002	0.002	-0.02	0.009	0.817	0.817	unchanged
P43686	PSMC4	PRS6B_HUMAN 26S proteasome regulatory subunit 6B	-0.049	-0.043	-0.004	0.01	0.056	0.017	-0.06	0.15	0.15	unchanged
P43897	TSFM	EFTS_HUMAN Elongation factor Ts, mitochondrial	-0.009	-0.042	0.132	0.031	-0.074	-0.051	0.058	0.387	0.387	unchanged
P45877	PPIC	PPIC_HUMAN Peptidyl-prolyl cis-trans isomerase C	-0.03	0.007	0.011	0.055	-0.044	-0.013	-0.003	0.939	0.939	unchanged
P45880	VDAC2	VDAC2_HUMAN Non-selective voltage-gated ion channel VDAC2	0	-0.024	-0.006	0.033	-0.011	-0.006	-0.015	0.668	0.668	unchanged
P45954	ACADSB	ACDSB_HUMAN Short/branched chain specific acyl-CoA dehydrogenase, mitochondrial	0.095	0.025	0.015	-0.192	-0.094	0.138	0.094	0.352	0.352	unchanged
P45973	CBX5	CBX5_HUMAN Chromobox protein homolog 5	0.001	-0.129	0.01	0.067	-0.006	0.044	-0.074	0.216	0.216	unchanged
P45974	USP5	UBP5_HUMAN Ubiquitin carboxyl-terminal hydrolase 5	0.038	-0.014	0.06	-0.032	-0.037	-0.029	0.061	0.152	0.152	unchanged
O14613	CDC42EP2	BORG1_HUMAN Cdc42 effector protein 2	0.081	-0.099	-0.262	0.039	0.002	0.225	-0.182	0.152	0.152	unchanged
P45983	MAPK8	MK08_HUMAN Mitogen-activated protein kinase 8	-0.059	-0.08	-0.028	0.101	0.082	-0.029	-0.107	0.0751	0.0751	unchanged
P45984	MAPK9	MK09_HUMAN Mitogen-activated protein kinase 9	-0.075	-0.137	0.37	0.097	-0.15	-0.119	0.11	0.512	0.512	unchanged
P45985	MAP2K4	MP2K4_HUMAN Dual specificity mitogen-activated protein kinase kinase 4	0.02	0.048	-0.01	-0.087	-0.051	0.067	0.043	0.45	0.45	unchanged
P46013	MKI67	KI67_HUMAN Proliferation marker protein Ki-67	-0.116	-0.079	-0.075	0.09	0.072	0.094	-0.175	0.00274	0.00274	unchanged
P46019	PHKA2	KPB2_HUMAN Phosphorylase b kinase regulatory subunit alpha, liver isoform	0.207	0.081	0.511	-0.593	0.122	-0.342	0.537	0.0508	0.0508	unchanged
P46020	PHKA1	KPB1_HUMAN Phosphorylase b kinase regulatory subunit alpha, skeletal muscle isoform	-0.032	0.096	0.071	-0.146	0.104	-0.106	0.094	0.295	0.295	unchanged
P46060	RANGAP1	RAGP1_HUMAN Ran GTPase-activating protein 1	0.01	-0.043	-0.009	0.037	-0.026	0.017	-0.023	0.558	0.558	unchanged
P46063	RECQL	RECQ1_HUMAN ATP-dependent DNA helicase Q1	0.035	0.054	0.042	-0.076	-0.067	-0.001	0.092	0.0546	0.0546	unchanged
P46087	NOP2	NOP2_HUMAN 28S rRNA (cytosine(4447)-C(5))-methyltransferase	-0.081	-0.018	-0.081	0.02	0.046	0.101	-0.116	0.0355	0.0355	unchanged
P46100	ATRX	ATRX_HUMAN Transcriptional regulator ATRX	0.183	-0.188	-0.227	0.116	0.11	-0.008	-0.15	0.271	0.271	unchanged
O14617	AP3D1	AP3D1_HUMAN AP-3 complex subunit delta-1	0.038	0.023	0.061	0.032	-0.057	-0.111	0.086	0.132	0.132	unchanged
P46108	CRK	CRK_HUMAN Adapter molecule crk	0.052	0.045	0.021	-0.045	-0.014	-0.073	0.083	0.0609	0.0609	unchanged
P46109	CRKL	CRKL_HUMAN Crk-like protein	-0.054	0.012	-0.045	0.01	-0.003	0.067	-0.054	0.237	0.237	unchanged
P46199	MTIF2	IF2M_HUMAN Translation initiation factor IF-2, mitochondrial	0.033	-0.206	0.11	-0.068	0.028	0.09	-0.038	0.711	0.711	unchanged
P46379	BAG6	BAG6_HUMAN Large proline-rich protein BAG6	-0.103	-0.033	-0.025	0.075	0.023	0.049	-0.103	0.0465	0.0465	unchanged
P46459	NSF	NSF_HUMAN Vesicle-fusing ATPase	0.01	0.003	-0.012	0.005	-0.024	0.004	0.005	0.876	0.876	unchanged
P46531	NOTCH1	NOTC1_HUMAN Neurogenic locus notch homolog protein 1	0.588	0.044	0.479	-0.279	-0.792	-0.054	0.745	0.0241	0.0241	up-regulated
P46734	MAP2K3	MP2K3_HUMAN Dual specificity mitogen-activated protein kinase kinase 3	-0.001	0.074	0.1	-0.002	-0.085	-0.101	0.12	0.0524	0.0524	unchanged
P46736	BRCC3	BRCC3_HUMAN Lys-63-specific deubiquitinase BRCC36	0.099	0.054	-0.017	-0.014	-0.088	-0.048	0.095	0.0913	0.0913	unchanged
P46776	RPL27A	RL27A_HUMAN Large ribosomal subunit protein uL15	-0.021	-0.043	0.009	0.013	0.056	-0.028	-0.032	0.453	0.453	unchanged
P46777	RPL5	RL5_HUMAN Large ribosomal subunit protein uL18	-0.021	-0.032	-0.008	0.05	-0.006	0.004	-0.036	0.342	0.342	unchanged
O14618	CCS	CCS_HUMAN Copper chaperone for superoxide dismutase	0.06	0.053	0.011	-0.029	-0.148	0.04	0.087	0.191	0.191	unchanged
P46778	RPL21	RL21_HUMAN Large ribosomal subunit protein eL21	-0.018	0.044	0.02	0.008	-0.006	-0.062	0.035	0.407	0.407	unchanged
P46779	RPL28	RL28_HUMAN Large ribosomal subunit protein eL28	-0.026	-0.051	-0.051	0.025	0.033	0.056	-0.081	0.0539	0.0539	unchanged
P46781	RPS9	RS9_HUMAN Small ribosomal subunit protein uS4	-0.027	-0.023	-0.049	0.068	0.025	-0.007	-0.062	0.151	0.151	unchanged
P46782	RPS5	RS5_HUMAN Small ribosomal subunit protein uS7	-0.015	-0.05	-0.062	0.02	0.115	-0.022	-0.08	0.155	0.155	unchanged
P46783	RPS10	RS10_HUMAN Small ribosomal subunit protein eS10	0.038	-0.089	-0.011	0.016	0.042	-0.01	-0.037	0.463	0.463	unchanged
P46821	MAP1B	MAP1B_HUMAN Microtubule-associated protein 1B	-0.01	0.01	-0.064	0.025	0.024	0.001	-0.038	0.349	0.349	unchanged
P46926	GNPDA1	GNPI1_HUMAN Glucosamine-6-phosphate deaminase 1	0.083	0.135	0.095	-0.103	-0.11	-0.114	0.213	0.00116	0.00116	unchanged
P46934	NEDD4	NEDD4_HUMAN E3 ubiquitin-protein ligase NEDD4	-0.027	-0.101	0.01	0.052	0.067	-0.015	-0.074	0.174	0.174	unchanged
P46937	YAP1	YAP1_HUMAN Transcriptional coactivator YAP1	-0.034	0.026	0.029	-0.025	0.071	-0.08	0.018	0.739	0.739	unchanged
P46939	UTRN	UTRN_HUMAN Utrophin	-0.035	0.016	-0.063	-0.011	0.065	0.014	-0.05	0.28	0.28	unchanged
O14640	DVL1	DVL1_HUMAN Segment polarity protein dishevelled homolog DVL-1	-0.178	0.095	0.088	0.032	-0.231	0.181	0.008	0.956	0.956	unchanged
P46940	IQGAP1	IQGA1_HUMAN Ras GTPase-activating-like protein IQGAP1	-0.003	-0.018	-0.009	0.009	-0.008	0.016	-0.016	0.642	0.642	unchanged
P46976	GYG1	GLYG_HUMAN Glycogenin-1	-0.048	0.032	0.001	-0.015	-0.021	0.038	-0.006	0.893	0.893	unchanged
P46977	STT3A	STT3A_HUMAN Dolichyl-diphosphooligosaccharide--protein glycosyltransferase subunit STT3A	0.05	-0.034	-0.003	-0.004	0.005	-0.026	0.013	0.754	0.754	unchanged
P47224	RABIF	MSS4_HUMAN Guanine nucleotide exchange factor MSS4	0	0.001	-0.069	0.016	-0.04	0.078	-0.041	0.426	0.426	unchanged
P47712	PLA2G4A	PA24A_HUMAN Cytosolic phospholipase A2	0.048	0.056	0.041	-0.277	0.031	0.088	0.101	0.368	0.368	unchanged
P47755	CAPZA2	CAZA2_HUMAN F-actin-capping protein subunit alpha-2	-0.013	0.043	0.058	-0.064	-0.006	-0.032	0.063	0.161	0.161	unchanged
P47756	CAPZB	CAPZB_HUMAN F-actin-capping protein subunit beta	0.087	0.041	-0.003	-0.001	-0.04	-0.098	0.088	0.106	0.106	unchanged
P47813	EIF1AX	IF1AX_HUMAN Eukaryotic translation initiation factor 1A, X-chromosomal	-0.088	-0.047	-0.137	0.079	0.064	0.115	-0.177	0.00617	0.00617	unchanged
P47895	ALDH1A3	AL1A3_HUMAN Retinaldehyde dehydrogenase 3	-0.005	-0.009	0.004	0.016	-0.004	-0.016	-0.002	0.953	0.953	unchanged
P47897	QARS1	SYQ_HUMAN Glutamine--tRNA ligase	-0.011	-0.032	-0.017	0.02	0.015	0.011	-0.035	0.31	0.31	unchanged
O14641	DVL2	DVL2_HUMAN Segment polarity protein dishevelled homolog DVL-2	0.11	-0.041	-0.004	-0.073	-0.021	0.015	0.048	0.418	0.418	unchanged
P47914	RPL29	RL29_HUMAN Large ribosomal subunit protein eL29	-0.086	0.161	-0.134	0.055	-0.097	0.088	-0.035	0.735	0.735	unchanged
P47974	ZFP36L2	TISD_HUMAN mRNA decay activator protein ZFP36L2	0.133	-0.293	-0.167	0.216	0.03	0.067	-0.213	0.141	0.141	unchanged
P47985	UQCRFS1	UCRI_HUMAN Cytochrome b-c1 complex subunit Rieske, mitochondrial	-0.053	-0.01	-0.094	0.082	0.074	-0.012	-0.1	0.0752	0.0752	unchanged
P48029	SLC6A8	SC6A8_HUMAN Sodium- and chloride-dependent creatine transporter 1	0.398	0.602	0.37	-2.387	0.637	0.367	0.918	0.32	0.32	unchanged
P48047	ATP5PO	ATPO_HUMAN ATP synthase subunit O, mitochondrial	0.015	0.043	-0.087	0.046	-0.03	-0.001	-0.015	0.78	0.78	unchanged
P48059	LIMS1	LIMS1_HUMAN LIM and senescent cell antigen-like-containing domain protein 1	0.004	0.012	0.141	-0.026	-0.065	-0.08	0.109	0.0823	0.0823	unchanged
P48067	SLC6A9	SC6A9_HUMAN Sodium- and chloride-dependent glycine transporter 1	-0.104	0.501		-0.529	0.014	0.104	0.336	0.3	0.3	unchanged
P48147	PREP	PPCE_HUMAN Prolyl endopeptidase	0.078	0.022	0.038	-0.063	-0.059	-0.029	0.096	0.0388	0.0388	unchanged
P48163	ME1	MAOX_HUMAN NADP-dependent malic enzyme	0.042	-0.04	0.136	0.043	-0.026	-0.169	0.097	0.257	0.257	unchanged
P48200	IREB2	IREB2_HUMAN Iron-responsive element-binding protein 2	0.141	-0.187	0.242	-0.081	-0.121	-0.008	0.135	0.306	0.306	unchanged
O14646	CHD1	CHD1_HUMAN Chromodomain-helicase-DNA-binding protein 1	0.008	0.003	-0.205	0.036	0.065	0.079	-0.125	0.127	0.127	unchanged
P48307	TFPI2	TFPI2_HUMAN Tissue factor pathway inhibitor 2	0.128	0.213	0.067	-0.145	-0.254	-0.022	0.276	0.0127	0.0127	unchanged
P48382	RFX5	RFX5_HUMAN DNA-binding protein RFX5	0.21	-0.049	0.177	-0.086	-0.282	0.016	0.23	0.0824	0.0824	unchanged
P48426	PIP4K2A	PI42A_HUMAN Phosphatidylinositol 5-phosphate 4-kinase type-2 alpha	0.158	0.058	-0.396	-0.357	0.414	0.11	-0.116	0.656	0.656	unchanged
P48436	SOX9	SOX9_HUMAN Transcription factor SOX-9	-0.166	-0.177	0.117	0.254	0.16	-0.203	-0.146	0.372	0.372	unchanged
P48444	ARCN1	COPD_HUMAN Coatomer subunit delta	-0.038	-0.056	0.028	0.029	0.033	-0.01	-0.039	0.366	0.366	unchanged
P48449	LSS	LSS_HUMAN Lanosterol synthase	-0.024	-0.009	-0.026	-0.01	0.038	0.017	-0.035	0.346	0.346	unchanged
P48454	PPP3CC	PP2BC_HUMAN Serine/threonine-protein phosphatase 2B catalytic subunit gamma isoform	0.36	-0.584	0.7	0.38	-0.873		0.405	0.511	0.511	unchanged
P48506	GCLC	GSH1_HUMAN Glutamate--cysteine ligase catalytic subunit	-0.087	0.099	-0.018	-0.027	0.001	0.018	0.001	0.991	0.991	unchanged
P48507	GCLM	GSH0_HUMAN Glutamate--cysteine ligase regulatory subunit	0.009	-0.091	-0.049	0.016	0.08	0.02	-0.082	0.114	0.114	unchanged
P48509	CD151	CD151_HUMAN CD151 antigen	-0.069	0.008	0.042	0.04	0.065	-0.1	-0.008	0.901	0.901	unchanged
O14647	CHD2	CHD2_HUMAN Chromodomain-helicase-DNA-binding protein 2	0.01	0.017	-0.02	0.029	-0.101	0.051	0.009	0.865	0.865	unchanged
P48551	IFNAR2	INAR2_HUMAN Interferon alpha/beta receptor 2	0.2	-1.139	0.549	0.378			-0.508	0.565	0.565	unchanged
P48553	TRAPPC10	TPC10_HUMAN Trafficking protein particle complex subunit 10	0.214	-0.221	-0.345	0.166	0.321	-0.149	-0.23	0.28	0.28	unchanged
P48556	PSMD8	PSMD8_HUMAN 26S proteasome non-ATPase regulatory subunit 8	0.016	-0.056	0.011	0.03	-0.025	0.01	-0.015	0.724	0.724	unchanged
P48634	PRRC2A	PRC2A_HUMAN Protein PRRC2A	-0.059	-0.089	-0.115	0.104	0.075	0.071	-0.171	0.00383	0.00383	unchanged
P48637	GSS	GSHB_HUMAN Glutathione synthetase	-0.021	0.034	0.026	-0.04	-0.025	0.012	0.031	0.441	0.441	unchanged
P48643	CCT5	TCPE_HUMAN T-complex protein 1 subunit epsilon	0.004	0.01	0.027	-0.025	-0.025	-0.003	0.031	0.372	0.372	unchanged
P48651	PTDSS1	PTSS1_HUMAN Phosphatidylserine synthase 1	0.045	-0.112	0.048	-0.028	0.094	-0.061	-0.008	0.911	0.911	unchanged
P48723	HSPA13	HSP13_HUMAN Heat shock 70 kDa protein 13	0.027	-0.11	0.156	-0.147	0.022	0.039	0.053	0.578	0.578	unchanged
P48729	CSNK1A1	KC1A_HUMAN Casein kinase I isoform alpha	-0.022	-0.023	0.025	-0.025	0.023	0.009	-0.009	0.812	0.812	unchanged
P48730	CSNK1D	KC1D_HUMAN Casein kinase I isoform delta	-0.252	-0.088	0.041	0.235	0.061	-0.01	-0.195	0.109	0.109	unchanged
A2RRD8	ZNF320	ZN320_HUMAN Zinc finger protein 320	0.017	-0.196	0.304	-0.145	0.464	-0.457	0.088	0.755	0.755	unchanged
O14653	GOSR2	GOSR2_HUMAN Golgi SNAP receptor complex member 2	0.091	0.132	0.23	-0.132	-0.164	-0.17	0.306	0.00112	0.00112	unchanged
P48735	IDH2	IDHP_HUMAN Isocitrate dehydrogenase [NADP], mitochondrial	-0.005	-0.011	-0.142	-0.006	0.109	0.042	-0.101	0.134	0.134	unchanged
P48739	PITPNB	PIPNB_HUMAN Phosphatidylinositol transfer protein beta isoform	-0.057	0.007	0.041	0.014	-0.013	-0.006	-0.001	0.975	0.975	unchanged
P48741	HSPA7	HSP77_HUMAN Putative heat shock 70 kDa protein 7	0.028	0.021	-0.084	0.048	0.021	-0.048	-0.019	0.726	0.726	unchanged
P48960	ADGRE5	AGRE5_HUMAN Adhesion G protein-coupled receptor E5	0.204	0.196	0.046	-0.089	-0.148	-0.223	0.302	0.00431	0.00431	unchanged
P49005	POLD2	DPOD2_HUMAN DNA polymerase delta subunit 2	-0.028	0.027	-0.064	-0.073	0.046	0.078	-0.039	0.514	0.514	unchanged
P49006	MARCKSL1	MRP_HUMAN MARCKS-related protein	0.312	-0.371	0.224	0.155	-0.008	-0.326	0.115	0.629	0.629	unchanged
P49023	PXN	PAXI_HUMAN Paxillin	0.027	-0.006	0.042	0.003	-0.009	-0.072	0.047	0.278	0.278	unchanged
P49069	CAMLG	CAMLG_HUMAN Guided entry of tail-anchored proteins factor CAMLG	-0.171	0.134	-0.328	0.053	0.157	0.142	-0.239	0.109	0.109	unchanged
P49116	NR2C2	NR2C2_HUMAN Nuclear receptor subfamily 2 group C member 2	-0.058	0.165	-0.185	0.097	-0.108	0.076	-0.048	0.68	0.68	unchanged
P49137	MAPKAPK2	MAPK2_HUMAN MAP kinase-activated protein kinase 2	0.054	-0.044	0.032	0.007	-0.002	-0.061	0.033	0.491	0.491	unchanged
O14656	TOR1A	TOR1A_HUMAN Torsin-1A	0.065	0.067	-0.078	0.043	-0.068	-0.043	0.041	0.522	0.522	unchanged
P49184	DNASE1L1	DNSL1_HUMAN Deoxyribonuclease-1-like 1	0.373	0.561	-0.061	-0.123	-0.252	-0.512	0.587	0.0249	0.0249	up-regulated
P49189	ALDH9A1	AL9A1_HUMAN 4-trimethylaminobutyraldehyde dehydrogenase	0.06	0.081	-0.03	-0.044	-0.042	-0.038	0.078	0.122	0.122	unchanged
P49207	RPL34	RL34_HUMAN Large ribosomal subunit protein eL34	-0.009	-0.127	-0.006	0.042	0.051	0.035	-0.09	0.107	0.107	unchanged
P49247	RPIA	RPIA_HUMAN Ribose-5-phosphate isomerase	-0.07	0.094	-0.071	0.113	-0.054	-0.026	-0.027	0.726	0.726	unchanged
P49257	LMAN1	LMAN1_HUMAN Protein ERGIC-53	0.035	-0.05	0.015	0.048	-0.029	-0.033	0.005	0.92	0.92	unchanged
P49281	SLC11A2	NRAM2_HUMAN Natural resistance-associated macrophage protein 2	0.05	0.346	-0.06	-0.076	0.193	-0.468	0.229	0.298	0.298	unchanged
P49321	NASP	NASP_HUMAN Nuclear autoantigenic sperm protein	-0.003	0.005	-0.056	0.02	0.004	0.017	-0.032	0.409	0.409	unchanged
P49327	FASN	FAS_HUMAN Fatty acid synthase	-0.026	-0.024	-0.006	0.004	0.009	0.029	-0.033	0.353	0.353	unchanged
P49336	CDK8	CDK8_HUMAN Cyclin-dependent kinase 8	0.077	-0.066	0.008	-0.109	-0.073	0.148	0.018	0.841	0.841	unchanged
P49354	FNTA	FNTA_HUMAN Protein farnesyltransferase/geranylgeranyltransferase type-1 subunit alpha	-0.103	-0.101	0.084	0.065	-0.069	0.11	-0.075	0.372	0.372	unchanged
O14657	TOR1B	TOR1B_HUMAN Torsin-1B	-0.054	-0.043	0.014	0.105	-0.041	0.006	-0.051	0.366	0.366	unchanged
P49356	FNTB	FNTB_HUMAN Protein farnesyltransferase subunit beta	0.098	-0.006	-0.183	-0.17	0.057	0.191	-0.056	0.656	0.656	unchanged
P49366	DHPS	DHYS_HUMAN Deoxyhypusine synthase	0.007	0.07	0.073	0.097	-0.265	0.005	0.104	0.344	0.344	unchanged
P49368	CCT3	TCPG_HUMAN T-complex protein 1 subunit gamma	-0.022	-0.014	-0.001	0.01	-0.009	0.022	-0.02	0.562	0.562	unchanged
P49406	MRPL19	RM19_HUMAN Large ribosomal subunit protein bL19m	0.007	-0.045	0.063	0.013	0.023	-0.075	0.021	0.681	0.681	unchanged
P49407	ARRB1	ARRB1_HUMAN Beta-arrestin-1	0.231	-0.175	0.106	-0.168	-0.082	0.075	0.112	0.406	0.406	unchanged
P49411	TUFM	EFTU_HUMAN Elongation factor Tu, mitochondrial	-0.002	-0.029	0.026	-0.004	0.01	-0.014	0.001	0.978	0.978	unchanged
P49419	ALDH7A1	AL7A1_HUMAN Alpha-aminoadipic semialdehyde dehydrogenase	0.083	-0.014	0.009	-0.079	-0.026	0.014	0.056	0.274	0.274	unchanged
P49427	CDC34	UB2R1_HUMAN Ubiquitin-conjugating enzyme E2 R1	-0.041	0.07	-0.052	-0.007	-0.04	0.056	-0.011	0.845	0.845	unchanged
P49441	INPP1	INPP_HUMAN Inositol polyphosphate 1-phosphatase	-0.01	-0.11	-0.028	0.258	-0.037	-0.086	-0.094	0.392	0.392	unchanged
P49450	CENPA	CENPA_HUMAN Histone H3-like centromeric protein A	-0.406	-0.131		0.207	-0.209	0.524	-0.442	0.141	0.141	unchanged
O14662	STX16	STX16_HUMAN Syntaxin-16	0.211	-0.095	-0.456	0.117	0.182	0.028	-0.222	0.254	0.254	unchanged
P49454	CENPF	CENPF_HUMAN Centromere protein F	-0.092	-0.091	0.01	0.075	0.04	0.045	-0.111	0.0485	0.0485	unchanged
P49458	SRP9	SRP09_HUMAN Signal recognition particle 9 kDa protein	0.081	0.021	0.079	-0.043	-0.094	-0.057	0.125	0.019	0.019	unchanged
P49459	UBE2A	UBE2A_HUMAN Ubiquitin-conjugating enzyme E2 A	-0.026	0.05	0.034	0.032	-0.09	-0.014	0.043	0.405	0.405	unchanged
P49585	PCYT1A	PCY1A_HUMAN Choline-phosphate cytidylyltransferase A	0.045	-0.107	-0.054	0.018	0.07	0.015	-0.073	0.214	0.214	unchanged
P49588	AARS1	SYAC_HUMAN Alanine--tRNA ligase, cytoplasmic	0.004	-0.022	0.032	0.021	-0.017	-0.032	0.014	0.715	0.715	unchanged
P49589	CARS1	SYCC_HUMAN Cysteine--tRNA ligase, cytoplasmic	0.016	-0.011	0.039	-0.037	-0.034	0.012	0.034	0.382	0.382	unchanged
P49590	HARS2	SYHM_HUMAN Histidine--tRNA ligase, mitochondrial	0.043	0.1	-0.119	-0.011	0.07	-0.096	0.02	0.801	0.801	unchanged
P49591	SARS1	SYSC_HUMAN Serine--tRNA ligase, cytoplasmic	-0.075	0.015	0.023	0.054	0.005	-0.036	-0.02	0.687	0.687	unchanged
P49593	PPM1F	PPM1F_HUMAN Protein phosphatase 1F	-0.031	-0.082	-0.013	0.064	0.062	-0.014	-0.079	0.114	0.114	unchanged
P49641	MAN2A2	MA2A2_HUMAN Alpha-mannosidase 2x	-1.59	-0.391	0.168	0.651	0.445	0.703	-1.204	0.0425	0.0425	down-regulated
O14672	ADAM10	ADA10_HUMAN Disintegrin and metalloproteinase domain-containing protein 10	-0.012	0.025	-0.023	-0.019	0.037	-0.022	-0.002	0.959	0.959	unchanged
P49642	PRIM1	PRI1_HUMAN DNA primase small subunit	-0.092	-0.028	0.056	-0.057	-0.094	0.2	-0.038	0.702	0.702	unchanged
P49643	PRIM2	PRI2_HUMAN DNA primase large subunit	0.004	-0.062	-0.117	0.104	0.114	-0.056	-0.112	0.137	0.137	unchanged
P49662	CASP4	CASP4_HUMAN Caspase-4	0.076	-0.096	-0.043	-0.035	0.029	0.055	-0.037	0.55	0.55	unchanged
P49674	CSNK1E	KC1E_HUMAN Casein kinase I isoform epsilon	-0.078	-0.087	-0.038	0.084	0.113	-0.008	-0.131	0.0337	0.0337	unchanged
P49711	CTCF	CTCF_HUMAN Transcriptional repressor CTCF	-0.13	-0.049	0.027	0.212	0.017	-0.091	-0.097	0.336	0.336	unchanged
P49720	PSMB3	PSB3_HUMAN Proteasome subunit beta type-3	0.013	0.066	0.109	-0.06	-0.024	-0.118	0.13	0.0335	0.0335	unchanged
P49721	PSMB2	PSB2_HUMAN Proteasome subunit beta type-2	0.011	0.031	0.106	-0.107	-0.089	0.035	0.103	0.118	0.118	unchanged
P49736	MCM2	MCM2_HUMAN DNA replication licensing factor MCM2	-0.025	0.006	-0.041	0.037	-0.007	0.017	-0.036	0.351	0.351	unchanged
P49748	ACADVL	ACADV_HUMAN Very long-chain specific acyl-CoA dehydrogenase, mitochondrial	0.015	0.076	-0.002	-0.021	-0.002	-0.079	0.064	0.188	0.188	unchanged
P49750	YLPM1	YLPM1_HUMAN YLP motif-containing protein 1	0.013	-0.066	-0.003	-0.006	0.03	0.019	-0.033	0.427	0.427	unchanged
O14678	ABCD4	ABCD4_HUMAN Lysosomal cobalamin transporter ABCD4		0.515	-0.802	-0.17		0.454	-0.286	0.645	0.645	unchanged
P49754	VPS41	VPS41_HUMAN Vacuolar protein sorting-associated protein 41 homolog	0.016	-0.02	0.132	-0.106	0.155	-0.191	0.09	0.42	0.42	unchanged
P49755	TMED10	TMEDA_HUMAN Transmembrane emp24 domain-containing protein 10	-0.017	-0.032	-0.001	-0.015	0.05	0	-0.028	0.466	0.466	unchanged
P49756	RBM25	RBM25_HUMAN RNA-binding protein 25	-0.036	-0.061	-0.055	0.037	0.024	0.077	-0.097	0.0352	0.0352	unchanged
P49757	NUMB	NUMB_HUMAN Protein numb homolog	0.094	0.008	0.062	-0.123	-0.05	-0.005	0.114	0.0605	0.0605	unchanged
P49759	CLK1	CLK1_HUMAN Dual specificity protein kinase CLK1	0.126	-0.335	0.042	0.222	0.047	-0.115	-0.107	0.51	0.51	unchanged
P49760	CLK2	CLK2_HUMAN Dual specificity protein kinase CLK2	0.155	-0.571	-0.396	0.05	0.804	-0.055	-0.537	0.132	0.132	unchanged
P49761	CLK3	CLK3_HUMAN Dual specificity protein kinase CLK3	0.015	0.119	-0.122	-0.157	-0.05	0.181	0.013	0.912	0.912	unchanged
P49768	PSEN1	PSN1_HUMAN Presenilin-1	0.169	-0.372	0.321	-0.055	0.157	-0.234	0.083	0.705	0.705	unchanged
P49770	EIF2B2	EI2BB_HUMAN Translation initiation factor eIF2B subunit beta	0.108	-0.187	0.056	0.117	-0.069	-0.039	-0.011	0.917	0.917	unchanged
P49773	HINT1	HINT1_HUMAN Adenosine 5'-monophosphoramidase HINT1	-0.011	0.004	0.062	-0.071	-0.026	0.029	0.041	0.393	0.393	unchanged
O14681	EI24	EI24_HUMAN Etoposide-induced protein 2.4 homolog	0.004	0.122	0.337	-0.084	-0.321	-0.071	0.313	0.0377	0.0377	unchanged
P49790	NUP153	NU153_HUMAN Nuclear pore complex protein Nup153	-0.013	0.007	-0.135	0.084	0.03	0.013	-0.089	0.147	0.147	unchanged
P49792	RANBP2	RBP2_HUMAN E3 SUMO-protein ligase RanBP2	-0.013	0.022	-0.029	-0.013	0.01	0.008	-0.008	0.816	0.816	unchanged
P49795	RGS19	RGS19_HUMAN Regulator of G-protein signaling 19	0.03	-0.187	-0.036	0.105	0.104	-0.03	-0.124	0.153	0.153	unchanged
P49815	TSC2	TSC2_HUMAN Tuberin	-0.024	-0.106	0.007	0.024	0.03	0.056	-0.078	0.129	0.129	unchanged
P49821	NDUFV1	NDUV1_HUMAN NADH dehydrogenase [ubiquinone] flavoprotein 1, mitochondrial	-0.065	0.004	0.017	0.011	0.058	-0.038	-0.025	0.6	0.6	unchanged
P49840	GSK3A	GSK3A_HUMAN Glycogen synthase kinase-3 alpha	-0.148	0.09	-0.066	-0.073	-0.02	0.203	-0.078	0.467	0.467	unchanged
P49841	GSK3B	GSK3B_HUMAN Glycogen synthase kinase-3 beta	-0.002	-0.005	0.008	0.12	-0.027	-0.107	0.005	0.942	0.942	unchanged
P49848	TAF6	TAF6_HUMAN Transcription initiation factor TFIID subunit 6	-0.092	-0.176	0.02	0.024	0.174	0.037	-0.161	0.0701	0.0701	unchanged
P49902	NT5C2	5NTC_HUMAN Cytosolic purine 5'-nucleotidase	0.075	-0.027	-0.1	0.016	-0.06	0.082	-0.03	0.659	0.659	unchanged
P49903	SEPHS1	SPS1_HUMAN Selenide, water dikinase 1	-0.077	0.067	0.021	0.083	-0.108	0	0.012	0.866	0.866	unchanged
P49914	MTHFS	MTHFS_HUMAN 5-formyltetrahydrofolate cyclo-ligase	-0.118	-0.039	0.023	-0.05	0.015	0.157	-0.085	0.278	0.278	unchanged
P49915	GMPS	GUAA_HUMAN GMP synthase [glutamine-hydrolyzing]	-0.014	-0.053	-0.024	0.033	0.033	0.011	-0.056	0.148	0.148	unchanged
P49916	LIG3	DNLI3_HUMAN DNA ligase 3	-0.12	-0.011	0.002	0.078	0.042	-0.004	-0.082	0.159	0.159	unchanged
P49917	LIG4	DNLI4_HUMAN DNA ligase 4	-0.075	-0.016	-0.106	0.173	0.062	-0.052	-0.127	0.118	0.118	unchanged
P49959	MRE11	MRE11_HUMAN Double-strand break repair protein MRE11	-0.062	0.018	-0.04	0.042	-0.031	0.06	-0.052	0.293	0.293	unchanged
P50148	GNAQ	GNAQ_HUMAN Guanine nucleotide-binding protein G(q) subunit alpha	0.066	-0.066	0.127	-0.121	0.014	-0.034	0.089	0.239	0.239	unchanged
P50213	IDH3A	IDH3A_HUMAN Isocitrate dehydrogenase [NAD] subunit alpha, mitochondrial	-0.046	0.087	0.073	-0.101	0.008	-0.035	0.081	0.2	0.2	unchanged
P50219	MNX1	MNX1_HUMAN Motor neuron and pancreas homeobox protein 1	0.213	0.545	-0.365	-0.351	0.449	-0.505	0.267	0.472	0.472	unchanged
P50238	CRIP1	CRIP1_HUMAN Cysteine-rich protein 1	-0.08	0.052	-0.046	0.059	-0.028	0.03	-0.045	0.417	0.417	unchanged
P50281	MMP14	MMP14_HUMAN Matrix metalloproteinase-14	-0.02	0.105	0.094	0.019	-0.045	-0.167	0.124	0.116	0.116	unchanged
O14684	PTGES	PTGES_HUMAN Prostaglandin E synthase	-0.102	0.086	0.371	-0.204	-0.218	0.054	0.241	0.153	0.153	unchanged
P50336	PPOX	PPOX_HUMAN Protoporphyrinogen oxidase	-0.216	0.031	-0.112	0.054	0.144	0.087	-0.194	0.0418	0.0418	unchanged
P50395	GDI2	GDIB_HUMAN Rab GDP dissociation inhibitor beta	0.017	0.02	0.023	-0.009	-0.047	-0.018	0.045	0.224	0.224	unchanged
P50402	EMD	EMD_HUMAN Emerin	-0.026	-0.003	0.017	0.014	0.055	-0.071	-0.003	0.945	0.945	unchanged
P50416	CPT1A	CPT1A_HUMAN Carnitine O-palmitoyltransferase 1, liver isoform	0.043	0.089	0.091	-0.08	-0.095	-0.061	0.153	0.00604	0.00604	unchanged
P50443	SLC26A2	S26A2_HUMAN Sulfate transporter	0.074	0.047	0.043	-0.134	-0.136	0.092	0.114	0.175	0.175	unchanged
P50452	SERPINB8	SPB8_HUMAN Serpin B8	0.001	0.013	-0.023	-0.024	0.083	-0.064	-0.001	0.98	0.98	unchanged
P50454	SERPINH1	SERPH_HUMAN Serpin H1	-0.016	-0.038	-0.03	0.035	0.006	0.029	-0.051	0.17	0.17	unchanged
P50479	PDLIM4	PDLI4_HUMAN PDZ and LIM domain protein 4	0.006	-0.13	-0.018	0.293	-0.162	-0.003	-0.09	0.501	0.501	unchanged
P50502	ST13	F10A1_HUMAN Hsc70-interacting protein	-0.016	-0.037	-0.052	0.005	0.065	0.022	-0.066	0.122	0.122	unchanged
P50542	PEX5	PEX5_HUMAN Peroxisomal targeting signal 1 receptor	-0.028	-0.159	0.086	-0.073	0.075	0.086	-0.063	0.473	0.473	unchanged
O14686	KMT2D	KMT2D_HUMAN Histone-lysine N-methyltransferase 2D	-0.001	0.638	-0.132	-0.708	-0.007	0.197	0.341	0.326	0.326	unchanged
P50548	ERF	ERF_HUMAN ETS domain-containing transcription factor ERF	-0.196	0.021	0.173	0.025	-0.107	0.069	0.004	0.974	0.974	unchanged
P50552	VASP	VASP_HUMAN Vasodilator-stimulated phosphoprotein	0.036	0.066	0.025	-0.051	-0.043	-0.046	0.089	0.0391	0.0391	unchanged
P50570	DNM2	DYN2_HUMAN Dynamin-2	-0.023	-0.034	0.019	0.011	0.004	0.009	-0.021	0.568	0.568	unchanged
P50579	METAP2	MAP2_HUMAN Methionine aminopeptidase 2	-0.046	-0.004	-0.082	0.07	0.045	0.003	-0.083	0.0897	0.0897	unchanged
P50583	NUDT2	AP4A_HUMAN Bis(5'-nucleosyl)-tetraphosphatase [asymmetrical]	0.126	0.09	0.166	-0.103	-0.082	-0.211	0.259	0.0029	0.0029	unchanged
P50613	CDK7	CDK7_HUMAN Cyclin-dependent kinase 7	0.101	-0.152	-0.058	0.2	-0.012	-0.093	-0.068	0.539	0.539	unchanged
P50747	HLCS	BPL1_HUMAN Biotin--protein ligase	-0.06	0.037	-0.249	0.005	0.135	0.118	-0.177	0.0927	0.0927	unchanged
P50748	KNTC1	KNTC1_HUMAN Kinetochore-associated protein 1	0.04	-0.015	0.03	-0.015	-0.022	-0.032	0.041	0.281	0.281	unchanged
P50749	RASSF2	RASF2_HUMAN Ras association domain-containing protein 2	-0.038	0.329	0.224	0.37	-0.638	-0.26	0.348	0.255	0.255	unchanged
P50750	CDK9	CDK9_HUMAN Cyclin-dependent kinase 9	0.151	-0.01	-0.03	-0.077	-0.024	-0.024	0.079	0.246	0.246	unchanged
A2RRP1	NBAS	NBAS_HUMAN NBAS subunit of NRZ tethering complex	-0.073	-0.07	0.061	0.174	0.007	-0.112	-0.05	0.586	0.586	unchanged
O14713	ITGB1BP1	ITBP1_HUMAN Integrin beta-1-binding protein 1	0.038	0.633	0.003	0.245	-1.298	0.366	0.454	0.4	0.4	unchanged
P50851	LRBA	LRBA_HUMAN Lipopolysaccharide-responsive and beige-like anchor protein	-0.082	0.014	0.042	-0.043	0.018	0.037	-0.013	0.807	0.807	unchanged
P50895	BCAM	BCAM_HUMAN Basal cell adhesion molecule	0.235	-0.12	-0.194	0.202	0.167	-0.303	-0.048	0.803	0.803	unchanged
P50897	PPT1	PPT1_HUMAN Palmitoyl-protein thioesterase 1	-0.071	-0.029	-0.085	0.145	0.023	0.004	-0.119	0.0645	0.0645	unchanged
P50914	RPL14	RL14_HUMAN Large ribosomal subunit protein eL14	-0.072	-0.005	-0.091	0.025	0.061	0.068	-0.107	0.0407	0.0407	unchanged
P50990	CCT8	TCPQ_HUMAN T-complex protein 1 subunit theta	-0.019	-0.011	-0.039	0.023	0.016	0.017	-0.042	0.244	0.244	unchanged
P50991	CCT4	TCPD_HUMAN T-complex protein 1 subunit delta	0.004	-0.016	0.046	-0.02	-0.003	-0.025	0.027	0.471	0.471	unchanged
P50995	ANXA11	ANX11_HUMAN Annexin A11	0.018	-0.021	-0.012	0.014	-0.032	0.019	-0.005	0.886	0.886	unchanged
P51003	PAPOLA	PAPOA_HUMAN Poly(A) polymerase alpha	0.035	0.041	-0.06	-0.055	0.037	-0.011	0.015	0.766	0.766	unchanged
P51114	FXR1	FXR1_HUMAN RNA-binding protein FXR1	-0.006	0.001	-0.013	0.009	-0.017	0.013	-0.008	0.821	0.821	unchanged
P51116	FXR2	FXR2_HUMAN RNA-binding protein FXR2	0.059	-0.034	-0.041	-0.067	0.011	0.059	-0.006	0.908	0.908	unchanged
O14715	RGPD8	RGPD8_HUMAN RANBP2-like and GRIP domain-containing protein 8	0.461	-0.363	-0.064	0.033	0.057	-0.138	0.027	0.904	0.904	unchanged
P51148	RAB5C	RAB5C_HUMAN Ras-related protein Rab-5C	0.066	0.1	0.048	-0.131	-0.064	-0.033	0.147	0.0152	0.0152	unchanged
P51149	RAB7A	RAB7A_HUMAN Ras-related protein Rab-7a	0.031	-0.002	0.087	-0.041	-0.06	-0.028	0.082	0.0872	0.0872	unchanged
P51151	RAB9A	RAB9A_HUMAN Ras-related protein Rab-9A	0.06	-0.062	0.148	-0.06	-0.034	-0.066	0.102	0.155	0.155	unchanged
P51153	RAB13	RAB13_HUMAN Ras-related protein Rab-13	0.164	0.181	0.149	-0.079	-0.191	-0.238	0.334	0.00103	0.00103	unchanged
P51159	RAB27A	RB27A_HUMAN Ras-related protein Rab-27A	0.164	0.05	-0.06	0.011	-0.173	-0.006	0.107	0.242	0.242	unchanged
P51178	PLCD1	PLCD1_HUMAN 1-phosphatidylinositol 4,5-bisphosphate phosphodiesterase delta-1	0.025	0.259	0.382	-1.025	-0.076	0.422	0.448	0.287	0.287	unchanged
P51397	DAP	DAP1_HUMAN Death-associated protein 1	-0.211	0.074	0.183	0.181	0.001	-0.241	0.035	0.824	0.824	unchanged
P51398	DAP3	RT29_HUMAN Small ribosomal subunit protein mS29	-0.037	0.043	-0.056	-0.04	0.052	0.025	-0.029	0.562	0.562	unchanged
P51452	DUSP3	DUS3_HUMAN Dual specificity protein phosphatase 3	-0.021	-0.05	0.004	0.117	-0.067	0.004	-0.04	0.511	0.511	unchanged
P51530	DNA2	DNA2_HUMAN DNA replication ATP-dependent helicase/nuclease DNA2	-0.072	-0.285	0.015	0.032	0.115	0.182	-0.224	0.0543	0.0543	unchanged
O14717	TRDMT1	TRDMT_HUMAN tRNA (cytosine(38)-C(5))-methyltransferase	0.844		-0.013	-0.227		-0.61	0.834	0.0976	0.0976	unchanged
P51531	SMARCA2	SMCA2_HUMAN Probable global transcription activator SNF2L2	-0.303	0.21	0.176	0.176	-0.035	-0.237	0.06	0.752	0.752	unchanged
P51532	SMARCA4	SMCA4_HUMAN Transcription activator BRG1	-0.107	-0.065	0.045	0.092	0.015	0.006	-0.08	0.203	0.203	unchanged
P51553	IDH3G	IDH3G_HUMAN Isocitrate dehydrogenase [NAD] subunit gamma, mitochondrial	0.021	0.017	0.059	0.118	-0.228	0.001	0.069	0.495	0.495	unchanged
P51570	GALK1	GALK1_HUMAN Galactokinase	-0.034	-0.075	0.004	0.055	0.044	-0.006	-0.066	0.157	0.157	unchanged
P51571	SSR4	SSRD_HUMAN Translocon-associated protein subunit delta	-0.043	0.077	0.034	-0.096	0.043	-0.028	0.05	0.409	0.409	unchanged
P51572	BCAP31	BAP31_HUMAN B-cell receptor-associated protein 31	0.207	0.197	0.145	-0.124	-0.19	-0.249	0.371	0.000383	0.000383	unchanged
P51580	TPMT	TPMT_HUMAN Thiopurine S-methyltransferase	-0.028	0.119	-0.019	-0.049	-0.018	-0.019	0.053	0.357	0.357	unchanged
P51587	BRCA2	BRCA2_HUMAN Breast cancer type 2 susceptibility protein	-0.169		-0.289	0.115	0.329		-0.451	0.0191	0.0191	down-regulated
P51608	MECP2	MECP2_HUMAN Methyl-CpG-binding protein 2	-0.197	-0.032	0.038	-0.043	0.038	0.183	-0.123	0.22	0.22	unchanged
P51610	HCFC1	HCFC1_HUMAN Host cell factor 1	0	-0.054	0.022	0.019	-0.022	0.021	-0.017	0.682	0.682	unchanged
O14727	APAF1	APAF_HUMAN Apoptotic protease-activating factor 1	0.128	0.093	0.063	-0.108	-0.087	-0.102	0.194	0.00224	0.00224	unchanged
P51617	IRAK1	IRAK1_HUMAN Interleukin-1 receptor-associated kinase 1	-0.022	0.041	-0.006	-0.044	0.062	-0.044	0.013	0.79	0.79	unchanged
P51636	CAV2	CAV2_HUMAN Caveolin-2	0.001	0.016	0.053	-0.195	-0.089	0.199	0.052	0.649	0.649	unchanged
P51648	ALDH3A2	AL3A2_HUMAN Aldehyde dehydrogenase family 3 member A2	0.021	-0.028	-0.039	0.054	0.038	-0.061	-0.026	0.605	0.605	unchanged
P51649	ALDH5A1	SSDH_HUMAN Succinate-semialdehyde dehydrogenase, mitochondrial	0.037	-0.005	-0.458	0.243	0.114	0.055	-0.279	0.115	0.115	unchanged
P51659	HSD17B4	DHB4_HUMAN Peroxisomal multifunctional enzyme type 2	-0.009	0.069	0.021	-0.015	-0.087	0.008	0.058	0.241	0.241	unchanged
P51665	PSMD7	PSMD7_HUMAN 26S proteasome non-ATPase regulatory subunit 7	-0.002	0.012	-0.001	-0.011	-0.039	0.028	0.01	0.782	0.782	unchanged
P51668	UBE2D1	UB2D1_HUMAN Ubiquitin-conjugating enzyme E2 D1	-0.114	-0.006	-0.01	-0.031	-0.051	0.198	-0.082	0.358	0.358	unchanged
P51687	SUOX	SUOX_HUMAN Sulfite oxidase, mitochondrial	0.263	-0.084	0.116	-0.031	-0.177	-0.101	0.201	0.0945	0.0945	unchanged
P51688	SGSH	SPHM_HUMAN N-sulphoglucosamine sulphohydrolase	-0.311	0.042	0.176	-0.085	0.001	0.163	-0.057	0.706	0.706	unchanged
P51692	STAT5B	STA5B_HUMAN Signal transducer and activator of transcription 5B	0.057	0.193	-0.326	-0.021	-0.044	0.127	-0.046	0.764	0.764	unchanged
O14730	RIOK3	RIOK3_HUMAN Serine/threonine-protein kinase RIO3	-0.026	0.008	0.101	0.085	0.006	-0.188	0.06	0.502	0.502	unchanged
P51784	USP11	UBP11_HUMAN Ubiquitin carboxyl-terminal hydrolase 11	-0.077	-0.016	-0.056	0.044	0.01	0.082	-0.095	0.0557	0.0557	unchanged
P51790	CLCN3	CLCN3_HUMAN H(+)/Cl(-) exchange transporter 3	-0.154	0.001	-0.32	0.248	0.321	-0.109	-0.311	0.0787	0.0787	unchanged
P51795	CLCN5	CLCN5_HUMAN H(+)/Cl(-) exchange transporter 5	-0.243	-0.077	0.244	0.07	-0.174	0.166	-0.046	0.777	0.777	unchanged
P51798	CLCN7	CLCN7_HUMAN H(+)/Cl(-) exchange transporter 7	-0.047	0.021	0.037	0.113	-0.087	-0.05	0.012	0.865	0.865	unchanged
P51808	DYNLT3	DYLT3_HUMAN Dynein light chain Tctex-type 3	0.15	0.024	0.254	-0.193	-0.058	-0.19	0.29	0.0109	0.0109	unchanged
P51809	VAMP7	VAMP7_HUMAN Vesicle-associated membrane protein 7	-0.046	0.03	0.061	0.038	-0.019	-0.077	0.034	0.524	0.524	unchanged
P51812	RPS6KA3	KS6A3_HUMAN Ribosomal protein S6 kinase alpha-3	0.104	-0.02	0.027	0.046	-0.059	-0.111	0.078	0.241	0.241	unchanged
P51816	AFF2	AFF2_HUMAN AF4/FMR2 family member 2	-0.041	0.152	-0.013	-0.028	-0.062	-0.021	0.07	0.306	0.306	unchanged
P51825	AFF1	AFF1_HUMAN AF4/FMR2 family member 1	0.164	0.169	-0.135	0.092	-0.381	0.078	0.136	0.439	0.439	unchanged
P51858	HDGF	HDGF_HUMAN Hepatoma-derived growth factor	0.01	-0.005	0.005	-0.012	0.014	-0.025	0.011	0.75	0.75	unchanged
O14732	IMPA2	IMPA2_HUMAN Inositol monophosphatase 2	0.354	-0.168	-0.002	-0.13	0.078	-0.146	0.127	0.433	0.433	unchanged
P51946	CCNH	CCNH_HUMAN Cyclin-H	0.094	-0.045	-0.099	0.026	-0.058	0.069	-0.029	0.681	0.681	unchanged
P51948	MNAT1	MAT1_HUMAN CDK-activating kinase assembly factor MAT1	-0.17	0.027	-0.005	0.086	-0.044	0.092	-0.094	0.246	0.246	unchanged
P51956	NEK3	NEK3_HUMAN Serine/threonine-protein kinase Nek3	0.133	-0.023	0.254	-0.039	-0.036	-0.302	0.247	0.0667	0.0667	unchanged
P51957	NEK4	NEK4_HUMAN Serine/threonine-protein kinase Nek4	-0.77	-0.011	0.35	0.451	0.229	-0.262	-0.283	0.441	0.441	unchanged
P51965	UBE2E1	UB2E1_HUMAN Ubiquitin-conjugating enzyme E2 E1	-0.024	0.132	0.132	-0.082	-0.235	0.064	0.164	0.132	0.132	unchanged
P51970	NDUFA8	NDUA8_HUMAN NADH dehydrogenase [ubiquinone] 1 alpha subcomplex subunit 8	-0.104	-0.057	-0.053	-0.01	0.085	0.125	-0.138	0.0334	0.0334	unchanged
P51991	HNRNPA3	ROA3_HUMAN Heterogeneous nuclear ribonucleoprotein A3	0.047	0.015	0.04	-0.017	-0.03	-0.07	0.073	0.0871	0.0871	unchanged
P52209	PGD	6PGD_HUMAN 6-phosphogluconate dehydrogenase, decarboxylating	0.023	0.016	0.04	-0.054	-0.029	-0.009	0.057	0.146	0.146	unchanged
P52272	HNRNPM	HNRPM_HUMAN Heterogeneous nuclear ribonucleoprotein M	0.034	0.015	0.029	-0.045	-0.029	-0.018	0.057	0.134	0.134	unchanged
P52292	KPNA2	IMA1_HUMAN Importin subunit alpha-1	-0.078	-0.066	-0.066	0.064	0.065	0.067	-0.135	0.00633	0.00633	unchanged
O14733	MAP2K7	MP2K7_HUMAN Dual specificity mitogen-activated protein kinase kinase 7	-0.018	-0.174	0.074	0.056	0	0.048	-0.074	0.345	0.345	unchanged
P52294	KPNA1	IMA5_HUMAN Importin subunit alpha-5	0.016	-0.026	-0.045	-0.07	0.008	0.103	-0.032	0.587	0.587	unchanged
P52298	NCBP2	NCBP2_HUMAN Nuclear cap-binding protein subunit 2	0.002	-0.014	0.078	-0.186	0.149	-0.042	0.048	0.623	0.623	unchanged
P52306	RAP1GDS1	GDS1_HUMAN Rap1 GTPase-GDP dissociation stimulator 1	0.039	-0.004	0.118	-0.02	-0.072	-0.076	0.107	0.0659	0.0659	unchanged
P52429	DGKE	DGKE_HUMAN Diacylglycerol kinase epsilon	-0.01	0.062	-0.027	-0.03	0.075	-0.083	0.021	0.722	0.722	unchanged
P52434	POLR2H	RPAB3_HUMAN DNA-directed RNA polymerases I, II, and III subunit RPABC3	0.095	-0.137	0.254	0.001	-0.081	-0.145	0.146	0.236	0.236	unchanged
P52435	POLR2J	RPB11_HUMAN DNA-directed RNA polymerase II subunit RPB11-a	-0.288	0.098	0.086	0.119	-0.073	0.045	-0.065	0.62	0.62	unchanged
P52565	ARHGDIA	GDIR1_HUMAN Rho GDP-dissociation inhibitor 1	-0.002	0.002	-0.016	0.018	0.006	-0.022	-0.006	0.862	0.862	unchanged
P52566	ARHGDIB	GDIR2_HUMAN Rho GDP-dissociation inhibitor 2	-0.07	-0.07	-0.015	0.129	-0.004	0.018	-0.099	0.0986	0.0986	unchanged
P52594	AGFG1	AGFG1_HUMAN Arf-GAP domain and FG repeat-containing protein 1	0.085	0.015	0.007	0.004	-0.096	-0.028	0.076	0.153	0.153	unchanged
P52597	HNRNPF	HNRPF_HUMAN Heterogeneous nuclear ribonucleoprotein F	-0.058	-0.001	-0.023	0.031	-0.011	0.049	-0.05	0.233	0.233	unchanged
O14734	ACOT8	ACOT8_HUMAN Acyl-coenzyme A thioesterase 8	0.218	0.113	0.01	-0.154	-0.099	-0.102	0.232	0.0121	0.0121	unchanged
P52630	STAT2	STAT2_HUMAN Signal transducer and activator of transcription 2	0.094	0.176	0.043	-0.079	-0.186	-0.061	0.213	0.0117	0.0117	unchanged
P52655	GTF2A1	TF2AA_HUMAN Transcription initiation factor IIA subunit 1	0.059	-0.068	0.005	-0.134	0.001	0.123	0.002	0.98	0.98	unchanged
P52657	GTF2A2	T2AG_HUMAN Transcription initiation factor IIA subunit 2	0.328	-0.226	-0.096	0.008	0.133	-0.159	0.008	0.963	0.963	unchanged
P52701	MSH6	MSH6_HUMAN DNA mismatch repair protein Msh6	-0.005	0.005	0.064	-0.033	-0.013	-0.032	0.047	0.248	0.248	unchanged
P52732	KIF11	KIF11_HUMAN Kinesin-like protein KIF11	0.005	-0.071	-0.063	0.053	-0.023	0.085	-0.081	0.137	0.137	unchanged
P52735	VAV2	VAV2_HUMAN Guanine nucleotide exchange factor VAV2	0.07	-0.002	-0.06	0.04	-0.073	0.012	0.01	0.864	0.864	unchanged
P52739	ZNF131	ZN131_HUMAN Zinc finger protein 131	0.148	0.325	-0.122	-0.258	0.117	-0.223	0.238	0.183	0.183	unchanged
P52747	ZNF143	ZN143_HUMAN Zinc finger protein 143	-0.493	-0.087	0.033	0.379	-0.032	0.187	-0.36	0.09	0.09	unchanged
P52756	RBM5	RBM5_HUMAN RNA-binding protein 5	-0.053	0.007	-0.182	0.109	0.073	0.032	-0.147	0.0555	0.0555	unchanged
P52758	RIDA	RIDA_HUMAN 2-iminobutanoate/2-iminopropanoate deaminase	0.168	0.101	-0.134	-0.138	-0.061	0.05	0.095	0.372	0.372	unchanged
O14735	CDIPT	CDIPT_HUMAN CDP-diacylglycerol--inositol 3-phosphatidyltransferase	-0.006	0.183	0.244	-0.137	-0.23	-0.066	0.285	0.0167	0.0167	unchanged
P52788	SMS	SPSY_HUMAN Spermine synthase	-0.004	0.033	-0.005	0.016	-0.001	-0.053	0.021	0.603	0.603	unchanged
P52789	HK2	HXK2_HUMAN Hexokinase-2	0.021	0.028	0.013	-0.018	0.02	-0.078	0.046	0.296	0.296	unchanged
P52815	MRPL12	RM12_HUMAN Large ribosomal subunit protein bL12m	0.067	0.028	-0.054	-0.036	0.011	-0.03	0.032	0.511	0.511	unchanged
P52823	STC1	STC1_HUMAN Stanniocalcin-1	0.831	0.113	0.857	-0.744	-0.531	-0.54	1.205	0.00229	0.00229	up-regulated
P52848	NDST1	NDST1_HUMAN Bifunctional heparan sulfate N-deacetylase/N-sulfotransferase 1	0.078	0.153	0.485	0.024	0.027	-0.78	0.482	0.117	0.117	unchanged
P52888	THOP1	THOP1_HUMAN Thimet oligopeptidase	0.025	0.077	-0.043	0.013	0	-0.086	0.044	0.424	0.424	unchanged
P52907	CAPZA1	CAZA1_HUMAN F-actin-capping protein subunit alpha-1	-0.008	0.063	-0.069	0.01	-0.022	0.012	-0.005	0.923	0.923	unchanged
P52926	HMGA2	HMGA2_HUMAN High mobility group protein HMGI-C	0.101	-0.093	0.001	-0.04	0.055	-0.037	0.01	0.877	0.877	unchanged
P52943	CRIP2	CRIP2_HUMAN Cysteine-rich protein 2	0.033	0.016	-0.047	0.021	0.001	-0.038	0.006	0.887	0.887	unchanged
O14737	PDCD5	PDCD5_HUMAN Programmed cell death protein 5	0.066	0.098	0.003	-0.025	-0.132	-0.024	0.116	0.0646	0.0646	unchanged
P52948	NUP98	NUP98_HUMAN Nuclear pore complex protein Nup98-Nup96	-0.013	-0.004	0.002	-0.002	0.002	0.002	-0.006	0.863	0.863	unchanged
P53004	BLVRA	BIEA_HUMAN Biliverdin reductase A	0.092	0.091	0.05	-0.156	-0.127	0.037	0.16	0.0458	0.0458	unchanged
P53007	SLC25A1	TXTP_HUMAN Tricarboxylate transport protein, mitochondrial	-0.008	0	0.021	-0.071	0.039	0.005	0.013	0.765	0.765	unchanged
P53041	PPP5C	PPP5_HUMAN Serine/threonine-protein phosphatase 5	0.036	-0.014	-0.077	0.019	0.072	-0.049	-0.032	0.557	0.557	unchanged
P53350	PLK1	PLK1_HUMAN Serine/threonine-protein kinase PLK1	-0.071	0.05	-0.159	0.107	0.069	-0.009	-0.116	0.144	0.144	unchanged
P53365	ARFIP2	ARFP2_HUMAN Arfaptin-2	-0.282	0.108	0.182	-0.182	0.028	0.132	0.01	0.95	0.95	unchanged
P53367	ARFIP1	ARFP1_HUMAN Arfaptin-1	-0.163	-0.103	0.105	0.097	0.091	-0.04	-0.103	0.281	0.281	unchanged
P53384	NUBP1	NUBP1_HUMAN Cytosolic Fe-S cluster assembly factor NUBP1	-0.077	-0.163	0.17	0.074	0.031	-0.049	-0.042	0.681	0.681	unchanged
P53396	ACLY	ACLY_HUMAN ATP-citrate synthase	0.018	-0.033	0.016	-0.023	-0.004	0.011	0.006	0.878	0.878	unchanged
P53582	METAP1	MAP11_HUMAN Methionine aminopeptidase 1	-0.057	0.005	-0.032	0.125	-0.034	-0.02	-0.052	0.396	0.396	unchanged
A2RU67	FAM234B	F234B_HUMAN Protein FAM234B	0.448	0.033	-0.448	-0.096	0.14	-0.091	0.027	0.914	0.914	unchanged
O14744	PRMT5	ANM5_HUMAN Protein arginine N-methyltransferase 5	-0.002	0.014	-0.021	-0.003	0.006	-0.008	-0.001	0.969	0.969	unchanged
P53597	SUCLG1	SUCA_HUMAN Succinate--CoA ligase [ADP/GDP-forming] subunit alpha, mitochondrial	-0.042	0.034	-0.077	0.053	0	0.019	-0.052	0.285	0.285	unchanged
P53602	MVD	MVD1_HUMAN Diphosphomevalonate decarboxylase	0.039	0.06	0.011	0.038	-0.037	-0.124	0.078	0.195	0.195	unchanged
P53609	PGGT1B	PGTB1_HUMAN Geranylgeranyl transferase type-1 subunit beta	-0.118	0.028	0.116	-0.06	-0.029	0.049	0.022	0.772	0.772	unchanged
P53611	RABGGTB	PGTB2_HUMAN Geranylgeranyl transferase type-2 subunit beta	-0.151	0.067	-0.14	0.084	0.078	0.048	-0.145	0.0877	0.0877	unchanged
P53618	COPB1	COPB_HUMAN Coatomer subunit beta	0.001	0.051	0.037	-0.04	-0.059	-0.003	0.064	0.137	0.137	unchanged
P53621	COPA	COPA_HUMAN Coatomer subunit alpha	0.014	-0.021	0.024	-0.019	-0.013	0.002	0.016	0.659	0.659	unchanged
P53634	CTSC	CATC_HUMAN Dipeptidyl peptidase 1	0.008	0.077	-0.149	-0.092	0.004	0.138	-0.038	0.68	0.68	unchanged
P53667	LIMK1	LIMK1_HUMAN LIM domain kinase 1	0.99	0.445	-0.876	-0.109	-0.467		0.474	0.474	0.474	unchanged
P53671	LIMK2	LIMK2_HUMAN LIM domain kinase 2	0.056	0.006	0.289	-0.42	0.005	0.051	0.238	0.176	0.176	unchanged
P53675	CLTCL1	CLH2_HUMAN Clathrin heavy chain 2	0.147	0.241	0.235	-0.369	-0.129	-0.138	0.42	0.00259	0.00259	up-regulated
O14745	NHERF1	NHRF1_HUMAN Na(+)/H(+) exchange regulatory cofactor NHE-RF1	-0.05	0.025	-0.004	0.034	0.003	-0.021	-0.015	0.714	0.714	unchanged
P53677	AP3M2	AP3M2_HUMAN AP-3 complex subunit mu-2	0.266	-0.027	0.08	-0.164	0.14	-0.308	0.217	0.177	0.177	unchanged
P53680	AP2S1	AP2S1_HUMAN AP-2 complex subunit sigma	0.326	0.049	0.234	-0.234	-0.295	-0.094	0.411	0.00577	0.00577	up-regulated
P53701	HCCS	CCHL_HUMAN Holocytochrome c-type synthase	-0.003	-0.014	-0.09	-0.056	0.125	0.024	-0.067	0.312	0.312	unchanged
P53794	SLC5A3	SC5A3_HUMAN Sodium/myo-inositol cotransporter	0.101	0.196	0.056	-0.279	-0.133	0.047	0.239	0.0487	0.0487	unchanged
P53801	PTTG1IP	PTTG_HUMAN Pituitary tumor-transforming gene 1 protein-interacting protein	0.072	-0.101	0.31	0.094	0.015	-0.402	0.191	0.311	0.311	unchanged
P53803	POLR2K	RPAB4_HUMAN DNA-directed RNA polymerases I, II, and III subunit RPABC4	0.106	0.192	0.016	-0.088	-0.002	-0.238	0.214	0.0416	0.0416	unchanged
P53814	SMTN	SMTN_HUMAN Smoothelin	-0.049	-0.143	-0.14	0.158	0.07	0.091	-0.217	0.00478	0.00478	unchanged
P53816	PLAAT3	PLAT3_HUMAN Phospholipase A and acyltransferase 3	0.491	-0.323	0.119	0.066	0.008	-0.374	0.196	0.446	0.446	unchanged
P53985	SLC16A1	MOT1_HUMAN Monocarboxylate transporter 1	0.092	-0.014	0.259	-0.082	-0.116	-0.152	0.229	0.029	0.029	unchanged
P53990	IST1	IST1_HUMAN IST1 homolog	0.057	0.038	0.005	-0.074	-0.053	0.013	0.071	0.135	0.135	unchanged
O14757	CHEK1	CHK1_HUMAN Serine/threonine-protein kinase Chk1	-0.042	-0.253	-0.125	0.042	0.164	0.201	-0.276	0.0121	0.0121	unchanged
P53992	SEC24C	SC24C_HUMAN Protein transport protein Sec24C	-0.021	0.026	-0.052	-0.06	0.043	0.05	-0.027	0.6	0.6	unchanged
P53999	SUB1	TCP4_HUMAN Activated RNA polymerase II transcriptional coactivator p15	-0.039	0.01	-0.057	0.034	0.034	0.005	-0.053	0.202	0.202	unchanged
P54098	POLG	DPOG1_HUMAN DNA polymerase subunit gamma-1	-0.027	-0.101	-0.031	-0.036	0.01	0.172	-0.102	0.181	0.181	unchanged
P54105	CLNS1A	ICLN_HUMAN Methylosome subunit pICln	0.083	-0.018	-0.28	-0.014	0.129	0.087	-0.139	0.24	0.24	unchanged
P54132	BLM	BLM_HUMAN RecQ-like DNA helicase BLM	0.209	-0.189	0.096	-0.368	-0.024	0.262	0.082	0.683	0.683	unchanged
P54136	RARS1	SYRC_HUMAN Arginine--tRNA ligase, cytoplasmic	-0.009	-0.035	0.034	-0.032	0.011	0.018	-0.002	0.953	0.953	unchanged
P54198	HIRA	HIRA_HUMAN Protein HIRA	0.208	-0.027	0.011	-0.093	-0.054	-0.058	0.132	0.117	0.117	unchanged
P54252	ATXN3	ATX3_HUMAN Ataxin-3	0.062	-0.285	0.092	0.302	-0.242	0.058	-0.083	0.653	0.653	unchanged
P54259	ATN1	ATN1_HUMAN Atrophin-1	0.033	0.461	-0.409	-0.125	0.088	-0.062	0.061	0.796	0.796	unchanged
P54274	TERF1	TERF1_HUMAN Telomeric repeat-binding factor 1	-0.311	0.355	0.021	0.307	-0.112	-0.273	0.048	0.841	0.841	unchanged
O14763	TNFRSF10B	TR10B_HUMAN Tumor necrosis factor receptor superfamily member 10B	-0.004	0.211	0.118	-0.325	0.065	-0.079	0.221	0.112	0.112	unchanged
P54277	PMS1	PMS1_HUMAN PMS1 protein homolog 1	-0.459	0.027	-0.007	0.108	0.075	0.243	-0.288	0.101	0.101	unchanged
P54278	PMS2	PMS2_HUMAN Mismatch repair endonuclease PMS2	0.005	-0.3	0.062	0.055	0.011	0.153	-0.151	0.219	0.219	unchanged
P54284	CACNB3	CACB3_HUMAN Voltage-dependent L-type calcium channel subunit beta-3	0.262	-0.437	0.358	-0.279	-0.019	0.102	0.126	0.619	0.619	unchanged
P54289	CACNA2D1	CA2D1_HUMAN Voltage-dependent calcium channel subunit alpha-2/delta-1	-0.039	-0.011	0.098	0.189	-0.084	-0.167	0.037	0.739	0.739	unchanged
P54577	YARS1	SYYC_HUMAN Tyrosine--tRNA ligase, cytoplasmic	-0.017	0.034	0.014	-0.01	-0.008	-0.027	0.025	0.486	0.486	unchanged
P54578	USP14	UBP14_HUMAN Ubiquitin carboxyl-terminal hydrolase 14	-0.07	0.042	-0.037	0.036	0.004	0.012	-0.039	0.404	0.404	unchanged
P54619	PRKAG1	AAKG1_HUMAN 5'-AMP-activated protein kinase subunit gamma-1	0.058	-0.051	0.121	0.004	-0.087	-0.059	0.09	0.179	0.179	unchanged
P54646	PRKAA2	AAPK2_HUMAN 5'-AMP-activated protein kinase catalytic subunit alpha-2	0.279	-0.068			0.684	-0.905	0.216	0.752	0.752	unchanged
P54652	HSPA2	HSP72_HUMAN Heat shock-related 70 kDa protein 2	-0.721	0.116	0.797		0.062	-0.263	0.164	0.749	0.749	unchanged
P54687	BCAT1	BCAT1_HUMAN Branched-chain-amino-acid aminotransferase, cytosolic	-0.178	0.028	0.078	0.13	-0.038	-0.034	-0.043	0.644	0.644	unchanged
O14772	FPGT	FPGT_HUMAN Fucose-1-phosphate guanylyltransferase	-0.051	0.501	0.123	0.123	-0.01	-0.699	0.386	0.198	0.198	unchanged
P54709	ATP1B3	AT1B3_HUMAN Sodium/potassium-transporting ATPase subunit beta-3	-0.026	0.029	-0.032	-0.034	0.042	0.008	-0.015	0.722	0.722	unchanged
P54725	RAD23A	RD23A_HUMAN UV excision repair protein RAD23 homolog A	-0.092	0.044	0.069	-0.09	-0.03	0.085	0.019	0.798	0.798	unchanged
P54727	RAD23B	RD23B_HUMAN UV excision repair protein RAD23 homolog B	0.033	-0.005	-0.062	-0.004	0.01	0.015	-0.018	0.66	0.66	unchanged
P54760	EPHB4	EPHB4_HUMAN Ephrin type-B receptor 4	0.502	-0.343	-0.166	0.33	0.086	-0.423	0	1	1	unchanged
P54802	NAGLU	ANAG_HUMAN Alpha-N-acetylglucosaminidase	-0.88	0.178	-0.155	0.605	0.236		-0.706	0.112	0.112	unchanged
P54819	AK2	KAD2_HUMAN Adenylate kinase 2, mitochondrial	0.101	-0.03	-0.003	-0.074	-0.04	0.033	0.05	0.396	0.396	unchanged
P54852	EMP3	EMP3_HUMAN Epithelial membrane protein 3	-0.657	-0.092	0.139	-0.05	0.371	0.276	-0.402	0.143	0.143	unchanged
P54886	ALDH18A1	P5CS_HUMAN Delta-1-pyrroline-5-carboxylate synthase	0.004	-0.027	0.038	-0.033	0.003	0.002	0.014	0.709	0.709	unchanged
P54920	NAPA	SNAA_HUMAN Alpha-soluble NSF attachment protein	0.16	0.147	0.14	-0.173	-0.192	-0.095	0.302	0.000505	0.000505	unchanged
P55010	EIF5	IF5_HUMAN Eukaryotic translation initiation factor 5	-0.035	-0.068	-0.051	0.028	0.06	0.052	-0.098	0.0289	0.0289	unchanged
O14773	TPP1	TPP1_HUMAN Tripeptidyl-peptidase 1	-0.012	0.023	0.028	-0.051	-0.036	0.035	0.03	0.481	0.481	unchanged
P55011	SLC12A2	S12A2_HUMAN Solute carrier family 12 member 2	0.023	0.081	-0.059	-0.102	0.018	0.026	0.034	0.584	0.584	unchanged
P55036	PSMD4	PSMD4_HUMAN 26S proteasome non-ATPase regulatory subunit 4	-0.001	0.035	0.014	-0.045	-0.029	0.012	0.037	0.345	0.345	unchanged
P55039	DRG2	DRG2_HUMAN Developmentally-regulated GTP-binding protein 2	-0.036	-0.008	0.075	-0.061	0.085	-0.069	0.025	0.692	0.692	unchanged
P55055	NR1H2	NR1H2_HUMAN Oxysterols receptor LXR-beta	-0.685	0.568	-0.274	-0.019	0.311	0.084	-0.256	0.473	0.473	unchanged
P55060	CSE1L	XPO2_HUMAN Exportin-2	-0.013	-0.021	0.02	-0.005	0	0.005	-0.005	0.892	0.892	unchanged
P55061	TMBIM6	BI1_HUMAN Bax inhibitor 1	0.203	0.186	0.291	-0.14	-0.462	-0.092	0.458	0.00724	0.00724	up-regulated
P55072	VCP	TERA_HUMAN Transitional endoplasmic reticulum ATPase	-0.01	-0.022	-0.034	-0.001	0.026	0.028	-0.04	0.274	0.274	unchanged
P55081	MFAP1	MFAP1_HUMAN Microfibrillar-associated protein 1	-0.291	0.091	-0.185	-0.015	0.19	0.197	-0.252	0.0846	0.0846	unchanged
P55082	MFAP3	MFAP3_HUMAN Microfibril-associated glycoprotein 3	0.26	-0.073	-0.131	-0.209	0.404	-0.265	0.042	0.853	0.853	unchanged
P55084	HADHB	ECHB_HUMAN Trifunctional enzyme subunit beta, mitochondrial	-0.029	0.039	-0.056	0.016	0.016	0.002	-0.027	0.529	0.529	unchanged
O14775	GNB5	GNB5_HUMAN Guanine nucleotide-binding protein subunit beta-5	0.085	-0.507	-0.187	0.472	-0.432	0.556	-0.402	0.251	0.251	unchanged
P55107	GDF10	GDF10_HUMAN Growth/differentiation factor 10	-0.064	0.046	0.091	-0.207	0.147	-0.025	0.053	0.625	0.625	unchanged
P55145	MANF	MANF_HUMAN Mesencephalic astrocyte-derived neurotrophic factor	-0.063	0.098	0.001	0.006	-0.041	-0.015	0.029	0.606	0.606	unchanged
P55196	AFDN	AFAD_HUMAN Afadin	-0.017	0.041	0.001	0.039	0.004	-0.081	0.021	0.667	0.667	unchanged
P55199	ELL	ELL_HUMAN RNA polymerase II elongation factor ELL	0.119	-0.216	0.147	0.134	-0.366	0.169	0.038	0.844	0.844	unchanged
P55201	BRPF1	BRPF1_HUMAN Peregrin	0.009	-0.241	0.672	-0.103	0.024	-0.375	0.298	0.298	0.298	unchanged
P55209	NAP1L1	NP1L1_HUMAN Nucleosome assembly protein 1-like 1	0.007	-0.017	0.019	-0.009	-0.014	0.001	0.01	0.763	0.763	unchanged
P55210	CASP7	CASP7_HUMAN Caspase-7	-0.376	0.054	0.004	0.311	-0.125	0.119	-0.208	0.256	0.256	unchanged
P55212	CASP6	CASP6_HUMAN Caspase-6	-0.18	-0.032	-0.042	0.067	0.107	0.066	-0.165	0.0242	0.0242	unchanged
P55263	ADK	ADK_HUMAN Adenosine kinase	0.087	0.025	-0.005	-0.023	-0.059	-0.037	0.075	0.114	0.114	unchanged
P55265	ADAR	DSRAD_HUMAN Double-stranded RNA-specific adenosine deaminase	-0.028	0.023	0.044	-0.025	-0.002	-0.026	0.031	0.439	0.439	unchanged
O14776	TCERG1	TCRG1_HUMAN Transcription elongation regulator 1	-0.034	-0.099	-0.011	-0.051	0.063	0.118	-0.091	0.17	0.17	unchanged
P55268	LAMB2	LAMB2_HUMAN Laminin subunit beta-2	-0.05	0.257	0.053	-0.049	-0.133	-0.092	0.178	0.0909	0.0909	unchanged
P55327	TPD52	TPD52_HUMAN Tumor protein D52	-0.07	-0.049	0.033	0.025	-0.016	0.064	-0.053	0.296	0.296	unchanged
P55347	PKNOX1	PKNX1_HUMAN Homeobox protein PKNOX1	-0.436	-0.414	0.596	0.103	0.581	-0.444	-0.165	0.69	0.69	unchanged
P55735	SEC13	SEC13_HUMAN Protein SEC13 homolog	0.122	-0.02	-0.009	-0.046	-0.112	0.051	0.067	0.347	0.347	unchanged
P55769	SNU13	NH2L1_HUMAN NHP2-like protein 1	0.001	-0.045	0.038	0.043	-0.037	-0.013	0	0.994	0.994	unchanged
P55786	NPEPPS	PSA_HUMAN Puromycin-sensitive aminopeptidase	-0.021	0.026	0.034	-0.047	0.023	-0.028	0.03	0.467	0.467	unchanged
P55789	GFER	ALR_HUMAN FAD-linked sulfhydryl oxidase ALR	-0.11	-0.055	-0.122	0.017	0.08	0.175	-0.186	0.0157	0.0157	unchanged
P55795	HNRNPH2	HNRH2_HUMAN Heterogeneous nuclear ribonucleoprotein H2	-0.038	0.179	-0.15	0.046	-0.02	-0.03	-0.002	0.986	0.986	unchanged
P55809	OXCT1	SCOT1_HUMAN Succinyl-CoA:3-ketoacid coenzyme A transferase 1, mitochondrial	0.028	0.035	-0.012	-0.048	-0.025	0.008	0.039	0.332	0.332	unchanged
P55854	SUMO3	SUMO3_HUMAN Small ubiquitin-related modifier 3	0.093		-0.068	0.337	-0.074	-0.299	0.024	0.912	0.912	unchanged
O14777	NDC80	NDC80_HUMAN Kinetochore protein NDC80 homolog	-0.147	-0.097	0.024	0.152	0.067	-0.012	-0.142	0.0852	0.0852	unchanged
P55884	EIF3B	EIF3B_HUMAN Eukaryotic translation initiation factor 3 subunit B	-0.014	-0.008	0.016	0.006	0.017	-0.03	0	0.993	0.993	unchanged
P55957	BID	BID_HUMAN BH3-interacting domain death agonist	0.18	-0.263	0.259	-0.176	0.095	-0.108	0.122	0.479	0.479	unchanged
P56134	ATP5MF	ATPK_HUMAN ATP synthase subunit f, mitochondrial	0.1	0.068	0.202	-0.184	-0.048	-0.152	0.251	0.0067	0.0067	unchanged
P56177	DLX1	DLX1_HUMAN Homeobox protein DLX-1	0.481	-0.348	-0.031	0.054	-0.235	0.065	0.073	0.762	0.762	unchanged
P56181	NDUFV3	NDUV3_HUMAN NADH dehydrogenase [ubiquinone] flavoprotein 3, mitochondrial	0.039	-1.082	0.55	-0.189	0.403	0.267	-0.325	0.497	0.497	unchanged
P56182	RRP1	RRP1_HUMAN Ribosomal RNA processing protein 1 homolog A	-0.07	-0.077	0.027	-0.061	0.018	0.149	-0.075	0.314	0.314	unchanged
P56192	MARS1	SYMC_HUMAN Methionine--tRNA ligase, cytoplasmic	-0.015	-0.012	0.005	0.013	-0.032	0.027	-0.01	0.786	0.786	unchanged
P56199	ITGA1	ITA1_HUMAN Integrin alpha-1	0.159	-0.344	0.137	-0.313	0.195	0.153	-0.028	0.896	0.896	unchanged
P56211	ARPP19	ARP19_HUMAN cAMP-regulated phosphoprotein 19	-0.058	-0.344	-0.407	0.294	0.424	0.078	-0.535	0.00827	0.00827	down-regulated
P56270	MAZ	MAZ_HUMAN Myc-associated zinc finger protein	0.085	-0.143	0.055	0.407	-0.4	-0.017	0.002	0.992	0.992	unchanged
O14786	NRP1	NRP1_HUMAN Neuropilin-1	0.385	0.249	-0.606	-0.325	0.328	-0.045	0.023	0.944	0.944	unchanged
P56282	POLE2	DPOE2_HUMAN DNA polymerase epsilon subunit 2	-0.105	-0.019	0.058	0.18	-0.114	-0.014	-0.039	0.681	0.681	unchanged
P56377	AP1S2	AP1S2_HUMAN AP-1 complex subunit sigma-2	-0.379	0.264	-0.516	0.003	0.562	0.053	-0.416	0.167	0.167	unchanged
P56378	ATP5MJ	ATP68_HUMAN ATP synthase subunit ATP5MJ, mitochondrial	0.118	0.111	-0.037	0.012	-0.29	0.072	0.133	0.281	0.281	unchanged
P56381	ATP5F1E	ATP5E_HUMAN ATP synthase subunit epsilon, mitochondrial	0.156	-0.294	0.044	0.238	0.103	-0.261	-0.058	0.755	0.755	unchanged
P56385	ATP5ME	ATP5I_HUMAN ATP synthase subunit e, mitochondrial	0.206	0.107	0.088	-0.042	-0.187	-0.187	0.272	0.00556	0.00556	unchanged
P56537	EIF6	IF6_HUMAN Eukaryotic translation initiation factor 6	-0.038	0.05	-0.024	-0.038	0.026	0.011	-0.004	0.934	0.934	unchanged
P56545	CTBP2	CTBP2_HUMAN C-terminal-binding protein 2	0.045	0.033	0.103	-0.054	0.022	-0.162	0.125	0.0825	0.0825	unchanged
P56556	NDUFA6	NDUA6_HUMAN NADH dehydrogenase [ubiquinone] 1 alpha subcomplex subunit 6	0.026	0.037	-0.078	-0.016	-0.11	0.127	-0.005	0.945	0.945	unchanged
P56559	ARL4C	ARL4C_HUMAN ADP-ribosylation factor-like protein 4C	-0.124	0.15	-0.277	0.078	-0.005	0.165	-0.163	0.229	0.229	unchanged
P56589	PEX3	PEX3_HUMAN Peroxisomal biogenesis factor 3	-0.091	-0.172	-0.133	0.13	0.168	0.084	-0.259	0.00135	0.00135	unchanged
A2RUC4	TYW5	TYW5_HUMAN tRNA wybutosine-synthesizing protein 5	0.024	0.087	0.091	-0.399	0.118	0.066	0.139	0.384	0.384	unchanged
O14787	TNPO2	TNPO2_HUMAN Transportin-2	0.049	0.044	0.003	0.073	-0.295	0.112	0.069	0.581	0.581	unchanged
P56937	HSD17B7	DHB7_HUMAN 3-keto-steroid reductase/17-beta-hydroxysteroid dehydrogenase 7	0.337	0.203	0.057	-0.179	-0.062	-0.37	0.403	0.0124	0.0124	up-regulated
P56945	BCAR1	BCAR1_HUMAN Breast cancer anti-estrogen resistance protein 1	0.024	-0.027	0.001	-0.016	0	0.005	0.003	0.933	0.933	unchanged
P56962	STX17	STX17_HUMAN Syntaxin-17	0.248	-0.162	-0.245	0	0.285	-0.14	-0.101	0.582	0.582	unchanged
P57060	RWDD2B	RWD2B_HUMAN RWD domain-containing protein 2B	0.293	-0.582	-0.231	0.018	0.179	0.31	-0.342	0.199	0.199	unchanged
P57076	CFAP298	CF298_HUMAN Cilia- and flagella-associated protein 298	-0.083	-0.095	-0.014	0.103	-0.067	0.142	-0.123	0.122	0.122	unchanged
P57078	RIPK4	RIPK4_HUMAN Receptor-interacting serine/threonine-protein kinase 4	0.366	0.09	-0.108	0	-0.146	-0.216	0.237	0.135	0.135	unchanged
P57081	WDR4	WDR4_HUMAN tRNA (guanine-N(7)-)-methyltransferase non-catalytic subunit WDR4	0.153	-0.101	0.005	0.088	-0.135	-0.024	0.043	0.654	0.654	unchanged
P57088	TMEM33	TMM33_HUMAN Transmembrane protein 33	0.048	0.219	0.106	-0.183	-0.138	-0.065	0.253	0.00774	0.00774	unchanged
P57105	SYNJ2BP	SYJ2B_HUMAN Synaptojanin-2-binding protein	0.113	0.07	0.039	-0.028	-0.21	0.002	0.153	0.0703	0.0703	unchanged
P57678	GEMIN4	GEMI4_HUMAN Gem-associated protein 4	-0.047	-0.088	0.019	0.073	-0.028	0.058	-0.073	0.194	0.194	unchanged
O14795	UNC13B	UN13B_HUMAN Protein unc-13 homolog B	-0.199	-0.116	0.146	-0.023	0.134	0.043	-0.108	0.34	0.34	unchanged
P57721	PCBP3	PCBP3_HUMAN Poly(rC)-binding protein 3	0.101	-0.027	0.062	0.046	-0.144	-0.052	0.095	0.201	0.201	unchanged
P57723	PCBP4	PCBP4_HUMAN Poly(rC)-binding protein 4	0.058	-0.088	-0.056	0.137	-0.068		-0.063	0.51	0.51	unchanged
P57729	RAB38	RAB38_HUMAN Ras-related protein Rab-38	-2.049	1.101	-1.386	1.108	1.21		-1.937	0.127	0.127	unchanged
P57737	CORO7	CORO7_HUMAN Coronin-7	0.066	0.044	-0.03	0.041	-0.017	-0.119	0.058	0.348	0.348	unchanged
P57740	NUP107	NU107_HUMAN Nuclear pore complex protein Nup107	-0.015	-0.05	-0.025	0.058	0.018	0	-0.055	0.176	0.176	unchanged
P57764	GSDMD	GSDMD_HUMAN Gasdermin-D	-0.006	0.035	-0.069	-0.002	-0.064	0.092	-0.022	0.711	0.711	unchanged
P57768	SNX16	SNX16_HUMAN Sorting nexin-16	0.407	0.25	-0.331	-0.688	-0.127	0.475	0.222	0.553	0.553	unchanged
P57772	EEFSEC	SELB_HUMAN Selenocysteine-specific elongation factor	-0.18	0.272	-0.294	0.007	0.153	0.028	-0.13	0.445	0.445	unchanged
P58004	SESN2	SESN2_HUMAN Sestrin-2	-0.081	0.026	0.179	-0.027	-0.104	-0.008	0.088	0.301	0.301	unchanged
P58317	ZNF121	ZN121_HUMAN Zinc finger protein 121	-0.448	-0.485	0.075	0.313	0.704	-0.172	-0.568	0.0866	0.0866	unchanged
O14802	POLR3A	RPC1_HUMAN DNA-directed RNA polymerase III subunit RPC1	0.017	0.041	-0.085	0.091	0.033	-0.111	-0.013	0.854	0.854	unchanged
P58335	ANTXR2	ANTR2_HUMAN Anthrax toxin receptor 2	0.055	0.379	-0.794	0.105	-0.182	0.424	-0.236	0.517	0.517	unchanged
P58546	MTPN	MTPN_HUMAN Myotrophin	0.053	-0.08	0.041	-0.004	-0.025	0	0.014	0.779	0.779	unchanged
P58557	YBEY	YBEY_HUMAN Endoribonuclease YbeY	-0.021	0.861	0.975	-0.013	-1.668	-0.148	1.215	0.0686	0.0686	unchanged
P59190	RAB15	RAB15_HUMAN Ras-related protein Rab-15	0.049	0.101	0.275	-0.093	-0.067	-0.278	0.288	0.0201	0.0201	unchanged
P59780	AP3S2	AP3S2_HUMAN AP-3 complex subunit sigma-2	-0.39		-0.281	0.36	0.077	0.224	-0.556	0.00421	0.00421	down-regulated
P59998	ARPC4	ARPC4_HUMAN Actin-related protein 2/3 complex subunit 4	0.078	0.217	0.179	-0.216	-0.162	-0.109	0.32	0.00159	0.00159	unchanged
P60006	ANAPC15	APC15_HUMAN Anaphase-promoting complex subunit 15	-0.016	-0.282		0.146	0.118	0.019	-0.243	0.0662	0.0662	unchanged
P60033	CD81	CD81_HUMAN CD81 antigen	-0.021	-0.036	0.08	0.097	-0.228	0.095	0.02	0.856	0.856	unchanged
P60059	SEC61G	SC61G_HUMAN Protein transport protein Sec61 subunit gamma	-0.289	0.048	0.014	0.413	-0.121	-0.079	-0.147	0.444	0.444	unchanged
O14817	TSPAN4	TSN4_HUMAN Tetraspanin-4	0.099	-0.162	0.081	-0.164	-0.283	0.415	0.017	0.937	0.937	unchanged
P60174	TPI1	TPIS_HUMAN Triosephosphate isomerase	0.011	0.016	0.006	0	-0.024	-0.022	0.026	0.442	0.442	unchanged
P60228	EIF3E	EIF3E_HUMAN Eukaryotic translation initiation factor 3 subunit E	0.093	0.037	0.031	-0.08	-0.04	-0.054	0.112	0.0264	0.0264	unchanged
P60468	SEC61B	SC61B_HUMAN Protein transport protein Sec61 subunit beta	-0.004	-0.125	0.049	0.054	0.025	-0.013	-0.049	0.428	0.428	unchanged
P60484	PTEN	PTEN_HUMAN Phosphatidylinositol 3,4,5-trisphosphate 3-phosphatase and dual-specificity protein phosphatase PTEN	0	-0.276	0.23	0.25	0.181	-0.398	-0.026	0.909	0.909	unchanged
P60510	PPP4C	PP4C_HUMAN Serine/threonine-protein phosphatase 4 catalytic subunit	0.014	0.156	-0.074	-0.077	-0.076	0.044	0.068	0.397	0.397	unchanged
P60520	GABARAPL2	GBRL2_HUMAN Gamma-aminobutyric acid receptor-associated protein-like 2	0.087	0.247	0.137	-0.294	-0.091	-0.099	0.318	0.0078	0.0078	unchanged
P60602	ROMO1	ROMO1_HUMAN Reactive oxygen species modulator 1	0.107	0.19	-0.143	-0.075	-0.116	0.024	0.107	0.325	0.325	unchanged
P60604	UBE2G2	UB2G2_HUMAN Ubiquitin-conjugating enzyme E2 G2	0.104	0.07	-0.069	-0.015	-0.05	-0.054	0.075	0.238	0.238	unchanged
P60660	MYL6	MYL6_HUMAN Myosin light polypeptide 6	-0.01	0.066	0.02	-0.04	-0.059	0.01	0.055	0.229	0.229	unchanged
P60673	PFN3	PROF3_HUMAN Profilin-3	-0.385	0.741	-0.374	-0.1	0.192	-0.088	-0.007	0.983	0.983	unchanged
O14818	PSMA7	PSA7_HUMAN Proteasome subunit alpha type-7	-0.04	0.001	-0.012	-0.014	0.029	0.023	-0.03	0.429	0.429	unchanged
P60709	ACTB	ACTB_HUMAN Actin, cytoplasmic 1	-0.021	-0.149	0.03	-0.009	0.084	0.051	-0.089	0.197	0.197	unchanged
P60763	RAC3	RAC3_HUMAN Ras-related C3 botulinum toxin substrate 3	-0.428	0.152	0.332	0.346	-0.212	-0.204	0.042	0.876	0.876	unchanged
P60842	EIF4A1	IF4A1_HUMAN Eukaryotic initiation factor 4A-I	0.007	0.035	0.046	-0.035	-0.039	-0.027	0.063	0.108	0.108	unchanged
P60866	RPS20	RS20_HUMAN Small ribosomal subunit protein uS10	-0.061	-0.095	0.054	0.033	0.02	0.035	-0.063	0.257	0.257	unchanged
P60891	PRPS1	PRPS1_HUMAN Ribose-phosphate pyrophosphokinase 1	-0.047	0.021	-0.07	0.049	0.009	0.024	-0.059	0.196	0.196	unchanged
P60900	PSMA6	PSA6_HUMAN Proteasome subunit alpha type-6	-0.032	0.002	-0.013	0.029	-0.023	0.023	-0.024	0.523	0.523	unchanged
P60903	S100A10	S10AA_HUMAN Protein S100-A10	0.039	-0.001	0.005	-0.062	-0.026	0.03	0.034	0.437	0.437	unchanged
P60953	CDC42	CDC42_HUMAN Cell division control protein 42 homolog	0.004	0.01	-0.071	0.007	-0.023	0.06	-0.034	0.473	0.473	unchanged
P60981	DSTN	DEST_HUMAN Destrin	0.099	0.039	0.039	-0.051	-0.014	-0.125	0.122	0.0399	0.0399	unchanged
P60983	GMFB	GMFB_HUMAN Glia maturation factor beta	-0.036	0.096	0.057	-0.045	-0.011	-0.075	0.083	0.146	0.146	unchanged
O14828	SCAMP3	SCAM3_HUMAN Secretory carrier-associated membrane protein 3	0.119	0.104	0.026	-0.1	-0.06	-0.102	0.17	0.00803	0.00803	unchanged
P61006	RAB8A	RAB8A_HUMAN Ras-related protein Rab-8A	-0.028	0.036	0.063	-0.008	0.023	-0.099	0.052	0.346	0.346	unchanged
P61009	SPCS3	SPCS3_HUMAN Signal peptidase complex subunit 3	-0.012	0.038	-0.001	0.108	-0.071	-0.075	0.021	0.748	0.748	unchanged
P61011	SRP54	SRP54_HUMAN Signal recognition particle subunit SRP54	0.004	-0.003	0.005	0.023	-0.034	-0.008	0.008	0.816	0.816	unchanged
P61018	RAB4B	RAB4B_HUMAN Ras-related protein Rab-4B	0.01	-0.019	-0.352	0.033		0.319	-0.296	0.127	0.127	unchanged
P61019	RAB2A	RAB2A_HUMAN Ras-related protein Rab-2A	0.049	0.134	-0.018	-0.152	-0.022	-0.004	0.114	0.128	0.128	unchanged
P61020	RAB5B	RAB5B_HUMAN Ras-related protein Rab-5B	-0.115	0.043	0.134	-0.172	0.025	0.072	0.046	0.651	0.651	unchanged
P61024	CKS1B	CKS1_HUMAN Cyclin-dependent kinases regulatory subunit 1	-0.002	0.294	-0.811	0.351	-0.084	0.239	-0.342	0.315	0.315	unchanged
P61026	RAB10	RAB10_HUMAN Ras-related protein Rab-10	0.001	-0.068	0.061	0.041	0.006	-0.054	0	0.995	0.995	unchanged
P61077	UBE2D3	UB2D3_HUMAN Ubiquitin-conjugating enzyme E2 D3	0.018	0.042	-0.008	-0.09	0.021	0.003	0.039	0.417	0.417	unchanged
P61081	UBE2M	UBC12_HUMAN NEDD8-conjugating enzyme Ubc12	0.006	0.083	-0.088	-0.068	0.042	0.011	0.005	0.932	0.932	unchanged
O14841	OPLAH	OPLA_HUMAN 5-oxoprolinase	0.01	0.134	-0.033	-0.104	0.03	-0.051	0.079	0.263	0.263	unchanged
P61086	UBE2K	UBE2K_HUMAN Ubiquitin-conjugating enzyme E2 K	-0.051	-0.006	0.018	0.025	-0.049	0.05	-0.022	0.641	0.641	unchanged
P61088	UBE2N	UBE2N_HUMAN Ubiquitin-conjugating enzyme E2 N	-0.057	-0.076	-0.113	0.091	0.074	0.066	-0.159	0.00498	0.00498	unchanged
P61106	RAB14	RAB14_HUMAN Ras-related protein Rab-14	0.07	0.081	0.093	-0.067	-0.076	-0.114	0.167	0.00361	0.00361	unchanged
P61158	ACTR3	ARP3_HUMAN Actin-related protein 3	0.039	0.025	0.016	-0.024	-0.008	-0.061	0.058	0.15	0.15	unchanged
P61160	ACTR2	ARP2_HUMAN Actin-related protein 2	-0.044	-0.053	0.035	-0.003	0.01	0.042	-0.037	0.405	0.405	unchanged
P61163	ACTR1A	ACTZ_HUMAN Alpha-centractin	-0.033	0.108	0.005	-0.035	-0.034	-0.026	0.058	0.274	0.274	unchanged
P61201	COPS2	CSN2_HUMAN COP9 signalosome complex subunit 2	0.066	0.046	-0.042	-0.003	-0.03	-0.051	0.051	0.291	0.291	unchanged
P61204	ARF3	ARF3_HUMAN ADP-ribosylation factor 3	-0.497	0.194	-0.019	0.48	-0.204	0.032	-0.21	0.436	0.436	unchanged
P61221	ABCE1	ABCE1_HUMAN ATP-binding cassette sub-family E member 1	-0.05	-0.01	0.001	-0.037	0.03	0.052	-0.035	0.433	0.433	unchanged
P61225	RAP2B	RAP2B_HUMAN Ras-related protein Rap-2b	0.119	0.224	0.001	-0.066	-0.132	-0.16	0.234	0.0166	0.0166	unchanged
O14874	BCKDK	BCKD_HUMAN Branched-chain alpha-ketoacid dehydrogenase kinase	-0.02	0.203	-0.1	-0.297	0.166	0.034	0.06	0.697	0.697	unchanged
P61244	MAX	MAX_HUMAN Protein max	0.026	0.168	-0.432	0.259	-0.044	0.009	-0.154	0.426	0.426	unchanged
P61247	RPS3A	RS3A_HUMAN Small ribosomal subunit protein eS1	-0.053	-0.045	-0.085	0.076	0.056	0.038	-0.118	0.0163	0.0163	unchanged
P61254	RPL26	RL26_HUMAN Large ribosomal subunit protein uL24	-0.019	-0.027	-0.116	-0.009	0.061	0.097	-0.104	0.0845	0.0845	unchanged
P61289	PSME3	PSME3_HUMAN Proteasome activator complex subunit 3	-0.028	-0.002	0.009	-0.019	0.017	0.01	-0.01	0.785	0.785	unchanged
P61313	RPL15	RL15_HUMAN Large ribosomal subunit protein eL15	-0.036	-0.066	-0.039	0.048	0.026	0.053	-0.089	0.0388	0.0388	unchanged
P61326	MAGOH	MGN_HUMAN Protein mago nashi homolog	-0.017	0.061	0.139	-0.09	-0.045	-0.063	0.127	0.052	0.052	unchanged
P61353	RPL27	RL27_HUMAN Large ribosomal subunit protein eL27	-0.016	-0.011	-0.052	0.04	-0.006	0.031	-0.048	0.226	0.226	unchanged
P61421	ATP6V0D1	VA0D1_HUMAN V-type proton ATPase subunit d 1	0.11	0.08	0.179	-0.026	-0.171	-0.184	0.25	0.0072	0.0072	unchanged
P61457	PCBD1	PHS_HUMAN Pterin-4-alpha-carbinolamine dehydratase	0.065	0	-0.001	0.067	-0.031	-0.114	0.047	0.449	0.449	unchanged
P61513	RPL37A	RL37A_HUMAN Large ribosomal subunit protein eL43	0.059	0.1	0.05	-0.043	-0.113	-0.066	0.144	0.0115	0.0115	unchanged
O14880	MGST3	MGST3_HUMAN Glutathione S-transferase 3, mitochondrial	0.023	-0.037	0.159	-0.024	0.036	-0.171	0.101	0.254	0.254	unchanged
P61586	RHOA	RHOA_HUMAN Transforming protein RhoA	-0.035	0.035	0.011	0.013	0.023	-0.06	0.012	0.793	0.793	unchanged
P61599	NAA20	NAA20_HUMAN N-alpha-acetyltransferase 20	0.096	0.11	-0.175	-0.038	0.049	-0.055	0.025	0.792	0.792	unchanged
P61604	HSPE1	CH10_HUMAN 10 kDa heat shock protein, mitochondrial	-0.002	-0.019	-0.01	-0.012	-0.021	0.051	-0.016	0.675	0.675	unchanged
P61619	SEC61A1	S61A1_HUMAN Protein transport protein Sec61 subunit alpha isoform 1	0.06	-0.07	-0.108	0.026	0.06	0.018	-0.074	0.232	0.232	unchanged
P61758	VBP1	PFD3_HUMAN Prefoldin subunit 3	-0.008	-0.013	0.084	0.016	-0.126	0.034	0.046	0.474	0.474	unchanged
P61764	STXBP1	STXB1_HUMAN Syntaxin-binding protein 1	0	0.058	0.057	-0.036	-0.033	-0.06	0.081	0.0692	0.0692	unchanged
P61769	B2M	B2MG_HUMAN Beta-2-microglobulin	0.138	-0.114	0.098	-0.04	-0.025	-0.071	0.086	0.302	0.302	unchanged
P61803	DAD1	DAD1_HUMAN Dolichyl-diphosphooligosaccharide--protein glycosyltransferase subunit DAD1	0.154	0.001	0.091	-0.072	-0.145	-0.042	0.168	0.0274	0.0274	unchanged
P61916	NPC2	NPC2_HUMAN NPC intracellular cholesterol transporter 2	-0.123	-0.065	-0.123	0.06	0.059	0.178	-0.203	0.00783	0.00783	unchanged
P61923	COPZ1	COPZ1_HUMAN Coatomer subunit zeta-1	-0.091	-0.073	0.152	0.014	-0.005	-0.011	-0.003	0.966	0.966	unchanged
O14893	GEMIN2	GEMI2_HUMAN Gem-associated protein 2	0.256	-0.214	-0.133	0.066	-0.026	0.039	-0.057	0.683	0.683	unchanged
P61927	RPL37	RL37_HUMAN Large ribosomal subunit protein eL37	0.567	0.095	-0.24	-0.205	0.023	-0.253	0.286	0.243	0.243	unchanged
P61956	SUMO2	SUMO2_HUMAN Small ubiquitin-related modifier 2	0.125	-0.033	0.053	0.103	-0.035	-0.227	0.101	0.34	0.34	unchanged
P61960	UFM1	UFM1_HUMAN Ubiquitin-fold modifier 1	-0.206	-0.022	-0.163	0.13	0.079	0.168	-0.256	0.00752	0.00752	unchanged
P61962	DCAF7	DCAF7_HUMAN DDB1- and CUL4-associated factor 7	0.14	-0.27	-0.071	-0.023	0.182	0.028	-0.129	0.325	0.325	unchanged
P61964	WDR5	WDR5_HUMAN WD repeat-containing protein 5	-0.074	-0.059	0.013	0.033	0.062	0.011	-0.075	0.12	0.12	unchanged
P61966	AP1S1	AP1S1_HUMAN AP-1 complex subunit sigma-1A	0.051	0.248	0.161	-0.176	-0.155	-0.143	0.311	0.00261	0.00261	unchanged
P61970	NUTF2	NTF2_HUMAN Nuclear transport factor 2	0.1	0.082	0.058	-0.06	-0.09	-0.103	0.164	0.00422	0.00422	unchanged
P61978	HNRNPK	HNRPK_HUMAN Heterogeneous nuclear ribonucleoprotein K	-0.02	-0.014	-0.034	0.034	-0.01	0.03	-0.041	0.277	0.277	unchanged
P61981	YWHAG	1433G_HUMAN 14-3-3 protein gamma	0.071	0.176	-0.057	-0.167	-0.058	0.021	0.131	0.162	0.162	unchanged
P62068	USP46	UBP46_HUMAN Ubiquitin carboxyl-terminal hydrolase 46	0.027	-0.112	0.077	0.159	-0.035	-0.129	-0.001	0.992	0.992	unchanged
A2RUS2	DENND3	DEND3_HUMAN DENN domain-containing protein 3	0.121	0.112	-0.083	-0.191	0.156	-0.128	0.104	0.396	0.396	unchanged
O14907	TAX1BP3	TX1B3_HUMAN Tax1-binding protein 3	0.053	-0.035	-0.085	0.014	0.043	-0.005	-0.04	0.445	0.445	unchanged
P62070	RRAS2	RRAS2_HUMAN Ras-related protein R-Ras2	0.016	0.054	0.068	-0.092	-0.012	-0.048	0.097	0.0537	0.0537	unchanged
P62072	TIMM10	TIM10_HUMAN Mitochondrial import inner membrane translocase subunit Tim10		0.267		0.053	0.006	-0.335	0.359	0.156	0.156	unchanged
P62081	RPS7	RS7_HUMAN Small ribosomal subunit protein eS7	-0.023	-0.054	-0.083	-0.023	0.055	0.114	-0.102	0.0861	0.0861	unchanged
P62136	PPP1CA	PP1A_HUMAN Serine/threonine-protein phosphatase PP1-alpha catalytic subunit	0.045	0.02	-0.001	-0.01	0.002	-0.07	0.047	0.267	0.267	unchanged
P62140	PPP1CB	PP1B_HUMAN Serine/threonine-protein phosphatase PP1-beta catalytic subunit	0.039	0.032	0.04	-0.059	-0.062	-0.003	0.078	0.073	0.073	unchanged
P62166	NCS1	NCS1_HUMAN Neuronal calcium sensor 1	-0.079	0.042	0.153	0.048	-0.091	-0.086	0.082	0.332	0.332	unchanged
P62191	PSMC1	PRS4_HUMAN 26S proteasome regulatory subunit 4	-0.097	-0.004	-0.051	0.041	0.027	0.07	-0.097	0.058	0.058	unchanged
P62195	PSMC5	PRS8_HUMAN 26S proteasome regulatory subunit 8	-0.014	-0.041	-0.032	0.003	0.044	0.027	-0.054	0.164	0.164	unchanged
P62241	RPS8	RS8_HUMAN Small ribosomal subunit protein eS8	-0.021	-0.027	0.008	0.021	-0.001	0.006	-0.022	0.53	0.53	unchanged
P62244	RPS15A	RS15A_HUMAN Small ribosomal subunit protein uS8	0.002	-0.008	0.006	0.006	0.011	-0.032	0.005	0.886	0.886	unchanged
O14908	GIPC1	GIPC1_HUMAN PDZ domain-containing protein GIPC1	-0.002	0.088	0.056	-0.127	-0.087	0.058	0.099	0.166	0.166	unchanged
P62249	RPS16	RS16_HUMAN Small ribosomal subunit protein uS9	0.007	-0.034	-0.042	0.006	0.014	0.035	-0.041	0.28	0.28	unchanged
P62253	UBE2G1	UB2G1_HUMAN Ubiquitin-conjugating enzyme E2 G1	-0.04	0.088	-0.067	-0.106	0.12	-0.009	-0.008	0.921	0.921	unchanged
P62256	UBE2H	UBE2H_HUMAN Ubiquitin-conjugating enzyme E2 H	-0.052	0.042	0.049	-0.104	0.05	0.002	0.03	0.618	0.618	unchanged
P62258	YWHAE	1433E_HUMAN 14-3-3 protein epsilon	0.131	0.084	0.077	-0.135	-0.068	-0.103	0.199	0.00276	0.00276	unchanged
P62263	RPS14	RS14_HUMAN Small ribosomal subunit protein uS11	-0.026	-0.09	-0.054	0.005	0.117	0.034	-0.109	0.0586	0.0586	unchanged
P62266	RPS23	RS23_HUMAN Small ribosomal subunit protein uS12	0.014	-0.124	-0.031	0.066	0.078	-0.017	-0.089	0.152	0.152	unchanged
P62269	RPS18	RS18_HUMAN Small ribosomal subunit protein uS13	-0.009	-0.131	-0.044	0.049	0.052	0.069	-0.118	0.042	0.042	unchanged
P62273	RPS29	RS29_HUMAN Small ribosomal subunit protein uS14	-0.044	-0.125	0.026	0.212	-0.02	-0.063	-0.091	0.35	0.35	unchanged
P62277	RPS13	RS13_HUMAN Small ribosomal subunit protein uS15	-0.028	-0.105	-0.084	0.074	0.077	0.052	-0.14	0.0118	0.0118	unchanged
P62280	RPS11	RS11_HUMAN Small ribosomal subunit protein uS17	-0.024	-0.004	-0.019	0.003	0.025	0.006	-0.027	0.434	0.434	unchanged
O14920	IKBKB	IKKB_HUMAN Inhibitor of nuclear factor kappa-B kinase subunit beta	-0.028	0.072	-0.092	-0.023	-0.039	0.096	-0.027	0.683	0.683	unchanged
P62304	SNRPE	RUXE_HUMAN Small nuclear ribonucleoprotein E	0.025	-0.008	0.174	-0.035	-0.095	-0.075	0.132	0.0735	0.0735	unchanged
P62306	SNRPF	RUXF_HUMAN Small nuclear ribonucleoprotein F	0.015	0.108	0.017	-0.034	-0.159	0.039	0.098	0.185	0.185	unchanged
P62310	LSM3	LSM3_HUMAN U6 snRNA-associated Sm-like protein LSm3	-0.011	0.002	-0.119	0.074	-0.018	0.057	-0.08	0.176	0.176	unchanged
P62312	LSM6	LSM6_HUMAN U6 snRNA-associated Sm-like protein LSm6	-0.142	0.122	-0.106	0.007	0.1	0.005	-0.079	0.377	0.377	unchanged
P62314	SNRPD1	SMD1_HUMAN Small nuclear ribonucleoprotein Sm D1	0.136	-0.008	0.027	0.032	-0.081	-0.119	0.108	0.141	0.141	unchanged
P62316	SNRPD2	SMD2_HUMAN Small nuclear ribonucleoprotein Sm D2	-0.039	-0.15	-0.035	0.11	0.053	0.047	-0.145	0.0275	0.0275	unchanged
P62318	SNRPD3	SMD3_HUMAN Small nuclear ribonucleoprotein Sm D3	0.009	-0.01	0.022	-0.036	0.005	-0.004	0.019	0.602	0.602	unchanged
P62328	TMSB4X	TYB4_HUMAN Thymosin beta-4	-0.275	0.014	-0.434	0.23	0.016	0.434	-0.458	0.0306	0.0306	down-regulated
P62330	ARF6	ARF6_HUMAN ADP-ribosylation factor 6	-0.012	0.012	0.023	-0.112	0.078	-0.003	0.02	0.741	0.741	unchanged
P62333	PSMC6	PRS10_HUMAN 26S proteasome regulatory subunit 10B	-0.009	-0.03	-0.02	-0.036	0.061	0.021	-0.035	0.416	0.416	unchanged
O14925	TIMM23	TIM23_HUMAN Mitochondrial import inner membrane translocase subunit Tim23	0.1	0.047	-0.162	-0.05	0.007	0.045	-0.006	0.946	0.946	unchanged
P62341	SELENOT	SELT_HUMAN Thioredoxin reductase-like selenoprotein T	-0.182	-0.26	0.067	0.328	0.21	-0.176	-0.246	0.181	0.181	unchanged
P62380	TBPL1	TBPL1_HUMAN TATA box-binding protein-like 1	-0.375	-0.065	0.079	0.004	0.212	0.131	-0.236	0.127	0.127	unchanged
P62424	RPL7A	RL7A_HUMAN Large ribosomal subunit protein eL8	-0.012	-0.037	-0.052	0.022	0.031	0.034	-0.063	0.11	0.11	unchanged
P62487	POLR2G	RPB7_HUMAN DNA-directed RNA polymerase II subunit RPB7	0.011	-0.027	0.009	0.105	-0.094	-0.019	0	0.996	0.996	unchanged
P62491	RAB11A	RB11A_HUMAN Ras-related protein Rab-11A	-0.108	0.169	0.207	-0.117	-0.146	-0.018	0.183	0.115	0.115	unchanged
P62495	ETF1	ERF1_HUMAN Eukaryotic peptide chain release factor subunit 1	0.024	0.058	-0.013	-0.035	-0.035	-0.012	0.05	0.22	0.22	unchanged
P62633	CNBP	CNBP_HUMAN CCHC-type zinc finger nucleic acid binding protein	0.086	-0.072	0.041	0.012	0.037	-0.118	0.041	0.556	0.556	unchanged
P62699	YPEL5	YPEL5_HUMAN Protein yippee-like 5	-0.068	0.088	0.01	-0.327	0.044	0.239	0.025	0.877	0.877	unchanged
P62701	RPS4X	RS4X_HUMAN Small ribosomal subunit protein eS4, X isoform	-0.024	0.009	-0.017	0.01	0.014	-0.006	-0.017	0.629	0.629	unchanged
P62714	PPP2CB	PP2AB_HUMAN Serine/threonine-protein phosphatase 2A catalytic subunit beta isoform	0.037	-0.444	0.298	0.053	0.166	-0.123	-0.068	0.75	0.75	unchanged
O14929	HAT1	HAT1_HUMAN Histone acetyltransferase type B catalytic subunit	-0.061	0.017	0.045	0.026	-0.047	0.007	0.005	0.916	0.916	unchanged
P62745	RHOB	RHOB_HUMAN Rho-related GTP-binding protein RhoB	0.144	0.086	0.028	-0.074	-0.05	-0.148	0.177	0.0143	0.0143	unchanged
P62750	RPL23A	RL23A_HUMAN Large ribosomal subunit protein uL23	0.009	-0.047	0.013	-0.004	0.026	-0.011	-0.012	0.755	0.755	unchanged
P62753	RPS6	RS6_HUMAN Small ribosomal subunit protein eS6	-0.043	-0.019	-0.065	0.009	0.067	0.037	-0.08	0.0737	0.0737	unchanged
P62805	H4C1	H4_HUMAN Histone H4	0.003	0.03	0.004	-0.049	-0.011	0.009	0.029	0.439	0.439	unchanged
P62820	RAB1A	RAB1A_HUMAN Ras-related protein Rab-1A	0.03	0.006	0.143	-0.067	-0.025	-0.1	0.124	0.0579	0.0579	unchanged
P62826	RAN	RAN_HUMAN GTP-binding nuclear protein Ran	-0.012	-0.007	-0.038	0.026	-0.003	0.019	-0.033	0.359	0.359	unchanged
P62829	RPL23	RL23_HUMAN Large ribosomal subunit protein uL14	-0.03	-0.1	0.053	0.037	0.018	0.009	-0.047	0.385	0.385	unchanged
P62834	RAP1A	RAP1A_HUMAN Ras-related protein Rap-1A	0.04	0.079	0.042	-0.159	0.003	-0.02	0.112	0.0915	0.0915	unchanged
P62841	RPS15	RS15_HUMAN Small ribosomal subunit protein uS19	-0.083	-0.104	0.051	-0.025	0.091	0.056	-0.086	0.208	0.208	unchanged
P62847	RPS24	RS24_HUMAN Small ribosomal subunit protein eS24	0.01	-0.081	-0.096	0.052	0.033	0.068	-0.107	0.0528	0.0528	unchanged
O14933	UBE2L6	UB2L6_HUMAN Ubiquitin/ISG15-conjugating enzyme E2 L6	0.107	-0.055	0.027	-0.17	-0.041	0.118	0.057	0.542	0.542	unchanged
P62851	RPS25	RS25_HUMAN Small ribosomal subunit protein eS25	0.03	-0.026	-0.032	0.017	0	-0.002	-0.014	0.704	0.704	unchanged
P62854	RPS26	RS26_HUMAN Small ribosomal subunit protein eS26	0.046	-0.047	0.089	0.061	-0.151	-0.011	0.063	0.414	0.414	unchanged
P62857	RPS28	RS28_HUMAN Small ribosomal subunit protein eS28	-0.092	-0.033	0.027	-0.019	0.186	-0.083	-0.061	0.492	0.492	unchanged
P62861	FAU	RS30_HUMAN Ubiquitin-like FUBI-ribosomal protein eS30 fusion protein	0.066	0.11	-0.018	-0.079	-0.102	0.01	0.11	0.0929	0.0929	unchanged
P62873	GNB1	GBB1_HUMAN Guanine nucleotide-binding protein G(I)/G(S)/G(T) subunit beta-1	-0.035	0.138	0.031	-0.106	-0.126	0.084	0.094	0.283	0.283	unchanged
P62875	POLR2L	RPAB5_HUMAN DNA-directed RNA polymerases I, II, and III subunit RPABC5	0.196	0.089	0.203	-0.055	-0.083	-0.363	0.33	0.0166	0.0166	unchanged
P62877	RBX1	RBX1_HUMAN E3 ubiquitin-protein ligase RBX1	0.079	-0.421	0.014	0.298	0.111	-0.096	-0.214	0.262	0.262	unchanged
P62879	GNB2	GBB2_HUMAN Guanine nucleotide-binding protein G(I)/G(S)/G(T) subunit beta-2	0.091	0.001	0.012	-0.046	-0.016	-0.057	0.074	0.125	0.125	unchanged
P62888	RPL30	RL30_HUMAN Large ribosomal subunit protein eL30	-0.059	0.024	-0.058	0.029	0.036	0.016	-0.058	0.197	0.197	unchanged
P62891	RPL39	RL39_HUMAN Large ribosomal subunit protein eL39	-0.031	0.036	-0.022	0.028	0.032	-0.057	-0.007	0.885	0.885	unchanged
O14936	CASK	CSKP_HUMAN Peripheral plasma membrane protein CASK	-0.016	0.035	-0.026	-0.07	0.025	0.038	0	1	1	unchanged
P62899	RPL31	RL31_HUMAN Large ribosomal subunit protein eL31	0.021	-0.127	0	0.061	0.065	-0.034	-0.066	0.302	0.302	unchanged
P62906	RPL10A	RL10A_HUMAN Large ribosomal subunit protein uL1	-0.042	-0.072	-0.053	0.052	0.034	0.069	-0.107	0.0206	0.0206	unchanged
P62910	RPL32	RL32_HUMAN Large ribosomal subunit protein eL32	0.018	0	0.056	-0.023	-0.011	-0.053	0.054	0.19	0.19	unchanged
P62913	RPL11	RL11_HUMAN Large ribosomal subunit protein uL5	-0.01	-0.025	0.001	-0.017	0.017	0.021	-0.018	0.604	0.604	unchanged
P62917	RPL8	RL8_HUMAN Large ribosomal subunit protein uL2	0.01	0.046	-0.079	0.011	0.003	-0.005	-0.011	0.821	0.821	unchanged
P62937	PPIA	PPIA_HUMAN Peptidyl-prolyl cis-trans isomerase A	0.005	0.044	0.017	-0.039	-0.034	-0.007	0.049	0.204	0.204	unchanged
P62942	FKBP1A	FKB1A_HUMAN Peptidyl-prolyl cis-trans isomerase FKBP1A	0.063	-0.021	0.106	-0.113	-0.001	-0.047	0.103	0.105	0.105	unchanged
P62979	RPS27A	RS27A_HUMAN Ubiquitin-ribosomal protein eS31 fusion protein	0.001	0.003	0.08	-0.046	0.001	-0.053	0.061	0.195	0.195	unchanged
P62993	GRB2	GRB2_HUMAN Growth factor receptor-bound protein 2	-0.009	0	0.025	-0.026	0.028	-0.03	0.015	0.7	0.7	unchanged
P62995	TRA2B	TRA2B_HUMAN Transformer-2 protein homolog beta	0.011	-0.083	0.103	0.007	0.065	-0.117	0.025	0.74	0.74	unchanged
O14939	PLD2	PLD2_HUMAN Phospholipase D2	0.169	-0.075	0.057	-0.013	-0.074	-0.078	0.105	0.193	0.193	unchanged
P63000	RAC1	RAC1_HUMAN Ras-related C3 botulinum toxin substrate 1	-0.046	-0.019	-0.007	0.018	0.031	0.009	-0.043	0.242	0.242	unchanged
P63010	AP2B1	AP2B1_HUMAN AP-2 complex subunit beta	0.014	0	-0.013	-0.027	0.026	-0.013	0.005	0.89	0.89	unchanged
P63027	VAMP2	VAMP2_HUMAN Vesicle-associated membrane protein 2	-0.026	0.178	-0.025	0.437	-0.464	-0.113	0.089	0.721	0.721	unchanged
P63092	GNAS	GNAS2_HUMAN Guanine nucleotide-binding protein G(s) subunit alpha isoforms short	0.028	0.01	0.014	-0.054	-0.002	-0.008	0.039	0.309	0.309	unchanged
P63096	GNAI1	GNAI1_HUMAN Guanine nucleotide-binding protein G(i) subunit alpha-1	-0.083	0.322	-0.379	-0.193	0.153	0.167	-0.089	0.682	0.682	unchanged
P63098	PPP3R1	CANB1_HUMAN Calcineurin subunit B type 1	0.225	0.068	-0.065	-0.098	0.014	-0.157	0.156	0.139	0.139	unchanged
P63104	YWHAZ	1433Z_HUMAN 14-3-3 protein zeta/delta	0.058	0.047	0.117	-0.103	-0.071	-0.06	0.152	0.00888	0.00888	unchanged
P63127	ERVK-9	VPK9_HUMAN Endogenous retrovirus group K member 9 Pro protein	-0.446	0.041		0.189	0.199		-0.396	0.124	0.124	unchanged
P63146	UBE2B	UBE2B_HUMAN Ubiquitin-conjugating enzyme E2 B	0.185	-0.245	0.182	-0.008	0.076	-0.204	0.086	0.58	0.58	unchanged
P63151	PPP2R2A	2ABA_HUMAN Serine/threonine-protein phosphatase 2A 55 kDa regulatory subunit B alpha isoform	0.031	0.008	-0.029	-0.022	0.054	-0.056	0.011	0.808	0.808	unchanged
P63165	SUMO1	SUMO1_HUMAN Small ubiquitin-related modifier 1	0.014	0.072	0.022	-0.089	-0.031	-0.002	0.077	0.118	0.118	unchanged
P63167	DYNLL1	DYL1_HUMAN Dynein light chain 1, cytoplasmic	-0.041	0.037	0.092	-0.004	-0.083	-0.015	0.063	0.26	0.26	unchanged
P63172	DYNLT1	DYLT1_HUMAN Dynein light chain Tctex-type 1	-0.029	0.128	-0.328	-0.013	0.007	0.221	-0.148	0.323	0.323	unchanged
P63173	RPL38	RL38_HUMAN Large ribosomal subunit protein eL38	-0.003	0.076	0.072	-0.1	-0.046	-0.013	0.101	0.0659	0.0659	unchanged
P63208	SKP1	SKP1_HUMAN S-phase kinase-associated protein 1	0.174	-0.101	0.063	-0.062	-0.053	-0.035	0.095	0.262	0.262	unchanged
P63220	RPS21	RS21_HUMAN Small ribosomal subunit protein eS21	0.009	-0.003	-0.045	0.08	-0.058	0.003	-0.021	0.677	0.677	unchanged
P63241	EIF5A	IF5A1_HUMAN Eukaryotic translation initiation factor 5A-1	-0.009	0.011	0.008	-0.027	0.014	-0.01	0.011	0.752	0.752	unchanged
P63244	RACK1	RACK1_HUMAN Small ribosomal subunit protein RACK1	0.034	0.033	0.01	-0.037	-0.027	-0.026	0.056	0.137	0.137	unchanged
P63261	ACTG1	ACTG_HUMAN Actin, cytoplasmic 2	0.011	0.004	-0.003	-0.008	-0.009	-0.008	0.012	0.707	0.707	unchanged
P63267	ACTG2	ACTH_HUMAN Actin, gamma-enteric smooth muscle	-0.02	-0.027	0.121	0.003	-0.043	-0.047	0.054	0.361	0.361	unchanged
O14949	UQCRQ	QCR8_HUMAN Cytochrome b-c1 complex subunit 8	0.134	0.04	0.114	0.01	-0.411	0.1	0.196	0.221	0.221	unchanged
P63272	SUPT4H1	SPT4H_HUMAN Transcription elongation factor SPT4	-0.094	-0.106	-0.071	0.078	0.018	0.161	-0.176	0.013	0.013	unchanged
P63279	UBE2I	UBC9_HUMAN SUMO-conjugating enzyme UBC9	-0.036	-0.042	-0.074	0.001	0.036	0.102	-0.097	0.0629	0.0629	unchanged
P63313	TMSB10	TYB10_HUMAN Thymosin beta-10	-0.237	0.024	-0.054	0.14	0.026	0.087	-0.173	0.0761	0.0761	unchanged
P67775	PPP2CA	PP2AA_HUMAN Serine/threonine-protein phosphatase 2A catalytic subunit alpha isoform	0.026	0.032	-0.052	-0.052	0.044	-0.012	0.009	0.856	0.856	unchanged
P67809	YBX1	YBOX1_HUMAN Y-box-binding protein 1	0.059	0.148	-0.107	-0.166	-0.008	0.06	0.071	0.471	0.471	unchanged
P67812	SEC11A	SC11A_HUMAN Signal peptidase complex catalytic subunit SEC11A	0.029	-0.016	0.222	-0.085	-0.079	-0.085	0.161	0.0668	0.0668	unchanged
P67870	CSNK2B	CSK2B_HUMAN Casein kinase II subunit beta	-0.038	0.077	-0.043	-0.048	0.015	0.025	0.001	0.98	0.98	unchanged
P67936	TPM4	TPM4_HUMAN Tropomyosin alpha-4 chain	-0.051	0.004	-0.002	0.03	-0.042	0.048	-0.028	0.526	0.526	unchanged
P68036	UBE2L3	UB2L3_HUMAN Ubiquitin-conjugating enzyme E2 L3	-0.185	-0.077	-0.09	0.057	0.114	0.168	-0.23	0.0053	0.0053	unchanged
P68104	EEF1A1	EF1A1_HUMAN Elongation factor 1-alpha 1	-0.007	-0.001	-0.025	0.003	0.049	-0.032	-0.018	0.656	0.656	unchanged
A2VDF0	FUOM	FUCM_HUMAN Fucose mutarotase	0.765	-0.395	-0.027			-0.349	0.463	0.441	0.441	unchanged
O14950	MYL12B	ML12B_HUMAN Myosin regulatory light chain 12B	-0.083	-0.007	-0.007	0.024	0.064	-0.006	-0.06	0.209	0.209	unchanged
P68106	FKBP1B	FKB1B_HUMAN Peptidyl-prolyl cis-trans isomerase FKBP1B	-0.062	-0.021	0.266	-0.032		-0.159	0.156	0.269	0.269	unchanged
P68366	TUBA4A	TBA4A_HUMAN Tubulin alpha-4A chain	0.065	0.005	0.124	-0.082	-0.043	-0.082	0.134	0.0272	0.0272	unchanged
P68371	TUBB4B	TBB4B_HUMAN Tubulin beta-4B chain	-0.037	-0.018	0.006	0.003	0.028	0.006	-0.029	0.428	0.428	unchanged
P68400	CSNK2A1	CSK21_HUMAN Casein kinase II subunit alpha	0.036	-0.082	-0.03	0.037	0.02	0.005	-0.046	0.336	0.336	unchanged
P68402	PAFAH1B2	PA1B2_HUMAN Platelet-activating factor acetylhydrolase IB subunit alpha2	-0.021	-0.053	-0.113	0.002	0.066	0.106	-0.12	0.0468	0.0468	unchanged
P68431	H3C1	H31_HUMAN Histone H3.1	-0.017	-0.038	-0.158	-0.012	0.106	0.105	-0.137	0.0658	0.0658	unchanged
P68543	UBXN2A	UBX2A_HUMAN UBX domain-containing protein 2A	-0.225	0.299	-0.466	0.666	-0.497	0.21	-0.257	0.497	0.497	unchanged
P69905	HBA1	HBA_HUMAN Hemoglobin subunit alpha	-0.232	0.073	-0.14	-0.035	0.068	0.251	-0.194	0.136	0.136	unchanged
P78310	CXADR	CXAR_HUMAN Coxsackievirus and adenovirus receptor	0.067	0.041	0.141	-0.125	-0.093	-0.045	0.171	0.0113	0.0113	unchanged
P78312	FAM193A	F193A_HUMAN Protein FAM193A	-0.241	-0.099	-0.085	0.244	0.146	0.022	-0.279	0.0133	0.0133	unchanged
O14964	HGS	HGS_HUMAN Hepatocyte growth factor-regulated tyrosine kinase substrate	-0.099	0.019	-0.09	0.051	0.051	0.055	-0.109	0.0571	0.0571	unchanged
P78314	SH3BP2	3BP2_HUMAN SH3 domain-binding protein 2	0.289			0.404	-0.671	-0.034	0.389	0.475	0.475	unchanged
P78316	NOP14	NOP14_HUMAN Nucleolar protein 14	-0.065	-0.131	0.003	0.154	0.001	0.025	-0.124	0.0948	0.0948	unchanged
P78318	IGBP1	IGBP1_HUMAN Immunoglobulin-binding protein 1	-0.017	0.01	-0.021	0.077	0.045	-0.107	-0.014	0.816	0.816	unchanged
P78324	SIRPA	SHPS1_HUMAN Tyrosine-protein phosphatase non-receptor type substrate 1	0.063	0.099	-0.12	-0.171	0.081	0.034	0.033	0.742	0.742	unchanged
P78330	PSPH	SERB_HUMAN Phosphoserine phosphatase	0.038	-0.072	0.08	0.039	-0.054	-0.044	0.035	0.558	0.558	unchanged
P78332	RBM6	RBM6_HUMAN RNA-binding protein 6	-0.055	0.039	-0.161	-0.015	-0.049	0.227	-0.113	0.285	0.285	unchanged
P78344	EIF4G2	IF4G2_HUMAN Eukaryotic translation initiation factor 4 gamma 2	-0.023	-0.035	-0.033	0.051	0.023	0.003	-0.056	0.15	0.15	unchanged
P78345	RPP38	RPP38_HUMAN Ribonuclease P protein subunit p38	-0.067	-0.049	-0.007	-0.099	-0.046	0.254	-0.077	0.477	0.477	unchanged
P78346	RPP30	RPP30_HUMAN Ribonuclease P protein subunit p30	0.02	0.035	-0.024	0.011	-0.022	-0.033	0.025	0.52	0.52	unchanged
O14965	AURKA	AURKA_HUMAN Aurora kinase A	-0.26	-0.327	-0.282	0.223	0.303	0.33	-0.575	3.24E-05	3.24E-05	down-regulated
P78347	GTF2I	GTF2I_HUMAN General transcription factor II-I	-0.025	-0.016	-0.065	0.009	0.005	0.078	-0.066	0.15	0.15	unchanged
P78356	PIP4K2B	PI42B_HUMAN Phosphatidylinositol 5-phosphate 4-kinase type-2 beta	0.128	0.003	0.119	-0.038	0.069	-0.296	0.172	0.158	0.158	unchanged
P78357	CNTNAP1	CNTP1_HUMAN Contactin-associated protein 1	0.008	0.108	-0.077	-0.03	0.01	-0.032	0.03	0.615	0.615	unchanged
P78362	SRPK2	SRPK2_HUMAN SRSF protein kinase 2	-0.019	0.038	-0.294	0.008	0.029	0.224	-0.179	0.165	0.165	unchanged
P78364	PHC1	PHC1_HUMAN Polyhomeotic-like protein 1	0.093	0.592			-0.441	-0.254	0.69	0.04	0.04	up-regulated
P78368	CSNK1G2	KC1G2_HUMAN Casein kinase I isoform gamma-2	-0.108	0.116	-0.035	-0.122	-0.061	0.196	-0.013	0.905	0.905	unchanged
P78371	CCT2	TCPB_HUMAN T-complex protein 1 subunit beta	0.059	0.048	0.04	-0.064	-0.066	-0.03	0.102	0.0242	0.0242	unchanged
P78381	SLC35A2	S35A2_HUMAN UDP-galactose translocator	0.053	0.092	0.216	-0.021	-0.335	-0.019	0.245	0.0631	0.0631	unchanged
P78383	SLC35B1	S35B1_HUMAN Solute carrier family 35 member B1	0.162	0.118	-0.159	0.136	0.322	-0.592	0.085	0.754	0.754	unchanged
P78406	RAE1	RAE1L_HUMAN mRNA export factor RAE1	-0.008	0.022	-0.032	-0.03	0.056	-0.022	-0.007	0.865	0.865	unchanged
O14966	RAB29	RAB7L_HUMAN Ras-related protein Rab-7L1	-0.111	0.179	0.322	-0.006	-0.29	-0.106	0.264	0.104	0.104	unchanged
P78417	GSTO1	GSTO1_HUMAN Glutathione S-transferase omega-1	-0.025	0.013	0.007	-0.071	0.025	0.036	0.002	0.971	0.971	unchanged
P78527	PRKDC	PRKDC_HUMAN DNA-dependent protein kinase catalytic subunit	0.007	-0.002	-0.006	0.004	0.006	-0.021	0.003	0.921	0.921	unchanged
P78536	ADAM17	ADA17_HUMAN Disintegrin and metalloproteinase domain-containing protein 17	0.022	0.059	0.038	-0.02	-0.409	0.295	0.084	0.656	0.656	unchanged
P78540	ARG2	ARGI2_HUMAN Arginase-2, mitochondrial	0.091	0.334	0.131	-0.123	-0.251	-0.195	0.375	0.00425	0.00425	unchanged
P78549	NTHL1	NTH_HUMAN Endonuclease III-like protein 1	-0.584	0.532	0.086	0.11	0.004	-0.162	0.027	0.928	0.928	unchanged
P78552	IL13RA1	I13R1_HUMAN Interleukin-13 receptor subunit alpha-1	-0.231	0.111	0.148	0.03	-0.045	-0.027	0.023	0.841	0.841	unchanged
P78560	CRADD	CRADD_HUMAN Death domain-containing protein CRADD	-0.214	0.69	0.436	-0.059	-0.999	0.133	0.612	0.167	0.167	unchanged
P78563	ADARB1	RED1_HUMAN Double-stranded RNA-specific editase 1	0.014	0.435	0.016	0.049	-0.069	-0.458	0.314	0.141	0.141	unchanged
P79522	PRR3	PRR3_HUMAN Proline-rich protein 3	0.39	-0.937	0.155	0.423		-0.041	-0.322	0.522	0.522	unchanged
O14967	CLGN	CLGN_HUMAN Calmegin	-0.093	-0.083	0.05	0.092	-0.042	0.061	-0.079	0.251	0.251	unchanged
P80217	IFI35	IN35_HUMAN Interferon-induced 35 kDa protein	-0.083	-0.105	0.021	-0.018	0.053	0.119	-0.107	0.116	0.116	unchanged
P80297	MT1X	MT1X_HUMAN Metallothionein-1X	0.351	0.58	-0.598	-0.627	0.189	0.092	0.226	0.58	0.58	unchanged
P80303	NUCB2	NUCB2_HUMAN Nucleobindin-2	-0.009	-0.119	-0.149	0.101	0.071	0.092	-0.18	0.0123	0.0123	unchanged
P80723	BASP1	BASP1_HUMAN Brain acid soluble protein 1	-0.09	0.073	-0.242	-0.032	0.086	0.191	-0.168	0.154	0.154	unchanged
P81274	GPSM2	GPSM2_HUMAN G-protein-signaling modulator 2	0.777	-0.676	0.359	-0.956	0.512	-0.029	0.311	0.579	0.579	unchanged
P82094	TMF1	TMF1_HUMAN TATA element modulatory factor	0.066	0.169	-0.038	-0.11	-0.087	-0.014	0.136	0.0877	0.0877	unchanged
P82650	MRPS22	RT22_HUMAN Small ribosomal subunit protein mS22	-0.078	-0.028	-0.011	0.073	0.042	-0.013	-0.073	0.136	0.136	unchanged
P82663	MRPS25	RT25_HUMAN Small ribosomal subunit protein mS25	-0.057	-0.053	-0.028	0.057	0.03	0.038	-0.088	0.0407	0.0407	unchanged
P82664	MRPS10	RT10_HUMAN Small ribosomal subunit protein uS10m	0.054	0.071	-0.002	-0.089	0.016	-0.063	0.086	0.112	0.112	unchanged
P82673	MRPS35	RT35_HUMAN Small ribosomal subunit protein mS35	-0.164	-0.062	-0.148	0.039	0.199	0.122	-0.245	0.0069	0.0069	unchanged
O14972	VPS26C	VP26C_HUMAN Vacuolar protein sorting-associated protein 26C	0.012	-0.103	-0.101	-0.019	0.161	0.036	-0.123	0.11	0.11	unchanged
P82675	MRPS5	RT05_HUMAN Small ribosomal subunit protein uS5m	-0.028	0.003	0.017	-0.025	-0.033	0.052	-0.001	0.987	0.987	unchanged
P82909	KGD4	KGD4_HUMAN Alpha-ketoglutarate dehydrogenase component 4	-0.101	-0.025	0.114	0.014	0.019	-0.034	-0.004	0.957	0.957	unchanged
P82912	MRPS11	RT11_HUMAN Small ribosomal subunit protein uS11m	-0.031	0.062	-0.221	-0.06	0.308	-0.071	-0.122	0.398	0.398	unchanged
P82914	MRPS15	RT15_HUMAN Small ribosomal subunit protein uS15m	-0.025	0.064	-0.033	0.036	0.133	-0.188	0.008	0.931	0.931	unchanged
P82921	MRPS21	RT21_HUMAN Small ribosomal subunit protein bS21m	0.169	-0.299	0.241	0.1	-0.223	-0.002	0.079	0.663	0.663	unchanged
P82930	MRPS34	RT34_HUMAN Small ribosomal subunit protein mS34	0.036	-0.095	-0.044	0.032	-0.033	0.091	-0.064	0.29	0.29	unchanged
P82932	MRPS6	RT06_HUMAN Small ribosomal subunit protein bS6m	0.012	0	0.072	-0.097	0.058	-0.058	0.06	0.314	0.314	unchanged
P82933	MRPS9	RT09_HUMAN Small ribosomal subunit protein uS9m	-0.009	-0.12	-0.021	0.047	-0.006	0.096	-0.096	0.112	0.112	unchanged
P82970	HMGN5	HMGN5_HUMAN High mobility group nucleosome-binding domain-containing protein 5	-0.163	-0.267	0.096	-0.044	0.003	0.361	-0.218	0.197	0.197	unchanged
P82979	SARNP	SARNP_HUMAN SAP domain-containing ribonucleoprotein	-0.016	-0.009	0.124	-0.038	-0.045	-0.03	0.071	0.215	0.215	unchanged
O14974	PPP1R12A	MYPT1_HUMAN Protein phosphatase 1 regulatory subunit 12A	0.026	-0.011	-0.035	-0.075	0.021	0.061	-0.009	0.861	0.861	unchanged
P83111	LACTB	LACTB_HUMAN Serine beta-lactamase-like protein LACTB, mitochondrial	0.123	0.047	0.014	0.011	-0.124	-0.085	0.127	0.0623	0.0623	unchanged
P83436	COG7	COG7_HUMAN Conserved oligomeric Golgi complex subunit 7	-0.017	0.017	0.027	0.142	0.14	-0.322	0.022	0.877	0.877	unchanged
P83731	RPL24	RL24_HUMAN Large ribosomal subunit protein eL24	-0.019	-0.045	-0.051	0.053	0.075	-0.027	-0.072	0.142	0.142	unchanged
P83876	TXNL4A	TXN4A_HUMAN Thioredoxin-like protein 4A	0.067	0.121	0.033	-0.047	-0.138	-0.05	0.152	0.0193	0.0193	unchanged
P83881	RPL36A	RL36A_HUMAN Large ribosomal subunit protein eL42	-0.03	-0.057	-0.011	0.011	0.087	-0.013	-0.061	0.203	0.203	unchanged
P83916	CBX1	CBX1_HUMAN Chromobox protein homolog 1	-0.079	0.165	-0.143	-0.09	0.051	0.083	-0.034	0.745	0.745	unchanged
P84022	SMAD3	SMAD3_HUMAN Mothers against decapentaplegic homolog 3	0.098	-0.098	0.049	-0.029	0.003	-0.037	0.037	0.563	0.563	unchanged
P84077	ARF1	ARF1_HUMAN ADP-ribosylation factor 1	0.087	0.074	0.076	-0.101	-0.081	-0.068	0.162	0.00329	0.00329	unchanged
P84085	ARF5	ARF5_HUMAN ADP-ribosylation factor 5	0.157	0.062	0.043	-0.073	-0.201	-0.002	0.179	0.04	0.04	unchanged
P84090	ERH	ERH_HUMAN Enhancer of rudimentary homolog	-0.237	0.713	-0.457	0.165	0.119	-0.316	0.017	0.962	0.962	unchanged
O14976	GAK	GAK_HUMAN Cyclin-G-associated kinase	-0.047	0.054	0.027	-0.02	-0.042	0.015	0.027	0.555	0.555	unchanged
P84095	RHOG	RHOG_HUMAN Rho-related GTP-binding protein RhoG	0.1	0.015	-0.006	-0.055	0.013	-0.08	0.077	0.167	0.167	unchanged
P84098	RPL19	RL19_HUMAN Large ribosomal subunit protein eL19	0.036	-0.11	0.067	0.093	0.066	-0.165	0	0.997	0.997	unchanged
P84101	SERF2	SERF2_HUMAN Small EDRK-rich factor 2	0.1	-0.243	0.069	0.139	-0.292	0.214	-0.045	0.8	0.8	unchanged
P84103	SRSF3	SRSF3_HUMAN Serine/arginine-rich splicing factor 3	0.007	-0.046	-0.109	-0.005	0.078	0.062	-0.094	0.101	0.101	unchanged
P84157	MXRA7	MXRA7_HUMAN Matrix-remodeling-associated protein 7	-0.046	0.038	0.312	0.125	-0.066	-0.377	0.207	0.249	0.249	unchanged
P85037	FOXK1	FOXK1_HUMAN Forkhead box protein K1	0.024	-0.059	0.039	-0.026	-0.043	0.052	0.007	0.889	0.889	unchanged
P86790	CCZ1B	CCZ1B_HUMAN Vacuolar fusion protein CCZ1 homolog B	0.003	0.018	-0.057	0.012	-0.024	0.035	-0.02	0.639	0.639	unchanged
P98082	DAB2	DAB2_HUMAN Disabled homolog 2	-0.632	0.243	0.155	0.087	-0.008	0.14	-0.151	0.563	0.563	unchanged
P98153	DGCR2	IDD_HUMAN Integral membrane protein DGCR2/IDD	0.73	0.835	-0.155		-0.513	-0.907	1.18	0.027	0.027	up-regulated
P98170	XIAP	XIAP_HUMAN E3 ubiquitin-protein ligase XIAP	-0.064	0.005	0.117	0.015	-0.108	0.021	0.043	0.539	0.539	unchanged
O14979	HNRNPDL	HNRDL_HUMAN Heterogeneous nuclear ribonucleoprotein D-like	-0.015	0.002	-0.039	0.03	0.001	0.006	-0.03	0.414	0.414	unchanged
P98172	EFNB1	EFNB1_HUMAN Ephrin-B1	-0.007	0.091	0.259	0.013	-0.19	-0.179	0.233	0.0516	0.0516	unchanged
P98173	FAM3A	FAM3A_HUMAN Protein FAM3A	-0.2	0.106	0.034	0.024	-0.036	0.059	-0.036	0.704	0.704	unchanged
P98174	FGD1	FGD1_HUMAN FYVE, RhoGEF and PH domain-containing protein 1	-0.632	0.055	0.509		-0.631	0.69	-0.052	0.928	0.928	unchanged
P98175	RBM10	RBM10_HUMAN RNA-binding protein 10	-0.038	-0.042	-0.068	0.013	0.078	0.042	-0.094	0.0447	0.0447	unchanged
P98179	RBM3	RBM3_HUMAN RNA-binding protein 3	-0.123	-0.022	-0.157	0.074	0.114	0.102	-0.197	0.00792	0.00792	unchanged
P98194	ATP2C1	AT2C1_HUMAN Calcium-transporting ATPase type 2C member 1	0.056	-0.144	0.217	-0.042	-0.077	-0.024	0.091	0.387	0.387	unchanged
P98196	ATP11A	AT11A_HUMAN Phospholipid-transporting ATPase IH	0.07	0.35	-0.26	0.162	-0.139	-0.196	0.111	0.568	0.568	unchanged
P99999	CYCS	CYC_HUMAN Cytochrome c	-0.026	-0.045	-0.133	0.025	0.072	0.093	-0.131	0.0318	0.0318	unchanged
Q00013	MPP1	EM55_HUMAN 55 kDa erythrocyte membrane protein	0.132	0.002	0.074	-0.113	-0.134	0.025	0.143	0.0661	0.0661	unchanged
Q00059	TFAM	TFAM_HUMAN Transcription factor A, mitochondrial	0.041	-0.165	-0.128	0.071	0.131	0.036	-0.163	0.0565	0.0565	unchanged
O14980	XPO1	XPO1_HUMAN Exportin-1	0	0.015	0.046	-0.006	-0.032	-0.036	0.045	0.24	0.24	unchanged
Q00169	PITPNA	PIPNA_HUMAN Phosphatidylinositol transfer protein alpha isoform	0.032	0.044	0.075	-0.1	-0.101	0.036	0.105	0.0914	0.0914	unchanged
Q00325	SLC25A3	S25A3_HUMAN Solute carrier family 25 member 3	0.022	0.013	0.027	-0.028	0.03	-0.078	0.046	0.312	0.312	unchanged
Q00341	HDLBP	VIGLN_HUMAN Vigilin	0.05	0.025	0.037	-0.035	-0.055	-0.036	0.079	0.0531	0.0531	unchanged
Q00403	GTF2B	TF2B_HUMAN Transcription initiation factor IIB	-0.036	0.115	-0.012	-0.07	0.003	-0.014	0.049	0.404	0.404	unchanged
Q00534	CDK6	CDK6_HUMAN Cyclin-dependent kinase 6	-0.013	-0.091	0.033	-0.051	0.054	0.053	-0.042	0.461	0.461	unchanged
Q00535	CDK5	CDK5_HUMAN Cyclin-dependent kinase 5	0.115	0.05	-0.038	-0.061	-0.104	0.025	0.089	0.189	0.189	unchanged
Q00536	CDK16	CDK16_HUMAN Cyclin-dependent kinase 16	-0.177	0.21	-0.15	0.109	0.058	-0.064	-0.073	0.568	0.568	unchanged
Q00537	CDK17	CDK17_HUMAN Cyclin-dependent kinase 17	-0.074	-0.173	-0.014	0.039	0.172	0.037	-0.17	0.0417	0.0417	unchanged
Q00577	PURA	PURA_HUMAN Transcriptional activator protein Pur-alpha	0.015	0.095	-0.013	0.005	-0.107	-0.008	0.069	0.236	0.236	unchanged
Q00587	CDC42EP1	BORG5_HUMAN Cdc42 effector protein 1	0.078	0.037	-0.063	-0.057	0.058	-0.067	0.039	0.532	0.532	unchanged
A3KMH1	VWA8	VWA8_HUMAN von Willebrand factor A domain-containing protein 8	-0.025	0.088	0.006	-0.036	0.138	-0.185	0.051	0.601	0.601	unchanged
O14981	BTAF1	BTAF1_HUMAN TATA-binding protein-associated factor 172	-0.178	0.03	-0.073	0.063	0.115	0.03	-0.143	0.0726	0.0726	unchanged
Q00610	CLTC	CLH1_HUMAN Clathrin heavy chain 1	0.025	0.062	0.059	-0.056	-0.062	-0.042	0.102	0.0248	0.0248	unchanged
Q00613	HSF1	HSF1_HUMAN Heat shock factor protein 1	-0.069	0.009	-0.072	-0.012	0.073	0.058	-0.084	0.116	0.116	unchanged
Q00653	NFKB2	NFKB2_HUMAN Nuclear factor NF-kappa-B p100 subunit	0.009	0.071	-0.022	-0.027	-0.05	0.006	0.043	0.344	0.344	unchanged
Q00688	FKBP3	FKBP3_HUMAN Peptidyl-prolyl cis-trans isomerase FKBP3	0.017	0.009	-0.1	0.003	0.032	0.024	-0.044	0.373	0.373	unchanged
Q00765	REEP5	REEP5_HUMAN Receptor expression-enhancing protein 5	0.084	0.197	0.198	-0.224	-0.145	-0.125	0.324	0.00122	0.00122	unchanged
Q00796	SORD	DHSO_HUMAN Sorbitol dehydrogenase	0.024	0.082	-0.026	-0.065	-0.017	-0.011	0.058	0.24	0.24	unchanged
Q00839	HNRNPU	HNRPU_HUMAN Heterogeneous nuclear ribonucleoprotein U	-0.019	-0.03	-0.001	0.02	0.021	-0.004	-0.029	0.412	0.412	unchanged
Q00887	PSG9	PSG9_HUMAN Pregnancy-specific beta-1-glycoprotein 9	0.191	0.085	0.113	-0.196	-0.241	0.035	0.264	0.0242	0.0242	unchanged
Q00888	PSG4	PSG4_HUMAN Pregnancy-specific beta-1-glycoprotein 4	0.165	-0.12		0.009	-0.072		0.054	0.69	0.69	unchanged
Q00973	B4GALNT1	B4GN1_HUMAN Beta-1,4 N-acetylgalactosaminyltransferase 1	0.166	-0.345	-0.024	0.44	0.064	-0.314	-0.131	0.592	0.592	unchanged
Q00978	IRF9	IRF9_HUMAN Interferon regulatory factor 9	-0.167	-0.136	0.139	0.468	0.016	-0.334	-0.105	0.653	0.653	unchanged
Q01081	U2AF1	U2AF1_HUMAN Splicing factor U2AF 35 kDa subunit	0.053	-0.008	0.025	-0.073	0.045	-0.056	0.051	0.321	0.321	unchanged
Q01082	SPTBN1	SPTB2_HUMAN Spectrin beta chain, non-erythrocytic 1	-0.008	0.01	-0.01	-0.007	-0.004	0.005	-0.001	0.984	0.984	unchanged
Q01085	TIAL1	TIAR_HUMAN Nucleolysin TIAR	0.009	-0.077	-0.125	0.114	-0.01	0.076	-0.124	0.0728	0.0728	unchanged
Q01105	SET	SET_HUMAN Protein SET	-0.023	0.014	-0.059	0.002	0.032	0.02	-0.041	0.315	0.315	unchanged
Q01130	SRSF2	SRSF2_HUMAN Serine/arginine-rich splicing factor 2	0.065	-0.068	0.032	-0.069	0.061	-0.033	0.023	0.699	0.699	unchanged
Q01151	CD83	CD83_HUMAN CD83 antigen	0.682	0.257	0.397	-0.99	-0.237	-0.124	0.896	0.0166	0.0166	up-regulated
Q01167	FOXK2	FOXK2_HUMAN Forkhead box protein K2	0.025	-0.068	-0.206	0.29	-0.239	0.184	-0.161	0.341	0.341	unchanged
Q01196	RUNX1	RUNX1_HUMAN Runt-related transcription factor 1	0.141	-0.073	0.151	0.26	-0.41	-0.082	0.15	0.443	0.443	unchanged
Q01201	RELB	RELB_HUMAN Transcription factor RelB	-0.08	-0.217	-0.008	0.063	0.144	0.084	-0.199	0.0256	0.0256	unchanged
O15013	ARHGEF10	ARHGA_HUMAN Rho guanine nucleotide exchange factor 10	-0.012	0.053	0.067	0.013	-0.122	-0.012	0.076	0.197	0.197	unchanged
Q01415	GALK2	GALK2_HUMAN N-acetylgalactosamine kinase	-0.377	0.146	-0.16	0.064	0.263	0.05	-0.256	0.139	0.139	unchanged
Q01433	AMPD2	AMPD2_HUMAN AMP deaminase 2	0.019	0.073	0.008	-0.083	-0.009	-0.022	0.071	0.135	0.135	unchanged
Q01469	FABP5	FABP5_HUMAN Fatty acid-binding protein 5	0.073	-0.058	0.012	-0.019	0.019	-0.042	0.023	0.648	0.648	unchanged
Q01484	ANK2	ANK2_HUMAN Ankyrin-2	-0.075	0.101	0.102	-0.176	-0.068	0.103	0.09	0.372	0.372	unchanged
Q01518	CAP1	CAP1_HUMAN Adenylyl cyclase-associated protein 1	0.007	-0.039	0.047	0.001	-0.011	-0.018	0.014	0.72	0.72	unchanged
Q01581	HMGCS1	HMCS1_HUMAN Hydroxymethylglutaryl-CoA synthase, cytoplasmic	-0.049	-0.021	-0.069	0.091	0.066	-0.032	-0.088	0.113	0.113	unchanged
Q01628	IFITM3	IFM3_HUMAN Interferon-induced transmembrane protein 3	0.033	0.028	0.054	-0.069	-0.055	-0.005	0.081	0.0692	0.0692	unchanged
Q01650	SLC7A5	LAT1_HUMAN Large neutral amino acids transporter small subunit 1	0.052	0.033	-0.162	-0.03	-0.026	0.12	-0.047	0.577	0.577	unchanged
Q01658	DR1	NC2B_HUMAN Protein Dr1	0.355	0.135	-0.113	-0.117	-0.054	-0.221	0.256	0.0979	0.0979	unchanged
O15014	ZNF609	ZN609_HUMAN Zinc finger protein 609	-0.12	-0.021	0.029	0.159	-0.061	0	-0.07	0.39	0.39	unchanged
Q01780	EXOSC10	EXOSX_HUMAN Exosome complex component 10	-0.053	-0.03	-0.085	0.124	0.019	0.012	-0.108	0.0635	0.0635	unchanged
Q01804	OTUD4	OTUD4_HUMAN OTU domain-containing protein 4	-0.005	-0.077	-0.011	-0.028	-0.073	0.181	-0.058	0.486	0.486	unchanged
Q01813	PFKP	PFKAP_HUMAN ATP-dependent 6-phosphofructokinase, platelet type	0.054	0.054	0.029	-0.079	-0.029	-0.043	0.096	0.0353	0.0353	unchanged
Q01831	XPC	XPC_HUMAN DNA repair protein complementing XP-C cells	0.008	-0.009	0.164	-0.127	-0.001	-0.049	0.113	0.138	0.138	unchanged
Q01844	EWSR1	EWS_HUMAN RNA-binding protein EWS	0.028	0.022	0	0.003	-0.04	-0.027	0.038	0.307	0.307	unchanged
Q01850	CDR2	CDR2_HUMAN Cerebellar degeneration-related protein 2	0.447	-0.215	-0.216	0.124	-0.182	0.028	0.015	0.944	0.944	unchanged
Q01968	OCRL	OCRL_HUMAN Inositol polyphosphate 5-phosphatase OCRL	0.008	0.053	-0.004	-0.041	-0.039	0.009	0.043	0.3	0.3	unchanged
Q01970	PLCB3	PLCB3_HUMAN 1-phosphatidylinositol 4,5-bisphosphate phosphodiesterase beta-3	0.033	0.029	0.081	-0.063	-0.02	-0.075	0.1	0.0396	0.0396	unchanged
O15027	SEC16A	SC16A_HUMAN Protein transport protein Sec16A	0.01	-0.012	-0.055	0.013	0.003	0.027	-0.033	0.389	0.389	unchanged
Q01973	ROR1	ROR1_HUMAN Inactive tyrosine-protein kinase transmembrane receptor ROR1	-0.027	-0.061	0.213	0.015	-0.083	-0.07	0.088	0.347	0.347	unchanged
Q01995	TAGLN	TAGL_HUMAN Transgelin	-0.05	-0.287	-0.251	0.153	0.177	0.244	-0.387	0.00287	0.00287	down-regulated
Q02040	AKAP17A	AK17A_HUMAN A-kinase anchor protein 17A	-0.347	0.174	-0.088	0.141	0.005	0.1	-0.169	0.272	0.272	unchanged
Q02086	SP2	SP2_HUMAN Transcription factor Sp2	-0.301	0.113	0.195	0.108	-0.019	-0.109	0.009	0.953	0.953	unchanged
Q02127	DHODH	PYRD_HUMAN Dihydroorotate dehydrogenase (quinone), mitochondrial	-0.009	0.146	0.003	-0.062	-0.115	0.024	0.098	0.181	0.181	unchanged
Q02156	PRKCE	KPCE_HUMAN Protein kinase C epsilon type	-0.03	-0.057	0.17	-0.037	0.091	-0.152	0.06	0.539	0.539	unchanged
Q02218	OGDH	ODO1_HUMAN 2-oxoglutarate dehydrogenase complex component E1	0.01	-0.028	-0.025	-0.018	0.046	0.002	-0.024	0.533	0.533	unchanged
Q02224	CENPE	CENPE_HUMAN Centromere-associated protein E	-0.197	-0.208	0.074	0.192	0.002	0.123	-0.216	0.0753	0.0753	unchanged
Q02241	KIF23	KIF23_HUMAN Kinesin-like protein KIF23	-0.079	-0.01	-0.02	0.062	0.014	0.019	-0.068	0.133	0.133	unchanged
O15031	PLXNB2	PLXB2_HUMAN Plexin-B2	0.067	-0.026	0.025	-0.065	-0.063	0.047	0.049	0.371	0.371	unchanged
Q02252	ALDH6A1	MMSA_HUMAN Methylmalonate-semialdehyde/malonate-semialdehyde dehydrogenase [acylating], mitochondrial	0.002	0.029	0.026	0.049	-0.261	0.141	0.043	0.713	0.713	unchanged
Q02297	NRG1	NRG1_HUMAN Pro-neuregulin-1, membrane-bound isoform	-0.442	-0.385	-0.186	0.87	-0.065	0.195	-0.671	0.0418	0.0418	down-regulated
Q02318	CYP27A1	CP27A_HUMAN Sterol 26-hydroxylase, mitochondrial	-0.18	0.221	0.028	0.128	-0.133	-0.078	0.051	0.702	0.702	unchanged
Q02338	BDH1	BDH_HUMAN D-beta-hydroxybutyrate dehydrogenase, mitochondrial	-0.016	0.147	-0.014	-0.097	0.044	-0.077	0.082	0.275	0.275	unchanged
Q02447	SP3	SP3_HUMAN Transcription factor Sp3	0.072	0.033	-0.131	-0.016	0.003	0.025	-0.013	0.848	0.848	unchanged
Q02487	DSC2	DSC2_HUMAN Desmocollin-2	0.022	-0.163	-0.063	0.164	-0.086	0.113	-0.132	0.184	0.184	unchanged
Q02535	ID3	ID3_HUMAN DNA-binding protein inhibitor ID-3	-0.054	-0.406	0.326	0.432	-0.318	0.006	-0.085	0.76	0.76	unchanged
Q02543	RPL18A	RL18A_HUMAN Large ribosomal subunit protein eL20	-0.021	0.014	-0.088	0.008	0	0.073	-0.059	0.246	0.246	unchanged
Q02750	MAP2K1	MP2K1_HUMAN Dual specificity mitogen-activated protein kinase kinase 1	-0.042	-0.026	0.024	-0.042	0.085	-0.013	-0.025	0.632	0.632	unchanged
Q02790	FKBP4	FKBP4_HUMAN Peptidyl-prolyl cis-trans isomerase FKBP4	0.034	0.027	0.01	-0.036	-0.021	-0.028	0.052	0.159	0.159	unchanged
O15037	KHNYN	KHNYN_HUMAN Protein KHNYN	-0.257	0.031	-0.071	-0.289	0.175	0.398	-0.194	0.357	0.357	unchanged
Q02809	PLOD1	PLOD1_HUMAN Procollagen-lysine,2-oxoglutarate 5-dioxygenase 1	0.008	0.027	0.048	-0.029	-0.026	-0.041	0.06	0.124	0.124	unchanged
Q02818	NUCB1	NUCB1_HUMAN Nucleobindin-1	-0.154	-0.118	0.056	0.084	0.065	0.053	-0.139	0.0796	0.0796	unchanged
Q02833	RASSF7	RASF7_HUMAN Ras association domain-containing protein 7	0.084	-0.102	0.006	0.081	-0.065	-0.018	-0.003	0.962	0.962	unchanged
Q02878	RPL6	RL6_HUMAN Large ribosomal subunit protein eL6	-0.061	-0.052	-0.04	0.054	0.072	0.012	-0.097	0.0364	0.0364	unchanged
Q02880	TOP2B	TOP2B_HUMAN DNA topoisomerase 2-beta	-0.055	0.045	0.002	0.005	-0.009	-0.001	-0.001	0.981	0.981	unchanged
Q02952	AKAP12	AKA12_HUMAN A-kinase anchor protein 12	-0.002	0.005	0.022	-0.014	0.001	-0.025	0.021	0.542	0.542	unchanged
Q02978	SLC25A11	M2OM_HUMAN Mitochondrial 2-oxoglutarate/malate carrier protein	0.005	0.042	-0.015	-0.005	0.022	-0.062	0.026	0.55	0.55	unchanged
Q03001	DST	DYST_HUMAN Dystonin	-0.1	0.049	0.011	-0.032	-0.004	0.062	-0.022	0.705	0.705	unchanged
Q03013	GSTM4	GSTM4_HUMAN Glutathione S-transferase Mu 4	0.733	-0.696	0.767	-0.138	-0.204	-0.476	0.541	0.258	0.258	unchanged
Q03111	MLLT1	ENL_HUMAN Protein ENL	0.155	-0.135	-0.188	0.217	-0.04	-0.023	-0.107	0.412	0.412	unchanged
O15042	U2SURP	SR140_HUMAN U2 snRNP-associated SURP motif-containing protein	-0.007	-0.036	0.027	-0.018	-0.017	0.038	-0.006	0.874	0.874	unchanged
Q03113	GNA12	GNA12_HUMAN Guanine nucleotide-binding protein subunit alpha-12	-0.06	0.064	0.021	-0.057	-0.018	0.036	0.021	0.686	0.686	unchanged
Q03135	CAV1	CAV1_HUMAN Caveolin-1	0.044	-0.042	0.002	0	0.04	-0.058	0.007	0.876	0.876	unchanged
Q03154	ACY1	ACY1_HUMAN Aminoacylase-1	0.013	-0.052	-0.047	0.036	-0.005	0.041	-0.053	0.221	0.221	unchanged
Q03164	KMT2A	KMT2A_HUMAN Histone-lysine N-methyltransferase 2A	0.076	-0.224	0.071	-0.038	0.049	0.052	-0.047	0.642	0.642	unchanged
Q03169	TNFAIP2	TNAP2_HUMAN Tumor necrosis factor alpha-induced protein 2	0.071	0.095	0.142	-0.082	-0.154	-0.086	0.21	0.00308	0.00308	unchanged
Q03188	CENPC	CENPC_HUMAN Centromere protein C	-0.322	-0.561	0.779	0.15	0.25	-0.311	-0.064	0.874	0.874	unchanged
Q03252	LMNB2	LMNB2_HUMAN Lamin-B2	-0.002	-0.001	0.056	-0.058	0	-0.008	0.04	0.347	0.347	unchanged
Q03393	PTS	PTPS_HUMAN 6-pyruvoyl tetrahydrobiopterin synthase	-0.758	0.16	-0.183	0.152	0.151	0.466	-0.517	0.0905	0.0905	unchanged
Q03405	PLAUR	UPAR_HUMAN Urokinase plasminogen activator surface receptor	0.071	0.25	-0.152	-0.125	-0.078	0.019	0.118	0.336	0.336	unchanged
Q03426	MVK	KIME_HUMAN Mevalonate kinase	0.006	-0.043	0.063	0.011	-0.037	-0.013	0.022	0.63	0.63	unchanged
O15047	SETD1A	SET1A_HUMAN Histone-lysine N-methyltransferase SETD1A	0.231	0.035	-0.054	0.056	-0.29	0.008	0.146	0.284	0.284	unchanged
Q03518	TAP1	TAP1_HUMAN Antigen peptide transporter 1	-0.064	0.017	-0.066	-0.056	0.123	0.032	-0.071	0.283	0.283	unchanged
Q03519	TAP2	TAP2_HUMAN Antigen peptide transporter 2	0.059	-0.077	-0.033	0.012	0.021	0.005	-0.03	0.551	0.551	unchanged
Q03701	CEBPZ	CEBPZ_HUMAN CCAAT/enhancer-binding protein zeta	-0.101	0.007	-0.074	0.097	-0.027	0.083	-0.107	0.0996	0.0996	unchanged
Q04206	RELA	TF65_HUMAN Transcription factor p65	-0.09	-0.053	0.032	-0.05	0.037	0.111	-0.07	0.292	0.292	unchanged
Q04323	UBXN1	UBXN1_HUMAN UBX domain-containing protein 1	0.043	-0.016	-0.062	0.061	-0.005	-0.035	-0.019	0.709	0.709	unchanged
Q04446	GBE1	GLGB_HUMAN 1,4-alpha-glucan-branching enzyme	0.05	-0.003	-0.075	0.024	-0.001	-0.008	-0.014	0.761	0.761	unchanged
Q04637	EIF4G1	IF4G1_HUMAN Eukaryotic translation initiation factor 4 gamma 1	-0.025	-0.002	-0.034	0.005	0.016	0.026	-0.036	0.315	0.315	unchanged
Q04656	ATP7A	ATP7A_HUMAN Copper-transporting ATPase 1	0.058	0.306	-0.299	0.233	-0.348	0.037	0.048	0.832	0.832	unchanged
Q04695	KRT17	K1C17_HUMAN Keratin, type I cytoskeletal 17	1.932	-0.227	-1.035	-0.229	-0.457		0.566	0.582	0.582	unchanged
O15056	SYNJ2	SYNJ2_HUMAN Synaptojanin-2	-0.033	-0.045	0.021	-0.055	-0.004	0.103	-0.034	0.557	0.557	unchanged
Q04721	NOTCH2	NOTC2_HUMAN Neurogenic locus notch homolog protein 2	0.092	0.113	0.076	-0.171	-0.033	-0.09	0.192	0.00855	0.00855	unchanged
Q04724	TLE1	TLE1_HUMAN Transducin-like enhancer protein 1	-0.324	0.201	0.192	0.087	-0.177	0.008	0.05	0.775	0.775	unchanged
Q04726	TLE3	TLE3_HUMAN Transducin-like enhancer protein 3	-0.124	0.177	0.115	-0.03	0.051	-0.202	0.116	0.323	0.323	unchanged
Q04756	HGFAC	HGFA_HUMAN Hepatocyte growth factor activator	0.247	0.093	-0.03	-0.191	0.018	-0.152	0.212	0.0706	0.0706	unchanged
Q04760	GLO1	LGUL_HUMAN Lactoylglutathione lyase	-0.01	-0.082	0.006	0.001	0.009	0.063	-0.053	0.262	0.262	unchanged
Q04771	ACVR1	ACVR1_HUMAN Activin receptor type-1	0.324	0.197	-0.128	-0.692	-0.145	0.43	0.267	0.419	0.419	unchanged
Q04837	SSBP1	SSBP_HUMAN Single-stranded DNA-binding protein, mitochondrial	0.013	0.019	0.032	-0.113	0.016	0.02	0.047	0.379	0.379	unchanged
Q04864	REL	REL_HUMAN Proto-oncogene c-Rel	-0.026	0.077	0.253	-0.15	-0.152	-0.016	0.207	0.0579	0.0579	unchanged
Q04912	MST1R	RON_HUMAN Macrophage-stimulating protein receptor	0.048	-0.007	-0.027	-0.043	0.019	-0.003	0.014	0.744	0.744	unchanged
Q04917	YWHAH	1433F_HUMAN 14-3-3 protein eta	0.147	0.051	-0.047	-0.053	-0.072	-0.038	0.105	0.128	0.128	unchanged
A3KN83	SBNO1	SBNO1_HUMAN Protein strawberry notch homolog 1	-0.074	-0.051	0.032	-0.117	0.08	0.116	-0.057	0.478	0.478	unchanged
O15066	KIF3B	KIF3B_HUMAN Kinesin-like protein KIF3B	0.001	0.082	-0.077	0.07	-0.021	-0.069	0.009	0.893	0.893	unchanged
Q04941	PLP2	PLP2_HUMAN Proteolipid protein 2	0.009	-0.095	0.428	-0.021	0.048	-0.381	0.232	0.256	0.256	unchanged
Q05048	CSTF1	CSTF1_HUMAN Cleavage stimulation factor subunit 1	-0.064	0.002	0.04	-0.014	0.012	0.01	-0.01	0.817	0.817	unchanged
Q05086	UBE3A	UBE3A_HUMAN Ubiquitin-protein ligase E3A	0.026	-0.042	0.006	-0.002	-0.03	0.029	-0.002	0.954	0.954	unchanged
Q05193	DNM1	DYN1_HUMAN Dynamin-1	-0.49	0.173		0.353	-0.22	0.17	-0.26	0.397	0.397	unchanged
Q05209	PTPN12	PTN12_HUMAN Tyrosine-protein phosphatase non-receptor type 12	0.112	0.036	-0.032	-0.169	-0.02	0.058	0.082	0.317	0.317	unchanged
Q05397	PTK2	FAK1_HUMAN Focal adhesion kinase 1	-0.023	0.04	-0.016	-0.035	-0.008	0.029	0.005	0.902	0.902	unchanged
Q05513	PRKCZ	KPCZ_HUMAN Protein kinase C zeta type	0.337	-0.166	-0.054	-0.097	-0.083	0.049	0.083	0.582	0.582	unchanged
Q05519	SRSF11	SRS11_HUMAN Serine/arginine-rich splicing factor 11	-0.056	-0.054	-0.01	0.037	0.025	0.045	-0.076	0.0727	0.0727	unchanged
Q05639	EEF1A2	EF1A2_HUMAN Elongation factor 1-alpha 2	0.017	0.013	-0.02	-0.021	-0.006	0.004	0.011	0.753	0.753	unchanged
O15067	PFAS	PUR4_HUMAN Phosphoribosylformylglycinamidine synthase	0.029	-0.019	0.009	-0.016	0.001	-0.016	0.017	0.639	0.639	unchanged
Q05655	PRKCD	KPCD_HUMAN Protein kinase C delta type	0.066	0.166	0.075	0.014	-0.22	-0.115	0.209	0.0305	0.0305	unchanged
Q05682	CALD1	CALD1_HUMAN Caldesmon	0.023	0.02	-0.017	0.022	-0.047	-0.014	0.022	0.583	0.583	unchanged
Q05932	FPGS	FOLC_HUMAN Folylpolyglutamate synthase, mitochondrial	0.022	-0.048	0.039	-0.076	0.056	-0.006	0.013	0.807	0.807	unchanged
Q05D32	CTDSPL2	CTSL2_HUMAN CTD small phosphatase-like protein 2	-0.037	-0.046	-0.091	0.251	-0.055	-0.035	-0.112	0.276	0.276	unchanged
Q05DH4	FHIP1A	FHI1A_HUMAN FHF complex subunit HOOK-interacting protein 1A	0.576	0.428	-0.292	-0.643	0.159	-0.242	0.479	0.176	0.176	unchanged
Q06033	ITIH3	ITIH3_HUMAN Inter-alpha-trypsin inhibitor heavy chain H3	0.421	-0.237	0.377	-0.301		-0.269	0.472	0.105	0.105	unchanged
Q06124	PTPN11	PTN11_HUMAN Tyrosine-protein phosphatase non-receptor type 11	0.051	0.003	0.028	-0.017	-0.052	-0.025	0.059	0.145	0.145	unchanged
Q06136	KDSR	KDSR_HUMAN 3-ketodihydrosphingosine reductase	0.042	-0.011	0.098	-0.183	-0.031	0.071	0.091	0.283	0.283	unchanged
Q06190	PPP2R3A	P2R3A_HUMAN Serine/threonine-protein phosphatase 2A regulatory subunit B'' subunit alpha	-0.19	-0.088	0.198	0.113	0.062	-0.108	-0.049	0.699	0.699	unchanged
Q06203	PPAT	PUR1_HUMAN Amidophosphoribosyltransferase	0.053	-0.006	0	-0.051	0.001	-0.012	0.036	0.374	0.374	unchanged
O15078	CEP290	CE290_HUMAN Centrosomal protein of 290 kDa		0.496	-0.453	-0.113	-0.073	0.136	0.038	0.907	0.907	unchanged
Q06210	GFPT1	GFPT1_HUMAN Glutamine--fructose-6-phosphate aminotransferase [isomerizing] 1	0.038	0.019	0.063	-0.061	-0.051	-0.021	0.084	0.0549	0.0549	unchanged
Q06265	EXOSC9	EXOS9_HUMAN Exosome complex component RRP45	-0.048	0.098	0.124	-0.067	-0.176	0.056	0.12	0.191	0.191	unchanged
Q06323	PSME1	PSME1_HUMAN Proteasome activator complex subunit 1	-0.013	-0.016	0.024	-0.002	-0.054	0.047	0.001	0.975	0.975	unchanged
Q06330	RBPJ	SUH_HUMAN Recombining binding protein suppressor of hairless	0.097	0.095	0.004	0.002	-0.098	-0.113	0.135	0.0435	0.0435	unchanged
Q06481	APLP2	APLP2_HUMAN Amyloid beta precursor like protein 2	0.196	0.255	0.148	-0.077	-0.289	-0.247	0.404	0.00168	0.00168	up-regulated
Q06546	GABPA	GABPA_HUMAN GA-binding protein alpha chain	-0.143	0.035	-0.083	0.242	0.023	-0.088	-0.123	0.272	0.272	unchanged
Q06547	GABPB1	GABP1_HUMAN GA-binding protein subunit beta-1	0.189	-0.104	-0.658	0.062	0.15	0.348	-0.378	0.156	0.156	unchanged
Q06587	RING1	RING1_HUMAN E3 ubiquitin-protein ligase RING1	0.02	0.051	-0.031	-0.065	-0.004	0.015	0.031	0.494	0.494	unchanged
Q06609	RAD51	RAD51_HUMAN DNA repair protein RAD51 homolog 1	-0.034	-0.263	0.033	0.024	0.254	-0.029	-0.171	0.184	0.184	unchanged
Q06710	PAX8	PAX8_HUMAN Paired box protein Pax-8	-0.019	0.086	-0.135	0.036	-0.145	0.165	-0.041	0.696	0.696	unchanged
O15084	ANKRD28	ANR28_HUMAN Serine/threonine-protein phosphatase 6 regulatory ankyrin repeat subunit A	0.03	-0.02	0.073	-0.035	-0.027	-0.033	0.059	0.183	0.183	unchanged
Q06787	FMR1	FMR1_HUMAN Fragile X messenger ribonucleoprotein 1	0.101	-0.032	0.013	-0.061	0.022	-0.056	0.059	0.299	0.299	unchanged
Q06830	PRDX1	PRDX1_HUMAN Peroxiredoxin-1	-0.005	0.026	0.045	-0.047	-0.027	-0.006	0.049	0.219	0.219	unchanged
Q07020	RPL18	RL18_HUMAN Large ribosomal subunit protein eL18	-0.017	-0.011	-0.03	0.013	0.037	-0.006	-0.034	0.349	0.349	unchanged
Q07021	C1QBP	C1QBP_HUMAN Complement component 1 Q subcomponent-binding protein, mitochondrial	0.026	0.014	-0.034	-0.02	0.037	-0.037	0.009	0.836	0.836	unchanged
Q07065	CKAP4	CKAP4_HUMAN Cytoskeleton-associated protein 4	0.062	-0.019	-0.025	-0.024	-0.018	0.011	0.016	0.702	0.702	unchanged
Q07157	TJP1	ZO1_HUMAN Tight junction protein 1	-0.002	-0.045	0.047	0.003	0.004	-0.021	0.005	0.91	0.91	unchanged
Q07352	ZFP36L1	TISB_HUMAN mRNA decay activator protein ZFP36L1	-0.135	-0.199	-0.214	0.216	0.222	0.097	-0.361	0.000676	0.000676	unchanged
Q07617	SPAG1	SPAG1_HUMAN Sperm-associated antigen 1	0.052	-0.029	-0.105	0.223	-0.081	-0.074	-0.05	0.637	0.637	unchanged
Q07666	KHDRBS1	KHDR1_HUMAN KH domain-containing, RNA-binding, signal transduction-associated protein 1	-0.083	-0.015	0.017	0.032	-0.015	0.05	-0.049	0.305	0.305	unchanged
Q07812	BAX	BAX_HUMAN Apoptosis regulator BAX	0.084	0.028	-0.04	0.018	-0.085	-0.019	0.053	0.346	0.346	unchanged
O15085	ARHGEF11	ARHGB_HUMAN Rho guanine nucleotide exchange factor 11	0.078	0.036	0.068	-0.037	-0.249	0.091	0.126	0.226	0.226	unchanged
Q07817	BCL2L1	B2CL1_HUMAN Bcl-2-like protein 1	-0.101	-0.069	-0.054	-0.044	0.145	0.108	-0.144	0.0579	0.0579	unchanged
Q07820	MCL1	MCL1_HUMAN Induced myeloid leukemia cell differentiation protein Mcl-1	0.081	0.123	0.003	-0.237	0.042	-0.025	0.142	0.15	0.15	unchanged
Q07864	POLE	DPOE1_HUMAN DNA polymerase epsilon catalytic subunit A	-0.04	-0.118	-0.097	0.063	0.089	0.089	-0.165	0.00606	0.00606	unchanged
Q07866	KLC1	KLC1_HUMAN Kinesin light chain 1	-0.01	-0.008	-0.013	0.048	-0.018	-0.012	-0.016	0.667	0.667	unchanged
Q07889	SOS1	SOS1_HUMAN Son of sevenless homolog 1	0.048	0.089	0.081	0.046	-0.126	-0.152	0.15	0.0596	0.0596	unchanged
Q07912	TNK2	ACK1_HUMAN Activated CDC42 kinase 1	0.392	-0.574	0.344	-0.245	0.203	-0.134	0.113	0.719	0.719	unchanged
Q07954	LRP1	LRP1_HUMAN Prolow-density lipoprotein receptor-related protein 1	0.149	0.013	-0.036	0.297	-0.425	-0.012	0.089	0.658	0.658	unchanged
Q07955	SRSF1	SRSF1_HUMAN Serine/arginine-rich splicing factor 1	-0.018	0.028	-0.012	-0.05	-0.023	0.061	0.003	0.943	0.943	unchanged
Q07960	ARHGAP1	RHG01_HUMAN Rho GTPase-activating protein 1	-0.023	-0.064	-0.04	0.008	0.077	0.029	-0.08	0.0789	0.0789	unchanged
Q07973	CYP24A1	CP24A_HUMAN 1,25-dihydroxyvitamin D(3) 24-hydroxylase, mitochondrial	0.337	0.364	-0.203		-0.098	-0.409	0.419	0.128	0.128	unchanged
O15091	PRORP	MRPP3_HUMAN Mitochondrial ribonuclease P catalytic subunit	-0.051	0.132	-0.037	0.053	-0.091	-0.02	0.034	0.644	0.644	unchanged
Q08050	FOXM1	FOXM1_HUMAN Forkhead box protein M1	-0.535	0.033	0.174	-0.038	0.314	0.039	-0.214	0.354	0.354	unchanged
Q08117	TLE5	TLE5_HUMAN TLE family member 5	-0.301	0.341	0.286	-0.064	-0.341	0.065	0.222	0.331	0.331	unchanged
Q08170	SRSF4	SRSF4_HUMAN Serine/arginine-rich splicing factor 4	-0.021	-0.091	0.059	0.093	-0.049	-0.005	-0.031	0.633	0.633	unchanged
Q08209	PPP3CA	PP2BA_HUMAN Protein phosphatase 3 catalytic subunit alpha	0.03	0.177	-0.277	0.113	-0.083	0.027	-0.042	0.756	0.756	unchanged
Q08211	DHX9	DHX9_HUMAN ATP-dependent RNA helicase A	0.024	-0.009	-0.01	-0.001	-0.002	-0.016	0.008	0.816	0.816	unchanged
Q08257	CRYZ	QOR_HUMAN Quinone oxidoreductase	0.067	-0.033	0.062	-0.025	-0.038	-0.046	0.068	0.162	0.162	unchanged
Q08334	IL10RB	I10R2_HUMAN Interleukin-10 receptor subunit beta	-0.634	0.536	-0.056	0.38	-0.642	0.403	-0.098	0.823	0.823	unchanged
Q08345	DDR1	DDR1_HUMAN Epithelial discoidin domain-containing receptor 1	-0.142	0.422	0.022	-0.174	-0.274	0.133	0.206	0.307	0.307	unchanged
Q08378	GOLGA3	GOGA3_HUMAN Golgin subfamily A member 3	0.052	-0.064	-0.025	-0.084	0.06	0.048	-0.02	0.741	0.741	unchanged
Q08379	GOLGA2	GOGA2_HUMAN Golgin subfamily A member 2	-0.01	0.017	-0.169	0.054	0.04	0.055	-0.104	0.136	0.136	unchanged
O15111	CHUK	IKKA_HUMAN Inhibitor of nuclear factor kappa-B kinase subunit alpha	-0.021	-0.131	0.064	0.12	0	-0.046	-0.054	0.484	0.484	unchanged
Q08380	LGALS3BP	LG3BP_HUMAN Galectin-3-binding protein	-0.281	0.342	0.41	0.702	0.099	-1.286	0.319	0.582	0.582	unchanged
Q08426	EHHADH	ECHP_HUMAN Peroxisomal bifunctional enzyme	-0.276	-0.066	0.126	-0.027	0.249	-0.018	-0.14	0.331	0.331	unchanged
Q08431	MFGE8	MFGM_HUMAN Lactadherin	0.499	0.26	0.163	-0.662	0.3	-0.573	0.619	0.0751	0.0751	unchanged
Q08623	PUDP	HDHD1_HUMAN Pseudouridine-5'-phosphatase	-0.137	-0.074	-0.163	0.427	-0.103	0.036	-0.245	0.143	0.143	unchanged
Q08722	CD47	CD47_HUMAN Leukocyte surface antigen CD47	0.027	-0.145	0.027	-0.042	0.068	0.051	-0.056	0.429	0.429	unchanged
Q08752	PPID	PPID_HUMAN Peptidyl-prolyl cis-trans isomerase D	-0.081	0.003	0.026	-0.039	0.06	0.018	-0.03	0.558	0.558	unchanged
Q08945	SSRP1	SSRP1_HUMAN FACT complex subunit SSRP1	-0.02	-0.041	-0.005	0.004	0.026	0.023	-0.04	0.277	0.277	unchanged
Q08AD1	CAMSAP2	CAMP2_HUMAN Calmodulin-regulated spectrin-associated protein 2	0.053	-0.012	-0.068	-0.056	0.086	-0.017	-0.013	0.823	0.823	unchanged
Q08AE8	SPIRE1	SPIR1_HUMAN Protein spire homolog 1	0.174	-0.188	0.066	0.107	-0.211	0.038	0.039	0.771	0.771	unchanged
Q08AF3	SLFN5	SLFN5_HUMAN Schlafen family member 5	0.071	0.234	0.165	-0.335	-0.253	0.104	0.318	0.0514	0.0514	unchanged
O15116	LSM1	LSM1_HUMAN U6 snRNA-associated Sm-like protein LSm1	0.01	0.237	-0.068	0.069	-0.217	-0.045	0.124	0.313	0.313	unchanged
Q08AM6	VAC14	VAC14_HUMAN Protein VAC14 homolog	-0.038	0.029	0.068	-0.115	0.026	0.017	0.044	0.475	0.475	unchanged
Q08J23	NSUN2	NSUN2_HUMAN RNA cytosine C(5)-methyltransferase NSUN2	-0.035	-0.006	-0.003	0.012	-0.007	0.024	-0.024	0.493	0.493	unchanged
Q09028	RBBP4	RBBP4_HUMAN Histone-binding protein RBBP4	0.059	-0.004	-0.011	-0.017	0.006	-0.046	0.034	0.422	0.422	unchanged
Q09161	NCBP1	NCBP1_HUMAN Nuclear cap-binding protein subunit 1	-0.024	-0.054	0.101	-0.025	0.024	-0.036	0.02	0.724	0.724	unchanged
Q09328	MGAT5	MGT5A_HUMAN Alpha-1,6-mannosylglycoprotein 6-beta-N-acetylglucosaminyltransferase A	0.206	-0.116	-0.03	-0.119	-0.096	0.142	0.044	0.713	0.713	unchanged
Q09472	EP300	EP300_HUMAN Histone acetyltransferase p300	0.259	0.509	-1.232	-0.018	0.164	0.304	-0.305	0.55	0.55	unchanged
Q09666	AHNAK	AHNK_HUMAN Neuroblast differentiation-associated protein AHNAK	-0.02	-0.003	0	0.003	0.008	-0.001	-0.011	0.74	0.74	unchanged
Q0IIM8	TBC1D8B	TBC8B_HUMAN TBC1 domain family member 8B	-0.143	0.125	0.232	-0.155	-0.102	0.029	0.147	0.241	0.241	unchanged
Q0JRZ9	FCHO2	FCHO2_HUMAN F-BAR domain only protein 2	0.07	0.099	0.066	-0.086	-0.074	-0.088	0.161	0.00352	0.00352	unchanged
Q0P6D6	CCDC15	CCD15_HUMAN Coiled-coil domain-containing protein 15	0.141		0.14	-0.079		-0.209	0.284	0.0212	0.0212	unchanged
O15118	NPC1	NPC1_HUMAN NPC intracellular cholesterol transporter 1	-0.09	-0.01	0.039	0.071	0.037	-0.061	-0.036	0.55	0.55	unchanged
Q0P6H9	TMEM62	TMM62_HUMAN Transmembrane protein 62	-0.05	-0.362	-0.464	0.214	0.229	0.42	-0.58	0.0049	0.0049	down-regulated
Q0PNE2	ELP6	ELP6_HUMAN Elongator complex protein 6	-0.029	0.078	-0.251	-0.194	0.247	0.136	-0.13	0.408	0.408	unchanged
Q0VAQ4	SMAGP	SMAGP_HUMAN Small cell adhesion glycoprotein	-0.01	-0.136	-0.873	0.137	0.261	0.607	-0.675	0.048	0.048	down-regulated
Q0VDF9	HSPA14	HSP7E_HUMAN Heat shock 70 kDa protein 14	-0.041	-0.045	-0.021	-0.026	0.045	0.074	-0.067	0.159	0.159	unchanged
Q0VDG4	SCRN3	SCRN3_HUMAN Secernin-3	0.107	-0.024	0.041	0.053	-0.122	-0.069	0.087	0.224	0.224	unchanged
Q0VG06	FAAP100	FP100_HUMAN Fanconi anemia core complex-associated protein 100	-0.74	0.197	0.168	0.506	-0.144	0	-0.246	0.472	0.472	unchanged
Q0VGL1	LAMTOR4	LTOR4_HUMAN Ragulator complex protein LAMTOR4	-0.014	-0.004	0.022	-0.086	0.076	-0.007	0.007	0.897	0.897	unchanged
Q0ZGT2	NEXN	NEXN_HUMAN Nexilin	-0.253	0.153	0.14	0.373	-0.538	0.111	0.031	0.909	0.909	unchanged
Q10469	MGAT2	MGAT2_HUMAN Alpha-1,6-mannosyl-glycoprotein 2-beta-N-acetylglucosaminyltransferase	0.04	0.052	0.039	-0.063	-0.104	0.023	0.092	0.0931	0.0931	unchanged
Q10471	GALNT2	GALT2_HUMAN Polypeptide N-acetylgalactosaminyltransferase 2	0.117	0.089	-0.031	-0.052	-0.112	-0.024	0.121	0.0747	0.0747	unchanged
O15120	AGPAT2	PLCB_HUMAN 1-acyl-sn-glycerol-3-phosphate acyltransferase beta	0.355	-0.003	-0.073	-0.042	-0.279	0.029	0.19	0.238	0.238	unchanged
Q10472	GALNT1	GALT1_HUMAN Polypeptide N-acetylgalactosaminyltransferase 1	0.289	-0.003	0.058	-0.032	-0.131	-0.195	0.234	0.0494	0.0494	unchanged
Q10567	AP1B1	AP1B1_HUMAN AP-1 complex subunit beta-1	0.036	0.06	0.018	-0.012	0.003	-0.118	0.08	0.14	0.14	unchanged
Q10570	CPSF1	CPSF1_HUMAN Cleavage and polyadenylation specificity factor subunit 1	-0.016	0.036	0.034	0.055	0.006	-0.128	0.04	0.519	0.519	unchanged
Q10713	PMPCA	MPPA_HUMAN Mitochondrial-processing peptidase subunit alpha	-0.055	0.008	0.026	-0.035	0.033	0.009	-0.009	0.83	0.83	unchanged
Q11201	ST3GAL1	SIA4A_HUMAN CMP-N-acetylneuraminate-beta-galactosamide-alpha-2,3-sialyltransferase 1	-0.09	-0.001	-0.185	-0.003	0.09	0.175	-0.179	0.0497	0.0497	unchanged
Q12765	SCRN1	SCRN1_HUMAN Secernin-1	0.049	0.045	0.042	-0.1	-0.054	0.004	0.095	0.0617	0.0617	unchanged
Q12766	HMGXB3	HMGX3_HUMAN HMG domain-containing protein 3	-0.052	0.854	-0.31	-0.189	0.565	-0.883	0.333	0.512	0.512	unchanged
Q12768	WASHC5	WASC5_HUMAN WASH complex subunit 5	0.008	0.076	0.155	-0.042	-0.12	-0.091	0.164	0.0229	0.0229	unchanged
Q12769	NUP160	NU160_HUMAN Nuclear pore complex protein Nup160	0.009	-0.037	0.025	0.041	-0.022	-0.029	0.002	0.955	0.955	unchanged
A3QJZ6	PRAMEF22	PRA22_HUMAN PRAME family member 22	-0.003	0.097	0.257		-0.362		0.479	0.0283	0.0283	up-regulated
O15121	DEGS1	DEGS1_HUMAN Sphingolipid delta(4)-desaturase DES1	-0.088	0.149	0.11	-0.115	-0.068	-0.002	0.119	0.176	0.176	unchanged
Q12770	SCAP	SCAP_HUMAN Sterol regulatory element-binding protein cleavage-activating protein	0.027	-0.114	0.044	-0.307	0.255	0.082	-0.024	0.88	0.88	unchanged
Q12774	ARHGEF5	ARHG5_HUMAN Rho guanine nucleotide exchange factor 5	-0.034	-0.158	-0.053	0.071	0.024	0.136	-0.159	0.0287	0.0287	unchanged
Q12788	TBL3	TBL3_HUMAN Transducin beta-like protein 3	-0.011	-0.022	-0.053	0.016	-0.004	0.061	-0.053	0.205	0.205	unchanged
Q12789	GTF3C1	TF3C1_HUMAN General transcription factor 3C polypeptide 1	-0.012	0.026	0.04	-0.046	0.01	-0.03	0.04	0.322	0.322	unchanged
Q12792	TWF1	TWF1_HUMAN Twinfilin-1	0.049	0.093	0.043	-0.041	-0.036	-0.121	0.128	0.0249	0.0249	unchanged
Q12797	ASPH	ASPH_HUMAN Aspartyl/asparaginyl beta-hydroxylase	-0.031	-0.025	0.075	0.02	0.039	-0.092	0.017	0.767	0.767	unchanged
Q12800	TFCP2	TFCP2_HUMAN Alpha-globin transcription factor CP2	-0.102	-0.044	0.1	0.112	-0.06	-0.019	-0.026	0.74	0.74	unchanged
Q12802	AKAP13	AKP13_HUMAN A-kinase anchor protein 13	-0.107	0.04	0.003	0.045	-0.002	0.008	-0.038	0.481	0.481	unchanged
Q12815	TROAP	TROAP_HUMAN Tastin	0.004	-0.772	-0.028	0.841	0.427	-0.485	-0.526	0.246	0.246	unchanged
Q12824	SMARCB1	SNF5_HUMAN SWI/SNF-related matrix-associated actin-dependent regulator of chromatin subfamily B member 1	-0.007	0.017	0.006	-0.038	0.064	-0.056	0.015	0.747	0.747	unchanged
O15126	SCAMP1	SCAM1_HUMAN Secretory carrier-associated membrane protein 1	0.192	-0.022	0.11	-0.14	-0.106	-0.048	0.191	0.0318	0.0318	unchanged
Q12830	BPTF	BPTF_HUMAN Nucleosome-remodeling factor subunit BPTF	0.044	0.008	-0.048	-0.052	0.113	-0.079	0.007	0.914	0.914	unchanged
Q12834	CDC20	CDC20_HUMAN Cell division cycle protein 20 homolog	-0.161	-0.216	-0.087	0.052	0.104	0.294	-0.305	0.00979	0.00979	unchanged
Q12846	STX4	STX4_HUMAN Syntaxin-4	-0.307	0.209	-0.046	-0.217	0.051	0.297	-0.092	0.639	0.639	unchanged
Q12849	GRSF1	GRSF1_HUMAN G-rich sequence factor 1	0.027	-0.006	0.011	-0.071	0.02	0.006	0.026	0.55	0.55	unchanged
Q12851	MAP4K2	M4K2_HUMAN Mitogen-activated protein kinase kinase kinase kinase 2	-0.01	0.012	0.126	-0.097	0.107	-0.152	0.09	0.326	0.326	unchanged
Q12866	MERTK	MERTK_HUMAN Tyrosine-protein kinase Mer	0.346	0.118	0.331	-0.121	0.087	-0.774	0.534	0.0688	0.0688	unchanged
Q12872	SFSWAP	SFSWA_HUMAN Splicing factor, suppressor of white-apricot homolog	-0.228	0.117	-0.035	-0.005	-0.031	0.169	-0.093	0.42	0.42	unchanged
Q12873	CHD3	CHD3_HUMAN Chromodomain-helicase-DNA-binding protein 3	-0.098	0.021	0.015	0.087	0.044	-0.083	-0.037	0.587	0.587	unchanged
Q12874	SF3A3	SF3A3_HUMAN Splicing factor 3A subunit 3	-0.008	-0.011	0.007	0.053	0.002	-0.057	-0.003	0.939	0.939	unchanged
O15127	SCAMP2	SCAM2_HUMAN Secretory carrier-associated membrane protein 2	0.046	0.087	-0.117	0.204	0.034	-0.268	0.015	0.913	0.913	unchanged
Q12888	TP53BP1	TP53B_HUMAN TP53-binding protein 1	0.103	-0.089	-0.001	-0.024	-0.016	0.013	0.013	0.826	0.826	unchanged
Q12893	TMEM115	TM115_HUMAN Transmembrane protein 115	0.077	-0.046	0.221	-0.093	0.107	-0.28	0.173	0.211	0.211	unchanged
Q12894	IFRD2	IFRD2_HUMAN Interferon-related developmental regulator 2	0.06	-0.269	0.052	0.175	0.091	-0.123	-0.1	0.458	0.458	unchanged
[truncated: 5,598 more rows]
