# Supplementary material for: Porphyromonas gingivalis infection induces lysine lactylation reprogramming in human umbilical vein endothelial cells
Source: Front Cell Infect Microbiol. 2026 Jan 30;16:1706727. doi: 10.3389/fcimb.2026.1706727 (PMC12901344; doi:10.3389/fcimb.2026.1706727)
Supplement: Supplementary file 5 [file Table5.xls]

Protein accession	Amino acid	Position	Gene name	Protein description	Intensity	pg_1	pg_2	pg_3	non_pg_1	non_pg_2	non_pg_3	log2FC	P.Value	adj.P.Val	Regulation
A6NIH7	K	29	UNC119B	U119B_HUMAN Protein unc-119 homolog B	87922.6	0.032	-0.3	0.324	0.015	-0.185	0.057	0.056	0.763	0.763	unchanged
O14776	K	1011	TCERG1	TCRG1_HUMAN Transcription elongation regulator 1	21439.7	-0.111	0.188	0.459	-0.195	-0.118	-0.28	0.376	0.0573	0.0573	unchanged
P10809	K	75	HSPD1	CH60_HUMAN 60 kDa heat shock protein, mitochondrial	244121.6	-0.339	0.234	0.321	-0.254	-0.081	0.063	0.163	0.446	0.446	unchanged
P10809	K	91	HSPD1	CH60_HUMAN 60 kDa heat shock protein, mitochondrial	235371.5	0.294	0.205	0.246	-0.346	-0.393	-0.063	0.516	0.00512	0.00512	unchanged
P10809	K	125	HSPD1	CH60_HUMAN 60 kDa heat shock protein, mitochondrial	246429.1	0.33	0.067	0.234	-0.295	-0.298	-0.096	0.44	0.00993	0.00993	unchanged
P10809	K	133	HSPD1	CH60_HUMAN 60 kDa heat shock protein, mitochondrial	256875.8	0.252	0.299	0.077	-0.229	-0.341	-0.114	0.437	0.0088	0.0088	unchanged
P10809	K	191	HSPD1	CH60_HUMAN 60 kDa heat shock protein, mitochondrial	50308.2	0.162	0.169	0.254	0.051	-0.438	-0.254	0.409	0.0295	0.0295	unchanged
P10809	K	192	HSPD1	CH60_HUMAN 60 kDa heat shock protein, mitochondrial	50308.2	0.162	0.169	0.254	0.051	-0.438	-0.254	0.409	0.0295	0.0295	unchanged
P10809	K	196	HSPD1	CH60_HUMAN 60 kDa heat shock protein, mitochondrial	59807.92	0.23	0.246	-0.022	-0.117	-0.246	-0.147	0.321	0.0327	0.0327	unchanged
P10809	K	202	HSPD1	CH60_HUMAN 60 kDa heat shock protein, mitochondrial	150750.9	0.104	0.301	0.301	-0.397	-0.327	-0.038	0.489	0.0102	0.0102	unchanged
P10809	K	233	HSPD1	CH60_HUMAN 60 kDa heat shock protein, mitochondrial	23969.2	0.452	0.352	-0.423	0.156	-0.387	-0.207	0.273	0.344	0.344	unchanged
P10809	K	250	HSPD1	CH60_HUMAN 60 kDa heat shock protein, mitochondrial	53362.55	1.32	1.225	1.153		-1.715	-1.832	3.006	9.43E-07	9.43E-07	up-regulated
P10809	K	359	HSPD1	CH60_HUMAN 60 kDa heat shock protein, mitochondrial	55912.23	-0.148	0.012	0.461	0.032	-0.156	-0.258	0.236	0.242	0.242	unchanged
P10809	K	417	HSPD1	CH60_HUMAN 60 kDa heat shock protein, mitochondrial	31355.6	0.35	0.329	0.485	0.017	-0.408	-0.83	0.795	0.00915	0.00915	up-regulated
P10809	K	418	HSPD1	CH60_HUMAN 60 kDa heat shock protein, mitochondrial	31355.6	0.35	0.329	0.485	0.017	-0.408	-0.83	0.795	0.00915	0.00915	up-regulated
P10809	K	469	HSPD1	CH60_HUMAN 60 kDa heat shock protein, mitochondrial	69801.67	0.27	0.089	0.211	-0.467	-0.015	-0.145	0.399	0.0318	0.0318	unchanged
P11021	K	96	HSPA5	BIP_HUMAN Endoplasmic reticulum chaperone BiP	35397.08	0.324	0.341	0.444	-0.681	-0.236	-0.247	0.758	0.0019	0.0019	up-regulated
P11021	K	125	HSPA5	BIP_HUMAN Endoplasmic reticulum chaperone BiP	39813.72	-0.049	0.445	0.183	-0.481	0.098	-0.253	0.405	0.0815	0.0815	unchanged
P11021	K	154	HSPA5	BIP_HUMAN Endoplasmic reticulum chaperone BiP	32088.3	-0.362	-0.07	-0.105	0.091	0.198	0.193	-0.34	0.0279	0.0279	unchanged
P11021	K	163	HSPA5	BIP_HUMAN Endoplasmic reticulum chaperone BiP	159601.1	0.192	0.23	0.153	-0.117	-0.301	-0.214	0.402	0.00673	0.00673	unchanged
P11021	K	164	HSPA5	BIP_HUMAN Endoplasmic reticulum chaperone BiP	159601.1	0.192	0.23	0.153	-0.117	-0.301	-0.214	0.402	0.00673	0.00673	unchanged
O14818	K	52	PSMA7	PSA7_HUMAN Proteasome subunit alpha type-7	3841504	0.088	-0.054	-0.044	0.024	-0.028	-0.044	0.013	0.903	0.903	unchanged
P11021	K	344	HSPA5	BIP_HUMAN Endoplasmic reticulum chaperone BiP	14507.02	-0.789	0.666	0.027	0.528	-0.3	-0.188	-0.045	0.913	0.913	unchanged
P11021	K	352	HSPA5	BIP_HUMAN Endoplasmic reticulum chaperone BiP	131958.21	0.57	0.626	0.659	-0.086	-1.938	0.113	1.255	0.05	0.05	unchanged
P11021	K	353	HSPA5	BIP_HUMAN Endoplasmic reticulum chaperone BiP	45608.29	0.452	0.564	0.336	-0.544	-0.611	-0.252	0.92	0.00038	0.00038	up-regulated
P11021	K	370	HSPA5	BIP_HUMAN Endoplasmic reticulum chaperone BiP	195015.5	0.039	0.156	-0.02	-0.274	0.029	0.015	0.135	0.326	0.326	unchanged
P11021	K	382	HSPA5	BIP_HUMAN Endoplasmic reticulum chaperone BiP	26329.58	0.339	-0.038	-0.186	0.049	-0.187	-0.033	0.095	0.578	0.578	unchanged
P11021	K	446	HSPA5	BIP_HUMAN Endoplasmic reticulum chaperone BiP	140148.2	0.242	0.217	0.22		-0.301		0.527	0.024	0.024	unchanged
P11021	K	447	HSPA5	BIP_HUMAN Endoplasmic reticulum chaperone BiP	169024.7	0.294	0.268		-0.246	-0.249	-0.286	0.541	0.00387	0.00387	unchanged
P11021	K	523	HSPA5	BIP_HUMAN Endoplasmic reticulum chaperone BiP	103362.8	0.378	0.312	0.128	-0.336	-0.207	-0.331	0.564	0.00211	0.00211	unchanged
P11142	K	71	HSPA8	HSP7C_HUMAN Heat shock cognate 71 kDa protein	114722.6	0.033	0.198	-0.047	-0.153	0.081	-0.168	0.141	0.3	0.3	unchanged
P11142	K	102	HSPA8	HSP7C_HUMAN Heat shock cognate 71 kDa protein	55596.17	0.219	0.135	0.532	-0.009	-0.723	-0.21	0.609	0.0266	0.0266	up-regulated
O14828	K	74	SCAMP3	SCAM3_HUMAN Secretory carrier-associated membrane protein 3	86417.2	-0.134	-0.007	0.252	-0.513	-0.081	0.426	0.093	0.721	0.721	unchanged
P11142	K	108	HSPA8	HSP7C_HUMAN Heat shock cognate 71 kDa protein	314420	0.407	0.231	0.305	-0.403	-0.363	-0.234	0.648	0.000739	0.000739	up-regulated
P11142	K	128	HSPA8	HSP7C_HUMAN Heat shock cognate 71 kDa protein	83830.7	-0.09	-0.013	0.177	0.126	-0.211	-0.046	0.068	0.63	0.63	unchanged
P11142	K	159	HSPA8	HSP7C_HUMAN Heat shock cognate 71 kDa protein	48540.23	0.305	0.222	0.397	-0.464	-0.328	-0.189	0.635	0.00134	0.00134	up-regulated
P11142	K	187	HSPA8	HSP7C_HUMAN Heat shock cognate 71 kDa protein	56050.33	1.384	1.284	1.39	-1.268	-1.266	-1.581	2.724	2.88E-07	2.88E-07	up-regulated
P11142	K	188	HSPA8	HSP7C_HUMAN Heat shock cognate 71 kDa protein	56050.33	1.384	1.284	1.39	-1.268	-1.266	-1.581	2.724	2.88E-07	2.88E-07	up-regulated
P11142	K	246	HSPA8	HSP7C_HUMAN Heat shock cognate 71 kDa protein	7750.75	0.588	0.041	0.037	-0.7		0.261	0.441	0.242	0.242	unchanged
P11142	K	319	HSPA8	HSP7C_HUMAN Heat shock cognate 71 kDa protein	258052.2	-0.001	0.152	0.387	-0.113	-0.169	-0.314	0.378	0.0299	0.0299	unchanged
P11142	K	328	HSPA8	HSP7C_HUMAN Heat shock cognate 71 kDa protein	206086	0.821	0.76	0.664	-0.897	-0.7	-0.705	1.516	5.27E-06	5.27E-06	up-regulated
P11142	K	357	HSPA8	HSP7C_HUMAN Heat shock cognate 71 kDa protein	7417.077	1.188	1.014	-0.139	-0.297	-1.51		1.591	0.0272	0.0272	up-regulated
P11142	K	451	HSPA8	HSP7C_HUMAN Heat shock cognate 71 kDa protein	54456.07	0.154	0.259	0.299	-0.323	-0.271	-0.175	0.494	0.00258	0.00258	unchanged
O14907	K	53	TAX1BP3	TX1B3_HUMAN Tax1-binding protein 3	23096.01	0.351	0.567	0.641	-0.914	0.003	-0.704	1.058	0.00431	0.00431	up-regulated
P11142	K	507	HSPA8	HSP7C_HUMAN Heat shock cognate 71 kDa protein	738940	0.24	0.165	0.285	-0.241	-0.242	-0.263	0.479	0.00204	0.00204	unchanged
P11142	K	524	HSPA8	HSP7C_HUMAN Heat shock cognate 71 kDa protein	63773	-0.057	-0.104	-0.185	0.182	0.126	-0.021	-0.211	0.0945	0.0945	unchanged
P11142	K	601	HSPA8	HSP7C_HUMAN Heat shock cognate 71 kDa protein	61634.56	0.263	0.217	0.323	-0.307	-0.322	-0.232	0.555	0.000993	0.000993	unchanged
P11216	K	618	PYGB	PYGB_HUMAN Glycogen phosphorylase, brain form	43816.28	0.047	0.16	0.197	0.03	0.163	-0.654	0.288	0.239	0.239	unchanged
P11387	K	540	TOP1	TOP1_HUMAN DNA topoisomerase 1	33174.23	0.487	0.208	-0.077	0.023	-0.423	-0.276	0.431	0.0589	0.0589	unchanged
P11388	K	418	TOP2A	TOP2A_HUMAN DNA topoisomerase 2-alpha	21041.48	-0.724	0.135	0.351	0.067	0.384	-0.271	-0.139	0.67	0.67	unchanged
P11388	K	425	TOP2A	TOP2A_HUMAN DNA topoisomerase 2-alpha	44104.59	-0.329	-0.074	-0.341	0.22	0.37	0.096	-0.477	0.00938	0.00938	unchanged
P11388	K	426	TOP2A	TOP2A_HUMAN DNA topoisomerase 2-alpha	34830.6	-0.242	0.013	-0.254	0.307	0.457		-0.543	0.0115	0.0115	unchanged
P11388	K	480	TOP2A	TOP2A_HUMAN DNA topoisomerase 2-alpha	16942.56	-0.026	0.305	0.229	-0.086	0.053	-0.533	0.358	0.0967	0.0967	unchanged
P11388	K	489	TOP2A	TOP2A_HUMAN DNA topoisomerase 2-alpha	28316.08	0.652	-0.255	0.013	-0.138	0.052	-0.382	0.293	0.285	0.285	unchanged
O14908	K	10	GIPC1	GIPC1_HUMAN PDZ domain-containing protein GIPC1	1095848	0.019	-0.201	-0.196	0.162	0.123	0.036	-0.233	0.0798	0.0798	unchanged
P11388	K	614	TOP2A	TOP2A_HUMAN DNA topoisomerase 2-alpha	28555.53	-0.234	0.126	-0.012	-0.129	0.374	-0.183	-0.061	0.755	0.755	unchanged
P11388	K	1011	TOP2A	TOP2A_HUMAN DNA topoisomerase 2-alpha	8685.433	0.293	0.873	0.721	-0.06	-1.203	-0.682	1.277	0.00508	0.00508	up-regulated
P11388	K	1028	TOP2A	TOP2A_HUMAN DNA topoisomerase 2-alpha	49136.49	0.301	0.261	0.037	-0.115	-0.355	-0.187	0.419	0.0141	0.0141	unchanged
P11388	K	1204	TOP2A	TOP2A_HUMAN DNA topoisomerase 2-alpha	18475.57		-0.298	-0.042	-0.365	0.162	0.174	-0.16	0.487	0.487	unchanged
P11388	K	1484	TOP2A	TOP2A_HUMAN DNA topoisomerase 2-alpha	390529.8	-0.087	-0.187	-0.229	0.054	0.151	0.24	-0.316	0.023	0.023	unchanged
P11413	K	95	G6PD	G6PD_HUMAN Glucose-6-phosphate 1-dehydrogenase	62575.99	0.268	-0.021	0.307	-0.476	0.017	-0.151	0.388	0.0566	0.0566	unchanged
P11413	K	514	G6PD	G6PD_HUMAN Glucose-6-phosphate 1-dehydrogenase	24780.45	0.234	0.249	-0.298	0.147	-0.203		0.09	0.708	0.708	unchanged
P11586	K	251	MTHFD1	C1TC_HUMAN C-1-tetrahydrofolate synthase, cytoplasmic	13816.03	0.1	0.838	0.047	-0.441		-0.317	0.707	0.0436	0.0436	up-regulated
P11586	K	262	MTHFD1	C1TC_HUMAN C-1-tetrahydrofolate synthase, cytoplasmic	13076.8	-0.064	0.355	0.083	-0.271	-0.027	-0.133	0.268	0.109	0.109	unchanged
O14929	K	15	HAT1	HAT1_HUMAN Histone acetyltransferase type B catalytic subunit	68916.44	-0.354	0.072	-0.08	0.005	0.227	0.073	-0.222	0.17	0.17	unchanged
P11586	K	354	MTHFD1	C1TC_HUMAN C-1-tetrahydrofolate synthase, cytoplasmic	35022.05	-0.139	0.261	-0.087	-0.302	-0.132	0.343	0.042	0.843	0.843	unchanged
P11586	K	543	MTHFD1	C1TC_HUMAN C-1-tetrahydrofolate synthase, cytoplasmic	66118.57	0.062	0.036	0.265	-0.08	-0.162	-0.179	0.261	0.0536	0.0536	unchanged
P11940	K	95	PABPC1	PABP1_HUMAN Polyadenylate-binding protein 1	73053.6	0.304	0.176	0.043	-0.01	-0.204	-0.366	0.368	0.033	0.033	unchanged
P11940	K	108	PABPC1	PABP1_HUMAN Polyadenylate-binding protein 1	91349.9	0.236	0.071	0.434	-0.251	-0.273	-0.273	0.513	0.00516	0.00516	unchanged
P11940	K	188	PABPC1	PABP1_HUMAN Polyadenylate-binding protein 1	172765.5	0.121	0.223	0.282	-0.243	-0.215	-0.225	0.436	0.00388	0.00388	unchanged
P11940	K	312	PABPC1	PABP1_HUMAN Polyadenylate-binding protein 1	81411.3	0.149	-0.12	0.131	-0.002	0.024	-0.238	0.125	0.377	0.377	unchanged
P11940	K	512	PABPC1	PABP1_HUMAN Polyadenylate-binding protein 1	1740414	0.085	0.116	0.112	-0.036	-0.164	-0.17	0.228	0.0573	0.0573	unchanged
P11940	K	620	PABPC1	PABP1_HUMAN Polyadenylate-binding protein 1	43383.53	0.354	-0.033	0.391	-0.265	-0.451	-0.053	0.494	0.0235	0.0235	unchanged
P11940	K	625	PABPC1	PABP1_HUMAN Polyadenylate-binding protein 1	43383.53	0.354	-0.033	0.391	-0.265	-0.451	-0.053	0.494	0.0235	0.0235	unchanged
P12004	K	13	PCNA	PCNA_HUMAN Proliferating cell nuclear antigen	46037.23	0.13	0.12	-0.05	-0.072	-0.112	-0.073	0.152	0.188	0.188	unchanged
O14950	K	151	MYL12B	ML12B_HUMAN Myosin regulatory light chain 12B	19070.73	0.362	0.221	0.329	0.186	-0.567	-0.586	0.626	0.0282	0.0282	up-regulated
P12004	K	14	PCNA	PCNA_HUMAN Proliferating cell nuclear antigen	46037.23	0.13	0.12	-0.05	-0.072	-0.112	-0.073	0.152	0.188	0.188	unchanged
P12004	K	80	PCNA	PCNA_HUMAN Proliferating cell nuclear antigen	70057.88	0.198	0.218	0.348	-0.053	-0.014	-0.754	0.528	0.0453	0.0453	unchanged
P12004	K	248	PCNA	PCNA_HUMAN Proliferating cell nuclear antigen	10668.72	0.016	0.881	-0.234	0.046		-0.524	0.46	0.272	0.272	unchanged
P12081	K	42	HARS1	HARS1_HUMAN Histidine--tRNA ligase, cytoplasmic	48717.94	0.061	-0.004	0.453	-0.081	-0.354	-0.133	0.359	0.0619	0.0619	unchanged
P12081	K	418	HARS1	HARS1_HUMAN Histidine--tRNA ligase, cytoplasmic	23004.67	0.233	0.144	0.354	-0.424	0.136	-0.502	0.507	0.0339	0.0339	unchanged
P12081	K	419	HARS1	HARS1_HUMAN Histidine--tRNA ligase, cytoplasmic	23004.67	0.233	0.144	0.354	-0.424	0.136	-0.502	0.507	0.0339	0.0339	unchanged
P12081	K	444	HARS1	HARS1_HUMAN Histidine--tRNA ligase, cytoplasmic	20502.29	0.59	0.177	0.208	-0.185		-0.608	0.721	0.0148	0.0148	up-regulated
P12235	K	43	SLC25A4	ADT1_HUMAN ADP/ATP translocase 1	11951.11	0.438	1.106	-0.531	-0.797	-0.252	-0.02	0.694	0.15	0.15	unchanged
P12236	K	147	SLC25A6	ADT3_HUMAN ADP/ATP translocase 3	40411.76	0.015	-0.3	0.525	0.023	-0.079	-0.243	0.18	0.441	0.441	unchanged
O14964	K	521	HGS	HGS_HUMAN Hepatocyte growth factor-regulated tyrosine kinase substrate	30277.27	-0.121	0.45	0.415	-0.125	0.021	-0.698	0.515	0.0755	0.0755	unchanged
P12236	K	163	SLC25A6	ADT3_HUMAN ADP/ATP translocase 3	9612.89	0.329	0.1	0.82	-0.351		-0.587	0.885	0.0122	0.0122	up-regulated
P12268	K	238	IMPDH2	IMDH2_HUMAN Inosine-5'-monophosphate dehydrogenase 2	49207.12	0.045	0.259	0.185	-0.25	0.018	-0.315	0.345	0.0368	0.0368	unchanged
P12268	K	436	IMPDH2	IMDH2_HUMAN Inosine-5'-monophosphate dehydrogenase 2	35976.64	0.189	0.183	0.274	-0.348	-0.054	-0.301	0.45	0.00799	0.00799	unchanged
P12268	K	438	IMPDH2	IMDH2_HUMAN Inosine-5'-monophosphate dehydrogenase 2	22770.67	0.261	-0.272	0.693	-1.048	0.464	-0.158	0.475	0.298	0.298	unchanged
P12268	K	511	IMPDH2	IMDH2_HUMAN Inosine-5'-monophosphate dehydrogenase 2	21295.62	0.364	-0.118	1.403	-1.006	0.709	-1.41	1.119	0.121	0.121	unchanged
P12270	K	364	TPR	TPR_HUMAN Nucleoprotein TPR	30367.56	0.062	0.397	0.75	-0.984	-0.131	-0.152	0.825	0.0255	0.0255	up-regulated
P12270	K	877	TPR	TPR_HUMAN Nucleoprotein TPR	3931.838	0.259		0.001		0.131	-0.425	0.277	0.317	0.317	unchanged
P12270	K	1379	TPR	TPR_HUMAN Nucleoprotein TPR	68110.1	0.116	0.092	0.303	-0.341	-0.077	-0.151	0.36	0.024	0.024	unchanged
P12270	K	1442	TPR	TPR_HUMAN Nucleoprotein TPR	26181.6	-0.114	-0.043	0.407	-0.174	-0.253	0.119	0.186	0.342	0.342	unchanged
P12270	K	1561	TPR	TPR_HUMAN Nucleoprotein TPR	61438.14	0.072	0.486	0.267	-0.34	-0.383	-0.159	0.569	0.0061	0.0061	unchanged
O14965	K	99	AURKA	AURKA_HUMAN Aurora kinase A	7064.474	-0.368			-0.322	-0.441	0.066	-0.136	0.624	0.624	unchanged
P12270	K	1563	TPR	TPR_HUMAN Nucleoprotein TPR	29432.68	0.149	0.243	-0.254	0.213	0.023	-0.432	0.111	0.619	0.619	unchanged
P12270	K	1603	TPR	TPR_HUMAN Nucleoprotein TPR	14598.45	0.329	0.55	-0.004	0.108	-0.822	-0.219	0.603	0.0604	0.0604	unchanged
P12270	K	1648	TPR	TPR_HUMAN Nucleoprotein TPR	195709.8	0.036	-0.161	-0.002	0.043	-0.038	0.063	-0.065	0.562	0.562	unchanged
P12270	K	1690	TPR	TPR_HUMAN Nucleoprotein TPR	115369.9	-0.138	-0.266	-0.163	0.233	0.116	0.16	-0.359	0.0105	0.0105	unchanged
P12429	K	154	ANXA3	ANXA3_HUMAN Annexin A3	37315.27	0.01	-0.068	0.078	-0.081	0.093	-0.088	0.032	0.777	0.777	unchanged
P12429	K	263	ANXA3	ANXA3_HUMAN Annexin A3	13288.249	0.246	0.451	0.684	0.219	-1.487	-0.171	0.94	0.0671	0.0671	unchanged
P12814	K	47	ACTN1	ACTN1_HUMAN Alpha-actinin-1	4600.305	0.257	1.039	0.348			-1.241	1.789	0.00606	0.00606	up-regulated
P12814	K	95	ACTN1	ACTN1_HUMAN Alpha-actinin-1	10838.63	0.507	0.502	0.309	-0.875			1.314	0.00119	0.00119	up-regulated
P12814	K	420	ACTN1	ACTN1_HUMAN Alpha-actinin-1	31588.02	0.149	0.528	0.079	-0.452	0.045	-0.407	0.523	0.0306	0.0306	unchanged
P12814	K	563	ACTN1	ACTN1_HUMAN Alpha-actinin-1	138611.6	0.4	0.305	0.207	-0.217	-0.281	-0.471	0.627	0.00145	0.00145	up-regulated
A8CG34	K	484	POM121C	P121C_HUMAN Nuclear envelope pore membrane protein POM 121C	149918	0.037		-0.246	0.435	0.047	0.012	-0.269	0.207	0.207	unchanged
O14974	K	320	PPP1R12A	MYPT1_HUMAN Protein phosphatase 1 regulatory subunit 12A	46100.34	-0.136	0.088	0.058	0.271	-0.167	-0.171	0.026	0.876	0.876	unchanged
P12956	K	114	XRCC6	XRCC6_HUMAN X-ray repair cross-complementing protein 6	6435.54	0.636	0.643	-0.061	-1.017	0.001		0.914	0.055	0.055	unchanged
P12956	K	123	XRCC6	XRCC6_HUMAN X-ray repair cross-complementing protein 6	9398.445	-0.635	0.981	0.669	-0.531	-0.847	0.306	0.696	0.196	0.196	unchanged
P12956	K	317	XRCC6	XRCC6_HUMAN X-ray repair cross-complementing protein 6	79026.3	-0.061	0.132	0.212	0.11	-0.054	-0.396	0.208	0.244	0.244	unchanged
P12956	K	357	XRCC6	XRCC6_HUMAN X-ray repair cross-complementing protein 6	72395.9	0.354	-0.106	0.11	-0.261	-0.107	-0.048	0.258	0.128	0.128	unchanged
P12956	K	445	XRCC6	XRCC6_HUMAN X-ray repair cross-complementing protein 6	28691.87		-0.08	0.073	-0.214		0.137	0.035	0.859	0.859	unchanged
P12956	K	463	XRCC6	XRCC6_HUMAN X-ray repair cross-complementing protein 6	15417.19	-0.479	-0.386		0.353	0.241	0.046	-0.646	0.00513	0.00513	down-regulated
P12956	K	468	XRCC6	XRCC6_HUMAN X-ray repair cross-complementing protein 6	305050.3	-0.029	0.043	0.058	-0.091	-0.026	-0.012	0.067	0.511	0.511	unchanged
P12956	K	570	XRCC6	XRCC6_HUMAN X-ray repair cross-complementing protein 6	189971	0.179	0.041	-0.138	0.126	0.024	-0.29	0.074	0.644	0.644	unchanged
P12956	K	591	XRCC6	XRCC6_HUMAN X-ray repair cross-complementing protein 6	287440.3	-0.002	-0.087	-0.115	0.012	0.112	0.022	-0.117	0.281	0.281	unchanged
O14974	K	413	PPP1R12A	MYPT1_HUMAN Protein phosphatase 1 regulatory subunit 12A	179499.8	-0.138	0.032	0.159	0.074	0.008	-0.193	0.055	0.689	0.689	unchanged
P12956	K	596	XRCC6	XRCC6_HUMAN X-ray repair cross-complementing protein 6	85015.7	-0.117	-0.113	0.013	-0.027	-0.015	0.202	-0.126	0.31	0.31	unchanged
P13010	K	265	XRCC5	XRCC5_HUMAN X-ray repair cross-complementing protein 5	67706.39	0.314	0.496	0.015	0.095	-0.451	-0.526	0.569	0.0329	0.0329	unchanged
P13010	K	274	XRCC5	XRCC5_HUMAN X-ray repair cross-complementing protein 5	86390.7	0.204	0.024	0.041	-0.056	-0.14	-0.131	0.199	0.103	0.103	unchanged
P13010	K	332	XRCC5	XRCC5_HUMAN X-ray repair cross-complementing protein 5	11389.6	0.296	-0.621	0.039	-0.293	0.357	0.165	-0.172	0.559	0.559	unchanged
P13010	K	439	XRCC5	XRCC5_HUMAN X-ray repair cross-complementing protein 5	7644.029	-0.157	-0.204	-0.014	-0.022	-0.016	0.356	-0.231	0.151	0.151	unchanged
P13010	K	532	XRCC5	XRCC5_HUMAN X-ray repair cross-complementing protein 5	479263.6	0.025	0.016	0.013	0.074		0.006	-0.022	0.853	0.853	unchanged
P13010	K	543	XRCC5	XRCC5_HUMAN X-ray repair cross-complementing protein 5	190579.6	-0.548	-0.125	0.008	0.053	0.242	0.313	-0.424	0.0458	0.0458	unchanged
P13010	K	544	XRCC5	XRCC5_HUMAN X-ray repair cross-complementing protein 5	190579.6	-0.548	-0.125	0.008	0.053	0.242	0.313	-0.424	0.0458	0.0458	unchanged
P13010	K	545	XRCC5	XRCC5_HUMAN X-ray repair cross-complementing protein 5	14844.27	-0.341	0.446	0.093	-0.296	0.257		0.085	0.778	0.778	unchanged
O14974	K	420	PPP1R12A	MYPT1_HUMAN Protein phosphatase 1 regulatory subunit 12A	14865.85	0.075		-0.171	0.208		-0.137	-0.083	0.69	0.69	unchanged
P13010	K	565	XRCC5	XRCC5_HUMAN X-ray repair cross-complementing protein 5	199442.3	0.066	0.148	-0.196	-0.023	-0.019	-0.033	0.031	0.809	0.809	unchanged
P13010	K	566	XRCC5	XRCC5_HUMAN X-ray repair cross-complementing protein 5	199442.3	0.066	0.148	-0.196	-0.023	-0.019	-0.033	0.031	0.809	0.809	unchanged
P13010	K	648	XRCC5	XRCC5_HUMAN X-ray repair cross-complementing protein 5	20727.71	0.09	0.237	0.391	-0.065	-0.437	-0.273	0.498	0.0115	0.0115	unchanged
P13010	K	702	XRCC5	XRCC5_HUMAN X-ray repair cross-complementing protein 5	22739.83	-0.292	0.214	0.448	0.323	-0.305	-0.446	0.266	0.359	0.359	unchanged
P13010	K	703	XRCC5	XRCC5_HUMAN X-ray repair cross-complementing protein 5	22739.83	-0.292	0.214	0.448	0.323	-0.305	-0.446	0.266	0.359	0.359	unchanged
P13051	K	78	UNG	UNG_HUMAN Uracil-DNA glycosylase	46216.72	-1	-0.547	-0.091	0.042	0.76	0.778	-1.073	0.00963	0.00963	down-regulated
P13073	K	60	COX4I1	COX41_HUMAN Cytochrome c oxidase subunit 4 isoform 1, mitochondrial	8078		0.61	-0.046	-0.187	-0.429		0.59	0.0873	0.0873	unchanged
P13639	K	239	EEF2	EF2_HUMAN Elongation factor 2	4200543	0.081	0.081	-0.001	-0.061	-0.091	-0.068	0.127	0.226	0.226	unchanged
O14979	K	76	HNRNPDL	HNRDL_HUMAN Heterogeneous nuclear ribonucleoprotein D-like	36123.41	0.1	-0.055	0.15	-0.201	-0.17	0.122	0.148	0.302	0.302	unchanged
P13639	K	275	EEF2	EF2_HUMAN Elongation factor 2	347319.2	0.124	0.156	0.039	-0.122	-0.166	-0.089	0.232	0.0522	0.0522	unchanged
P13639	K	308	EEF2	EF2_HUMAN Elongation factor 2	109621.8	0.131	0.061	0.331	0.024	-0.379	-0.225	0.368	0.0417	0.0417	unchanged
P13639	K	309	EEF2	EF2_HUMAN Elongation factor 2	109621.8	0.131	0.061	0.331	0.024	-0.379	-0.225	0.368	0.0417	0.0417	unchanged
P13639	K	318	EEF2	EF2_HUMAN Elongation factor 2	233220.3	0.099	0.063	0.159	-0.067	-0.287	-0.024	0.233	0.0843	0.0843	unchanged
P13639	K	322	EEF2	EF2_HUMAN Elongation factor 2	35746.11	-0.344	0.236	0.28	-0.055	-0.093	-0.083	0.134	0.489	0.489	unchanged
P13639	K	337	EEF2	EF2_HUMAN Elongation factor 2	25127.68	0.031	-0.075	0.242	-0.495	0.087	0.153	0.151	0.477	0.477	unchanged
P13639	K	426	EEF2	EF2_HUMAN Elongation factor 2	42163.27	-0.134	0.354	0.217	0.118	-0.573	-0.04	0.311	0.205	0.205	unchanged
P13639	K	438	EEF2	EF2_HUMAN Elongation factor 2	39604.46	0.286	0.283	-0.026	-0.211	-0.201	-0.189	0.381	0.0192	0.0192	unchanged
P13639	K	439	EEF2	EF2_HUMAN Elongation factor 2	72768.3	0.131	0.293	0.364	-0.314	-0.304	-0.227	0.544	0.00199	0.00199	unchanged
P13639	K	445	EEF2	EF2_HUMAN Elongation factor 2	141762.5	0.081	0.084	-0.082	-0.033	0.04	-0.148	0.075	0.522	0.522	unchanged
O14979	K	162	HNRNPDL	HNRDL_HUMAN Heterogeneous nuclear ribonucleoprotein D-like	32399.27	-0.19	0.236	0.218	-0.344	0.087	-0.063	0.195	0.303	0.303	unchanged
P13639	K	498	EEF2	EF2_HUMAN Elongation factor 2	66667.3	0.091	0.234	0.135	-0.051	-0.13	-0.337	0.326	0.031	0.031	unchanged
P13639	K	512	EEF2	EF2_HUMAN Elongation factor 2	194732.8	0.141	0.053	0.244	-0.156	-0.107	-0.232	0.311	0.0238	0.0238	unchanged
P13639	K	571	EEF2	EF2_HUMAN Elongation factor 2	74985.69	0.298	-0.194	0.012	0.211	-0.103	-0.283	0.097	0.616	0.616	unchanged
P13639	K	572	EEF2	EF2_HUMAN Elongation factor 2	293185.6	0.192	0.252	0.273	-0.241	-0.195	-0.339	0.497	0.00201	0.00201	unchanged
P13645	K	163	KRT10	K1C10_HUMAN Keratin, type I cytoskeletal 10	108133.6	-0.226	0.172	0.197	0.136	-0.211	-0.125	0.114	0.509	0.509	unchanged
P13645	K	177	KRT10	K1C10_HUMAN Keratin, type I cytoskeletal 10	13700.53	0.256	0.477	0.19	-0.475	-0.526	0.02	0.635	0.0106	0.0106	up-regulated
P13645	K	201	KRT10	K1C10_HUMAN Keratin, type I cytoskeletal 10	44968.13	0.192	-0.104	0.187	-0.037	-0.141	-0.153	0.202	0.149	0.149	unchanged
P13645	K	237	KRT10	K1C10_HUMAN Keratin, type I cytoskeletal 10	64821.26	0.007	0.255	0.276	-0.033	-0.461	-0.102	0.378	0.0475	0.0475	unchanged
P13645	K	334	KRT10	K1C10_HUMAN Keratin, type I cytoskeletal 10	14405.52	-0.228	0.165	0.118	-0.294	-0.2	0.382	0.056	0.802	0.802	unchanged
O14979	K	234	HNRNPDL	HNRDL_HUMAN Heterogeneous nuclear ribonucleoprotein D-like	9367.33	0.635	-0.051	0.005	0.02	-0.144	-0.521	0.411	0.124	0.124	unchanged
P13667	K	145	PDIA4	PDIA4_HUMAN Protein disulfide-isomerase A4	22078.79	0.61	0.652	-0.018	-0.82	-0.173	-0.307	0.848	0.0126	0.0126	up-regulated
P13667	K	163	PDIA4	PDIA4_HUMAN Protein disulfide-isomerase A4	37962.89	-0.105	0.207	0.246	-0.168	-0.079	-0.157	0.251	0.0962	0.0962	unchanged
P13667	K	211	PDIA4	PDIA4_HUMAN Protein disulfide-isomerase A4	44111.23	0.301	0.254	0.094	-0.111	-0.415	-0.179	0.451	0.0106	0.0106	unchanged
P13667	K	245	PDIA4	PDIA4_HUMAN Protein disulfide-isomerase A4	15577.41	0.153	0.048	0.077	0.114	-0.049	-0.4	0.204	0.226	0.226	unchanged
P13667	K	437	PDIA4	PDIA4_HUMAN Protein disulfide-isomerase A4	57463.55	-0.34	0.251	0.322	-0.06	-0.209	-0.02	0.174	0.403	0.403	unchanged
P13667	K	528	PDIA4	PDIA4_HUMAN Protein disulfide-isomerase A4	42568.63	0.18	-0.002	-0.075	0.143	-0.092	-0.211	0.088	0.544	0.544	unchanged
P13667	K	543	PDIA4	PDIA4_HUMAN Protein disulfide-isomerase A4	13924.13	-0.013	0.791	0.218	-0.741	0.014	-0.326	0.683	0.0423	0.0423	up-regulated
P13667	K	544	PDIA4	PDIA4_HUMAN Protein disulfide-isomerase A4	13924.13	-0.013	0.791	0.218	-0.741	0.014	-0.326	0.683	0.0423	0.0423	up-regulated
P13667	K	576	PDIA4	PDIA4_HUMAN Protein disulfide-isomerase A4	55281.55	0.433	0.334	0.193	-0.443	-0.238	-0.336	0.659	0.00103	0.00103	up-regulated
P13693	K	112	TPT1	TCTP_HUMAN Translationally-controlled tumor protein	72049.9	0.074	0.038	0.07	0.146	-0.162	-0.222	0.14	0.316	0.316	unchanged
O14979	K	306	HNRNPDL	HNRDL_HUMAN Heterogeneous nuclear ribonucleoprotein D-like	7470.46	-0.79	0.745	0.588		-0.556	0.205	0.357	0.524	0.524	unchanged
P13861	K	318	PRKAR2A	KAP2_HUMAN cAMP-dependent protein kinase type II-alpha regulatory subunit	84067.6	0.153	0.26	0.16	-0.31	-0.103	-0.218	0.401	0.00826	0.00826	unchanged
P13984	K	25	GTF2F2	T2FB_HUMAN General transcription factor IIF subunit 2	19395.78	-0.364	-0.229	0.427	0.281	0.123	-0.295	-0.092	0.728	0.728	unchanged
P13984	K	33	GTF2F2	T2FB_HUMAN General transcription factor IIF subunit 2	8558.507	0.375	-0.293	0.04	-0.513	0.168	0.165	0.101	0.702	0.702	unchanged
P13984	K	137	GTF2F2	T2FB_HUMAN General transcription factor IIF subunit 2	39914.98	0.131	0.185	-0.128	-0.049	-0.139	-0.058	0.145	0.276	0.276	unchanged
P13984	K	154	GTF2F2	T2FB_HUMAN General transcription factor IIF subunit 2	31564.87	0.668	0.155	0.256	-0.306	-0.292	-0.538	0.738	0.00364	0.00364	up-regulated
P13987	K	90	CD59	CD59_HUMAN CD59 glycoprotein	23024.61	0.214	0.332	0.392	-0.26	-0.315	-0.42	0.644	0.000731	0.000731	up-regulated
P13987	K	91	CD59	CD59_HUMAN CD59 glycoprotein	23024.61	0.214	0.332	0.392	-0.26	-0.315	-0.42	0.644	0.000731	0.000731	up-regulated
P13994	K	38	YJU2B	YJU2B_HUMAN Probable splicing factor YJU2B	37978.24	0.67		-0.524	-0.234	0.088	0.242	0.041	0.916	0.916	unchanged
P13995	K	329	MTHFD2	MTDC_HUMAN Bifunctional methylenetetrahydrofolate dehydrogenase/cyclohydrolase, mitochondrial	20319.42	-0.057	-0.184	0.679	-0.074	-0.217	-0.203	0.311	0.228	0.228	unchanged
P14314	K	158	PRKCSH	GLU2B_HUMAN Glucosidase 2 subunit beta	59998.46	0.103	0.208	0.462	-0.51	-0.134	-0.186	0.534	0.0122	0.0122	unchanged
O14979	K	311	HNRNPDL	HNRDL_HUMAN Heterogeneous nuclear ribonucleoprotein D-like	205390.9	0.106	-0.002	0.067	-0.201	0.099	-0.124	0.132	0.305	0.305	unchanged
P14314	K	166	PRKCSH	GLU2B_HUMAN Glucosidase 2 subunit beta	47463.13	0.238	0.167	0.055	-0.222	-0.115	-0.179	0.325	0.0185	0.0185	unchanged
P14314	K	376	PRKCSH	GLU2B_HUMAN Glucosidase 2 subunit beta	63391.6	0.249	0.509	0.178	-0.451	-0.251	-0.291	0.643	0.00214	0.00214	up-regulated
P14324	K	123	FDPS	FPPS_HUMAN Farnesyl pyrophosphate synthase	22311.67	-0.126	0.105	-0.043	0.063	0.08	-0.135	-0.024	0.847	0.847	unchanged
P14618	K	66	PKM	KPYM_HUMAN Pyruvate kinase PKM	44408.83	-0.214	0.142	-0.01	-0.239	0.145	0.118	-0.035	0.828	0.828	unchanged
P14618	K	89	PKM	KPYM_HUMAN Pyruvate kinase PKM	33306.33	0.083	0.478	0.286	-0.293	-0.48	-0.131	0.584	0.00719	0.00719	unchanged
P14618	K	115	PKM	KPYM_HUMAN Pyruvate kinase PKM	50164.92	-0.14	0.298	-0.049	-0.088	0.087	-0.166	0.092	0.564	0.564	unchanged
P14618	K	135	PKM	KPYM_HUMAN Pyruvate kinase PKM	249023.6	0.133	0.12	0.398	-0.156	-0.434	-0.119	0.453	0.0161	0.0161	unchanged
P14618	K	136	PKM	KPYM_HUMAN Pyruvate kinase PKM	249023.6	0.133	0.12	0.398	-0.156	-0.434	-0.119	0.453	0.0161	0.0161	unchanged
P14618	K	166	PKM	KPYM_HUMAN Pyruvate kinase PKM	180227.3	0.288		0.237	-0.25	-0.447	-0.06	0.515	0.0185	0.0185	unchanged
P14618	K	207	PKM	KPYM_HUMAN Pyruvate kinase PKM	65625.32	1.035	0.342	0.706	-0.884	-0.732	-0.526	1.408	0.00029	0.00029	up-regulated
O14980	K	122	XPO1	XPO1_HUMAN Exportin-1	16561.78	0.605	0.464	0.392	-0.109	-1.307	-0.102	0.993	0.0221	0.0221	up-regulated
P14618	K	247	PKM	KPYM_HUMAN Pyruvate kinase PKM	43725.22	0.587	0.198	-0.089	-0.202	-0.291	-0.262	0.484	0.0341	0.0341	unchanged
P14618	K	266	PKM	KPYM_HUMAN Pyruvate kinase PKM	339322.6	0.133	0.174	0.142	-0.299	-0.134	-0.075	0.319	0.0221	0.0221	unchanged
P14618	K	270	PKM	KPYM_HUMAN Pyruvate kinase PKM	61798.22	0.309	0.148	0.256	-0.021	-0.443	-0.307	0.495	0.0107	0.0107	unchanged
P14618	K	498	PKM	KPYM_HUMAN Pyruvate kinase PKM	83428.5	0.049	0.111	0.196	-0.243	-0.021	-0.151	0.257	0.0556	0.0556	unchanged
P14625	K	95	HSP90B1	ENPL_HUMAN Endoplasmin	78896.1	-0.037	0.156	0.353	-0.234	-0.383	0.089	0.333	0.0914	0.0914	unchanged
P14625	K	97	HSP90B1	ENPL_HUMAN Endoplasmin	256145.2	0.173	0.088	0.3	-0.27	-0.23	-0.117	0.393	0.0104	0.0104	unchanged
P14625	K	161	HSP90B1	ENPL_HUMAN Endoplasmin	36192.05	0.116	0.241	0.064	-0.362	-0.146	0.03	0.3	0.0645	0.0645	unchanged
P14625	K	404	HSP90B1	ENPL_HUMAN Endoplasmin	24939.01	0.563	0.329	0.213	-0.706	-0.021	-0.434	0.755	0.0078	0.0078	up-regulated
P14625	K	405	HSP90B1	ENPL_HUMAN Endoplasmin	24939.01	0.563	0.329	0.213	-0.706	-0.021	-0.434	0.755	0.0078	0.0078	up-regulated
P14625	K	479	HSP90B1	ENPL_HUMAN Endoplasmin	35760.46	0.435	0.144	0.341	-0.53	-0.49	0.043	0.632	0.0125	0.0125	up-regulated
O14980	K	124	XPO1	XPO1_HUMAN Exportin-1	24737.76	0.104	0.373	0.489	-0.33	-0.031	-0.664	0.664	0.0122	0.0122	up-regulated
P14625	K	547	HSP90B1	ENPL_HUMAN Endoplasmin	45085.25	0.16	0.19	0.299	-0.031	-0.164	-0.51	0.451	0.021	0.021	unchanged
P14625	K	633	HSP90B1	ENPL_HUMAN Endoplasmin	102344.5	0.055	0.325	0.125	-0.241	-0.071	-0.249	0.355	0.0238	0.0238	unchanged
P14625	K	663	HSP90B1	ENPL_HUMAN Endoplasmin	14196.49	0.475	-0.125	-0.513	-0.188	0.203	0.091	-0.09	0.742	0.742	unchanged
P14625	K	682	HSP90B1	ENPL_HUMAN Endoplasmin	37559.61	0.221	0.083	0.296	-0.181	-0.179	-0.298	0.419	0.0073	0.0073	unchanged
P14625	K	683	HSP90B1	ENPL_HUMAN Endoplasmin	57011.63	0.376	0.188	-0.012	-0.036	-0.591	0.019	0.387	0.0969	0.0969	unchanged
P14854	K	13	COX6B1	CX6B1_HUMAN Cytochrome c oxidase subunit 6B1	20424.6	0.408	-0.145	0.414	0.199	-0.445	-0.489	0.471	0.1	0.1	unchanged
P14866	K	34	HNRNPL	HNRPL_HUMAN Heterogeneous nuclear ribonucleoprotein L	9255.969	-1.252	-0.461	0.014	0.407	0.512	0.722	-1.113	0.0106	0.0106	down-regulated
P14866	K	538	HNRNPL	HNRPL_HUMAN Heterogeneous nuclear ribonucleoprotein L	523053.5	0.187	0.009	-0.142	-0.01	-0.075	-0.026	0.055	0.661	0.661	unchanged
P14868	K	453	DARS1	SYDC_HUMAN Aspartate--tRNA ligase, cytoplasmic	22292.88	0.216	0.363	0.355	-0.087	-0.606	-0.297	0.641	0.00513	0.00513	up-regulated
P15121	K	86	AKR1B1	ALDR_HUMAN Aldo-keto reductase family 1 member B1	20248.45	0.642	0.367	-0.245	-0.23	-0.84	0.25	0.528	0.163	0.163	unchanged
O14980	K	680	XPO1	XPO1_HUMAN Exportin-1	15488.17	0.361	0.107	0.241	-0.27	-0.414	-0.083	0.492	0.00859	0.00859	unchanged
P15121	K	90	AKR1B1	ALDR_HUMAN Aldo-keto reductase family 1 member B1	73430.6	-0.119	-0.039	0.326	-0.141	0.029	-0.113	0.131	0.407	0.407	unchanged
P15121	K	95	AKR1B1	ALDR_HUMAN Aldo-keto reductase family 1 member B1	63695.64	0.098	0.107	0.299	-0.164	-0.115	-0.283	0.355	0.0178	0.0178	unchanged
P15121	K	243	AKR1B1	ALDR_HUMAN Aldo-keto reductase family 1 member B1	10570.83	0.342	-0.424	0.12	0.436	-0.137	-0.394	0.044	0.878	0.878	unchanged
P15121	K	263	AKR1B1	ALDR_HUMAN Aldo-keto reductase family 1 member B1	32595.1	0.028	0.176	-0.017	-0.114	-0.338	0.208	0.144	0.406	0.406	unchanged
P15170	K	71	GSPT1	ERF3A_HUMAN Eukaryotic peptide chain release factor GTP-binding subunit ERF3A	24648.69	0.098	-0.028	0.524	-0.04	-0.49	-0.121	0.415	0.0728	0.0728	unchanged
P15170	K	72	GSPT1	ERF3A_HUMAN Eukaryotic peptide chain release factor GTP-binding subunit ERF3A	24648.69	0.098	-0.028	0.524	-0.04	-0.49	-0.121	0.415	0.0728	0.0728	unchanged
P15170	K	151	GSPT1	ERF3A_HUMAN Eukaryotic peptide chain release factor GTP-binding subunit ERF3A	31040.57	0.465	0.268	-0.015	-0.169	-0.433	-0.174	0.498	0.0182	0.0182	unchanged
P15170	K	253	GSPT1	ERF3A_HUMAN Eukaryotic peptide chain release factor GTP-binding subunit ERF3A	22124.87	0.256	0.022	0.464	-0.188	-0.417	-0.195	0.514	0.0119	0.0119	unchanged
P15170	K	490	GSPT1	ERF3A_HUMAN Eukaryotic peptide chain release factor GTP-binding subunit ERF3A	154443.9	-0.017	0.04	0.096	0.006	-0.23	0.046	0.099	0.428	0.428	unchanged
O14980	K	693	XPO1	XPO1_HUMAN Exportin-1	32583.75	0.089	0.007	-0.036	-0.327	0.243	-0.034	0.059	0.725	0.725	unchanged
P15311	K	72	EZR	EZRI_HUMAN Ezrin	64961.76	0.438	0.264	0.293	-0.437	-0.214	-0.401	0.682	0.000778	0.000778	up-regulated
P15311	K	79	EZR	EZRI_HUMAN Ezrin	51594.86	0.306	-0.109	-0.092	0.018	0.086	-0.265	0.089	0.607	0.607	unchanged
P15311	K	143	EZR	EZRI_HUMAN Ezrin	14205.68	0.028	0.117	-0.128	0.106	0.111		-0.103	0.466	0.466	unchanged
P15311	K	450	EZR	EZRI_HUMAN Ezrin	68314.08	0.2	0.016	0.223	-0.17	-0.001	-0.325	0.312	0.0487	0.0487	unchanged
P15559	K	31	NQO1	NQO1_HUMAN NAD(P)H dehydrogenase [quinone] 1	69415.44	0.104	0.307	0.254	-0.002	-0.259	-0.461	0.462	0.0182	0.0182	unchanged
P15559	K	32	NQO1	NQO1_HUMAN NAD(P)H dehydrogenase [quinone] 1	69415.44	0.104	0.307	0.254	-0.002	-0.259	-0.461	0.462	0.0182	0.0182	unchanged
P15559	K	209	NQO1	NQO1_HUMAN NAD(P)H dehydrogenase [quinone] 1	27121.34	0.126	0.069	0.076	0.043	0.094	-0.466	0.2	0.277	0.277	unchanged
P15559	K	251	NQO1	NQO1_HUMAN NAD(P)H dehydrogenase [quinone] 1	40250.28	0.36	0.423	-0.247	-0.219	-0.332	-0.041	0.376	0.11	0.11	unchanged
P15559	K	271	NQO1	NQO1_HUMAN NAD(P)H dehydrogenase [quinone] 1	104722.5	-0.007	0.448	-0.001	-0.134	-0.283	-0.081	0.313	0.0907	0.0907	unchanged
O14981	K	217	BTAF1	BTAF1_HUMAN TATA-binding protein-associated factor 172	26699.24	-0.382	-0.419	-0.158	0.331	0.479	0.091	-0.62	0.00413	0.00413	down-regulated
P15880	K	108	RPS2	RS2_HUMAN Small ribosomal subunit protein uS5	23022.69	-0.219	-0.197	0.323	-0.133	-0.153	0.322	-0.043	0.842	0.842	unchanged
P15880	K	114	RPS2	RS2_HUMAN Small ribosomal subunit protein uS5	161087.8	-0.137	-0.083	0.363	0.113	-0.002	-0.312	0.115	0.555	0.555	unchanged
P15923	K	171	TCF3	TFE2_HUMAN Transcription factor E2-alpha	80328.94	-0.82	-0.856	-0.907	0.7	1.023	0.802	-1.703	4.17E-06	4.17E-06	down-regulated
P15923	K	172	TCF3	TFE2_HUMAN Transcription factor E2-alpha	80328.94	-0.82	-0.856	-0.907	0.7	1.023	0.802	-1.703	4.17E-06	4.17E-06	down-regulated
P16070	K	158	CD44	CD44_HUMAN CD44 antigen	194986.6	0.395	0.353	0.086	-0.189	-0.324	-0.377	0.575	0.00335	0.00335	unchanged
P16070	K	681	CD44	CD44_HUMAN CD44 antigen	12968.32	-0.187	-0.068	0.821	-0.212	-1.016	0.607	0.396	0.415	0.415	unchanged
P16104	K	128	H2AX	H2AX_HUMAN Histone H2AX	188265.2	-0.086	-0.028	-0.223	-0.046	0.075	0.248	-0.205	0.143	0.143	unchanged
P16104	K	135	H2AX	H2AX_HUMAN Histone H2AX	100902.05	0.185	-0.412	-0.126	0.107	-0.064	0.252	-0.216	0.27	0.27	unchanged
P16152	K	148	CBR1	CBR1_HUMAN Carbonyl reductase [NADPH] 1	5042.19	0.318	-0.29	-0.048	0.181	0.032	-0.25	0.006	0.978	0.978	unchanged
P16220	K	122	CREB1	CREB1_HUMAN Cyclic AMP-responsive element-binding protein 1	108465	-0.263	-0.477	0.015	-0.031	0.776	-0.078	-0.464	0.123	0.123	unchanged
O14981	K	248	BTAF1	BTAF1_HUMAN TATA-binding protein-associated factor 172	29898.76	-0.331	-0.153	0.01	0.07	0.124	0.222	-0.297	0.0527	0.0527	unchanged
P16401	K	37	H1-5	H15_HUMAN Histone H1.5	448281	-0.135	-0.114	-0.092	-0.121	0.191	0.213	-0.208	0.145	0.145	unchanged
P16401	K	49	H1-5	H15_HUMAN Histone H1.5	19058.731	1.121	1.034	1.372		-0.537	-2.761	2.825	0.00528	0.00528	up-regulated
P16401	K	67	H1-5	H15_HUMAN Histone H1.5	260747.03	0.548	0.584	-2.435	0.368	0.317	0.561	-0.85	0.323	0.323	unchanged
P16949	K	29	STMN1	STMN1_HUMAN Stathmin	168631.1	0.011	-0.051	-0.324	-0.024	0.008	0.322	-0.223	0.184	0.184	unchanged
P16949	K	41	STMN1	STMN1_HUMAN Stathmin	200201	0.031	0.082	0.271		0.13		-0.002	0.992	0.992	unchanged
P16949	K	43	STMN1	STMN1_HUMAN Stathmin	94807	-0.176	-0.163	-0.043	0.134	0.128	0.064	-0.236	0.0524	0.0524	unchanged
P16949	K	52	STMN1	STMN1_HUMAN Stathmin	68265.86	0.182	0.004	0.035	-0.017	0.035	-0.295	0.166	0.245	0.245	unchanged
P16949	K	53	STMN1	STMN1_HUMAN Stathmin	153947.4	0.169	0.043	0.047	-0.296	-0.009	-0.011	0.192	0.167	0.167	unchanged
P16949	K	70	STMN1	STMN1_HUMAN Stathmin	11597.73	-0.139	0.095	-0.006	-0.187	0.133	0.047	-0.014	0.916	0.916	unchanged
O15014	K	586	ZNF609	ZN609_HUMAN Zinc finger protein 609	54810.36	-0.372	-0.139	0.303	-0.168	-0.037	0.357	-0.12	0.603	0.603	unchanged
P16949	K	80	STMN1	STMN1_HUMAN Stathmin	5794.988	0.317	-0.005	0.183	0.098	-0.329		0.28	0.186	0.186	unchanged
P16949	K	119	STMN1	STMN1_HUMAN Stathmin	284156.5	-0.082	-0.29	-0.136	0.147	0.201	0.103	-0.32	0.022	0.022	unchanged
P16949	K	128	STMN1	STMN1_HUMAN Stathmin	31872.93	0.212	0.408	-0.033	-0.319	0.359	-0.684	0.41	0.184	0.184	unchanged
P16989	K	90	YBX3	YBOX3_HUMAN Y-box-binding protein 3	225267.5	0.068	0.028	0.132	-0.126	-0.096	-0.063	0.171	0.122	0.122	unchanged
P17028	K	236	ZNF24	ZNF24_HUMAN Zinc finger protein 24	18021.005	-0.566	-0.405	-1.353	1.172	1.151	-0.057	-1.53	0.00794	0.00794	down-regulated
P17096	K	15	HMGA1	HMGA1_HUMAN High mobility group protein HMG-I/HMG-Y	3029845	0.063	0.071	0.06	-0.037	-0.189	-0.025	0.148	0.189	0.189	unchanged
P17096	K	31	HMGA1	HMGA1_HUMAN High mobility group protein HMG-I/HMG-Y	15571730	-0.164	-0.008	-0.05	-0.077	0.109	0.132	-0.129	0.291	0.291	unchanged
P17096	K	55	HMGA1	HMGA1_HUMAN High mobility group protein HMG-I/HMG-Y	287624.3	-0.13	0.001	-0.064	-0.127	0.17	0.091	-0.109	0.394	0.394	unchanged
P17301	K	261	ITGA2	ITA2_HUMAN Integrin alpha-2	5427.586	0.589	-0.484	0.915	-0.781		-0.075	0.768	0.153	0.153	unchanged
O15014	K	749	ZNF609	ZN609_HUMAN Zinc finger protein 609	7287.17	-0.376		-0.222	0.125	0.177	0.006	-0.402	0.0236	0.0236	unchanged
P17480	K	284	UBTF	UBF1_HUMAN Nucleolar transcription factor 1	99892	-0.084	-0.079	-0.034	0.289	-0.053	-0.097	-0.112	0.432	0.432	unchanged
P17480	K	464	UBTF	UBF1_HUMAN Nucleolar transcription factor 1	22104.9	0.48	0.496	-0.098	0.034	-0.632	-0.337	0.604	0.0393	0.0393	up-regulated
P17544	K	354	ATF7	ATF7_HUMAN Cyclic AMP-dependent transcription factor ATF-7	17434.32			-1.382	0.477	-0.363	0.488	-1.583	0.0145	0.0145	down-regulated
P17544	K	406	ATF7	ATF7_HUMAN Cyclic AMP-dependent transcription factor ATF-7	8709.376	-0.086	-0.574		0.279	-0.181	0.216	-0.435	0.104	0.104	unchanged
P17676	K	260	CEBPB	CEBPB_HUMAN CCAAT/enhancer-binding protein beta	18555.825	-0.771	-1.244	-1.499	0.999	1.768	0.688	-2.323	0.000231	0.000231	down-regulated
P17676	K	262	CEBPB	CEBPB_HUMAN CCAAT/enhancer-binding protein beta	18555.825	-0.771	-1.244	-1.499	0.999	1.768	0.688	-2.323	0.000231	0.000231	down-regulated
P17706	K	364	PTPN2	PTN2_HUMAN Tyrosine-protein phosphatase non-receptor type 2	20051.31	-0.425	-0.747	-0.038	0.312	0.615	0.225	-0.787	0.00785	0.00785	down-regulated
P17812	K	84	CTPS1	PYRG1_HUMAN CTP synthase 1	18458.99	0.79	-0.087	0.021	-0.687	0.15	-0.245	0.502	0.145	0.145	unchanged
O15027	K	2118	SEC16A	SC16A_HUMAN Protein transport protein Sec16A	27931.29	-0.357	0.235	-0.216	-0.115	0.347	0.05	-0.207	0.336	0.336	unchanged
P17812	K	100	CTPS1	PYRG1_HUMAN CTP synthase 1	30202.77	0.326	0.105	0.329	0.079	-0.191	-0.707	0.526	0.0444	0.0444	unchanged
P17812	K	309	CTPS1	PYRG1_HUMAN CTP synthase 1	26644.34	0.337	0.298	-0.175	-0.447	-0.072	0.001	0.326	0.138	0.138	unchanged
P17812	K	466	CTPS1	PYRG1_HUMAN CTP synthase 1	42842.28	0.48	0.205	0.046	-0.281	-0.416	-0.092	0.507	0.0151	0.0151	unchanged
P17812	K	489	CTPS1	PYRG1_HUMAN CTP synthase 1	8263.84	-0.187		0.166	0.288	-0.361	-0.17	0.071	0.777	0.777	unchanged
P17812	K	490	CTPS1	PYRG1_HUMAN CTP synthase 1	8263.84	-0.187		0.166	0.288	-0.361	-0.17	0.071	0.777	0.777	unchanged
P17812	K	557	CTPS1	PYRG1_HUMAN CTP synthase 1	19387.91	0.349	-0.068	0.186	0.074	0.249	-0.848	0.331	0.308	0.308	unchanged
P17844	K	32	DDX5	DDX5_HUMAN Probable ATP-dependent RNA helicase DDX5	356805.8	0.058		0.132	-0.179	-0.06	-0.265	0.263	0.0888	0.0888	unchanged
P17844	K	33	DDX5	DDX5_HUMAN Probable ATP-dependent RNA helicase DDX5	995604	-0.07	0.019	-0.009	-0.019	0.095	-0.074	-0.021	0.846	0.846	unchanged
P17844	K	40	DDX5	DDX5_HUMAN Probable ATP-dependent RNA helicase DDX5	93891.5			-0.488	-0.087	0.013	-0.016	-0.458	0.0416	0.0416	unchanged
O15042	K	80	U2SURP	SR140_HUMAN U2 snRNP-associated SURP motif-containing protein	1139547	-0.164	-0.253	-0.13	0.22	0.101	0.168	-0.345	0.0122	0.0122	unchanged
P17844	K	45	DDX5	DDX5_HUMAN Probable ATP-dependent RNA helicase DDX5	273527.8	-0.193	-0.155	-0.157	0.233	0.277	-0.062	-0.318	0.041	0.041	unchanged
P17844	K	197	DDX5	DDX5_HUMAN Probable ATP-dependent RNA helicase DDX5	48962.56	0.399	0.04	-0.092	-0.146	0.004	-0.262	0.25	0.164	0.164	unchanged
P17844	K	340	DDX5	DDX5_HUMAN Probable ATP-dependent RNA helicase DDX5	7422.525	0.31	0.461	0.236	-0.206	0.064	-0.921	0.69	0.0323	0.0323	up-regulated
P17844	K	351	DDX5	DDX5_HUMAN Probable ATP-dependent RNA helicase DDX5	45562.18	0.268	0.259	0.123	-0.312	-0.245	-0.149	0.452	0.00446	0.00446	unchanged
P17844	K	523	DDX5	DDX5_HUMAN Probable ATP-dependent RNA helicase DDX5	403545.9	-0.654	-0.621	-0.487	0.565	0.605	0.534	-1.155	1.65E-05	1.65E-05	down-regulated
P17858	K	392	PFKL	PFKAL_HUMAN ATP-dependent 6-phosphofructokinase, liver type	15580.68	-0.776	0.276	0.53	-0.44	0.171	0.183	0.039	0.919	0.919	unchanged
P17858	K	677	PFKL	PFKAL_HUMAN ATP-dependent 6-phosphofructokinase, liver type	1740717	0.137	0	0.043	-0.136	-0.035	-0.067	0.139	0.211	0.211	unchanged
P17980	K	245	PSMC3	PRS6A_HUMAN 26S proteasome regulatory subunit 6A	26155.95	0.121	0.52	0.171	-0.347	-0.504	-0.02	0.561	0.0168	0.0168	unchanged
O15042	K	82	U2SURP	SR140_HUMAN U2 snRNP-associated SURP motif-containing protein	60448.23	-0.927	-0.612	-0.921	0.632	0.948	0.822	-1.621	1.65E-05	1.65E-05	down-regulated
P17987	K	111	TCP1	TCPA_HUMAN T-complex protein 1 subunit alpha	36320.76	-0.084	0.485	0.223	-0.061	-0.242	-0.38	0.436	0.044	0.044	unchanged
P17987	K	126	TCP1	TCPA_HUMAN T-complex protein 1 subunit alpha	69573.64	0.287	0.29	0.145	-0.178	-0.502	-0.101	0.501	0.00984	0.00984	unchanged
P17987	K	400	TCP1	TCPA_HUMAN T-complex protein 1 subunit alpha	55744.48	0.431	0.338	0.035	-0.206	-0.596	-0.062	0.556	0.0203	0.0203	unchanged
P17987	K	532	TCP1	TCPA_HUMAN T-complex protein 1 subunit alpha	9868.9	0.017	0.121	0.185	-0.326	0.254	-0.309	0.235	0.237	0.237	unchanged
P18077	K	45	RPL35A	RL35A_HUMAN Large ribosomal subunit protein eL33	17907.55	0.329	0.64	-0.157	0.136	-0.846	-0.159	0.56	0.114	0.114	unchanged
P18077	K	63	RPL35A	RL35A_HUMAN Large ribosomal subunit protein eL33	16462.57	0.097	0.142	-0.043	-0.374	-0.01	0.13	0.15	0.371	0.371	unchanged
P18124	K	9	RPL7	RL7_HUMAN Large ribosomal subunit protein uL30	98044.5	-0.121	-0.169	-0.069	-0.065	0.033	0.334	-0.22	0.147	0.147	unchanged
P18124	K	53	RPL7	RL7_HUMAN Large ribosomal subunit protein uL30	48760.91	0.017	0.161	0.226	-0.169	-0.337	0.045	0.288	0.0743	0.0743	unchanged
P18124	K	77	RPL7	RL7_HUMAN Large ribosomal subunit protein uL30	102148.1	-0.164	0.069	-0.187	0.094	-0.005	0.137	-0.169	0.195	0.195	unchanged
P18124	K	107	RPL7	RL7_HUMAN Large ribosomal subunit protein uL30	43689.97	-0.25	0.093	0.157	-0.299	-0.047	0.289	0.019	0.924	0.924	unchanged
O15042	K	88	U2SURP	SR140_HUMAN U2 snRNP-associated SURP motif-containing protein	171820.44	-0.953	-0.942	-0.852	1.005	1.027	0.657	-1.812	5.56E-06	5.56E-06	down-regulated
P18124	K	156	RPL7	RL7_HUMAN Large ribosomal subunit protein uL30	17586.19	0.339	0.186	0.643	-0.578	-0.223	-0.424	0.798	0.00212	0.00212	up-regulated
P18124	K	223	RPL7	RL7_HUMAN Large ribosomal subunit protein uL30	14382.49	-0.25	0.364	-0.133	0.265	0.008	-0.312	0.007	0.977	0.977	unchanged
P18206	K	219	VCL	VINC_HUMAN Vinculin	250656	0.036	0.17	0.241	-0.204	-0.3	-0.001	0.317	0.0409	0.0409	unchanged
P18206	K	276	VCL	VINC_HUMAN Vinculin	21309.73	-0.621	0.194	0.381	-0.026	0.165	-0.152	-0.011	0.969	0.969	unchanged
P18206	K	281	VCL	VINC_HUMAN Vinculin	14604.05	0.295	0.611	0.441	-0.111	-0.851	-0.444	0.918	0.00348	0.00348	up-regulated
P18206	K	316	VCL	VINC_HUMAN Vinculin	24355.06	0.622	0.238	0.284	-0.219	-0.651	-0.333	0.782	0.00277	0.00277	up-regulated
P18206	K	417	VCL	VINC_HUMAN Vinculin	7944.01	0.255	0.551	0.457			-0.859	1.28	0.00189	0.00189	up-regulated
P18206	K	646	VCL	VINC_HUMAN Vinculin	13922.57	-0.334	0.564	0.47	0.108	-0.686	-0.181	0.486	0.156	0.156	unchanged
P18206	K	666	VCL	VINC_HUMAN Vinculin	21103.97	0.2	1.093	0.352	-0.829	-0.622	-0.251	1.116	0.00526	0.00526	up-regulated
P18206	K	731	VCL	VINC_HUMAN Vinculin	26543.81	0.279	0.19	0.289	-0.455	-0.165	-0.197	0.525	0.00386	0.00386	unchanged
A8MW92	K	280	PHF20L1	P20L1_HUMAN PHD finger protein 20-like protein 1	99483.19	-0.38	-0.487	-0.226	0.27	-0.085	0.849	-0.709	0.0235	0.0235	down-regulated
O15042	K	201	U2SURP	SR140_HUMAN U2 snRNP-associated SURP motif-containing protein	62090.95	-0.353	-0.383	-0.745	0.446	0.464	0.512	-0.968	0.000277	0.000277	down-regulated
P18206	K	732	VCL	VINC_HUMAN Vinculin	26543.81	0.279	0.19	0.289	-0.455	-0.165	-0.197	0.525	0.00386	0.00386	unchanged
P18206	K	768	VCL	VINC_HUMAN Vinculin	131018.3	0.315	0.124	0.277	-0.303	-0.255	-0.215	0.496	0.00263	0.00263	unchanged
P18206	K	983	VCL	VINC_HUMAN Vinculin	11711.65	0.46	-0.157	-0.162	-0.295	-0.15	0.246	0.113	0.632	0.632	unchanged
P18206	K	992	VCL	VINC_HUMAN Vinculin	101836.2	0.01	0.359	0.271	-0.206	-0.309	-0.183	0.446	0.0113	0.0113	unchanged
P18206	K	1020	VCL	VINC_HUMAN Vinculin	26343.01	0.195	-0.011	0.1	-0.122		0.022	0.145	0.318	0.318	unchanged
P18206	K	1024	VCL	VINC_HUMAN Vinculin	25283.69	0.126	0.269	0.007	-0.21	0.101	-0.351	0.287	0.104	0.104	unchanged
P18583	K	277	SON	SON_HUMAN Protein SON	54090.27	-0.25	0.149	-0.169	0.185	-0.084	0.112	-0.161	0.313	0.313	unchanged
P18583	K	2096	SON	SON_HUMAN Protein SON	14819.32	-0.098		-0.334	0.348		0.091	-0.435	0.0651	0.0651	unchanged
P18615	K	33	NELFE	NELFE_HUMAN Negative elongation factor E	271055.9	-0.232	-0.246	0.018	0.149	0.02	0.233	-0.287	0.0568	0.0568	unchanged
O15042	K	392	U2SURP	SR140_HUMAN U2 snRNP-associated SURP motif-containing protein	33834.64	-1.195	-0.373	0.107	0.281	0.365	0.757	-0.955	0.0264	0.0264	down-regulated
P18615	K	70	NELFE	NELFE_HUMAN Negative elongation factor E	45513.29	-0.584	-1.242	-0.524	0.634	0.839	0.82	-1.548	0.00022	0.00022	down-regulated
P18615	K	130	NELFE	NELFE_HUMAN Negative elongation factor E	12921.158	-0.961	-0.142	-0.716	0.269	1.06	0.432	-1.193	0.00482	0.00482	down-regulated
P18615	K	355	NELFE	NELFE_HUMAN Negative elongation factor E	13620.79	-0.212			0.034	0.453	-0.725	-0.133	0.797	0.797	unchanged
P18669	K	100	PGAM1	PGAM1_HUMAN Phosphoglycerate mutase 1	32814.94	0.448	-0.032	-0.062	-0.182	-0.446	0.216	0.255	0.286	0.286	unchanged
P18669	K	241	PGAM1	PGAM1_HUMAN Phosphoglycerate mutase 1	22592.27	-0.424	-0.008	0.358	-0.305	0.201	0.121	-0.03	0.901	0.901	unchanged
P18669	K	251	PGAM1	PGAM1_HUMAN Phosphoglycerate mutase 1	230726.5	-0.013	-0.016	0.06	0.054	-0.131	-0.011	0.04	0.713	0.713	unchanged
P18669	K	253	PGAM1	PGAM1_HUMAN Phosphoglycerate mutase 1	230726.5	-0.013	-0.016	0.06	0.054	-0.131	-0.011	0.04	0.713	0.713	unchanged
P18754	K	19	RCC1	RCC1_HUMAN Regulator of chromosome condensation	88353	-0.036	-0.2	-0.014	-0.261	0.199	0.256	-0.148	0.401	0.401	unchanged
O15042	K	749	U2SURP	SR140_HUMAN U2 snRNP-associated SURP motif-containing protein	10141.663	-0.203	-0.801	-0.054	0.664		0.555	-0.962	0.00964	0.00964	down-regulated
P18754	K	21	RCC1	RCC1_HUMAN Regulator of chromosome condensation	88353	-0.036	-0.2	-0.014	-0.261	0.199	0.256	-0.148	0.401	0.401	unchanged
P18846	K	69	ATF1	ATF1_HUMAN Cyclic AMP-dependent transcription factor ATF-1	275652.7	-0.465	0.397	-0.586	0.16	0.407	0.031	-0.417	0.175	0.175	unchanged
P18858	K	12	LIG1	DNLI1_HUMAN DNA ligase 1	41853.32	0.015	-0.378	-0.304	0.265	0.195	0.149	-0.425	0.0178	0.0178	unchanged
P18858	K	13	LIG1	DNLI1_HUMAN DNA ligase 1	32775.43	-0.223	-0.712	-0.1	0.071	0.413	0.493	-0.671	0.014	0.014	down-regulated
P18858	K	36	LIG1	DNLI1_HUMAN DNA ligase 1	279349.8	-0.111	-0.199	-0.064	0.048	0.197	0.071	-0.23	0.0654	0.0654	unchanged
P18858	K	226	LIG1	DNLI1_HUMAN DNA ligase 1	26029.13	-0.716	-1.427	-0.506	0.974	0.507	1.11	-1.747	0.000559	0.000559	down-regulated
P18887	K	169	XRCC1	XRCC1_HUMAN DNA repair protein XRCC1	614147.8	-0.167	-0.245	-0.223	0.142	0.216	0.22	-0.404	0.00475	0.00475	unchanged
P18887	K	247	XRCC1	XRCC1_HUMAN DNA repair protein XRCC1	193332.1	-0.073	-0.179	-0.238	0.065	0.191	0.176	-0.307	0.0237	0.0237	unchanged
P18887	K	431	XRCC1	XRCC1_HUMAN DNA repair protein XRCC1	79478.2	-0.076	0.027	-0.011	0	-0.017	0.02	-0.021	0.833	0.833	unchanged
P19174	K	68	PLCG1	PLCG1_HUMAN 1-phosphatidylinositol 4,5-bisphosphate phosphodiesterase gamma-1	140534.3	0.003	0.015	-0.007	-0.107	0.053	-0.014	0.026	0.799	0.799	unchanged
O15042	K	755	U2SURP	SR140_HUMAN U2 snRNP-associated SURP motif-containing protein	174827.5	-0.06	-0.013	-0.154	0.05	0.016	0.103	-0.132	0.231	0.231	unchanged
P19338	K	16	NCL	NUCL_HUMAN Nucleolin	731730	-0.212	0.013	-0.22	0.087	-0.002	0.276	-0.26	0.084	0.084	unchanged
P19338	K	63	NCL	NUCL_HUMAN Nucleolin	1884561	0.074	0.139	0.062	-0.135	-0.118	-0.078	0.202	0.0742	0.0742	unchanged
P19338	K	70	NCL	NUCL_HUMAN Nucleolin	2415401	-0.051	0.062	0.013	-0.03	-0.052	0.001	0.035	0.728	0.728	unchanged
P19338	K	71	NCL	NUCL_HUMAN Nucleolin	4884535	-0.023	-0.026	0.002	-0.016	-0.017	0.023	-0.012	0.899	0.899	unchanged
P19338	K	79	NCL	NUCL_HUMAN Nucleolin	8833670	0.025	-0.01	0.038	-0.068	-0.101	0.06	0.054	0.609	0.609	unchanged
P19338	K	80	NCL	NUCL_HUMAN Nucleolin	8833670	0.025	-0.01	0.038	-0.068	-0.101	0.06	0.054	0.609	0.609	unchanged
P19338	K	87	NCL	NUCL_HUMAN Nucleolin	64502.58	1.148	-0.195	0.224		-0.993	0.015	0.881	0.123	0.123	unchanged
P19338	K	102	NCL	NUCL_HUMAN Nucleolin	15525070	-0.087	-0.013	0.055	-0.072	-0.041	0.101	-0.011	0.921	0.921	unchanged
P19338	K	110	NCL	NUCL_HUMAN Nucleolin	117581.8		-0.137	0.183	-0.05	-0.053		0.074	0.686	0.686	unchanged
O15056	K	1154	SYNJ2	SYNJ2_HUMAN Synaptojanin-2	44485.05	0.14	0.167	-0.411	-0.012	0.297	-0.238	-0.05	0.82	0.82	unchanged
P19338	K	116	NCL	NUCL_HUMAN Nucleolin	10668890	0.049	-0.017	-0.027	-0.092	-0.099	0.13	0.022	0.849	0.849	unchanged
P19338	K	124	NCL	NUCL_HUMAN Nucleolin	7821540	-0.043	-0.05	0.055	-0.08	-0.026	0.087	-0.006	0.953	0.953	unchanged
P19338	K	125	NCL	NUCL_HUMAN Nucleolin	7821540	-0.043	-0.05	0.055	-0.08	-0.026	0.087	-0.006	0.953	0.953	unchanged
P19338	K	132	NCL	NUCL_HUMAN Nucleolin	10607770	-0.023	-0.03	0.023	-0.016	-0.011	0	-0.001	0.992	0.992	unchanged
P19338	K	223	NCL	NUCL_HUMAN Nucleolin	319952.3	0.086	0.096	0.018	-0.292	0.022	0.013	0.152	0.263	0.263	unchanged
P19338	K	228	NCL	NUCL_HUMAN Nucleolin	403943.5	0.177	-0.112	0.047	-0.096	-0.047	-0.026	0.094	0.442	0.442	unchanged
P19338	K	324	NCL	NUCL_HUMAN Nucleolin	71099.88	0.449	0.643	0.4	-1.072	-0.175	-0.301	1.013	0.00528	0.00528	up-regulated
P19338	K	398	NCL	NUCL_HUMAN Nucleolin	487781.8	-0.077	-0.103	0.114	0.02	-0.03	0.019	-0.025	0.823	0.823	unchanged
P19338	K	429	NCL	NUCL_HUMAN Nucleolin	349589	-0.049	0.02	-0.074	0.009	-0.032	0.07	-0.05	0.625	0.625	unchanged
P19338	K	444	NCL	NUCL_HUMAN Nucleolin	12286.29	0.055	-0.18	0.428	-0.46	0.091	0.01	0.221	0.341	0.341	unchanged
O15143	K	82	ARPC1B	ARC1B_HUMAN Actin-related protein 2/3 complex subunit 1B	23677.27	-0.34	0.655	0.119	0.077	-0.32	-0.247	0.308	0.282	0.282	unchanged
P19338	K	449	NCL	NUCL_HUMAN Nucleolin	31656.94	0.484	0.491	0.049	-0.354	-0.111	-0.615	0.701	0.00817	0.00817	up-regulated
P19338	K	477	NCL	NUCL_HUMAN Nucleolin	299905.8	0.047	0.121	-0.177	0.049	-0.01	-0.088	0.013	0.915	0.915	unchanged
P19338	K	572	NCL	NUCL_HUMAN Nucleolin	2307821	-0.075	-0.063	0.104	-0.128	-0.031	0.137	-0.004	0.974	0.974	unchanged
P19338	K	627	NCL	NUCL_HUMAN Nucleolin	13663.45	-0.044	0.404	0.234	-0.297	-0.318	-0.035	0.415	0.0345	0.0345	unchanged
P19338	K	646	NCL	NUCL_HUMAN Nucleolin	58491.29	-0.189	0.284	-0.039	0.184	-0.024	-0.274	0.057	0.759	0.759	unchanged
P19447	K	222	ERCC3	ERCC3_HUMAN General transcription and DNA repair factor IIH helicase/translocase subunit XPB	23330.67	-0.09	-0.019	0.001	0.247	-0.501	0.306	-0.053	0.82	0.82	unchanged
P19447	K	778	ERCC3	ERCC3_HUMAN General transcription and DNA repair factor IIH helicase/translocase subunit XPB	37837.37	0.027	-0.148	-0.133	0.196	0.267		-0.316	0.0494	0.0494	unchanged
P20042	K	87	EIF2S2	IF2B_HUMAN Eukaryotic translation initiation factor 2 subunit 2	297259.2	0.31	0.161	0.253	-0.33	-0.286	-0.164	0.501	0.0026	0.0026	unchanged
P20042	K	293	EIF2S2	IF2B_HUMAN Eukaryotic translation initiation factor 2 subunit 2	18740.95	0.53	-0.043	0.298	-0.811	-0.008	-0.023	0.542	0.0813	0.0813	unchanged
P20042	K	324	EIF2S2	IF2B_HUMAN Eukaryotic translation initiation factor 2 subunit 2	331446.3	0.097	0.133	-0.014	-0.036	-0.105	-0.132	0.163	0.154	0.154	unchanged
O15143	K	307	ARPC1B	ARC1B_HUMAN Actin-related protein 2/3 complex subunit 1B	143612.9	-0.071		-0.144	-0.133	0.026	-0.043	-0.057	0.656	0.656	unchanged
P20248	K	54	CCNA2	CCNA2_HUMAN Cyclin-A2	330114.9	-0.483	-0.195	-0.697	0.451	0.511	0.355	-0.897	0.000774	0.000774	down-regulated
P20290	K	54	BTF3	BTF3_HUMAN Transcription factor BTF3	30639.32	0.456	-0.252	-0.419	-0.155	-0.051	0.364	-0.124	0.65	0.65	unchanged
P20290	K	57	BTF3	BTF3_HUMAN Transcription factor BTF3	712597.1	-0.05	-0.188	-0.205	-0.017	0.12	0.282	-0.276	0.0593	0.0593	unchanged
P20290	K	87	BTF3	BTF3_HUMAN Transcription factor BTF3	28376.88	-0.025	-0.358	-0.292	0.254	0.178	0.186	-0.431	0.0115	0.0115	unchanged
P20290	K	93	BTF3	BTF3_HUMAN Transcription factor BTF3	94730.1	-0.006	-0.007	-0.056	0.051	0.109	-0.148	-0.027	0.816	0.816	unchanged
P20290	K	171	BTF3	BTF3_HUMAN Transcription factor BTF3	118568.7	0.033	0.088	-0.214	-0.169	0.16	0.044	-0.043	0.77	0.77	unchanged
P20585	K	5	MSH3	MSH3_HUMAN DNA mismatch repair protein Msh3	9738.504	-1.471	-0.262	0.428	0.175	0.452	0.621	-0.851	0.109	0.109	unchanged
P20618	K	204	PSMB1	PSB1_HUMAN Proteasome subunit beta type-1	11157.751	0.613	0.802	0.354	-1.55	-0.027	-0.249	1.198	0.0216	0.0216	up-regulated
P20700	K	49	LMNB1	LMNB1_HUMAN Lamin-B1	83697.9	0.24	0.17	0.302	-0.067	-0.403	-0.298	0.493	0.00636	0.00636	unchanged
P20700	K	156	LMNB1	LMNB1_HUMAN Lamin-B1	102138.7	0.164	0.255	0.375	-0.261	-0.474	-0.116	0.548	0.00511	0.00511	unchanged
O15143	K	308	ARPC1B	ARC1B_HUMAN Actin-related protein 2/3 complex subunit 1B	45552.17	0.087	-0.11	-0.175	-0.001	-0.008	0.149	-0.113	0.374	0.374	unchanged
P20700	K	157	LMNB1	LMNB1_HUMAN Lamin-B1	102138.7	0.164	0.255	0.375	-0.261	-0.474	-0.116	0.548	0.00511	0.00511	unchanged
P20700	K	182	LMNB1	LMNB1_HUMAN Lamin-B1	29291.52	0.201	0.094	0.339	0.065	-0.44	-0.316	0.442	0.031	0.031	unchanged
P20700	K	389	LMNB1	LMNB1_HUMAN Lamin-B1	53312.4	0.4	0.492	0.293	-0.025	-0.753	-0.464	0.809	0.00517	0.00517	up-regulated
P20700	K	532	LMNB1	LMNB1_HUMAN Lamin-B1	10545.33	0.17	0.249	0.069	-0.185	-0.313	-0.046	0.344	0.0243	0.0243	unchanged
P20810	K	43	CAST	ICAL_HUMAN Calpastatin	188806.7	-0.202	-0.237	0.125	0.138	-0.118	0.237	-0.19	0.259	0.259	unchanged
P20810	K	51	CAST	ICAL_HUMAN Calpastatin	20804.24	-0.005	-0.39	0.303	-0.115	0.076	0.075	-0.043	0.829	0.829	unchanged
P20810	K	64	CAST	ICAL_HUMAN Calpastatin	33218.59	0.004	-0.143	0.077	0.42	-0.001	-0.413	-0.023	0.92	0.92	unchanged
P20810	K	204	CAST	ICAL_HUMAN Calpastatin	235157.7	0.278	0.079	0.284	0.324	0.267	-1.289	0.446	0.335	0.335	unchanged
P20810	K	212	CAST	ICAL_HUMAN Calpastatin	22379.71	0.176	0.046	-0.007	-0.255	-0.164	0.147	0.162	0.286	0.286	unchanged
O15143	K	339	ARPC1B	ARC1B_HUMAN Actin-related protein 2/3 complex subunit 1B	17507.42	-0.106	0.947	0.228	-0.951	-0.676	0.5	0.732	0.141	0.141	unchanged
P20962	K	18	PTMS	PTMS_HUMAN Parathymosin	25647.17		-0.598	0.244	0.188	0.056	-0.057	-0.239	0.407	0.407	unchanged
P21291	K	108	CSRP1	CSRP1_HUMAN Cysteine and glycine-rich protein 1	155299.5	-0.092	-0.033	-0.33	0.154	0.188	0.056	-0.284	0.0535	0.0535	unchanged
P21291	K	112	CSRP1	CSRP1_HUMAN Cysteine and glycine-rich protein 1	7273876	-0.083	-0.078	-0.094	0.123	0.059	0.016	-0.151	0.161	0.161	unchanged
P21291	K	173	CSRP1	CSRP1_HUMAN Cysteine and glycine-rich protein 1	106854.3	0.275	0.171	-0.089	-0.162	-0.002	-0.25	0.257	0.108	0.108	unchanged
P21333	K	42	FLNA	FLNA_HUMAN Filamin-A	39085.73	0.086	-0.003	0.167	0.386	-0.534	-0.16	0.186	0.452	0.452	unchanged
P21333	K	43	FLNA	FLNA_HUMAN Filamin-A	39085.73	0.086	-0.003	0.167	0.386	-0.534	-0.16	0.186	0.452	0.452	unchanged
P21333	K	120	FLNA	FLNA_HUMAN Filamin-A	76491.8	0.015	0.085	0.478	-0.346	-0.333	0.045	0.404	0.0599	0.0599	unchanged
P21333	K	299	FLNA	FLNA_HUMAN Filamin-A	13917.01	0.204	-0.407	0.224	-0.563	0.209	0.276	0.033	0.911	0.911	unchanged
P21333	K	300	FLNA	FLNA_HUMAN Filamin-A	13917.01	0.204	-0.407	0.224	-0.563	0.209	0.276	0.033	0.911	0.911	unchanged
P21333	K	376	FLNA	FLNA_HUMAN Filamin-A	35439.21	0.188	0.607	-0.119	-0.418	-0.172	-0.143	0.47	0.0554	0.0554	unchanged
O15144	K	117	ARPC2	ARPC2_HUMAN Actin-related protein 2/3 complex subunit 2	11001.04	0.546	-0.621	0.291	-0.141	-0.183	0.052	0.163	0.604	0.604	unchanged
P21333	K	498	FLNA	FLNA_HUMAN Filamin-A	35693.95	0.104	0.243	0.343	-0.204	-0.119	-0.424	0.479	0.00857	0.00857	unchanged
P21333	K	504	FLNA	FLNA_HUMAN Filamin-A	20216.59	0.501	0.494	0.195	-0.375	-0.096	-0.775	0.812	0.00526	0.00526	up-regulated
P21333	K	508	FLNA	FLNA_HUMAN Filamin-A	109948.5	0.396	-0.185	0.409	-0.389	-0.29	0.002	0.432	0.0726	0.0726	unchanged
P21333	K	771	FLNA	FLNA_HUMAN Filamin-A	6369.555	0.829	-0.933	-0.451	0.624	0.194	-0.32	-0.351	0.486	0.486	unchanged
P21333	K	773	FLNA	FLNA_HUMAN Filamin-A	129430.4	0.343	0.241	0.232	-0.154	-0.311	-0.408	0.563	0.00196	0.00196	unchanged
P21333	K	837	FLNA	FLNA_HUMAN Filamin-A	25548.42	0.826	-0.298	-0.166	-0.191	0.081	-0.309	0.26	0.427	0.427	unchanged
P21333	K	876	FLNA	FLNA_HUMAN Filamin-A	62437.91	0.162	0.309	0.175	-0.136	-0.097	-0.47	0.45	0.0146	0.0146	unchanged
P21333	K	906	FLNA	FLNA_HUMAN Filamin-A	28407.8	0.171	-0.167	0.223	-0.149	-0.329	0.193	0.171	0.376	0.376	unchanged
P21333	K	916	FLNA	FLNA_HUMAN Filamin-A	51551.23	0.634	0.866	0.38	-0.747	-0.694	-0.497	1.273	0.000122	0.000122	up-regulated
P21333	K	975	FLNA	FLNA_HUMAN Filamin-A	183137.9	-0.049	0.089	0.235	-0.189	-0.097	-0.046	0.202	0.131	0.131	unchanged
A8MW92	K	346	PHF20L1	P20L1_HUMAN PHD finger protein 20-like protein 1	31194.77	-0.398	-0.434	-0.251	0.416	0.106	0.505	-0.703	0.00189	0.00189	down-regulated
O15144	K	269	ARPC2	ARPC2_HUMAN Actin-related protein 2/3 complex subunit 2	101103.2	0.067	-0.112	0.307	0.025	-0.195	-0.149	0.194	0.22	0.22	unchanged
P21333	K	982	FLNA	FLNA_HUMAN Filamin-A	19769.33	0.093	0.127	0.233	0.155	-0.215	-0.45	0.321	0.104	0.104	unchanged
P21333	K	1007	FLNA	FLNA_HUMAN Filamin-A	67708.36	-0.155	0.003	0.136	0.007	0.03	-0.077	0.008	0.947	0.947	unchanged
P21333	K	1071	FLNA	FLNA_HUMAN Filamin-A	27598.14	-0.297	0.305	-0.016	-0.097	0.26	-0.211	0.013	0.949	0.949	unchanged
P21333	K	1162	FLNA	FLNA_HUMAN Filamin-A	31483.79	0.251	0.256	-0.404	0.071	-0.118	-0.113	0.088	0.678	0.678	unchanged
P21333	K	1164	FLNA	FLNA_HUMAN Filamin-A	42259.34	0.044	0.211	0.232	-0.278	-0.168	-0.099	0.344	0.0193	0.0193	unchanged
P21333	K	1294	FLNA	FLNA_HUMAN Filamin-A	75177.2	0.158	0.06	0.213	0.016	-0.358	-0.147	0.307	0.0537	0.0537	unchanged
P21333	K	1450	FLNA	FLNA_HUMAN Filamin-A	12363.21		0.351		0.17	-0.184	-0.778	0.615	0.193	0.193	unchanged
P21333	K	1452	FLNA	FLNA_HUMAN Filamin-A	12902.3	-0.295	0.162	-0.09	0.476	-0.093	-0.217	-0.13	0.572	0.572	unchanged
P21333	K	1538	FLNA	FLNA_HUMAN Filamin-A	44776.28	0.473	0.201	0.211		-0.225	-0.521	0.668	0.00769	0.00769	up-regulated
P21333	K	1549	FLNA	FLNA_HUMAN Filamin-A	32190.16	1.072		-0.672		0.293	-0.752	0.429	0.566	0.566	unchanged
O15144	K	295	ARPC2	ARPC2_HUMAN Actin-related protein 2/3 complex subunit 2	697375	0.031	0.084	-0.001	0.017	-0.065	-0.122	0.095	0.375	0.375	unchanged
P21333	K	1801	FLNA	FLNA_HUMAN Filamin-A	83985	0.533	0.225	0.099	-0.204	-0.182	-0.527	0.59	0.00964	0.00964	up-regulated
P21333	K	2024	FLNA	FLNA_HUMAN Filamin-A	17530.48	0.281	-0.228	0.693	-0.455	-0.116	-0.232	0.516	0.0733	0.0733	unchanged
P21333	K	2141	FLNA	FLNA_HUMAN Filamin-A	141057.6	0.281	-0.068	0.482	-0.245	-0.269	-0.238	0.482	0.0196	0.0196	unchanged
P21333	K	2559	FLNA	FLNA_HUMAN Filamin-A	35129.64	0.479	0.201	0.523	-0.444	-0.121	-0.695	0.821	0.00304	0.00304	up-regulated
P21333	K	2563	FLNA	FLNA_HUMAN Filamin-A	268819	0.113	0.204	0.172	-0.351	-0.064	-0.131	0.345	0.0231	0.0231	unchanged
P21333	K	2569	FLNA	FLNA_HUMAN Filamin-A	70023.2	0.404	0.126	0.351	-0.107	-0.254	-0.578	0.607	0.0074	0.0074	up-regulated
P21333	K	2621	FLNA	FLNA_HUMAN Filamin-A	10955.96	-0.139	0.586	0.428		0.137	-0.872	0.659	0.127	0.127	unchanged
P21333	K	2623	FLNA	FLNA_HUMAN Filamin-A	42056.51	0.09	0.215	-0.018	-0.438	-0.096	0.191	0.21	0.28	0.28	unchanged
P21796	K	109	VDAC1	VDAC1_HUMAN Non-selective voltage-gated ion channel VDAC1	26564.19	0.376	0.059	-0.028	-0.511	0.134	-0.086	0.29	0.194	0.194	unchanged
P21796	K	110	VDAC1	VDAC1_HUMAN Non-selective voltage-gated ion channel VDAC1	26564.19	0.376	0.059	-0.028	-0.511	0.134	-0.086	0.29	0.194	0.194	unchanged
O15145	K	61	ARPC3	ARPC3_HUMAN Actin-related protein 2/3 complex subunit 3	12474.72	-0.615	0.305	0.38	-0.489	0.527	-0.165	0.066	0.86	0.86	unchanged
P21926	K	126	CD9	CD9_HUMAN CD9 antigen	7759.15	0.325	-0.009	-0.125	0.395	-0.21	-0.432	0.146	0.563	0.563	unchanged
P21926	K	170	CD9	CD9_HUMAN CD9 antigen	14514.24	0.382	-0.259	0.423	-0.498	-0.07	-0.035	0.383	0.141	0.141	unchanged
P21980	K	380	TGM2	TGM2_HUMAN Protein-glutamine gamma-glutamyltransferase 2	308856.4	0.11	0.141	0.445	-0.215	-0.323	-0.216	0.483	0.00797	0.00797	unchanged
P21980	K	464	TGM2	TGM2_HUMAN Protein-glutamine gamma-glutamyltransferase 2	47956.71	-0.006	-0.142	-0.005	0.309	-0.06	-0.153	-0.083	0.595	0.595	unchanged
P21980	K	562	TGM2	TGM2_HUMAN Protein-glutamine gamma-glutamyltransferase 2	88424.4	0.292	0.031	0.33	-0.034	-0.329	-0.347	0.454	0.017	0.017	unchanged
P21980	K	598	TGM2	TGM2_HUMAN Protein-glutamine gamma-glutamyltransferase 2	287375.3	0.098	0.157	0.042	-0.003	-0.148	-0.203	0.217	0.0846	0.0846	unchanged
P21980	K	674	TGM2	TGM2_HUMAN Protein-glutamine gamma-glutamyltransferase 2	51521.01	-0.119	0.405	0.182	0.009	-0.284	-0.251	0.331	0.0917	0.0917	unchanged
P22087	K	102	FBL	FBRL_HUMAN rRNA 2'-O-methyltransferase fibrillarin	44701.91	0.275	0.046	0.096	-0.304	-0.142	-0.028	0.297	0.051	0.051	unchanged
P22087	K	121	FBL	FBRL_HUMAN rRNA 2'-O-methyltransferase fibrillarin	76427.3	0.336	0.077	0.195	-0.158	-0.268	-0.239	0.424	0.00801	0.00801	unchanged
P22102	K	156	GART	PUR2_HUMAN Trifunctional purine biosynthetic protein adenosine-3	76068.7	-0.038	0.074	0	-0.119	-0.017	0.043	0.043	0.689	0.689	unchanged
P22102	K	251	GART	PUR2_HUMAN Trifunctional purine biosynthetic protein adenosine-3	53835.12	0.188	0.219	0.044	-0.188	-0.391	0.071	0.32	0.068	0.068	unchanged
P22102	K	453	GART	PUR2_HUMAN Trifunctional purine biosynthetic protein adenosine-3	87580	-0.049	0.162	0.089	0.088	-0.219	-0.127	0.153	0.267	0.267	unchanged
P22102	K	499	GART	PUR2_HUMAN Trifunctional purine biosynthetic protein adenosine-3	34772.88	0.109	0.171	0.216	-0.341	-0.186	-0.025	0.349	0.0241	0.0241	unchanged
P22102	K	501	GART	PUR2_HUMAN Trifunctional purine biosynthetic protein adenosine-3	34772.88	0.109	0.171	0.216	-0.341	-0.186	-0.025	0.349	0.0241	0.0241	unchanged
P22102	K	866	GART	PUR2_HUMAN Trifunctional purine biosynthetic protein adenosine-3	19715.13	0.251	0.12	-0.099	-0.208	0.075	-0.197	0.201	0.204	0.204	unchanged
P22234	K	19	PAICS	PUR6_HUMAN Bifunctional phosphoribosylaminoimidazole carboxylase/phosphoribosylaminoimidazole succinocarboxamide synthetase	30681.7	0.137	0.154	0.167	-0.559	0.037	0.006	0.325	0.115	0.115	unchanged
P22234	K	36	PAICS	PUR6_HUMAN Bifunctional phosphoribosylaminoimidazole carboxylase/phosphoribosylaminoimidazole succinocarboxamide synthetase	14851.25	0.457	0.255	0.629	-0.141	-0.502	-0.756	0.913	0.0023	0.0023	up-regulated
P22234	K	110	PAICS	PUR6_HUMAN Bifunctional phosphoribosylaminoimidazole carboxylase/phosphoribosylaminoimidazole succinocarboxamide synthetase	25970.17	0.219	-0.265	-0.251	-0.043	-0.006	0.288	-0.179	0.346	0.346	unchanged
P22234	K	235	PAICS	PUR6_HUMAN Bifunctional phosphoribosylaminoimidazole carboxylase/phosphoribosylaminoimidazole succinocarboxamide synthetase	22690.2	-0.008	0.516	0.59	-0.286	-0.721	-0.149	0.751	0.0129	0.0129	up-regulated
P22234	K	247	PAICS	PUR6_HUMAN Bifunctional phosphoribosylaminoimidazole carboxylase/phosphoribosylaminoimidazole succinocarboxamide synthetase	21444.3	0.164	0.555	0.179	0.023	-0.576	-0.403	0.618	0.0176	0.0176	up-regulated
P22314	K	296	UBA1	UBA1_HUMAN Ubiquitin-like modifier-activating enzyme 1	45324.99	0.261	0.258	0.333	-0.367	-0.426	-0.116	0.587	0.00223	0.00223	up-regulated
P22314	K	528	UBA1	UBA1_HUMAN Ubiquitin-like modifier-activating enzyme 1	185685.7	0.379	0.099	0.217	-0.203	-0.239	-0.31	0.482	0.00479	0.00479	unchanged
P22314	K	593	UBA1	UBA1_HUMAN Ubiquitin-like modifier-activating enzyme 1	21824.32	0.42	0.161	0.221	-0.661	-0.072	-0.125	0.553	0.0221	0.0221	unchanged
P22314	K	838	UBA1	UBA1_HUMAN Ubiquitin-like modifier-activating enzyme 1	83646.7	0.071	0.427	-0.212	-0.135	0.192	-0.399	0.209	0.372	0.372	unchanged
P22314	K	884	UBA1	UBA1_HUMAN Ubiquitin-like modifier-activating enzyme 1	69387.4	-0.007	0.362	0.387	-0.373	-0.26	-0.164	0.513	0.0105	0.0105	unchanged
P22392	K	26	NME2	NDKB_HUMAN Nucleoside diphosphate kinase B	114706.4	-0.178	0.19	0.104	-0.123	-0.071	0.02	0.097	0.487	0.487	unchanged
P22392	K	31	NME2	NDKB_HUMAN Nucleoside diphosphate kinase B	172758.2	0.302	0.219	0.047	-0.301	-0.138	-0.186	0.398	0.0124	0.0124	unchanged
P22392	K	49	NME2	NDKB_HUMAN Nucleoside diphosphate kinase B	48985.32	0.338	0.451	-0.038	-0.066	-0.229	-0.513	0.52	0.0258	0.0258	unchanged
P22392	K	100	NME2	NDKB_HUMAN Nucleoside diphosphate kinase B	28419.26	0.353	0.438	-0.567	-0.075	0.071	-0.278	0.169	0.568	0.568	unchanged
O15213	K	66	WDR46	WDR46_HUMAN WD repeat-containing protein 46	16448.64	0.257	-0.173	-0.058	-0.014		0.082	-0.025	0.886	0.886	unchanged
P22392	K	124	NME2	NDKB_HUMAN Nucleoside diphosphate kinase B	52444.38	0.289	0.511	-0.256	-0.174	-0.37	-0.058	0.382	0.121	0.121	unchanged
P22626	K	104	HNRNPA2B1	ROA2_HUMAN Heterogeneous nuclear ribonucleoproteins A2/B1	48604.34	0.024	0.237	0.444	-0.186	-0.257	-0.32	0.489	0.01	0.01	unchanged
P22681	K	521	CBL	CBL_HUMAN E3 ubiquitin-protein ligase CBL	51031.28	0.579	0.883	0.96	-0.843	-0.509	-1.127	1.634	9.33E-05	9.33E-05	up-regulated
P22681	K	577	CBL	CBL_HUMAN E3 ubiquitin-protein ligase CBL	65754.79	-0.096	0.297	0.018	0.038	-0.105	-0.208	0.165	0.286	0.286	unchanged
P22695	K	430	UQCRC2	QCR2_HUMAN Cytochrome b-c1 complex subunit 2, mitochondrial	29328.11	0.397	0.309		-0.058	-0.612		0.688	0.0358	0.0358	up-regulated
P23193	K	19	TCEA1	TCEA1_HUMAN Transcription elongation factor A protein 1	49225.43	-0.71	-0.49	-0.276	0.41	0.522	0.486	-0.965	0.000297	0.000297	down-regulated
P23193	K	89	TCEA1	TCEA1_HUMAN Transcription elongation factor A protein 1	4336.709			-0.745	0.076	0.397	-0.139	-0.856	0.0258	0.0258	down-regulated
P23246	K	208	SFPQ	SFPQ_HUMAN Splicing factor, proline- and glutamine-rich	37016.01		0.554	0.001	-0.048	-0.49	-0.314	0.562	0.0511	0.0511	unchanged
O15226	K	234	NKRF	NKRF_HUMAN NF-kappa-B-repressing factor	8980.772	-0.16	-0.927	-0.359	0.26	1.119	0.01	-0.945	0.0273	0.0273	down-regulated
P23246	K	211	SFPQ	SFPQ_HUMAN Splicing factor, proline- and glutamine-rich	1194668	-0.07	-0.114	-0.021	0.111	0.034	0.003	-0.118	0.271	0.271	unchanged
P23246	K	271	SFPQ	SFPQ_HUMAN Splicing factor, proline- and glutamine-rich	47075.38	-0.036	0.286	0.441	-0.099	-0.099	-0.551	0.48	0.0393	0.0393	unchanged
P23246	K	319	SFPQ	SFPQ_HUMAN Splicing factor, proline- and glutamine-rich	7634.165	1.03	0.97	1.462	-1.826		-1.432	2.783	2.62E-05	2.62E-05	up-regulated
P23246	K	413	SFPQ	SFPQ_HUMAN Splicing factor, proline- and glutamine-rich	62218.96	0.153	0.197	0.284	-0.383	-0.101	-0.206	0.441	0.00792	0.00792	unchanged
P23246	K	421	SFPQ	SFPQ_HUMAN Splicing factor, proline- and glutamine-rich	74026.9	0.161	0.025	0.196	-0.002	-0.297	-0.14	0.274	0.0614	0.0614	unchanged
P23246	K	472	SFPQ	SFPQ_HUMAN Splicing factor, proline- and glutamine-rich	22748.19	0.435	0.079	0.315		0.088	-0.749	0.607	0.0742	0.0742	unchanged
P23246	K	704	SFPQ	SFPQ_HUMAN Splicing factor, proline- and glutamine-rich	177910.8	0.363	0.252	0.271	-0.489	-0.191	-0.263	0.61	0.00174	0.00174	up-regulated
P23284	K	67	PPIB	PPIB_HUMAN Peptidyl-prolyl cis-trans isomerase B	23207.43	0.378	0.425	0.501	-0.49	-0.779	-0.092	0.888	0.00236	0.00236	up-regulated
P23284	K	89	PPIB	PPIB_HUMAN Peptidyl-prolyl cis-trans isomerase B	106533.1	0.218	0.098	0.282	-0.253	-0.017	-0.385	0.418	0.0176	0.0176	unchanged
O15231	K	39	ZNF185	ZN185_HUMAN Zinc finger protein 185	54616.05	0.102	-0.065	-0.154	-0.116	0.143	0.032	-0.059	0.652	0.652	unchanged
P23284	K	165	PPIB	PPIB_HUMAN Peptidyl-prolyl cis-trans isomerase B	10913.027	0.58	0.65	0.554	0.265	-1.027	-1.079	1.208	0.0134	0.0134	up-regulated
P23284	K	209	PPIB	PPIB_HUMAN Peptidyl-prolyl cis-trans isomerase B	57831.09	0.054	0.087	-0.049	-0.107	-0.172	0.128	0.081	0.527	0.527	unchanged
P23396	K	10	RPS3	RS3_HUMAN Small ribosomal subunit protein uS3	170824.2	-0.222	0.017	0.117	0.02	0.007	0.003	-0.039	0.756	0.756	unchanged
P23396	K	62	RPS3	RS3_HUMAN Small ribosomal subunit protein uS3	188075.7	0.364	0.167	0.278	-0.204	-0.282	-0.382	0.559	0.00182	0.00182	unchanged
P23396	K	75	RPS3	RS3_HUMAN Small ribosomal subunit protein uS3	165492.1	0.241	0.29	0.161	-0.296	-0.179	-0.275	0.481	0.00253	0.00253	unchanged
P23396	K	108	RPS3	RS3_HUMAN Small ribosomal subunit protein uS3	314861.6	0.119	0.223	0.073	-0.152	-0.06	-0.26	0.296	0.0319	0.0319	unchanged
P23396	K	141	RPS3	RS3_HUMAN Small ribosomal subunit protein uS3	19319.83	-0.008	0.606	0.615	-0.582		-0.497	0.944	0.00741	0.00741	up-regulated
P23396	K	202	RPS3	RS3_HUMAN Small ribosomal subunit protein uS3	31497.74	-0.05	0.002	-0.009	0.206	-0.381	0.174	-0.019	0.919	0.919	unchanged
P23511	K	290	NFYA	NFYA_HUMAN Nuclear transcription factor Y subunit alpha	51236.45	-0.267	-0.386	0.677	-0.052	-0.123	0.093	0.035	0.905	0.905	unchanged
O15231	K	143	ZNF185	ZN185_HUMAN Zinc finger protein 185	127959.5	-0.198	0.107	0.045	0.107	-0.015	-0.104	-0.011	0.932	0.932	unchanged
P23526	K	186	AHCY	SAHH_HUMAN Adenosylhomocysteinase	24645.5	0.192	0.354	0.582	-0.524	-0.693	0.032	0.771	0.0101	0.0101	up-regulated
P23526	K	188	AHCY	SAHH_HUMAN Adenosylhomocysteinase	82602.9	0.081	0.308	-0.035	-0.159	-0.201	-0.05	0.255	0.0874	0.0874	unchanged
P23526	K	322	AHCY	SAHH_HUMAN Adenosylhomocysteinase	65833.7	0.17	0.121	0.198	-0.207	-0.18	-0.16	0.345	0.0093	0.0093	unchanged
P23526	K	388	AHCY	SAHH_HUMAN Adenosylhomocysteinase	21149.31	0.644	0.009	0.121	-0.368	0.086	-0.55	0.535	0.0581	0.0581	unchanged
P23526	K	389	AHCY	SAHH_HUMAN Adenosylhomocysteinase	26206.24	0.405	0.097	0.137	-0.927	0.208	0.022	0.445	0.186	0.186	unchanged
P23528	K	22	CFL1	COF1_HUMAN Cofilin-1	31899.1	0.345	-0.151	-0.242		-0.642	0.841	-0.115	0.81	0.81	unchanged
P23528	K	44	CFL1	COF1_HUMAN Cofilin-1	226686.9	0.002	0.046	0.279	-0.17	-0.213	-0.002	0.237	0.103	0.103	unchanged
O15231	K	201	ZNF185	ZN185_HUMAN Zinc finger protein 185	14602.21	-0.044	0.125	-0.033	-0.533	0.209	0.216	0.052	0.821	0.821	unchanged
P23528	K	45	CFL1	COF1_HUMAN Cofilin-1	371564.5	0.09	0.147	0.228	-0.264	-0.111	-0.147	0.329	0.0175	0.0175	unchanged
P23528	K	114	CFL1	COF1_HUMAN Cofilin-1	205117.8	0.104	0.299	0.171	-0.251	-0.119		0.376	0.0305	0.0305	unchanged
P23528	K	121	CFL1	COF1_HUMAN Cofilin-1	248992.63	0.282	-1.846	0.307	0.358	0.433	0.409	-0.819	0.196	0.196	unchanged
P23528	K	132	CFL1	COF1_HUMAN Cofilin-1	81722.3	0.117	0.319	-0.008	-0.074	-0.175	-0.237	0.305	0.047	0.047	unchanged
P23528	K	144	CFL1	COF1_HUMAN Cofilin-1	6160.474	0.13	-0.466	0.669	-0.482	0.353		0.176	0.681	0.681	unchanged
P23588	K	194	EIF4B	IF4B_HUMAN Eukaryotic translation initiation factor 4B	40605.72	0.143	0.097	0.39	0.09	-0.161	-0.615	0.439	0.0673	0.0673	unchanged
P23588	K	223	EIF4B	IF4B_HUMAN Eukaryotic translation initiation factor 4B	102679.1	0.328	-0.048	0.15	-0.025	-0.211	-0.25	0.305	0.0641	0.0641	unchanged
P23588	K	365	EIF4B	IF4B_HUMAN Eukaryotic translation initiation factor 4B	55236	-0.158	0.275	0.161	-0.109	-0.142	-0.084	0.204	0.186	0.186	unchanged
P23588	K	395	EIF4B	IF4B_HUMAN Eukaryotic translation initiation factor 4B	37737.82	0.247	0.203	0.042	-0.098	-0.063	-0.388	0.347	0.0366	0.0366	unchanged
P23588	K	486	EIF4B	IF4B_HUMAN Eukaryotic translation initiation factor 4B	87887.56	-0.242	-0.292	0.11	0.226	0.265	-0.124	-0.264	0.162	0.162	unchanged
O15231	K	202	ZNF185	ZN185_HUMAN Zinc finger protein 185	14602.21	-0.044	0.125	-0.033	-0.533	0.209	0.216	0.052	0.821	0.821	unchanged
P24534	K	74	EEF1B2	EF1B_HUMAN Elongation factor 1-beta	167848.3	0.178	0.28	0.226	-0.196			0.424	0.0524	0.0524	unchanged
P24534	K	130	EEF1B2	EF1B_HUMAN Elongation factor 1-beta	180223.8	0.15	0.177	0.094	-0.301	-0.182	0.005	0.3	0.0405	0.0405	unchanged
P24534	K	185	EEF1B2	EF1B_HUMAN Elongation factor 1-beta	993202	0.087	0.109	0.149	-0.136	-0.144	-0.124	0.25	0.0342	0.0342	unchanged
P24534	K	186	EEF1B2	EF1B_HUMAN Elongation factor 1-beta	993202	0.087	0.109	0.149	-0.136	-0.144	-0.124	0.25	0.0342	0.0342	unchanged
P24539	K	162	ATP5PB	AT5F1_HUMAN ATP synthase F(0) complex subunit B1, mitochondrial	11196.25	-0.661	0.482	0.055	-0.141	0.256		-0.099	0.791	0.791	unchanged
P24844	K	151	MYL9	MYL9_HUMAN Myosin regulatory light polypeptide 9	205751.7	0.255	0.401	-0.126	-0.163	-0.205	-0.219	0.372	0.0498	0.0498	unchanged
P24941	K	33	CDK2	CDK2_HUMAN Cyclin-dependent kinase 2	15981.13	-0.632	0.038	0.178	-0.142	0.257	0.243	-0.258	0.321	0.321	unchanged
P24941	K	34	CDK2	CDK2_HUMAN Cyclin-dependent kinase 2	15981.13	-0.632	0.038	0.178	-0.142	0.257	0.243	-0.258	0.321	0.321	unchanged
P25205	K	152	MCM3	MCM3_HUMAN DNA replication licensing factor MCM3	24750.49	-0.635	-0.686	-0.169	0.481	0.546	0.405	-0.974	0.000721	0.000721	down-regulated
P25205	K	153	MCM3	MCM3_HUMAN DNA replication licensing factor MCM3	20079.89	-0.966			0.15	0.214	0.073	-1.112	0.00172	0.00172	down-regulated
P25205	K	248	MCM3	MCM3_HUMAN DNA replication licensing factor MCM3	45783.29	0.293	-0.106	-0.01	-0.241	0.057	-0.051	0.137	0.389	0.389	unchanged
P25205	K	314	MCM3	MCM3_HUMAN DNA replication licensing factor MCM3	36259.72	0.256	0.442	-0.298	0.068	0.087	-0.613	0.286	0.324	0.324	unchanged
P25205	K	315	MCM3	MCM3_HUMAN DNA replication licensing factor MCM3	36259.72	0.256	0.442	-0.298	0.068	0.087	-0.613	0.286	0.324	0.324	unchanged
P25205	K	435	MCM3	MCM3_HUMAN DNA replication licensing factor MCM3	7813.353	0.737	-0.017	0.53	-1.046	0.369	-0.632	0.853	0.0658	0.0658	unchanged
P25205	K	556	MCM3	MCM3_HUMAN DNA replication licensing factor MCM3	68495.74	-0.025	0.293	-0.108	0.106	-0.159	-0.165	0.126	0.432	0.432	unchanged
P25205	K	570	MCM3	MCM3_HUMAN DNA replication licensing factor MCM3	35665.61	0.302	0.083	0.02	0.276	-0.735	-0.004	0.289	0.31	0.31	unchanged
P25398	K	84	RPS12	RS12_HUMAN Small ribosomal subunit protein eS12	36383.2	0.267	-0.074	-0.063	-0.245	0.013	0.044	0.106	0.494	0.494	unchanged
O15347	K	85	HMGB3	HMGB3_HUMAN High mobility group protein B3	164363.7	0.077	0.236	-0.079	0.007	-0.157	-0.14	0.175	0.204	0.204	unchanged
P25398	K	102	RPS12	RS12_HUMAN Small ribosomal subunit protein eS12	207591	-0.308	-0.32	-0.186	0.132	0.312	0.313	-0.524	0.00242	0.00242	unchanged
P25398	K	112	RPS12	RS12_HUMAN Small ribosomal subunit protein eS12	14299.44	-0.209	0.007	-0.021	-0.066	0.145	0.087	-0.13	0.309	0.309	unchanged
P25398	K	129	RPS12	RS12_HUMAN Small ribosomal subunit protein eS12	9429.593	0.69	0.081	0.598		-1.636	0.302	1.123	0.104	0.104	unchanged
P25440	K	275	BRD2	BRD2_HUMAN Bromodomain-containing protein 2	158989.77	-1.049	-0.084	-0.536	0.568	0.565	0.479	-1.094	0.00312	0.00312	down-regulated
P25440	K	276	BRD2	BRD2_HUMAN Bromodomain-containing protein 2	158989.77	-1.049	-0.084	-0.536	0.568	0.565	0.479	-1.094	0.00312	0.00312	down-regulated
P25440	K	589	BRD2	BRD2_HUMAN Bromodomain-containing protein 2	4246.956		0.391	-0.356	-0.498		0.401	0.066	0.88	0.88	unchanged
P25440	K	614	BRD2	BRD2_HUMAN Bromodomain-containing protein 2	13996	-0.335	0.46	-0.361	0.103	-0.322	0.398	-0.138	0.642	0.642	unchanged
P25440	K	617	BRD2	BRD2_HUMAN Bromodomain-containing protein 2	13996	-0.335	0.46	-0.361	0.103	-0.322	0.398	-0.138	0.642	0.642	unchanged
P25490	K	183	YY1	TYY1_HUMAN Transcriptional repressor protein YY1	10295.606			-1.071	0.013	0.495	-0.129	-1.197	0.0126	0.0126	down-regulated
P25490	K	203	YY1	TYY1_HUMAN Transcriptional repressor protein YY1	12322.7			-0.283	0.109	-0.316	-0.202	-0.147	0.557	0.557	unchanged
P25490	K	204	YY1	TYY1_HUMAN Transcriptional repressor protein YY1	12322.7			-0.283	0.109	-0.316	-0.202	-0.147	0.557	0.557	unchanged
P25685	K	159	DNAJB1	DNJB1_HUMAN DnaJ homolog subfamily B member 1	19539.78	0.334	0.176	-0.421	0.139	-0.616	0.33	0.079	0.804	0.804	unchanged
P25705	K	126	ATP5F1A	ATPA_HUMAN ATP synthase subunit alpha, mitochondrial	161995.6	0.204	0.074	0.229	-0.285	-0.088	-0.19	0.357	0.0153	0.0153	unchanged
P25705	K	161	ATP5F1A	ATPA_HUMAN ATP synthase subunit alpha, mitochondrial	17353.36	0.564	-0.009	0.024	-0.172	-0.276	-0.188	0.405	0.0563	0.0563	unchanged
P25705	K	230	ATP5F1A	ATPA_HUMAN ATP synthase subunit alpha, mitochondrial	16261.66	0.589	0.646	0.166	0.208	-0.243	-1.421	0.952	0.0563	0.0563	unchanged
P25705	K	261	ATP5F1A	ATPA_HUMAN ATP synthase subunit alpha, mitochondrial	38401.63	-0.139	-0.168	0.565	0.136	0.067	-0.518	0.191	0.497	0.497	unchanged
P25705	K	498	ATP5F1A	ATPA_HUMAN ATP synthase subunit alpha, mitochondrial	34092.7	0.28	0.247	0.137	0.101	-0.536	-0.286	0.462	0.0365	0.0365	unchanged
P25786	K	41	PSMA1	PSA1_HUMAN Proteasome subunit alpha type-1	29180.29	0.374	-0.138	0.254	-0.004	-0.277	-0.265	0.345	0.0819	0.0819	unchanged
P25786	K	50	PSMA1	PSA1_HUMAN Proteasome subunit alpha type-1	13154.33	0.195	0.277	-0.131	0.384	0.094	-0.876	0.246	0.479	0.479	unchanged
P25786	K	115	PSMA1	PSA1_HUMAN Proteasome subunit alpha type-1	56421.96	0.037	0.067	0.377	0.016	-0.412	-0.141	0.339	0.0742	0.0742	unchanged
O15347	K	170	HMGB3	HMGB3_HUMAN High mobility group protein B3	207242.6	0.118	-0.007	0.109	0.009	-0.141	-0.144	0.165	0.164	0.164	unchanged
P25786	K	243	PSMA1	PSA1_HUMAN Proteasome subunit alpha type-1	255856.4	0.174	0.001	-0.067	-0.097	-0.101	0.032	0.091	0.449	0.449	unchanged
P25788	K	57	PSMA3	PSA3_HUMAN Proteasome subunit alpha type-3	9922.63	0.317	0.063	0.409	-0.013	-0.405	-0.428	0.545	0.0136	0.0136	unchanged
P25788	K	206	PSMA3	PSA3_HUMAN Proteasome subunit alpha type-3	45984.16	-0.241	0.617	0.118	-0.475	-0.068	-0.008	0.348	0.202	0.202	unchanged
P25788	K	208	PSMA3	PSA3_HUMAN Proteasome subunit alpha type-3	45984.16	-0.241	0.617	0.118	-0.475	-0.068	-0.008	0.348	0.202	0.202	unchanged
P26006	K	407	ITGA3	ITA3_HUMAN Integrin alpha-3	39911.34	0.583	0.272	0.076	0.044	-0.705	-0.329	0.64	0.0273	0.0273	up-regulated
P26006	K	638	ITGA3	ITA3_HUMAN Integrin alpha-3	9436.68	0.787	0.317	0.358	-0.429	-0.329	-0.762	0.994	0.00122	0.00122	up-regulated
P26006	K	897	ITGA3	ITA3_HUMAN Integrin alpha-3	19955.83	0.65	0.394	0.015	-0.275	-0.648	-0.194	0.725	0.0106	0.0106	up-regulated
P26006	K	1031	ITGA3	ITA3_HUMAN Integrin alpha-3	65363.4	0.219	0.082	0.102	-0.185	-0.031	-0.244	0.288	0.0372	0.0372	unchanged
P26038	K	3	MSN	MOES_HUMAN Moesin	235608.4	0.104	0.181	0.119	-0.011	-0.208	-0.242	0.288	0.0365	0.0365	unchanged
O15355	K	519	PPM1G	PPM1G_HUMAN Protein phosphatase 1G	63459.15	0.04	-0.14	-0.082	0.248	0.099	-0.222	-0.102	0.515	0.515	unchanged
P26038	K	64	MSN	MOES_HUMAN Moesin	78222.3	-0.166	0.318	0.213	-0.143	-0.226	-0.053	0.262	0.133	0.133	unchanged
P26038	K	72	MSN	MOES_HUMAN Moesin	65496.4	0.122	0.122	0.205	-0.089	-0.261	-0.156	0.318	0.019	0.019	unchanged
P26038	K	151	MSN	MOES_HUMAN Moesin	42849.45	-0.033	0.188	0.144	0.098	-0.218	-0.237	0.219	0.156	0.156	unchanged
P26038	K	162	MSN	MOES_HUMAN Moesin	19223.29	0.211	-0.05	0.295	-0.193	-0.533	0.212	0.323	0.17	0.17	unchanged
P26038	K	263	MSN	MOES_HUMAN Moesin	281363.1	0.023	0.105	-0.242	0.089	0.061	-0.095	-0.056	0.682	0.682	unchanged
P26038	K	344	MSN	MOES_HUMAN Moesin	52312.74	0.091	0.138	0.391	-0.002	-0.57	-0.105	0.432	0.051	0.051	unchanged
P26038	K	352	MSN	MOES_HUMAN Moesin	31764.04	0.12	0.15	0.224	-0.172	-0.391	0.011	0.349	0.0359	0.0359	unchanged
P26038	K	360	MSN	MOES_HUMAN Moesin	7987.41	0.268	-0.313	0.488	0.216	-0.338	-0.378	0.314	0.265	0.265	unchanged
O15357	K	1014	INPPL1	SHIP2_HUMAN Phosphatidylinositol 3,4,5-trisphosphate 5-phosphatase 2	67245.37	-0.303	-0.104	0.448	-0.238	0.021	0.12	0.046	0.838	0.838	unchanged
P26038	K	438	MSN	MOES_HUMAN Moesin	31498.96	-0.023	0.057	0.33	-0.263	-0.385	0.226	0.262	0.219	0.219	unchanged
P26038	K	523	MSN	MOES_HUMAN Moesin	93441.3	-0.035	0.021	0.017	0.144	-0.197	-0.007	0.021	0.868	0.868	unchanged
P26196	K	81	DDX6	DDX6_HUMAN Probable ATP-dependent RNA helicase DDX6	152777.9	0.114	-0.054	-0.126	0.076	-0.312	0.245	-0.025	0.887	0.887	unchanged
P26358	K	347	DNMT1	DNMT1_HUMAN DNA (cytosine-5)-methyltransferase 1	21752.35	0.633	0.014	-0.89	0.266	0.177	-0.258	-0.143	0.72	0.72	unchanged
P26368	K	70	U2AF2	U2AF2_HUMAN Splicing factor U2AF 65 kDa subunit	26333.4	0.303	0.099	-0.988	0.343	0.143	0.042	-0.371	0.308	0.308	unchanged
P26368	K	292	U2AF2	U2AF2_HUMAN Splicing factor U2AF 65 kDa subunit	33922.72	0.162	0.088	0.255	-0.536	-0.028	0.002	0.356	0.0774	0.0774	unchanged
P26368	K	462	U2AF2	U2AF2_HUMAN Splicing factor U2AF 65 kDa subunit	7571.071	-0.081	-0.33	0.648	0.015	-0.063	-0.247	0.177	0.512	0.512	unchanged
P26373	K	123	RPL13	RL13_HUMAN Large ribosomal subunit protein eL13	646863.3	-0.464	-0.183	-0.174	0.348	0.163	0.253	-0.528	0.00483	0.00483	unchanged
O15371	K	41	EIF3D	EIF3D_HUMAN Eukaryotic translation initiation factor 3 subunit D	10142.5	-0.33	0.396	0.311	-0.597	0.065	0.096	0.271	0.35	0.35	unchanged
P26373	K	174	RPL13	RL13_HUMAN Large ribosomal subunit protein eL13	22214.12	-0.058	0.052	0.269	-0.065	-0.264	0.009	0.194	0.197	0.197	unchanged
P26373	K	177	RPL13	RL13_HUMAN Large ribosomal subunit protein eL13	57266.44	0.338	-0.057	0.419	-0.521	-0.156	-0.079	0.485	0.035	0.035	unchanged
P26373	K	200	RPL13	RL13_HUMAN Large ribosomal subunit protein eL13	62410.82	0.105	0.008	0.418	-0.19	-0.246	-0.151	0.373	0.031	0.031	unchanged
P26373	K	209	RPL13	RL13_HUMAN Large ribosomal subunit protein eL13	4018.216		-2.005	0.854	-0.14	1.262		-1.136	0.344	0.344	unchanged
P26373	K	210	RPL13	RL13_HUMAN Large ribosomal subunit protein eL13	4018.216		-2.005	0.854	-0.14	1.262		-1.136	0.344	0.344	unchanged
P26583	K	59	HMGB2	HMGB2_HUMAN High mobility group protein B2	37016.35	-0.497	0.077	0.231	0.315	-0.045	-0.138	-0.107	0.65	0.65	unchanged
P26599	K	92	PTBP1	PTBP1_HUMAN Polypyrimidine tract-binding protein 1	89221.4	-0.121	-0.13	0.106	-0.022	0.039	0.07	-0.077	0.515	0.515	unchanged
P26599	K	137	PTBP1	PTBP1_HUMAN Polypyrimidine tract-binding protein 1	82649.7	0.277	0.064	0.061	-0.277	-0.028	-0.154	0.287	0.0536	0.0536	unchanged
P26599	K	259	PTBP1	PTBP1_HUMAN Polypyrimidine tract-binding protein 1	13217.78	0.262	0.777	1.195	-0.69		-1.341	1.76	0.00249	0.00249	up-regulated
O15371	K	53	EIF3D	EIF3D_HUMAN Eukaryotic translation initiation factor 3 subunit D	63128.44	-0.028	-0.001	-0.102	0.063	0.141	-0.131	-0.068	0.573	0.573	unchanged
P26599	K	266	PTBP1	PTBP1_HUMAN Polypyrimidine tract-binding protein 1	48150.2	0.271	0.064	0.404	0.062	-0.477	-0.381	0.512	0.0258	0.0258	unchanged
P26599	K	394	PTBP1	PTBP1_HUMAN Polypyrimidine tract-binding protein 1	32925.32	0.057	0.016	0.716	-0.519	-0.296	-0.032	0.545	0.0518	0.0518	unchanged
P26599	K	436	PTBP1	PTBP1_HUMAN Polypyrimidine tract-binding protein 1	556834.6	0.038	0.043	-0.12	0.001	0.061	-0.08	-0.007	0.949	0.949	unchanged
P26639	K	223	TARS1	SYTC_HUMAN Threonine--tRNA ligase 1, cytoplasmic	14784.38	-0.177	-0.077	0.289	0.904	-0.077	-0.919	0.042	0.926	0.926	unchanged
P26639	K	243	TARS1	SYTC_HUMAN Threonine--tRNA ligase 1, cytoplasmic	48886.39	-0.061	0.262	0.193	0.113	-0.086	-0.478	0.282	0.169	0.169	unchanged
P26639	K	279	TARS1	SYTC_HUMAN Threonine--tRNA ligase 1, cytoplasmic	18122.35	0.659	0.767	-0.168	-0.25	-0.339	-0.728	0.858	0.0187	0.0187	up-regulated
P26640	K	246	VARS1	SYVC_HUMAN Valine--tRNA ligase	109297.4	0.141	0.036	-0.047	0.018	-0.05	-0.155	0.106	0.367	0.367	unchanged
P26640	K	252	VARS1	SYVC_HUMAN Valine--tRNA ligase	41390.59	0.289	-0.214	0.221	-0.27	-0.123	0.041	0.216	0.247	0.247	unchanged
P26640	K	638	VARS1	SYVC_HUMAN Valine--tRNA ligase	15174.95	0.284	0.037	0.121	-0.587	-0.36	0.449	0.313	0.287	0.287	unchanged
P26640	K	769	VARS1	SYVC_HUMAN Valine--tRNA ligase	15442.65	0.141	0.364	0.385	-0.839	-0.22	0.112	0.612	0.044	0.044	up-regulated
O15371	K	142	EIF3D	EIF3D_HUMAN Eukaryotic translation initiation factor 3 subunit D	252238.2	-0.133	-0.046	-0.103	0.145	0.177	-0.098	-0.169	0.194	0.194	unchanged
P26641	K	212	EEF1G	EF1G_HUMAN Elongation factor 1-gamma	23883.33	0.089	0.416	0.225	0.012	-0.659	-0.142	0.506	0.0409	0.0409	unchanged
P26641	K	219	EEF1G	EF1G_HUMAN Elongation factor 1-gamma	34367.53	-0.435		-0.097	0.039	0.151	0.052	-0.347	0.0639	0.0639	unchanged
P26641	K	220	EEF1G	EF1G_HUMAN Elongation factor 1-gamma	583819.5	0.096	0.117	0.161	-0.093	-0.109	-0.231	0.269	0.0328	0.0328	unchanged
P26641	K	227	EEF1G	EF1G_HUMAN Elongation factor 1-gamma	125941.4	0.12	0.112	0.109	-0.223	-0.115	-0.062	0.247	0.0447	0.0447	unchanged
P26641	K	277	EEF1G	EF1G_HUMAN Elongation factor 1-gamma	160889.9	0.038	0.246	0.012	-0.067	-0.063	-0.226	0.217	0.109	0.109	unchanged
P26641	K	294	EEF1G	EF1G_HUMAN Elongation factor 1-gamma	83927.8	0.12	0.168	0.089	-0.042	-0.054	-0.341	0.271	0.0635	0.0635	unchanged
P26641	K	401	EEF1G	EF1G_HUMAN Elongation factor 1-gamma	119868.1	0.057	0.278	0.234	-0.319	-0.271	-0.037	0.399	0.0179	0.0179	unchanged
P26641	K	434	EEF1G	EF1G_HUMAN Elongation factor 1-gamma	618622.6	0.228	0.032	0.118	-0.195	-0.085	-0.156	0.271	0.0394	0.0394	unchanged
O15372	K	5	EIF3H	EIF3H_HUMAN Eukaryotic translation initiation factor 3 subunit H	8441.657	-0.021	0.041	-0.017	-0.876	0.521	0.295	0.021	0.954	0.954	unchanged
P27348	K	11	YWHAQ	1433T_HUMAN 14-3-3 protein theta	40476.55	-0.084	0.188	0.386		-0.16		0.323	0.243	0.243	unchanged
P27348	K	122	YWHAQ	1433T_HUMAN 14-3-3 protein theta	120061.2	0.035	-0.238	-0.572	0.434	0.083	0.202	-0.498	0.0332	0.0332	unchanged
P27448	K	607	MARK3	MARK3_HUMAN MAP/microtubule affinity-regulating kinase 3	10055.02	-0.307	-0.161	0.257	0.026	0.287		-0.227	0.324	0.324	unchanged
P27635	K	121	RPL10	RL10_HUMAN Large ribosomal subunit protein uL16	55558.08	0.013	0.061	0.113	-0.2	0.011	-0.054	0.143	0.225	0.225	unchanged
P27635	K	208	RPL10	RL10_HUMAN Large ribosomal subunit protein uL16	101080.6	-0.011	0.122	0.032	0.158	-0.223	-0.135	0.114	0.42	0.42	unchanged
P27694	K	88	RPA1	RFA1_HUMAN Replication protein A 70 kDa DNA-binding subunit	1345165	-0.048	0.003	-0.163	0.067	0.074	0.011	-0.12	0.277	0.277	unchanged
P27694	K	163	RPA1	RFA1_HUMAN Replication protein A 70 kDa DNA-binding subunit	1396747	-0.295	-0.414	-0.356	0.349	0.397	0.263	-0.691	0.000342	0.000342	down-regulated
P27694	K	167	RPA1	RFA1_HUMAN Replication protein A 70 kDa DNA-binding subunit	892556	-0.128	-0.275	-0.149	0.262	0.177	0.058	-0.35	0.0168	0.0168	unchanged
P27694	K	267	RPA1	RFA1_HUMAN Replication protein A 70 kDa DNA-binding subunit	96779.8	0.095	0.24	0.047	-0.068	-0.063	-0.307	0.273	0.061	0.061	unchanged
O15372	K	165	EIF3H	EIF3H_HUMAN Eukaryotic translation initiation factor 3 subunit H	19417.79	0.282	0.665	0.326	-0.521	-0.058	-0.751	0.868	0.00496	0.00496	up-regulated
P27695	K	7	APEX1	APEX1_HUMAN DNA repair nuclease/redox regulator APEX1	579052.7	-0.174	-0.144	-0.019	0.127	0.025	0.128	-0.206	0.0893	0.0893	unchanged
P27695	K	228	APEX1	APEX1_HUMAN DNA repair nuclease/redox regulator APEX1	8731.24	-0.23		0.684	0.034	-0.471		0.445	0.294	0.294	unchanged
P27708	K	1411	CAD	PYR1_HUMAN Multifunctional protein CAD	19766.71	0.348	-0.191	0.203	-0.714	0.205	0.092	0.259	0.382	0.382	unchanged
P27797	K	48	CALR	CALR_HUMAN Calreticulin	22172	0.5	-0.134	0.056	0.09	-0.209	-0.36	0.3	0.186	0.186	unchanged
P27797	K	55	CALR	CALR_HUMAN Calreticulin	48533.66	0.564	0.436	0.282	-0.727	-0.641	0.03	0.873	0.0062	0.0062	up-regulated
P27797	K	64	CALR	CALR_HUMAN Calreticulin	29326.77	0.247	0.429	0.698	-0.311	-0.723	-0.395	0.934	0.00118	0.00118	up-regulated
P27797	K	143	CALR	CALR_HUMAN Calreticulin	34085.89	0.502	0.055	0.163	-0.136	0.342	-0.982	0.499	0.184	0.184	unchanged
P27797	K	151	CALR	CALR_HUMAN Calreticulin	70385	0.12	0.304	-0.01	-0.213	-0.14	-0.117	0.295	0.045	0.045	unchanged
P27797	K	153	CALR	CALR_HUMAN Calreticulin	112067.7	0.343	0.058	0.219	-0.261	-0.242	-0.172	0.432	0.00813	0.00813	unchanged
P27797	K	159	CALR	CALR_HUMAN Calreticulin	197401.4	0.193	0.22	0.181	-0.404	-0.033	-0.213	0.415	0.0144	0.0144	unchanged
O15372	K	188	EIF3H	EIF3H_HUMAN Eukaryotic translation initiation factor 3 subunit H	35855.72	-0.148	0.012	0.241	-0.32	0.077	0.081	0.089	0.608	0.608	unchanged
P27816	K	352	MAP4	MAP4_HUMAN Microtubule-associated protein 4	37270.06	-0.103	0.092	0.038	-0.036	0.135	-0.184	0.037	0.776	0.776	unchanged
P27816	K	361	MAP4	MAP4_HUMAN Microtubule-associated protein 4	109439.3	-0.276	-0.2	-0.171	0.241	0.182	0.167	-0.412	0.00453	0.00453	unchanged
P27816	K	403	MAP4	MAP4_HUMAN Microtubule-associated protein 4	179385.3	0.134	0.037	0.12	-0.183	-0.091	-0.074	0.213	0.0712	0.0712	unchanged
P27816	K	498	MAP4	MAP4_HUMAN Microtubule-associated protein 4	82858.6	0.022	0.089	0.082	0.01	0.069	-0.33	0.148	0.313	0.313	unchanged
P27816	K	634	MAP4	MAP4_HUMAN Microtubule-associated protein 4	137744	0.122	0.129	-0.328	0.134	-0.013	-0.1	-0.033	0.844	0.844	unchanged
P27816	K	718	MAP4	MAP4_HUMAN Microtubule-associated protein 4	179209.6	0.026	-0.074	0.204	0.003	-0.279	0.064	0.123	0.411	0.411	unchanged
P27816	K	738	MAP4	MAP4_HUMAN Microtubule-associated protein 4	16995.96	0.415	-0.692	-0.364	0.493	-0.385	0.477	-0.409	0.292	0.292	unchanged
P27816	K	739	MAP4	MAP4_HUMAN Microtubule-associated protein 4	16995.96	0.415	-0.692	-0.364	0.493	-0.385	0.477	-0.409	0.292	0.292	unchanged
P27816	K	780	MAP4	MAP4_HUMAN Microtubule-associated protein 4	64953.7	-0.021	-0.087	0.123	-0.111	0.141	-0.103	0.029	0.819	0.819	unchanged
P27816	K	852	MAP4	MAP4_HUMAN Microtubule-associated protein 4	116463.6	-0.383	-0.332	-0.462	0.502	0.179	0.439	-0.766	0.000625	0.000625	down-regulated
O15397	K	17	IPO8	IPO8_HUMAN Importin-8	301340.5	0.179	0.076	0.07	-0.131	-0.179	-0.071	0.235	0.0526	0.0526	unchanged
P27816	K	871	MAP4	MAP4_HUMAN Microtubule-associated protein 4	79286.97	0.047	-0.206	-0.165	-0.044	0.09	0.221	-0.197	0.166	0.166	unchanged
P27816	K	890	MAP4	MAP4_HUMAN Microtubule-associated protein 4	31873.95	0.008	-0.046	-0.302	-0.11	0.005	0.39	-0.208	0.258	0.258	unchanged
P27816	K	933	MAP4	MAP4_HUMAN Microtubule-associated protein 4	124240.7	0.145	0.035	-0.248	0.008	0.071	-0.067	-0.027	0.848	0.848	unchanged
P27816	K	938	MAP4	MAP4_HUMAN Microtubule-associated protein 4	379339.7	0.098	-0.006	0.042	-0.093	-0.105	0.007	0.108	0.313	0.313	unchanged
P27816	K	986	MAP4	MAP4_HUMAN Microtubule-associated protein 4	59822.55	0.119	-0.306	0.145	-0.096	0.145	-0.064	-0.009	0.957	0.957	unchanged
P27816	K	991	MAP4	MAP4_HUMAN Microtubule-associated protein 4	52089.81	0.339	0.177	0.204	-0.322	-0.362	-0.094	0.499	0.00499	0.00499	unchanged
P27816	K	997	MAP4	MAP4_HUMAN Microtubule-associated protein 4	444760.4	-0.036	0.008	0.047	-0.092	-0.023	0.039	0.032	0.758	0.758	unchanged
P27816	K	998	MAP4	MAP4_HUMAN Microtubule-associated protein 4	30141.55	-0.103	0.084	-0.14	0.264	-0.275	0.114	-0.087	0.615	0.615	unchanged
P27816	K	1060	MAP4	MAP4_HUMAN Microtubule-associated protein 4	98283.9	0.087	0.111	-0.026	0	-0.112	-0.118	0.134	0.236	0.236	unchanged
P27824	K	234	CANX	CALX_HUMAN Calnexin	143977.8	0.241		0.271	-0.179	-0.3	-0.319	0.522	0.00596	0.00596	unchanged
P28074	K	91	PSMB5	PSB5_HUMAN Proteasome subunit beta type-5	21506.7	0.18	0.446	0.305	-0.52	-0.289	-0.18	0.64	0.00265	0.00265	up-regulated
P28074	K	92	PSMB5	PSB5_HUMAN Proteasome subunit beta type-5	21506.7	0.18	0.446	0.305	-0.52	-0.289	-0.18	0.64	0.00265	0.00265	up-regulated
P28288	K	6	ABCD3	ABCD3_HUMAN ATP-binding cassette sub-family D member 3	14725.79	0.73	-0.255	0.36	0.306	-0.275	-0.923	0.576	0.168	0.168	unchanged
P28290	K	729	ITPRID2	ITPI2_HUMAN Protein ITPRID2	16538.92	-0.494	-0.225	0.253	0.3	-0.311	0.422	-0.292	0.308	0.308	unchanged
P28347	K	57	TEAD1	TEAD1_HUMAN Transcriptional enhancer factor TEF-1	22520.94	-0.404	-0.692		-0.04	0.153	0.5	-0.752	0.0121	0.0121	down-regulated
P28347	K	108	TEAD1	TEAD1_HUMAN Transcriptional enhancer factor TEF-1	65935.72	-0.19	-0.518	-0.573	0.274	0.186	0.765	-0.835	0.00418	0.00418	down-regulated
P28370	K	59	SMARCA1	SMCA1_HUMAN Probable global transcription activator SNF2L1	120794.4	-0.233	-0.097	-0.021	0.155	0.198	-0.06	-0.215	0.125	0.125	unchanged
P28370	K	67	SMARCA1	SMCA1_HUMAN Probable global transcription activator SNF2L1	28544.64	-0.356	-1.059	-0.15	0.014	0.988	0.505	-1.024	0.0174	0.0174	down-regulated
P28370	K	71	SMARCA1	SMCA1_HUMAN Probable global transcription activator SNF2L1	72156.67	-0.3	-0.077	0.011	0.228	0.173	-0.093	-0.225	0.158	0.158	unchanged
O15446	K	174	POLR1G	RPA34_HUMAN DNA-directed RNA polymerase I subunit RPA34	223181.3	-0.266	-0.176	-0.05	0.166	0.169	0.101	-0.309	0.0244	0.0244	unchanged
P29084	K	24	GTF2E2	T2EB_HUMAN Transcription initiation factor IIE subunit beta	96639.43	-0.283	-0.397	-0.171	0.357	0.087	0.35	-0.548	0.00411	0.00411	unchanged
P29084	K	74	GTF2E2	T2EB_HUMAN Transcription initiation factor IIE subunit beta	9225.887	-0.591	0.455		-0.056	-0.056	-0.193	0.034	0.918	0.918	unchanged
P29084	K	252	GTF2E2	T2EB_HUMAN Transcription initiation factor IIE subunit beta	136232.8	-0.494	-0.408	-0.1	0.433	0.109	0.403	-0.649	0.00484	0.00484	down-regulated
P29084	K	271	GTF2E2	T2EB_HUMAN Transcription initiation factor IIE subunit beta	15425.19		-0.842	-0.547	0.487	0.606	-0.132	-1.015	0.00936	0.00936	down-regulated
P29353	K	9	SHC1	SHC1_HUMAN SHC-transforming protein 1	33521.86	0.585	-0.341	0.259	-0.082	-0.289	-0.19	0.355	0.182	0.182	unchanged
P29353	K	321	SHC1	SHC1_HUMAN SHC-transforming protein 1	99243.76	0.031	-0.466	-0.19	0.231	0.271	0.065	-0.397	0.0391	0.0391	unchanged
P29375	K	238	KDM5A	KDM5A_HUMAN Lysine-specific demethylase 5A	24662.03	-1.27			0.689	0.518	-0.26	-1.586	0.016	0.016	down-regulated
P29375	K	1422	KDM5A	KDM5A_HUMAN Lysine-specific demethylase 5A	22332.57	-1.574			0.598	0.646	0.007	-1.991	0.00222	0.00222	down-regulated
P29401	K	102	TKT	TKT_HUMAN Transketolase	41572.38	0.365	0.061	0.212	-0.175	-0.024	-0.496	0.444	0.0289	0.0289	unchanged
P29401	K	114	TKT	TKT_HUMAN Transketolase	6667.611	-0.09	0.479	-0.3		0.068	-0.021	0.006	0.981	0.981	unchanged
O15446	K	175	POLR1G	RPA34_HUMAN DNA-directed RNA polymerase I subunit RPA34	223181.3	-0.266	-0.176	-0.05	0.166	0.169	0.101	-0.309	0.0244	0.0244	unchanged
P29401	K	232	TKT	TKT_HUMAN Transketolase	10637.85	0.222	0.56	0.262	-0.103	-0.688	-0.31	0.715	0.0069	0.0069	up-regulated
P29401	K	260	TKT	TKT_HUMAN Transketolase	18081.31	0.385	0.314	0.174	0.206	-0.559	-0.577	0.601	0.0362	0.0362	up-regulated
P29401	K	310	TKT	TKT_HUMAN Transketolase	61762.5	-0.31	-0.245	-0.068	0.245	0.441	-0.12	-0.396	0.0539	0.0539	unchanged
P29401	K	314	TKT	TKT_HUMAN Transketolase	45562.96	0.142	0.035	0.377	-0.291	-0.359	0.04	0.388	0.044	0.044	unchanged
P29401	K	319	TKT	TKT_HUMAN Transketolase	278580.9	0.358	0.131	0.087	-0.241	-0.21	-0.182	0.403	0.0109	0.0109	unchanged
P29401	K	327	TKT	TKT_HUMAN Transketolase	6717.383	-0.027	0.614	-0.22	-0.551	0.18	-0.054	0.264	0.374	0.374	unchanged
P29401	K	353	TKT	TKT_HUMAN Transketolase	18341.14	0.457	0.214	-0.469	0.057	0.118	-0.433	0.153	0.594	0.594	unchanged
P29401	K	543	TKT	TKT_HUMAN Transketolase	187673.8	-0.206	0.241	-0.013	-0.009	0.012	-0.081	0.033	0.818	0.818	unchanged
P29590	K	476	PML	PML_HUMAN Protein PML	4989.644	0.278	0.217	-0.576	0.497	-0.16		-0.195	0.587	0.587	unchanged
P29692	K	17	EEF1D	EF1D_HUMAN Elongation factor 1-delta	249184	0.302	0.158	0.118	-0.071	-0.321	-0.243	0.404	0.0122	0.0122	unchanged
O15446	K	328	POLR1G	RPA34_HUMAN DNA-directed RNA polymerase I subunit RPA34	84272.72	-0.594	-0.046	-0.026	0.333	0.24	0.036	-0.425	0.0594	0.0594	unchanged
P29692	K	59	EEF1D	EF1D_HUMAN Elongation factor 1-delta	109918.8	0.837	0.331	0.414	-0.477	-0.734	-0.43	1.074	0.00056	0.00056	up-regulated
P29692	K	117	EEF1D	EF1D_HUMAN Elongation factor 1-delta	35673.76	0.325	0.169	0.308	-0.097	-0.439	-0.325	0.554	0.00404	0.00404	unchanged
P29692	K	143	EEF1D	EF1D_HUMAN Elongation factor 1-delta	108338.9	0.361	0.16	0.135	-0.282	-0.088	-0.343	0.456	0.00894	0.00894	unchanged
P29692	K	189	EEF1D	EF1D_HUMAN Elongation factor 1-delta	238387	0.221	0.02	0.053	0.004	-0.323	-0.033	0.215	0.151	0.151	unchanged
P29692	K	242	EEF1D	EF1D_HUMAN Elongation factor 1-delta	43243.23	0.324	0.033	0.302	-0.212	-0.518	0.013	0.459	0.0323	0.0323	unchanged
P30040	K	54	ERP29	ERP29_HUMAN Endoplasmic reticulum resident protein 29	25198.02	0.216	-0.208	0.352	-0.25	-0.039	-0.127	0.259	0.172	0.172	unchanged
P30040	K	109	ERP29	ERP29_HUMAN Endoplasmic reticulum resident protein 29	16701.14	0.512	0.029	0.423	-0.254	0.085	-0.852	0.662	0.042	0.042	up-regulated
P30041	K	63	PRDX6	PRDX6_HUMAN Peroxiredoxin-6	117182.1	0.373	0.39	-0.032	-0.138	-0.208	-0.443	0.507	0.0174	0.0174	unchanged
P30041	K	141	PRDX6	PRDX6_HUMAN Peroxiredoxin-6	97736.6	0.058	0.167	0.367	-0.152	-0.388	-0.108	0.413	0.0202	0.0202	unchanged
P30041	K	142	PRDX6	PRDX6_HUMAN Peroxiredoxin-6	97736.6	0.058	0.167	0.367	-0.152	-0.388	-0.108	0.413	0.0202	0.0202	unchanged
O15446	K	329	POLR1G	RPA34_HUMAN DNA-directed RNA polymerase I subunit RPA34	84272.72	-0.594	-0.046	-0.026	0.333	0.24	0.036	-0.425	0.0594	0.0594	unchanged
P30041	K	204	PRDX6	PRDX6_HUMAN Peroxiredoxin-6	277756.6	-0.036	-0.277	-0.1	0.207	0.068	0.082	-0.257	0.0614	0.0614	unchanged
P30041	K	209	PRDX6	PRDX6_HUMAN Peroxiredoxin-6	220748.7	-0.094	-0.042	-0.019	0.087	-0.124	0.135	-0.084	0.481	0.481	unchanged
P30044	K	86	PRDX5	PRDX5_HUMAN Peroxiredoxin-5, mitochondrial	14808.53	0.326	0.732	0.292	0.117	-0.432	-1.093	0.919	0.0231	0.0231	up-regulated
P30046	K	21	DDT	DOPD_HUMAN D-dopachrome decarboxylase	80564.1	0.212	0.268	0.261	-0.178	-0.171	-0.45	0.513	0.00402	0.00402	unchanged
P30046	K	33	DDT	DOPD_HUMAN D-dopachrome decarboxylase	31566.33	-0.017	-0.264	-0.128	0.219	0.212	-0.079	-0.254	0.101	0.101	unchanged
P30048	K	91	PRDX3	PRDX3_HUMAN Thioredoxin-dependent peroxide reductase, mitochondrial	8170.36	0.21	0.844		-0.599		-0.448	1.05	0.0119	0.0119	up-regulated
P30048	K	93	PRDX3	PRDX3_HUMAN Thioredoxin-dependent peroxide reductase, mitochondrial	8170.36	0.21	0.844		-0.599		-0.448	1.05	0.0119	0.0119	up-regulated
P30050	K	4	RPL12	RL12_HUMAN Large ribosomal subunit protein uL11	21559.2	-0.411	0.413	0.699	-0.166	-0.53	-0.063	0.487	0.151	0.151	unchanged
P30050	K	40	RPL12	RL12_HUMAN Large ribosomal subunit protein uL11	149607.8	0.253	0.141	0.204	-0.291	-0.049	-0.316	0.418	0.0102	0.0102	unchanged
P30050	K	41	RPL12	RL12_HUMAN Large ribosomal subunit protein uL11	149607.8	0.253	0.141	0.204	-0.291	-0.049	-0.316	0.418	0.0102	0.0102	unchanged
O15511	K	13	ARPC5	ARPC5_HUMAN Actin-related protein 2/3 complex subunit 5	43655.58	0.282	0.011	0.008	-0.351	-0.097	0.09	0.22	0.2	0.2	unchanged
P30050	K	54	RPL12	RL12_HUMAN Large ribosomal subunit protein uL11	41013.72	0.205	0.229	0.113	-0.186	-0.082	-0.337	0.384	0.0127	0.0127	unchanged
P30084	K	204	ECHS1	ECHM_HUMAN Enoyl-CoA hydratase, mitochondrial	5275.546	0.904	0.443	-1.234	0.259	-0.442	0.013	0.094	0.868	0.868	unchanged
P30086	K	150	PEBP1	PEBP1_HUMAN Phosphatidylethanolamine-binding protein 1	52104.17	0.263	0.195	0.19	-0.375	-0.348	0.018	0.451	0.0148	0.0148	unchanged
P30101	K	75	PDIA3	PDIA3_HUMAN Protein disulfide-isomerase A3	101710.8	0.057	0.446	0.004	-0.397	-0.111	-0.056	0.357	0.0711	0.0711	unchanged
P30101	K	129	PDIA3	PDIA3_HUMAN Protein disulfide-isomerase A3	42959.42	0.07	-0.11	0.517	0.005	-0.041	-0.499	0.337	0.163	0.163	unchanged
P30101	K	130	PDIA3	PDIA3_HUMAN Protein disulfide-isomerase A3	70903.4	0.259	0.134	0.264	-0.279	-0.311	-0.124	0.457	0.00464	0.00464	unchanged
P30101	K	289	PDIA3	PDIA3_HUMAN Protein disulfide-isomerase A3	28779.64	0.039	0.186	-0.515	0.075	0.19	-0.034	-0.174	0.412	0.412	unchanged
P30101	K	417	PDIA3	PDIA3_HUMAN Protein disulfide-isomerase A3	72606.88	0.229	0.418	0.203	-0.645	-0.136	-0.127	0.586	0.0127	0.0127	up-regulated
P30101	K	425	PDIA3	PDIA3_HUMAN Protein disulfide-isomerase A3	34630.08	0.009	0.384	0.326	-0.335	0.057	-0.499	0.499	0.0323	0.0323	unchanged
O15511	K	67	ARPC5	ARPC5_HUMAN Actin-related protein 2/3 complex subunit 5	45111.3	0.315	0.111	-0.285	-0.215	-0.247	0.264	0.113	0.61	0.61	unchanged
P30101	K	460	PDIA3	PDIA3_HUMAN Protein disulfide-isomerase A3	18969.08	0.037	0.457	-0.33	0.167	-0.132	-0.256	0.128	0.586	0.586	unchanged
P30101	K	461	PDIA3	PDIA3_HUMAN Protein disulfide-isomerase A3	18969.08	0.037	0.457	-0.33	0.167	-0.132	-0.256	0.128	0.586	0.586	unchanged
P30153	K	163	PPP2R1A	2AAA_HUMAN Serine/threonine-protein phosphatase 2A 65 kDa regulatory subunit A alpha isoform	14139.56	-0.07	0.579	0.302	-0.527	-0.132		0.6	0.0492	0.0492	up-regulated
P30153	K	188	PPP2R1A	2AAA_HUMAN Serine/threonine-protein phosphatase 2A 65 kDa regulatory subunit A alpha isoform	41979.69	0.213	-0.006	0.128	0.115	-0.155	-0.353	0.243	0.152	0.152	unchanged
P30260	K	718	CDC27	CDC27_HUMAN Cell division cycle protein 27 homolog	31754.26	0.193	-0.006	-0.042	0.013	-0.109	-0.108	0.116	0.341	0.341	unchanged
P30260	K	720	CDC27	CDC27_HUMAN Cell division cycle protein 27 homolog	31754.26	0.193	-0.006	-0.042	0.013	-0.109	-0.108	0.116	0.341	0.341	unchanged
P30405	K	86	PPIF	PPIF_HUMAN Peptidyl-prolyl cis-trans isomerase F, mitochondrial	39819.16	0.279	0.24	0.241	-0.158	-0.143	-0.516	0.526	0.00654	0.00654	unchanged
P30405	K	91	PPIF	PPIF_HUMAN Peptidyl-prolyl cis-trans isomerase F, mitochondrial	17324.09	0.211	0.111	0.867	-0.229	0.259	-1.276	0.812	0.093	0.093	unchanged
P30405	K	190	PPIF	PPIF_HUMAN Peptidyl-prolyl cis-trans isomerase F, mitochondrial	13787.31	-0.146	0.48	0.213		-0.057		0.239	0.449	0.449	unchanged
P30414	K	1224	NKTR	NKTR_HUMAN NK-tumor recognition protein	24206.45	-0.181	0.567	0.057	-0.032	-0.018	-0.449	0.314	0.21	0.21	unchanged
O15541	K	20	RNF113A	R113A_HUMAN E3 ubiquitin-protein ligase RNF113A	42031.11	-0.123	-0.29	-0.36	0.408	0.528	-0.222	-0.496	0.055	0.055	unchanged
P30414	K	1225	NKTR	NKTR_HUMAN NK-tumor recognition protein	24206.45	-0.181	0.567	0.057	-0.032	-0.018	-0.449	0.314	0.21	0.21	unchanged
P30419	K	55	NMT1	NMT1_HUMAN Glycylpeptide N-tetradecanoyltransferase 1	16587.49	0.095	0.25	-0.261	-0.02	-0.336	0.214	0.075	0.713	0.713	unchanged
P30419	K	56	NMT1	NMT1_HUMAN Glycylpeptide N-tetradecanoyltransferase 1	16587.49	0.095	0.25	-0.261	-0.02	-0.336	0.214	0.075	0.713	0.713	unchanged
P30520	K	125	ADSS2	PURA2_HUMAN Adenylosuccinate synthetase isozyme 2	43099.19	0.138	0.025	-0.17	0.11	0.209	-0.37	0.015	0.938	0.938	unchanged
P30622	K	346	CLIP1	CLIP1_HUMAN CAP-Gly domain-containing linker protein 1	28225.45	-0.433	0.019	0	0.246	0.186	-0.076	-0.257	0.172	0.172	unchanged
P31040	K	179	SDHA	SDHA_HUMAN Succinate dehydrogenase [ubiquinone] flavoprotein subunit, mitochondrial	31529.08	0.021	0.464	-0.414	-0.415	0.123	0.163	0.067	0.808	0.808	unchanged
P31040	K	335	SDHA	SDHA_HUMAN Succinate dehydrogenase [ubiquinone] flavoprotein subunit, mitochondrial	74915.8	0.318	0.146	-0.053	0.017	-0.501	0.015	0.293	0.159	0.159	unchanged
P31040	K	541	SDHA	SDHA_HUMAN Succinate dehydrogenase [ubiquinone] flavoprotein subunit, mitochondrial	24946.19	0.452	0.303	0.371	-0.763	0.005	-0.426	0.77	0.00739	0.00739	up-regulated
P31153	K	228	MAT2A	METK2_HUMAN S-adenosylmethionine synthase isoform type-2	61322.86	0.009	0.293	0.289	-0.25	-0.399	0.001	0.413	0.0304	0.0304	unchanged
P31350	K	206	RRM2	RIR2_HUMAN Ribonucleoside-diphosphate reductase subunit M2	17683.01	0.035	-0.16	0.471	0.217		-0.43	0.222	0.455	0.455	unchanged
O15541	K	21	RNF113A	R113A_HUMAN E3 ubiquitin-protein ligase RNF113A	42031.11	-0.123	-0.29	-0.36	0.408	0.528	-0.222	-0.496	0.055	0.055	unchanged
P31483	K	88	TIA1	TIA1_HUMAN Cytotoxic granule associated RNA binding protein TIA1	30819.61	-0.005	0.164	-0.186	0.213	-0.101	-0.141	0.001	0.997	0.997	unchanged
P31483	K	89	TIA1	TIA1_HUMAN Cytotoxic granule associated RNA binding protein TIA1	30819.61	-0.005	0.164	-0.186	0.213	-0.101	-0.141	0.001	0.997	0.997	unchanged
P31689	K	32	DNAJA1	DNJA1_HUMAN DnaJ homolog subfamily A member 1	31305.8	0.457	0.395	0.052	-0.042	-0.42	-0.498	0.621	0.0106	0.0106	up-regulated
P31689	K	206	DNAJA1	DNJA1_HUMAN DnaJ homolog subfamily A member 1	8478.15	-0.268	-0.042		-0.427	0.102	0.364	-0.168	0.539	0.539	unchanged
P31939	K	66	ATIC	PUR9_HUMAN Bifunctional purine biosynthesis protein ATIC	12486.24	-0.055	0.027	0.062	-0.47	0.008	0.37	0.042	0.85	0.85	unchanged
P31939	K	408	ATIC	PUR9_HUMAN Bifunctional purine biosynthesis protein ATIC	20218.05	-0.073	0.598	0.456	-1.048		0.243	0.73	0.139	0.139	unchanged
P31942	K	97	HNRNPH3	HNRH3_HUMAN Heterogeneous nuclear ribonucleoprotein H3	53381.63	-0.088	-0.163	0.046	0.054	0.071	0.022	-0.117	0.302	0.302	unchanged
P31943	K	185	HNRNPH1	HNRH1_HUMAN Heterogeneous nuclear ribonucleoprotein H	104065.3	-0.007	0.03	0.135	0.076	0.013	-0.304	0.124	0.389	0.389	unchanged
P31943	K	200	HNRNPH1	HNRH1_HUMAN Heterogeneous nuclear ribonucleoprotein H	880394.5	-0.153	-0.295	-0.209	0.158	0.235	0.206	-0.419	0.00471	0.00471	unchanged
P31946	K	11	YWHAB	1433B_HUMAN 14-3-3 protein beta/alpha	188874.6	0.286	0.064	0.091	-0.01	-0.219	-0.27	0.313	0.0423	0.0423	unchanged
O43143	K	17	DHX15	DHX15_HUMAN ATP-dependent RNA helicase DHX15	639149.8	-0.149	-0.086	-0.151	0.071	0.152	0.105	-0.238	0.0441	0.0441	unchanged
P31946	K	70	YWHAB	1433B_HUMAN 14-3-3 protein beta/alpha	105949	0.015	0.062	0.053	-0.024	0.024	-0.189	0.106	0.351	0.351	unchanged
P31947	K	9	SFN	1433S_HUMAN 14-3-3 protein sigma	201822.1	0.079	0.147	0.299	-0.196	-0.213	-0.173	0.369	0.0115	0.0115	unchanged
P31947	K	32	SFN	1433S_HUMAN 14-3-3 protein sigma	29069.66	0.123	0.228	0.035	0.221	-0.254	-0.413	0.277	0.173	0.173	unchanged
P31947	K	49	SFN	1433S_HUMAN 14-3-3 protein sigma	11192.12	0.412	0.282	0.556			-1.019	1.436	0.00102	0.00102	up-regulated
P31947	K	77	SFN	1433S_HUMAN 14-3-3 protein sigma	15376.24	0.634	0.886	-0.67	0.236	-0.622	-0.523	0.586	0.232	0.232	unchanged
P31947	K	140	SFN	1433S_HUMAN 14-3-3 protein sigma	149854.7	0.344	0.017	0.306	-0.168	-0.212	-0.346	0.464	0.0103	0.0103	unchanged
P31947	K	141	SFN	1433S_HUMAN 14-3-3 protein sigma	149854.7	0.344	0.017	0.306	-0.168	-0.212	-0.346	0.464	0.0103	0.0103	unchanged
P31947	K	159	SFN	1433S_HUMAN 14-3-3 protein sigma	12435.07	-0.18	-0.105	0.397	-0.345	0.181	-0.006	0.094	0.667	0.667	unchanged
P31947	K	160	SFN	1433S_HUMAN 14-3-3 protein sigma	12435.07	-0.18	-0.105	0.397	-0.345	0.181	-0.006	0.094	0.667	0.667	unchanged
P31948	K	78	STIP1	STIP1_HUMAN Stress-induced-phosphoprotein 1	133601.5	-0.145	0.039	0.11	0.148	-0.043	-0.166	0.022	0.874	0.874	unchanged
O43143	K	18	DHX15	DHX15_HUMAN ATP-dependent RNA helicase DHX15	639149.8	-0.149	-0.086	-0.151	0.071	0.152	0.105	-0.238	0.0441	0.0441	unchanged
P31948	K	317	STIP1	STIP1_HUMAN Stress-induced-phosphoprotein 1	25814.84	0.336	0.216	-0.511	0.144	0.105	-0.345	0.046	0.865	0.865	unchanged
P31948	K	325	STIP1	STIP1_HUMAN Stress-induced-phosphoprotein 1	37598.09	0.266	0.281	-0.07	-0.072	-0.278	-0.183	0.337	0.0465	0.0465	unchanged
P31948	K	338	STIP1	STIP1_HUMAN Stress-induced-phosphoprotein 1	29378.88		0.266	0.173	0.058	-0.446	-0.378	0.475	0.0502	0.0502	unchanged
P31948	K	364	STIP1	STIP1_HUMAN Stress-induced-phosphoprotein 1	27089.72	0.408	0.695	0.417	-0.631	-0.369	-0.576	1.032	0.000172	0.000172	up-regulated
P31948	K	366	STIP1	STIP1_HUMAN Stress-induced-phosphoprotein 1	27089.72	0.408	0.695	0.417	-0.631	-0.369	-0.576	1.032	0.000172	0.000172	up-regulated
P31948	K	388	STIP1	STIP1_HUMAN Stress-induced-phosphoprotein 1	25424.44	0.229	0.611	-0.125	-0.304	-0.173	-0.296	0.496	0.0401	0.0401	unchanged
P31948	K	434	STIP1	STIP1_HUMAN Stress-induced-phosphoprotein 1	43962.76	0.07	-0.29	-0.002	0.083	-0.062	0.144	-0.129	0.374	0.374	unchanged
O43143	K	407	DHX15	DHX15_HUMAN ATP-dependent RNA helicase DHX15	25042.49	0.283	0.302	-0.013	-0.414	0.153	-0.368	0.4	0.074	0.074	unchanged
P31948	K	446	STIP1	STIP1_HUMAN Stress-induced-phosphoprotein 1	24939.59	-0.18	-0.093	0.081	-0.02	0.116	0.039	-0.109	0.375	0.375	unchanged
P31948	K	530	STIP1	STIP1_HUMAN Stress-induced-phosphoprotein 1	101370.1	0.133	0.02	0.33	-0.391	0.06	-0.209	0.341	0.0675	0.0675	unchanged
P31949	K	27	S100A11	S10AB_HUMAN Protein S100-A11	167021.9	0.338	0.132	0.084	-0.203	-0.336	-0.072	0.388	0.0195	0.0195	unchanged
P31949	K	55	S100A11	S10AB_HUMAN Protein S100-A11	1735215	0.075	0.025	0.056	-0.122	-0.094	0.002	0.123	0.249	0.249	unchanged
P32119	K	26	PRDX2	PRDX2_HUMAN Peroxiredoxin-2	12916.98	0.044	0.259	-0.088		-0.246	0.124	0.133	0.491	0.491	unchanged
P32119	K	29	PRDX2	PRDX2_HUMAN Peroxiredoxin-2	12916.98	0.044	0.259	-0.088		-0.246	0.124	0.133	0.491	0.491	unchanged
P32455	K	246	GBP1	GBP1_HUMAN Guanylate-binding protein 1	25852.86		0.406	0.306	-0.283	-0.341	-0.545	0.746	0.00223	0.00223	up-regulated
P32780	K	60	GTF2H1	TF2H1_HUMAN General transcription factor IIH subunit 1	109804	0.487	-0.083	-0.091	-0.039	-0.065	-0.265	0.227	0.262	0.262	unchanged
P32780	K	305	GTF2H1	TF2H1_HUMAN General transcription factor IIH subunit 1	22562.64	-0.15	-0.271	0.204	0.235	0.399	-0.473	-0.126	0.638	0.638	unchanged
P32969	K	59	RPL9	RL9_HUMAN Large ribosomal subunit protein uL6	54675.78	0.045	0.187	0.273	0.234	-0.254	-0.543	0.356	0.133	0.133	unchanged
O43143	K	408	DHX15	DHX15_HUMAN ATP-dependent RNA helicase DHX15	25042.49	0.283	0.302	-0.013	-0.414	0.153	-0.368	0.4	0.074	0.074	unchanged
P32969	K	65	RPL9	RL9_HUMAN Large ribosomal subunit protein uL6	248861.2	0.068	0.019	0.224	-0.225	-0.226	0.081	0.227	0.132	0.132	unchanged
P32969	K	121	RPL9	RL9_HUMAN Large ribosomal subunit protein uL6	194272.3	0.114	0.174	0.216	-0.316	-0.182	-0.065	0.356	0.0166	0.0166	unchanged
P32969	K	174	RPL9	RL9_HUMAN Large ribosomal subunit protein uL6	121163.2	0.049	-0.102	-0.017	-0.043	0.005	0.049	-0.027	0.797	0.797	unchanged
P33176	K	240	KIF5B	KINH_HUMAN Kinesin-1 heavy chain	19191.62	0.126	-0.25	0.134	0.144	0.087	-0.297	0.025	0.889	0.889	unchanged
P33176	K	801	KIF5B	KINH_HUMAN Kinesin-1 heavy chain	11187.02	0.238	-0.487	0.332	0.012	-0.489	0.336	0.075	0.806	0.806	unchanged
P33176	K	813	KIF5B	KINH_HUMAN Kinesin-1 heavy chain	8073.53	-0.131	0.307	0.041	-0.421	-0.111	0.258	0.164	0.455	0.455	unchanged
P33992	K	273	MCM5	MCM5_HUMAN DNA replication licensing factor MCM5	23780.66	0.374	-0.187	-0.01	-0.315	0.087	-0.006	0.137	0.487	0.487	unchanged
P33993	K	596	MCM7	MCM7_HUMAN DNA replication licensing factor MCM7	7472.404	0.812	-0.403	0.072	-0.032		-0.239	0.296	0.446	0.446	unchanged
P34897	K	103	SHMT2	GLYM_HUMAN Serine hydroxymethyltransferase, mitochondrial	37990.48	0.267	0.455	0.199	-0.381	-0.528	-0.072	0.634	0.00506	0.00506	up-regulated
O43143	K	515	DHX15	DHX15_HUMAN ATP-dependent RNA helicase DHX15	35461.73	-0.321	0.088	0.183	0.223	-0.306	0.076	-0.014	0.944	0.944	unchanged
P34897	K	464	SHMT2	GLYM_HUMAN Serine hydroxymethyltransferase, mitochondrial	68502.4	0.292	0.229	0.103	-0.387	-0.32	0.024	0.436	0.0205	0.0205	unchanged
P34932	K	53	HSPA4	HSP74_HUMAN Heat shock 70 kDa protein 4	35805.36	0.097	0.179	0.163	-0.368	-0.081	-0.047	0.312	0.0424	0.0424	unchanged
P34932	K	274	HSPA4	HSP74_HUMAN Heat shock 70 kDa protein 4	10956.67	0.958	0.418	-0.389	-0.533	0.08	-0.589	0.676	0.108	0.108	unchanged
P34932	K	331	HSPA4	HSP74_HUMAN Heat shock 70 kDa protein 4	27293.52	-0.032	0.414	0.564	-0.377	-0.141	-0.485	0.65	0.0115	0.0115	up-regulated
P34932	K	560	HSPA4	HSP74_HUMAN Heat shock 70 kDa protein 4	76256.87	0.002	-0.157	-0.415	0.323	0.163	0.027	-0.361	0.0485	0.0485	unchanged
P34932	K	631	HSPA4	HSP74_HUMAN Heat shock 70 kDa protein 4	49430.49	0.348	0.221	0.344	-0.406	-0.308	-0.256	0.628	0.000696	0.000696	up-regulated
P34932	K	679	HSPA4	HSP74_HUMAN Heat shock 70 kDa protein 4	25628.79	-0.021	-0.176	0.128	-0.071	0.016	0.067	-0.027	0.828	0.828	unchanged
P34932	K	719	HSPA4	HSP74_HUMAN Heat shock 70 kDa protein 4	41133.29	0.185	0.104	0.096	0.02	-0.299	-0.162	0.275	0.0576	0.0576	unchanged
P35221	K	683	CTNNA1	CTNA1_HUMAN Catenin alpha-1	6599.98	0.737	0.023	-0.043	-0.179	-0.344		0.5	0.115	0.115	unchanged
P35221	K	889	CTNNA1	CTNA1_HUMAN Catenin alpha-1	3452.554	-0.64	0.076			1.191	-0.683	-0.536	0.473	0.473	unchanged
O43143	K	516	DHX15	DHX15_HUMAN ATP-dependent RNA helicase DHX15	35461.73	-0.321	0.088	0.183	0.223	-0.306	0.076	-0.014	0.944	0.944	unchanged
P35232	K	202	PHB1	PHB1_HUMAN Prohibitin 1	88950.4	0.365	0.239	0.085	-0.195	-0.101	-0.45	0.478	0.0121	0.0121	unchanged
P35232	K	208	PHB1	PHB1_HUMAN Prohibitin 1	57353.97	0.178	0.372	0.121	-0.409	-0.198	-0.12	0.466	0.00986	0.00986	unchanged
P35240	K	579	NF2	MERL_HUMAN Merlin	61734.8	0.187	-0.044	-0.171	0.068	0.023	-0.121	0.001	0.996	0.996	unchanged
P35241	K	371	RDX	RADI_HUMAN Radixin	11268.69	0.441	0.319	-0.206	0.201		-0.541	0.355	0.287	0.287	unchanged
P35241	K	400	RDX	RADI_HUMAN Radixin	18470.73	-0.047	-0.156	0.56	-0.287	0.07	-0.196	0.257	0.275	0.275	unchanged
P35241	K	436	RDX	RADI_HUMAN Radixin	20289.18	-0.003	0.041	0.237	-0.191	0.415	-0.556	0.202	0.443	0.443	unchanged
P35241	K	526	RDX	RADI_HUMAN Radixin	8961.84	0.519	-0.245	-0.23	0.236	0.177	-0.513	0.048	0.873	0.873	unchanged
P35244	K	33	RPA3	RFA3_HUMAN Replication protein A 14 kDa subunit	3999.844	0.351	-0.182	-0.671		0.503	0.241	-0.539	0.139	0.139	unchanged
P35249	K	13	RFC4	RFC4_HUMAN Replication factor C subunit 4	22828.24	0.188	0.044	0.163	-0.314	-0.325	0.187	0.282	0.135	0.135	unchanged
P35251	K	5	RFC1	RFC1_HUMAN Replication factor C subunit 1	93485.18	-0.74	-0.639	-0.777	0.666	0.652	0.782	-1.419	4.89E-06	4.89E-06	down-regulated
O43143	K	786	DHX15	DHX15_HUMAN ATP-dependent RNA helicase DHX15	170777.8	0.009	-0.068	0.039	0.028	-0.074	0.009	0.006	0.956	0.956	unchanged
P35251	K	306	RFC1	RFC1_HUMAN Replication factor C subunit 1	34778.61	-0.151	0.113	-0.217	-0.133	-0.162	0.495	-0.152	0.491	0.491	unchanged
P35251	K	318	RFC1	RFC1_HUMAN Replication factor C subunit 1	81475.29	-0.327	-0.622	-0.198	0.252	0.287	0.552	-0.746	0.00234	0.00234	down-regulated
P35251	K	339	RFC1	RFC1_HUMAN Replication factor C subunit 1	109160.5	0.121	-0.474	-0.101	0.006	0.186	0.206	-0.284	0.146	0.146	unchanged
P35251	K	634	RFC1	RFC1_HUMAN Replication factor C subunit 1	84831.4	-0.038	-0.042	-0.027	0.126	-0.066	-0.011	-0.052	0.629	0.629	unchanged
P35268	K	10	RPL22	RL22_HUMAN Large ribosomal subunit protein eL22	4418254	-0.049	0.109	-0.178	0.034	-0.03	0.057	-0.06	0.62	0.62	unchanged
P35268	K	52	RPL22	RL22_HUMAN Large ribosomal subunit protein eL22	210760.83	0.802	0.811	0.652	0.735	-3.847	0.789	1.529	0.251	0.251	unchanged
P35268	K	69	RPL22	RL22_HUMAN Large ribosomal subunit protein eL22	71716	-0.037	0.154	0.119	0	-0.14	-0.153	0.176	0.156	0.156	unchanged
P35268	K	80	RPL22	RL22_HUMAN Large ribosomal subunit protein eL22	153840.5	-0.069	0.042	0.214	-0.129	-0.081	-0.033	0.143	0.255	0.255	unchanged
P35268	K	84	RPL22	RL22_HUMAN Large ribosomal subunit protein eL22	91814.5	0.259	0.102	-0.003	-0.244	-0.211	0.041	0.257	0.093	0.093	unchanged
P35268	K	107	RPL22	RL22_HUMAN Large ribosomal subunit protein eL22	146170.2	0.212	0.12	0.222	-0.271	-0.112	-0.228	0.388	0.00794	0.00794	unchanged
O43148	K	83	RNMT	MCES_HUMAN mRNA cap guanine-N(7) methyltransferase	398519	-0.211	0.101	-0.207	0.042	0.023	0.193	-0.192	0.187	0.187	unchanged
P35269	K	83	GTF2F1	T2FA_HUMAN General transcription factor IIF subunit 1	99535.49	-0.605	-0.804	-0.983	0.677	0.905	0.753	-1.576	1.48E-05	1.48E-05	down-regulated
P35269	K	242	GTF2F1	T2FA_HUMAN General transcription factor IIF subunit 1	101171	0.008	-0.017	-0.112	-0.071	0.266	-0.129	-0.062	0.663	0.663	unchanged
P35269	K	407	GTF2F1	T2FA_HUMAN General transcription factor IIF subunit 1	344142.4	0.042	-0.066	-0.184	-0.026	0.191	-0.015	-0.119	0.353	0.353	unchanged
P35269	K	421	GTF2F1	T2FA_HUMAN General transcription factor IIF subunit 1	227548.6	-0.251	-0.391	-0.611	0.391	0.514	0.291	-0.816	0.000658	0.000658	down-regulated
P35520	K	30	CBS	CBS_HUMAN Cystathionine beta-synthase	16527.45	0.611	-0.11	0.448	0.391	-0.97	-0.428	0.652	0.122	0.122	unchanged
P35579	K	30	MYH9	MYH9_HUMAN Myosin-9	134280.3	0.013	0.066	0.136	-0.222	0.131	-0.181	0.162	0.256	0.256	unchanged
P35579	K	74	MYH9	MYH9_HUMAN Myosin-9	45709.42	-0.048	0.105	0.041	-0.113	-0.246	0.204	0.084	0.578	0.578	unchanged
P35579	K	199	MYH9	MYH9_HUMAN Myosin-9	28256.01	0.203	-0.163	0.499	-0.359	-0.267	0.03	0.378	0.103	0.103	unchanged
P35579	K	201	MYH9	MYH9_HUMAN Myosin-9	28256.01	0.203	-0.163	0.499	-0.359	-0.267	0.03	0.378	0.103	0.103	unchanged
O43148	K	114	RNMT	MCES_HUMAN mRNA cap guanine-N(7) methyltransferase	17716.61	-0.179		0.243	0.374		-0.603	0.146	0.718	0.718	unchanged
P35579	K	299	MYH9	MYH9_HUMAN Myosin-9	323696.8	0.378	0.481	0.252	-0.471	-0.341	-0.356	0.76	0.000339	0.000339	up-regulated
P35579	K	403	MYH9	MYH9_HUMAN Myosin-9	84851.4	0.358	0.137	0.215	-0.242	-0.214	-0.31	0.492	0.00314	0.00314	unchanged
P35579	K	435	MYH9	MYH9_HUMAN Myosin-9	77989.6	0.431	0.264	0.405	-0.327	-0.428	-0.403	0.753	0.000243	0.000243	up-regulated
P35579	K	540	MYH9	MYH9_HUMAN Myosin-9	49957.96	0.458	0.33	0.708	-0.049	-0.249	-1.255	1.016	0.0172	0.0172	up-regulated
P35579	K	565	MYH9	MYH9_HUMAN Myosin-9	8719.806	-0.519	0.642	0.809	-0.278	-0.872	0.161	0.64	0.17	0.17	unchanged
P35579	K	651	MYH9	MYH9_HUMAN Myosin-9	87571.2	0.343	0.173	0.205	-0.245	-0.197	-0.336	0.5	0.00266	0.00266	unchanged
P35579	K	760	MYH9	MYH9_HUMAN Myosin-9	22290.12	0.403	0.534	-0.273	-0.158	-0.7	0.137	0.462	0.159	0.159	unchanged
P35579	K	821	MYH9	MYH9_HUMAN Myosin-9	168199.2	0.386	0.268	0.262	-0.283	-0.286	-0.404	0.63	0.000634	0.000634	up-regulated
P35579	K	835	MYH9	MYH9_HUMAN Myosin-9	197727.3	0.054	0.164	0.381	-0.084	-0.248	-0.324	0.418	0.0172	0.0172	unchanged
P35579	K	856	MYH9	MYH9_HUMAN Myosin-9	179472	0.215	0.25	0.273	-0.166	-0.35	-0.279	0.511	0.00197	0.00197	unchanged
O43148	K	116	RNMT	MCES_HUMAN mRNA cap guanine-N(7) methyltransferase	22553.88	-0.217		0.206	0.336	-0.077	-0.641	0.122	0.714	0.714	unchanged
P35579	K	860	MYH9	MYH9_HUMAN Myosin-9	247670.2	0.296	0.123	0.196	-0.158	-0.195	-0.319	0.429	0.00611	0.00611	unchanged
P35579	K	910	MYH9	MYH9_HUMAN Myosin-9	29830.71	0.818	1.454	0.733	-1.496	-0.815	-0.751	2.022	0.000227	0.000227	up-regulated
P35579	K	961	MYH9	MYH9_HUMAN Myosin-9	74785.2	0.409	0.277	0.165	-0.31	-0.209	-0.389	0.586	0.00178	0.00178	up-regulated
P35579	K	966	MYH9	MYH9_HUMAN Myosin-9	120068.5	0.04	0.298	0.441	-0.406	-0.382	-0.048	0.538	0.0131	0.0131	unchanged
P35579	K	974	MYH9	MYH9_HUMAN Myosin-9	224221.3	0.044	0.376	0.298	-0.235	-0.21	-0.33	0.498	0.00614	0.00614	unchanged
P35579	K	975	MYH9	MYH9_HUMAN Myosin-9	23733.54	0.607	0.014	0.704	-0.59	-0.08	-0.712	0.902	0.00913	0.00913	up-regulated
P35579	K	1014	MYH9	MYH9_HUMAN Myosin-9	14515.92	0.724	0.47	0.278	0.015	-0.565	-0.979	1	0.00801	0.00801	up-regulated
P35579	K	1016	MYH9	MYH9_HUMAN Myosin-9	14515.92	0.724	0.47	0.278	0.015	-0.565	-0.979	1	0.00801	0.00801	up-regulated
P35579	K	1024	MYH9	MYH9_HUMAN Myosin-9	63766.75	0.283	0.228	-0.35	0.121	-0.101	-0.239	0.127	0.551	0.551	unchanged
P35579	K	1081	MYH9	MYH9_HUMAN Myosin-9	76780.7	0.139	0.04	0.306	-0.193	-0.312	-0.036	0.342	0.0335	0.0335	unchanged
O43148	K	128	RNMT	MCES_HUMAN mRNA cap guanine-N(7) methyltransferase	122404.3	-0.549	-0.141	-0.441	0.253	0.301	0.519	-0.735	0.00203	0.00203	down-regulated
P35579	K	1173	MYH9	MYH9_HUMAN Myosin-9	141261.6	0.1	0.289	0.427	-0.278	-0.43	-0.165	0.563	0.00462	0.00462	unchanged
P35579	K	1174	MYH9	MYH9_HUMAN Myosin-9	141261.6	0.1	0.289	0.427	-0.278	-0.43	-0.165	0.563	0.00462	0.00462	unchanged
P35579	K	1193	MYH9	MYH9_HUMAN Myosin-9	53238.83	1.102	1.163	1.099	-0.782	-1.181	-1.456	2.261	8.77E-06	8.77E-06	up-regulated
P35579	K	1212	MYH9	MYH9_HUMAN Myosin-9	209785.2	0.249	0.278	0.317	-0.266	-0.509	-0.127	0.582	0.00325	0.00325	unchanged
P35579	K	1219	MYH9	MYH9_HUMAN Myosin-9	145959.1	0.535	0.172	0.486	-0.493	-0.572	-0.184	0.814	0.00171	0.00171	up-regulated
P35579	K	1240	MYH9	MYH9_HUMAN Myosin-9	40888.75	0.345	0.219	0.211	-0.392	0.153	-0.592	0.535	0.0346	0.0346	unchanged
P35579	K	1249	MYH9	MYH9_HUMAN Myosin-9	179016.7	-0.088	0.236	0.21	-0.087	-0.151	-0.177	0.258	0.0814	0.0814	unchanged
P35579	K	1324	MYH9	MYH9_HUMAN Myosin-9	214946.8	0.268	0.049	0.327	-0.281	-0.205	-0.215	0.448	0.00694	0.00694	unchanged
P35579	K	1332	MYH9	MYH9_HUMAN Myosin-9	452814.9	0.055	0.209	0.233	-0.277	-0.128	-0.148	0.35	0.0162	0.0162	unchanged
P35579	K	1338	MYH9	MYH9_HUMAN Myosin-9	38589.57	0.023	0.623	0.47	0.009	-0.54	-0.642	0.763	0.0149	0.0149	up-regulated
O43148	K	137	RNMT	MCES_HUMAN mRNA cap guanine-N(7) methyltransferase	20319.07	-0.394	0.089	0.006	0.245	0.001	-0.005	-0.18	0.308	0.308	unchanged
P35579	K	1357	MYH9	MYH9_HUMAN Myosin-9	12205.82	0.555	0.86	0.573		-0.88	-0.965	1.585	7.18E-05	7.18E-05	up-regulated
P35579	K	1370	MYH9	MYH9_HUMAN Myosin-9	20532.96	0.283	0.34	0.2	-1.018	-0.047	0.186	0.567	0.109	0.109	unchanged
P35579	K	1371	MYH9	MYH9_HUMAN Myosin-9	20532.96	0.283	0.34	0.2	-1.018	-0.047	0.186	0.567	0.109	0.109	unchanged
P35579	K	1392	MYH9	MYH9_HUMAN Myosin-9	52645.27	0.15	-0.092	0.416	-0.196	-0.032	-0.304	0.335	0.0778	0.0778	unchanged
P35579	K	1404	MYH9	MYH9_HUMAN Myosin-9	36825.56	0.743	0.203	-0.095	-0.378	-0.041	-0.49	0.587	0.0463	0.0463	up-regulated
P35579	K	1410	MYH9	MYH9_HUMAN Myosin-9	519647.3	0.245	0.191	0.204	-0.267	-0.283	-0.148	0.446	0.00336	0.00336	unchanged
P35579	K	1441	MYH9	MYH9_HUMAN Myosin-9	18819.88	-0.03	0.24	0.395	-0.248	0.132	-0.545	0.422	0.081	0.081	unchanged
P35579	K	1445	MYH9	MYH9_HUMAN Myosin-9	191512.3	0.074	0.259	0.152	-0.224	-0.151	-0.168	0.343	0.0141	0.0141	unchanged
P35579	K	1459	MYH9	MYH9_HUMAN Myosin-9	354853.8	0.341	0.285	0.246	-0.231	-0.427	-0.27	0.6	0.000994	0.000994	up-regulated
P35579	K	1477	MYH9	MYH9_HUMAN Myosin-9	418560.1	0.056	0.215	0.238	-0.207	-0.184	-0.174	0.358	0.0116	0.0116	unchanged
O43159	K	78	RRP8	RRP8_HUMAN Ribosomal RNA-processing protein 8	64524.91	0.048	-0.221	0.123	-0.145	0.074	0.064	-0.014	0.919	0.919	unchanged
P35579	K	1518	MYH9	MYH9_HUMAN Myosin-9	32350.72	0.248	0.19	0.244	0.16	-0.629	-0.27	0.474	0.0545	0.0545	unchanged
P35579	K	1525	MYH9	MYH9_HUMAN Myosin-9	40325.79	0.357	-0.122	0.423	-0.37	0.017	-0.362	0.458	0.0513	0.0513	unchanged
P35579	K	1614	MYH9	MYH9_HUMAN Myosin-9	77125.7	0.125	0.25	0.047	-0.325	-0.136	-0.018	0.3	0.0499	0.0499	unchanged
P35579	K	1642	MYH9	MYH9_HUMAN Myosin-9	22946.44	0.348	0.067	-0.392	-0.155	-0.102	0.177	0.034	0.875	0.875	unchanged
P35579	K	1724	MYH9	MYH9_HUMAN Myosin-9	540147.6	0.176	0.235	0.242	-0.172	-0.296	-0.243	0.455	0.00288	0.00288	unchanged
P35579	K	1793	MYH9	MYH9_HUMAN Myosin-9	106973.2	-0.105	-0.043	0.189	-0.251	0.098	0.055	0.046	0.759	0.759	unchanged
P35579	K	1806	MYH9	MYH9_HUMAN Myosin-9	478153.1	0.033	0.165	0.271	-0.313	-0.098	-0.116	0.332	0.0299	0.0299	unchanged
P35579	K	1828	MYH9	MYH9_HUMAN Myosin-9	6156.572	0.696	0.058	0.11	0.132	-1.106	0.053	0.595	0.151	0.151	unchanged
P35579	K	1845	MYH9	MYH9_HUMAN Myosin-9	67954.18	0.319	0.206	0.397	-0.355	-0.014	-0.61	0.634	0.00846	0.00846	up-regulated
O43159	K	90	RRP8	RRP8_HUMAN Ribosomal RNA-processing protein 8	9082.94	-0.343	0.126	-0.475	0.504	-0.207	0.338	-0.442	0.111	0.111	unchanged
P35580	K	206	MYH10	MYH10_HUMAN Myosin-10	28665.13	0.033	0.4	-0.358	0.307	-0.186	-0.254	0.069	0.781	0.781	unchanged
P35580	K	547	MYH10	MYH10_HUMAN Myosin-10	43063.67	0.241	0.343	0.188	-0.476	0.031	-0.385	0.534	0.0131	0.0131	unchanged
P35580	K	767	MYH10	MYH10_HUMAN Myosin-10	1015423	0.019	0.182	0.072	-0.056	-0.086	-0.189	0.201	0.0988	0.0988	unchanged
P35580	K	1284	MYH10	MYH10_HUMAN Myosin-10	19032.75	-0.117	0.163	0.547	-0.438	-0.468	0.256	0.414	0.154	0.154	unchanged
P35580	K	1411	MYH10	MYH10_HUMAN Myosin-10	10397.15		0.321	-0.405	0.185	-0.361	-0.002	0.017	0.952	0.952	unchanged
P35580	K	1417	MYH10	MYH10_HUMAN Myosin-10	23074.14	0.508	0.153	0.376	0.143	0.009	-1.246	0.71	0.0989	0.0989	unchanged
P35613	K	179	BSG	BASI_HUMAN Basigin	27167.88	0.066	0.298	-0.095	-0.265	-0.041	-0.02	0.198	0.21	0.21	unchanged
P35637	K	264	FUS	FUS_HUMAN RNA-binding protein FUS	76379.89	-0.173	-0.038	-0.393	0.287	0.221	0.039	-0.384	0.028	0.028	unchanged
P35637	K	312	FUS	FUS_HUMAN RNA-binding protein FUS	164280.6	0.081	0.099	0.01	-0.204	-0.089	0.046	0.146	0.232	0.232	unchanged
O43159	K	91	RRP8	RRP8_HUMAN Ribosomal RNA-processing protein 8	9082.94	-0.343	0.126	-0.475	0.504	-0.207	0.338	-0.442	0.111	0.111	unchanged
P35637	K	316	FUS	FUS_HUMAN RNA-binding protein FUS	105327.36	-0.157	-0.297	-0.65	0.469	0.09	0.488	-0.717	0.00612	0.00612	down-regulated
P35637	K	365	FUS	FUS_HUMAN RNA-binding protein FUS	45884.64	-0.184	0.111	-0.064	-0.018	0.034	0.063	-0.072	0.555	0.555	unchanged
P35637	K	510	FUS	FUS_HUMAN RNA-binding protein FUS	145438.4	-0.505	-0.179	-0.463	0.388	0.339	0.362	-0.745	0.000686	0.000686	down-regulated
P35658	K	1076	NUP214	NU214_HUMAN Nuclear pore complex protein Nup214	9264.35	0.196	-0.189	0.252	0.318	-0.006	-0.628	0.192	0.488	0.488	unchanged
P35908	K	286	KRT2	K22E_HUMAN Keratin, type II cytoskeletal 2 epidermal	6421.94	-0.299	-0.163	-0.099	0.332		0.259	-0.483	0.0107	0.0107	unchanged
P35908	K	287	KRT2	K22E_HUMAN Keratin, type II cytoskeletal 2 epidermal	6421.94	-0.299	-0.163	-0.099	0.332		0.259	-0.483	0.0107	0.0107	unchanged
P35908	K	482	KRT2	K22E_HUMAN Keratin, type II cytoskeletal 2 epidermal	32975.41	0.06	0.237	0.195	-0.101	-0.232	-0.215	0.347	0.0155	0.0155	unchanged
P35998	K	116	PSMC2	PRS7_HUMAN 26S proteasome regulatory subunit 7	55174.81	-0.002	0.001	0.333	-0.838	0.235	0.214	0.24	0.46	0.46	unchanged
O43172	K	26	PRPF4	PRP4_HUMAN U4/U6 small nuclear ribonucleoprotein Prp4	62547.88	-0.555	-0.124	-0.56	0.301	0.369	0.511	-0.807	0.00155	0.00155	down-regulated
P36405	K	11	ARL3	ARL3_HUMAN ADP-ribosylation factor-like protein 3	217556.6	0.088	-0.031	0.053	-0.047	-0.203	0.083	0.092	0.455	0.455	unchanged
P36578	K	14	RPL4	RL4_HUMAN Large ribosomal subunit protein uL4	57587.15	0.186	0.314	0.024	-0.26	-0.229	-0.091	0.368	0.0203	0.0203	unchanged
P36578	K	20	RPL4	RL4_HUMAN Large ribosomal subunit protein uL4	40607.02	0.231	0.009	-0.397	-0.136	0.269	-0.034	-0.085	0.678	0.678	unchanged
P36578	K	165	RPL4	RL4_HUMAN Large ribosomal subunit protein uL4	73926.3	0.018	0.282	0.155	-0.307	-0.266	0.061	0.322	0.062	0.062	unchanged
P36578	K	172	RPL4	RL4_HUMAN Large ribosomal subunit protein uL4	148348.9	-0.021	0.08	0.019	-0.091	-0.177	0.133	0.071	0.573	0.573	unchanged
P36578	K	173	RPL4	RL4_HUMAN Large ribosomal subunit protein uL4	148348.9	-0.021	0.08	0.019	-0.091	-0.177	0.133	0.071	0.573	0.573	unchanged
P36578	K	175	RPL4	RL4_HUMAN Large ribosomal subunit protein uL4	32046.74	-0.032	0.137	0.259	-0.197	-0.214	-0.01	0.262	0.0771	0.0771	unchanged
P36578	K	182	RPL4	RL4_HUMAN Large ribosomal subunit protein uL4	45967.34	-0.052	0.054	0.287	-0.147	-0.074	-0.125	0.212	0.131	0.131	unchanged
P36578	K	294	RPL4	RL4_HUMAN Large ribosomal subunit protein uL4	61418.37	0.116	0.166	0.05	-0.014	-0.36	-0.015	0.24	0.115	0.115	unchanged
P36578	K	364	RPL4	RL4_HUMAN Large ribosomal subunit protein uL4	40901.45	0.2	0.051	0.209	-0.225	0.054	-0.346	0.326	0.052	0.052	unchanged
O43172	K	27	PRPF4	PRP4_HUMAN U4/U6 small nuclear ribonucleoprotein Prp4	62547.88	-0.555	-0.124	-0.56	0.301	0.369	0.511	-0.807	0.00155	0.00155	down-regulated
P36578	K	368	RPL4	RL4_HUMAN Large ribosomal subunit protein uL4	47811.62	0.032	0.054	0.356	-0.068	-0.062	-0.367	0.313	0.0734	0.0734	unchanged
P36873	K	319	PPP1CC	PP1G_HUMAN Serine/threonine-protein phosphatase PP1-gamma catalytic subunit	175275.9	-0.255	-0.223	-0.731	0.425	0.283	0.442	-0.786	0.00242	0.00242	down-regulated
P36969	K	154	GPX4	GPX4_HUMAN Phospholipid hydroperoxide glutathione peroxidase GPX4	58720.87	-0.109	-0.155	0.19	-0.076	-0.103	0.197	-0.031	0.84	0.84	unchanged
P37108	K	43	SRP14	SRP14_HUMAN Signal recognition particle 14 kDa protein	524869.5	-0.11	-0.267	-0.013	0.123	0.203	0.006	-0.241	0.0838	0.0838	unchanged
P37108	K	74	SRP14	SRP14_HUMAN Signal recognition particle 14 kDa protein	28069.26	0.384	0.131	0.426	-0.915	-0.067	-0.016	0.646	0.043	0.043	up-regulated
P37235	K	174	HPCAL1	HPCL1_HUMAN Hippocalcin-like protein 1	19559.98	0.518	0.793	-0.365	-0.202	-0.598		0.715	0.105	0.105	unchanged
P37802	K	17	TAGLN2	TAGL2_HUMAN Transgelin-2	424957.6	0.047	0.061	0.107	-0.109	-0.089	-0.073	0.162	0.131	0.131	unchanged
P37802	K	79	TAGLN2	TAGL2_HUMAN Transgelin-2	95673	0.068	-0.023	-0.286	0.167	-0.015	0.032	-0.142	0.32	0.32	unchanged
P37837	K	204	TALDO1	TALDO_HUMAN Transaldolase	36718.33	0.273	-0.02	0.114	-0.338	-0.143	0.055	0.264	0.114	0.114	unchanged
C4AMC7	K	218	WASH3P	WASH3_HUMAN Putative WAS protein family homolog 3	16769.98	-0.362	0.44	-0.171	0.32	-0.138	-0.147	-0.043	0.866	0.866	unchanged
O43172	K	45	PRPF4	PRP4_HUMAN U4/U6 small nuclear ribonucleoprotein Prp4	91655.4	-0.268	-0.027	-0.149	0.075	0.062	0.249	-0.277	0.0531	0.0531	unchanged
P37837	K	219	TALDO1	TALDO_HUMAN Transaldolase	31638.75	0.239	0.327	0.383	-0.498	-0.189	-0.32	0.652	0.00129	0.00129	up-regulated
P37837	K	314	TALDO1	TALDO_HUMAN Transaldolase	20993.6	-0.059	0.418	0.178	-0.233	-0.188		0.39	0.0699	0.0699	unchanged
P37840	K	45	SNCA	SYUA_HUMAN Alpha-synuclein	18060.61	-0.142	0.143	0.162	-0.112	-0.647	0.54	0.127	0.68	0.68	unchanged
P38117	K	11	ETFB	ETFB_HUMAN Electron transfer flavoprotein subunit beta	32063.34	0.354	-0.298	0.072	-0.063	0.084	-0.205	0.104	0.596	0.596	unchanged
P38159	K	30	RBMX	RBMX_HUMAN RNA-binding motif protein, X chromosome	99281.7	0.164	0.192	0.072	-0.194	-0.064	-0.228	0.305	0.0242	0.0242	unchanged
P38159	K	150	RBMX	RBMX_HUMAN RNA-binding motif protein, X chromosome	2422565	-0.085	-0.01	-0.059	-0.109	0.111	0.093	-0.083	0.473	0.473	unchanged
P38159	K	217	RBMX	RBMX_HUMAN RNA-binding motif protein, X chromosome	31741.23	0.462	0.453	0.268	-0.089	-0.854	-0.298	0.808	0.00698	0.00698	up-regulated
P38398	K	501	BRCA1	BRCA1_HUMAN Breast cancer type 1 susceptibility protein	66942.16	-0.245	-0.332	0.129	0.106	0.217	0.068	-0.28	0.105	0.105	unchanged
P38432	K	160	COIL	COIL_HUMAN Coilin	31442.74	-0.123	0.025	-0.141	0.178	-0.035	0.039	-0.14	0.255	0.255	unchanged
O43172	K	53	PRPF4	PRP4_HUMAN U4/U6 small nuclear ribonucleoprotein Prp4	56349.57	-0.054	0.032	-0.158	-0.023	-0.106	0.251	-0.101	0.474	0.474	unchanged
P38432	K	167	COIL	COIL_HUMAN Coilin	10513.635	0.503	-0.51	-0.947	0.429	0.423	0.044	-0.617	0.138	0.138	unchanged
P38432	K	209	COIL	COIL_HUMAN Coilin	60805.83	0.147	-0.174	-0.42	0.201	0.263	-0.076	-0.278	0.166	0.166	unchanged
P38646	K	121	HSPA9	GRP75_HUMAN Stress-70 protein, mitochondrial	24569.04	0.702	0.577	0.295	-0.697	-0.213	-0.721	1.068	0.000914	0.000914	up-regulated
P38646	K	175	HSPA9	GRP75_HUMAN Stress-70 protein, mitochondrial	11146.15		-0.371	-0.191	0.112	-0.483	0.608	-0.36	0.315	0.315	unchanged
P38646	K	288	HSPA9	GRP75_HUMAN Stress-70 protein, mitochondrial	42572.89	-0.063	-0.021	0.119	-0.057	0.189	-0.225	0.043	0.768	0.768	unchanged
P38646	K	300	HSPA9	GRP75_HUMAN Stress-70 protein, mitochondrial	7868.736	0.393	0.256	0.454	-0.13	-0.072	-0.957	0.754	0.0205	0.0205	up-regulated
P38646	K	468	HSPA9	GRP75_HUMAN Stress-70 protein, mitochondrial	119996	0.371	0.096	0.446	-0.307	-0.468	-0.193	0.627	0.00341	0.00341	up-regulated
P38646	K	612	HSPA9	GRP75_HUMAN Stress-70 protein, mitochondrial	91681.08	0.439	-0.443	0.297	0.008	-0.33	-0.028	0.214	0.419	0.419	unchanged
P38646	K	625	HSPA9	GRP75_HUMAN Stress-70 protein, mitochondrial	35090.28	0.65	0.304	0.346		-0.49	-0.665	1.011	0.00106	0.00106	up-regulated
P38646	K	654	HSPA9	GRP75_HUMAN Stress-70 protein, mitochondrial	15077.62	0.547	-0.341	0.393	0.08	-0.488	-0.248	0.418	0.166	0.166	unchanged
O43175	K	8	PHGDH	SERA_HUMAN D-3-phosphoglycerate dehydrogenase	8667.103	-0.374	0.672	0.193	-0.606	-0.351	0.409	0.346	0.358	0.358	unchanged
P38919	K	19	EIF4A3	IF4A3_HUMAN Eukaryotic initiation factor 4A-III	118420.4	-0.239	-0.169	-0.132	-0.078	0.284	0.278	-0.341	0.0409	0.0409	unchanged
P38919	K	152	EIF4A3	IF4A3_HUMAN Eukaryotic initiation factor 4A-III	107044.7	-0.124	-0.079	-0.11	0.105	0.177	-0.025	-0.19	0.113	0.113	unchanged
P38935	K	150	IGHMBP2	SMBP2_HUMAN DNA-binding protein SMUBP-2	31725.91		-0.588		0.193	0.36	-0.295	-0.674	0.0853	0.0853	unchanged
P38935	K	976	IGHMBP2	SMBP2_HUMAN DNA-binding protein SMUBP-2	15696.11		-0.147	-0.851	0.5	0.434	-0.086	-0.782	0.0373	0.0373	down-regulated
P39019	K	77	RPS19	RS19_HUMAN Small ribosomal subunit protein eS19	36872.61	0.068	0.311	-0.267	-0.106	-0.051	-0.012	0.094	0.583	0.583	unchanged
P39019	K	143	RPS19	RS19_HUMAN Small ribosomal subunit protein eS19	43324.55	0.6	-0.191	0.315	-0.135	-0.324	-0.323	0.502	0.0508	0.0508	unchanged
P39019	K	144	RPS19	RS19_HUMAN Small ribosomal subunit protein eS19	43324.55	0.6	-0.191	0.315	-0.135	-0.324	-0.323	0.502	0.0508	0.0508	unchanged
P39023	K	120	RPL3	RL3_HUMAN Large ribosomal subunit protein uL3	52836.49	0.052	-0.348	-0.005	-0.046	0.341	-0.051	-0.182	0.321	0.321	unchanged
P39023	K	155	RPL3	RL3_HUMAN Large ribosomal subunit protein uL3	54537.16	0.079	0.366	0.169	-0.171	-0.062	-0.438	0.428	0.0225	0.0225	unchanged
P39023	K	229	RPL3	RL3_HUMAN Large ribosomal subunit protein uL3	139051.1	0.136	0.306	0.288	-0.438	-0.123	-0.226	0.506	0.00575	0.00575	unchanged
O43175	K	21	PHGDH	SERA_HUMAN D-3-phosphoglycerate dehydrogenase	14890.31	-0.496	-0.801	0.465	0.075	-0.217	0.916	-0.535	0.238	0.238	unchanged
P39023	K	286	RPL3	RL3_HUMAN Large ribosomal subunit protein uL3	149321.3	-0.027	0.062	0.072	0.044	-0.017	-0.19	0.09	0.443	0.443	unchanged
P39023	K	294	RPL3	RL3_HUMAN Large ribosomal subunit protein uL3	21609.78	0.146	0.569	0.166	-0.063	-0.004	-0.871	0.606	0.0567	0.0567	unchanged
P39023	K	300	RPL3	RL3_HUMAN Large ribosomal subunit protein uL3	57901.05	0.196	0.133	-0.05	-0.24	-0.158	0.064	0.204	0.164	0.164	unchanged
P39023	K	349	RPL3	RL3_HUMAN Large ribosomal subunit protein uL3	43699.14	0.155	0.067	-0.046	-0.103	-0.087	-0.043	0.136	0.234	0.234	unchanged
P39023	K	356	RPL3	RL3_HUMAN Large ribosomal subunit protein uL3	405166.4	0.084	0.021	0.164	-0.092	-0.148	-0.085	0.198	0.0889	0.0889	unchanged
P39023	K	362	RPL3	RL3_HUMAN Large ribosomal subunit protein uL3	113470.1	-0.16	0.046	0.148	-0.028	0.103	-0.166	0.042	0.761	0.761	unchanged
P39023	K	366	RPL3	RL3_HUMAN Large ribosomal subunit protein uL3	84322.9	-0.115	0.013	-0.113	0.012	-0.14	0.286	-0.124	0.402	0.402	unchanged
P39023	K	373	RPL3	RL3_HUMAN Large ribosomal subunit protein uL3	68424.82	0.127	-0.058	-0.118	0.002	0.004	-0.013	-0.014	0.902	0.902	unchanged
P39023	K	385	RPL3	RL3_HUMAN Large ribosomal subunit protein uL3	14649.27	0.406	-0.136	-0.012		-0.295	0.231	0.118	0.644	0.644	unchanged
P39023	K	393	RPL3	RL3_HUMAN Large ribosomal subunit protein uL3	188392.9	-0.164	-0.092	-0.012	0.227	0.016	-0.032	-0.16	0.216	0.216	unchanged
O43175	K	58	PHGDH	SERA_HUMAN D-3-phosphoglycerate dehydrogenase	8300.31	-0.183	0.325	0.364	-0.39	-0.346	0.174	0.356	0.152	0.152	unchanged
P39023	K	394	RPL3	RL3_HUMAN Large ribosomal subunit protein uL3	188392.9	-0.164	-0.092	-0.012	0.227	0.016	-0.032	-0.16	0.216	0.216	unchanged
P39023	K	399	RPL3	RL3_HUMAN Large ribosomal subunit protein uL3	30264.68	0.239	-0.076	0.008	-0.368	0.052	0.088	0.133	0.449	0.449	unchanged
P39748	K	201	FEN1	FEN1_HUMAN Flap endonuclease 1	61803.54	-0.289	-0.1	-0.184	0.52	0.057	-0.061	-0.363	0.0767	0.0767	unchanged
P39748	K	354	FEN1	FEN1_HUMAN Flap endonuclease 1	32807.1	-0.338	-0.437	-0.4	0.677	0.081	0.361	-0.765	0.00296	0.00296	down-regulated
P39748	K	375	FEN1	FEN1_HUMAN Flap endonuclease 1	958529	0.106	0.121	0.096	-0.189	-0.165	-0.027	0.235	0.0551	0.0551	unchanged
P40121	K	127	CAPG	CAPG_HUMAN Macrophage-capping protein	39057.48	-0.059	0.038	0.06	0.182	0.227	-0.505	0.045	0.837	0.837	unchanged
P40121	K	145	CAPG	CAPG_HUMAN Macrophage-capping protein	18946.22	-0.403	0.708	-0.494	0.386	-0.357	0.104	-0.107	0.775	0.775	unchanged
P40123	K	288	CAP2	CAP2_HUMAN Adenylyl cyclase-associated protein 2	57862.56	0.22	0.103	0.28	-0.214	-0.528	0.083	0.421	0.0466	0.0466	unchanged
P40227	K	10	CCT6A	TCPZ_HUMAN T-complex protein 1 subunit zeta	287480.1	0.082	0.174	0.092	-0.177	-0.056	-0.173	0.251	0.0428	0.0428	unchanged
P40227	K	127	CCT6A	TCPZ_HUMAN T-complex protein 1 subunit zeta	76972.4	0.253	-0.019	0.298	-0.161	-0.383	-0.046	0.374	0.0377	0.0377	unchanged
O43187	K	363	IRAK2	IRAK2_HUMAN Interleukin-1 receptor-associated kinase-like 2	12669.549	-0.663	-1.564		1.056	0.956	0.102	-1.818	0.00479	0.00479	down-regulated
P40227	K	129	CCT6A	TCPZ_HUMAN T-complex protein 1 subunit zeta	37370.96	0.759	0.883	1.202	-0.965	-0.641	-1.296	1.915	5.17E-05	5.17E-05	up-regulated
P40227	K	199	CCT6A	TCPZ_HUMAN T-complex protein 1 subunit zeta	33155.76	0.496	0.442	-0.07	-0.279	0.147	-0.793	0.598	0.0675	0.0675	unchanged
P40227	K	365	CCT6A	TCPZ_HUMAN T-complex protein 1 subunit zeta	37363.78	0.414	-0.122	0.218	0.118	-0.503	-0.182	0.359	0.132	0.132	unchanged
P40227	K	388	CCT6A	TCPZ_HUMAN T-complex protein 1 subunit zeta	11996.93	-0.515	0.527	0.137	0.082	-0.388	0.098	0.119	0.69	0.69	unchanged
P40429	K	134	RPL13A	RL13A_HUMAN Large ribosomal subunit protein uL13	98056.1	0.274	0.035	-0.042	-0.086	-0.104	-0.134	0.197	0.146	0.146	unchanged
P40429	K	159	RPL13A	RL13A_HUMAN Large ribosomal subunit protein uL13	18243.12	0.611	0.247	0.151	-0.186	-0.39	-0.489	0.691	0.00415	0.00415	up-regulated
P40429	K	197	RPL13A	RL13A_HUMAN Large ribosomal subunit protein uL13	12474.876	0.538	0.09	0.297	-1.568	0.741	-0.155	0.636	0.285	0.285	unchanged
P40925	K	110	MDH1	MDHC_HUMAN Malate dehydrogenase, cytoplasmic	63659.28	-0.049	0.511	0.325	-0.241	-0.436	-0.168	0.544	0.0171	0.0171	unchanged
P40925	K	164	MDH1	MDHC_HUMAN Malate dehydrogenase, cytoplasmic	72910.6	0.184	0.158	0.19	-0.185	-0.408	0.004	0.374	0.0272	0.0272	unchanged
P40925	K	205	MDH1	MDHC_HUMAN Malate dehydrogenase, cytoplasmic	47976.16	0.11	0.041	-0.04	0.026	-0.2	0.007	0.093	0.443	0.443	unchanged
P40925	K	236	MDH1	MDHC_HUMAN Malate dehydrogenase, cytoplasmic	177507.3	0.44	0.135	0.193	-0.324	-0.224	-0.277	0.531	0.00371	0.00371	unchanged
P40926	K	78	MDH2	MDHM_HUMAN Malate dehydrogenase, mitochondrial	16964.21	1.147	1.331	0.708	-1.197	-1.29	-0.755	2.143	3.72E-05	3.72E-05	up-regulated
P40926	K	301	MDH2	MDHM_HUMAN Malate dehydrogenase, mitochondrial	44599.2	0.187	0.454	0.292	-0.701	-0.059	-0.229	0.641	0.0125	0.0125	up-regulated
P40926	K	307	MDH2	MDHM_HUMAN Malate dehydrogenase, mitochondrial	43603.54	0.723	0.757	0.671	-2.567	0	0.359	1.453	0.0904	0.0904	unchanged
P40939	K	415	HADHA	ECHA_HUMAN Trifunctional enzyme subunit alpha, mitochondrial	32310.28	0.296	0.166	0.089	-0.625	-0.028	0.046	0.386	0.0937	0.0937	unchanged
P41091	K	59	EIF2S3	IF2G_HUMAN Eukaryotic translation initiation factor 2 subunit 3	9116.27	0.07	0.39	-0.34	0.119	0.219	-0.514	0.099	0.719	0.719	unchanged
P41091	K	183	EIF2S3	IF2G_HUMAN Eukaryotic translation initiation factor 2 subunit 3	12077.88	0.374	0.226	0.663	-0.925	-0.45	0.056	0.861	0.0148	0.0148	up-regulated
P41091	K	196	EIF2S3	IF2G_HUMAN Eukaryotic translation initiation factor 2 subunit 3	30140.93	0.207	0.372	0.152	-0.359	-0.213	-0.215	0.506	0.0034	0.0034	unchanged
P41091	K	421	EIF2S3	IF2G_HUMAN Eukaryotic translation initiation factor 2 subunit 3	24064.28	-0.061	-0.048	0.168	-0.036	0.034	-0.113	0.058	0.628	0.628	unchanged
P41134	K	20	ID1	ID1_HUMAN DNA-binding protein inhibitor ID-1	5795.015	-0.175		-2.009	0.283	1.112	1.121	-1.931	0.0185	0.0185	down-regulated
O43237	K	457	DYNC1LI2	DC1L2_HUMAN Cytoplasmic dynein 1 light intermediate chain 2	25371.38	0.518	0.467	0.043	-0.396	-0.157	-0.531	0.704	0.00559	0.00559	up-regulated
P41223	K	125	BUD31	BUD31_HUMAN Protein BUD31 homolog	123038	-0.004	-0.315	-0.018	0.04	0.282	-0.042	-0.206	0.199	0.199	unchanged
P41236	K	12	PPP1R2	IPP2_HUMAN Protein phosphatase inhibitor 2	121461.6	-0.345	-0.127	-0.042	0.36	0.206	-0.108	-0.324	0.0841	0.0841	unchanged
P41236	K	18	PPP1R2	IPP2_HUMAN Protein phosphatase inhibitor 2	26179.74	-1.2	-0.653	0.204	0.831	0.691	0.071	-1.081	0.0275	0.0275	down-regulated
P41236	K	42	PPP1R2	IPP2_HUMAN Protein phosphatase inhibitor 2	21010.91	-0.068	-0.029	0.399	0.259	-0.437	-0.181	0.22	0.35	0.35	unchanged
P41236	K	43	PPP1R2	IPP2_HUMAN Protein phosphatase inhibitor 2	21010.91	-0.068	-0.029	0.399	0.259	-0.437	-0.181	0.22	0.35	0.35	unchanged
P41236	K	103	PPP1R2	IPP2_HUMAN Protein phosphatase inhibitor 2	112525.8	-0.257	-0.063	0.187	0.128	-0.079	0.026	-0.069	0.647	0.647	unchanged
P41236	K	145	PPP1R2	IPP2_HUMAN Protein phosphatase inhibitor 2	48480.45	-0.158	-0.038	-0.002	0.27	0.049	-0.177	-0.113	0.453	0.453	unchanged
P41250	K	99	GARS1	GARS_HUMAN Glycine--tRNA ligase	131804.3	0.077	0.143	0.203	-0.224	-0.109	-0.146	0.301	0.0218	0.0218	unchanged
P41250	K	108	GARS1	GARS_HUMAN Glycine--tRNA ligase	27741.3	-0.131	-0.002	0.179	-0.051	-0.018	-0.033	0.049	0.685	0.685	unchanged
O43237	K	458	DYNC1LI2	DC1L2_HUMAN Cytoplasmic dynein 1 light intermediate chain 2	25371.38	0.518	0.467	0.043	-0.396	-0.157	-0.531	0.704	0.00559	0.00559	up-regulated
P41250	K	477	GARS1	GARS_HUMAN Glycine--tRNA ligase	23602.59	0.385	0.499	0.028	-0.397	-0.455	-0.117	0.627	0.00808	0.00808	up-regulated
P41250	K	733	GARS1	GARS_HUMAN Glycine--tRNA ligase	20150.28	-0.376	0.32	0.118	0.01	0.46	-0.587	0.06	0.85	0.85	unchanged
P41250	K	734	GARS1	GARS_HUMAN Glycine--tRNA ligase	20150.28	-0.376	0.32	0.118	0.01	0.46	-0.587	0.06	0.85	0.85	unchanged
P41252	K	606	IARS1	SYIC_HUMAN Isoleucine--tRNA ligase, cytoplasmic	88610.8	-0.062	-0.169	0.121	-0.038	0.325	-0.235	-0.054	0.763	0.763	unchanged
P42166	K	13	TMPO	LAP2A_HUMAN Lamina-associated polypeptide 2, isoform alpha	24951.39	0.481	0.112	0.267	-0.113	0.028	-0.831	0.592	0.0481	0.0481	up-regulated
P42166	K	248	TMPO	LAP2A_HUMAN Lamina-associated polypeptide 2, isoform alpha	209688.3	0.197	0.036	-0.111	0.04	0.024	-0.244	0.101	0.487	0.487	unchanged
P42166	K	269	TMPO	LAP2A_HUMAN Lamina-associated polypeptide 2, isoform alpha	505660.5	-0.517	-0.597	-0.532	0.571	0.489	0.53	-1.079	1.75E-05	1.75E-05	down-regulated
P42166	K	334	TMPO	LAP2A_HUMAN Lamina-associated polypeptide 2, isoform alpha	42792.64	-0.671	-0.143	-0.705	0.509	0.531	0.422	-0.994	0.000905	0.000905	down-regulated
P42166	K	356	TMPO	LAP2A_HUMAN Lamina-associated polypeptide 2, isoform alpha	98213.8	-0.126	-0.144	-0.291	0.184	0.322	-0.003	-0.355	0.0275	0.0275	unchanged
P42166	K	656	TMPO	LAP2A_HUMAN Lamina-associated polypeptide 2, isoform alpha	30593.06	0.34	-0.142	0.123	-0.147	0.407	-0.637	0.233	0.431	0.431	unchanged
O43242	K	503	PSMD3	PSMD3_HUMAN 26S proteasome non-ATPase regulatory subunit 3	6781.04	0.549	-0.099		-0.195	-0.269		0.457	0.142	0.142	unchanged
P42166	K	667	TMPO	LAP2A_HUMAN Lamina-associated polypeptide 2, isoform alpha	168023.4	-0.143	-0.15	-0.034	0.103	-0.004	0.172	-0.199	0.102	0.102	unchanged
P42167	K	195	TMPO	LAP2B_HUMAN Lamina-associated polypeptide 2, isoforms beta/gamma	48861.05	0.009	-0.132	-0.016	-0.118	0.201	-0.003	-0.073	0.572	0.572	unchanged
P42167	K	207	TMPO	LAP2B_HUMAN Lamina-associated polypeptide 2, isoforms beta/gamma	1880289	-0.044	-0.154	-0.014	0.015	0.128	0.011	-0.122	0.276	0.276	unchanged
P42167	K	213	TMPO	LAP2B_HUMAN Lamina-associated polypeptide 2, isoforms beta/gamma	2222887	-0.001	-0.12	-0.115	0.041	0.157	-0.02	-0.138	0.235	0.235	unchanged
P42167	K	334	TMPO	LAP2B_HUMAN Lamina-associated polypeptide 2, isoforms beta/gamma	21438.64	0.093	0.082	0.472	-0.13		-0.432	0.497	0.0404	0.0404	unchanged
P42167	K	393	TMPO	LAP2B_HUMAN Lamina-associated polypeptide 2, isoforms beta/gamma	2311648	-0.198	-0.18	-0.233	0.206	0.246	0.102	-0.388	0.00666	0.00666	unchanged
P42167	K	401	TMPO	LAP2B_HUMAN Lamina-associated polypeptide 2, isoforms beta/gamma	77114.4	0.201	0.2	0.124	0.069	-0.31	-0.341	0.369	0.0362	0.0362	unchanged
P42224	K	193	STAT1	STAT1_HUMAN Signal transducer and activator of transcription 1-alpha/beta	117538.6	-0.052	-0.078	-0.056	0.145	0.029	-0.046	-0.105	0.342	0.342	unchanged
P42285	K	35	MTREX	MTREX_HUMAN Exosome RNA helicase MTR4	512178.8	0.027	-0.057	-0.174	0.204	0.023	-0.081	-0.117	0.373	0.373	unchanged
P42285	K	369	MTREX	MTREX_HUMAN Exosome RNA helicase MTR4	164136.2	0.039	-0.29	-0.282	0.197	0.217	0.062	-0.336	0.04	0.04	unchanged
A0MZ66	K	568	SHTN1	SHOT1_HUMAN Shootin-1	20285.07	0.238	0.478		-0.384		-0.291	0.695	0.00968	0.00968	up-regulated
E9PAV3	K	1945	NACA	NACAM_HUMAN Nascent polypeptide-associated complex subunit alpha, muscle-specific form	78275.39	-0.31	0.073	-0.011	0.226	-0.118	0.081	-0.146	0.371	0.371	unchanged
O43252	K	12	PAPSS1	PAPS1_HUMAN Bifunctional 3'-phosphoadenosine 5'-phosphosulfate synthase 1	16930.79	0.068	-0.267	-0.467	0.292	0.45	-0.131	-0.426	0.0801	0.0801	unchanged
P42574	K	14	CASP3	CASP3_HUMAN Caspase-3	105120.5	-0.042	0.045	-0.151	0.11	-0.044	0.024	-0.079	0.489	0.489	unchanged
P42574	K	57	CASP3	CASP3_HUMAN Caspase-3	31155.13	-0.034	0.211	0.127	0.096	-0.055	-0.402	0.222	0.208	0.208	unchanged
P42677	K	5	RPS27	RS27_HUMAN Small ribosomal subunit protein eS27	96154.6	-0.097	-0.257	-0.294	0.514	0.197	-0.119	-0.413	0.0553	0.0553	unchanged
P42684	K	578	ABL2	ABL2_HUMAN Tyrosine-protein kinase ABL2	36211.53	0.425	-0.087	-0.103	0.127	-0.506	0.087	0.176	0.472	0.472	unchanged
P42684	K	809	ABL2	ABL2_HUMAN Tyrosine-protein kinase ABL2	49865.24	0.134	-0.054	-0.289	0.283	-0.409	0.278	-0.12	0.61	0.61	unchanged
P42696	K	171	RBM34	RBM34_HUMAN RNA-binding protein 34	14040.33	-0.349	-0.72	0.39	0.24	0.227	0.156	-0.434	0.16	0.16	unchanged
P42704	K	868	LRPPRC	LPPRC_HUMAN Leucine-rich PPR motif-containing protein, mitochondrial	5093.004		-0.271	0.672		-0.181	-0.321	0.451	0.256	0.256	unchanged
P42766	K	35	RPL35	RL35_HUMAN Large ribosomal subunit protein uL29	96355.9	0.214	0.228	0.252	-0.548	-0.026	-0.176	0.481	0.0181	0.0181	unchanged
P42766	K	43	RPL35	RL35_HUMAN Large ribosomal subunit protein uL29	151744.8	0.047	0.35	0.078	-0.322	-0.073	-0.136	0.335	0.0423	0.0423	unchanged
P43034	K	46	PAFAH1B1	LIS1_HUMAN Platelet-activating factor acetylhydrolase IB subunit beta	30229.43	0.322	0.07	0.172	0.144	-0.172	-0.592	0.395	0.0921	0.0921	unchanged
O43290	K	183	SART1	SNUT1_HUMAN U4/U6.U5 tri-snRNP-associated protein 1	169578.7	-0.661	-0.543	-0.781	0.537	0.711	0.679	-1.304	1.64E-05	1.64E-05	down-regulated
P43034	K	53	PAFAH1B1	LIS1_HUMAN Platelet-activating factor acetylhydrolase IB subunit beta	20054.94	0.29	-0.204	-0.05	-0.026	-0.272	0.207	0.042	0.824	0.824	unchanged
P43034	K	54	PAFAH1B1	LIS1_HUMAN Platelet-activating factor acetylhydrolase IB subunit beta	17627.64	0.531	-0.213	-0.102		-0.109	0.005	0.124	0.639	0.639	unchanged
P43034	K	88	PAFAH1B1	LIS1_HUMAN Platelet-activating factor acetylhydrolase IB subunit beta	43065.78	-0.133	0.281	-0.253	0.131	0.03	-0.111	-0.052	0.766	0.766	unchanged
P43243	K	181	MATR3	MATR3_HUMAN Matrin-3	47987.35	0.141	0.039	0.084	-0.328	-0.184	0.189	0.196	0.247	0.247	unchanged
P43243	K	473	MATR3	MATR3_HUMAN Matrin-3	35832.25	0.018	0.372	0.488	-0.469	-0.356	-0.111	0.605	0.00961	0.00961	up-regulated
P43243	K	491	MATR3	MATR3_HUMAN Matrin-3	47553.5	0.069	-0.166	0.226	0.164	-0.194	-0.158	0.106	0.523	0.523	unchanged
P43243	K	522	MATR3	MATR3_HUMAN Matrin-3	60420.71	0.06	0.385	0.342	-0.368	-0.186	-0.292	0.544	0.00469	0.00469	unchanged
P43243	K	524	MATR3	MATR3_HUMAN Matrin-3	32721.77	0.084	0.076	-0.099	-0.021	0.089	-0.186	0.06	0.638	0.638	unchanged
P43243	K	555	MATR3	MATR3_HUMAN Matrin-3	57180.6	0.176	-0.02	0.111	0.073	-0.154	-0.245	0.198	0.166	0.166	unchanged
P43243	K	571	MATR3	MATR3_HUMAN Matrin-3	76949.6	0.137	0.316	0.198	-0.079	-0.163	-0.467	0.453	0.0145	0.0145	unchanged
O43290	K	657	SART1	SNUT1_HUMAN U4/U6.U5 tri-snRNP-associated protein 1	34966.96	-0.503	0.266	-0.263	0.158	0.289	-0.005	-0.314	0.185	0.185	unchanged
P43243	K	588	MATR3	MATR3_HUMAN Matrin-3	239341	0.026	-0.074	0.08		0.088	0.078	-0.072	0.571	0.571	unchanged
P43243	K	836	MATR3	MATR3_HUMAN Matrin-3	22966.52	-0.503	0.403	0.423	-0.406	-0.037	0.062	0.235	0.433	0.433	unchanged
P43246	K	537	MSH2	MSH2_HUMAN DNA mismatch repair protein Msh2	81928.57	-0.14	0.046	0.041	0.028	0.063	-0.095	-0.016	0.887	0.887	unchanged
P43246	K	546	MSH2	MSH2_HUMAN DNA mismatch repair protein Msh2	70161.33	0.043	-0.268	-0.267	0.229	0.139	0.066	-0.309	0.05	0.05	unchanged
P43487	K	150	RANBP1	RANG_HUMAN Ran-specific GTPase-activating protein	32225.07	0.148	-0.025	0.435	-0.234	-0.429	0.047	0.391	0.0661	0.0661	unchanged
P43487	K	152	RANBP1	RANG_HUMAN Ran-specific GTPase-activating protein	32225.07	0.148	-0.025	0.435	-0.234	-0.429	0.047	0.391	0.0661	0.0661	unchanged
P43487	K	183	RANBP1	RANG_HUMAN Ran-specific GTPase-activating protein	65387.41	0.08	0.117	0.3	0.068	-0.204	-0.42	0.351	0.0595	0.0595	unchanged
P43490	K	228	NAMPT	NAMPT_HUMAN Nicotinamide phosphoribosyltransferase	14887.9	-0.237	-0.139	-0.362	0.226	-0.043	0.496	-0.472	0.0242	0.0242	unchanged
P43490	K	229	NAMPT	NAMPT_HUMAN Nicotinamide phosphoribosyltransferase	14887.9	-0.237	-0.139	-0.362	0.226	-0.043	0.496	-0.472	0.0242	0.0242	unchanged
O43290	K	666	SART1	SNUT1_HUMAN U4/U6.U5 tri-snRNP-associated protein 1	32599.5	-0.08	-0.58	-0.138	0.562	0.443	-0.264	-0.513	0.0874	0.0874	unchanged
P43490	K	331	NAMPT	NAMPT_HUMAN Nicotinamide phosphoribosyltransferase	35187.49	0.104	0.34	0.154	-0.259	-0.07	-0.328	0.418	0.0133	0.0133	unchanged
P43490	K	423	NAMPT	NAMPT_HUMAN Nicotinamide phosphoribosyltransferase	130382.8	0.188	0.207	0.338	-0.299	-0.114	-0.378	0.508	0.00405	0.00405	unchanged
P45880	K	74	VDAC2	VDAC2_HUMAN Non-selective voltage-gated ion channel VDAC2	77860.5	0.153	0.321	0.362	-0.177	-0.256	-0.461	0.577	0.00291	0.00291	unchanged
P45880	K	120	VDAC2	VDAC2_HUMAN Non-selective voltage-gated ion channel VDAC2	45081.3	0.088	0.432	0.334	-0.442	-0.094	-0.375	0.588	0.00634	0.00634	up-regulated
P45880	K	121	VDAC2	VDAC2_HUMAN Non-selective voltage-gated ion channel VDAC2	45081.3	0.088	0.432	0.334	-0.442	-0.094	-0.375	0.588	0.00634	0.00634	up-regulated
P45973	K	32	CBX5	CBX5_HUMAN Chromobox protein homolog 5	188613.9	-0.114	-0.088	-0.034	-0.034	0.165	0.047	-0.138	0.231	0.231	unchanged
P45973	K	91	CBX5	CBX5_HUMAN Chromobox protein homolog 5	245812.8	-0.327	-0.245	-0.361	0.124	0.444	0.305	-0.602	0.00198	0.00198	down-regulated
P45973	K	102	CBX5	CBX5_HUMAN Chromobox protein homolog 5	38629.82			0.145	-0.448	-0.029	-0.298	0.403	0.142	0.142	unchanged
P45985	K	45	MAP2K4	MP2K4_HUMAN Dual specificity mitogen-activated protein kinase kinase 4	64007.36	-0.202	-0.631	-0.389	0.646	0.253	0.264	-0.795	0.00266	0.00266	down-regulated
P46013	K	107	MKI67	KI67_HUMAN Proliferation marker protein Ki-67	63554.36	-0.394	-0.452	-0.019	0.39	0.392	0.027	-0.558	0.0151	0.0151	unchanged
O43314	K	1160	PPIP5K2	VIP2_HUMAN Inositol hexakisphosphate and diphosphoinositol-pentakisphosphate kinase 2	6177.66		-0.004	-0.169	-0.337	0.442		-0.139	0.664	0.664	unchanged
P46013	K	263	MKI67	KI67_HUMAN Proliferation marker protein Ki-67	17670.289	-1.071	-0.002	-0.911	0.846	0.374	0.707	-1.304	0.00396	0.00396	down-regulated
P46013	K	364	MKI67	KI67_HUMAN Proliferation marker protein Ki-67	35161.35	-0.088	-0.197	-0.384	0.087	0.25	0.275	-0.427	0.012	0.012	unchanged
P46013	K	379	MKI67	KI67_HUMAN Proliferation marker protein Ki-67	36435.44	0.096	0.031	-0.108	0.16	0.119	-0.355	0.032	0.855	0.855	unchanged
P46013	K	548	MKI67	KI67_HUMAN Proliferation marker protein Ki-67	48424.48	-0.355	0.004	0.116	-0.119	-0.011	0.308	-0.138	0.463	0.463	unchanged
P46013	K	549	MKI67	KI67_HUMAN Proliferation marker protein Ki-67	48424.48	-0.355	0.004	0.116	-0.119	-0.011	0.308	-0.138	0.463	0.463	unchanged
P46013	K	850	MKI67	KI67_HUMAN Proliferation marker protein Ki-67	54806.68	-0.514	-0.241	-0.206	0.263	0.364	0.277	-0.622	0.00181	0.00181	down-regulated
P46013	K	886	MKI67	KI67_HUMAN Proliferation marker protein Ki-67	180811.8	-0.409	-0.487	-0.214	0.322	0.33	0.401	-0.721	0.000537	0.000537	down-regulated
P46013	K	910	MKI67	KI67_HUMAN Proliferation marker protein Ki-67	80671.63	-0.299	-0.354	-0.35	0.319	0.343	0.286	-0.65	0.000326	0.000326	down-regulated
P46013	K	1004	MKI67	KI67_HUMAN Proliferation marker protein Ki-67	56125.13	-0.731	-0.131	-1.015	0.599	0.665	0.556	-1.232	0.00124	0.00124	down-regulated
P46013	K	1026	MKI67	KI67_HUMAN Proliferation marker protein Ki-67	47714	-0.173	-0.642	-0.387	0.268	0.487	0.391	-0.783	0.00154	0.00154	down-regulated
O43390	K	126	HNRNPR	HNRPR_HUMAN Heterogeneous nuclear ribonucleoprotein R	31771.53	0.666	-0.109	-0.487	0.052	-0.103	-0.076	0.066	0.825	0.825	unchanged
P46013	K	1153	MKI67	KI67_HUMAN Proliferation marker protein Ki-67	9937.224	0.196	-0.65	0.248	-0.276	0.445	-0.019	-0.119	0.703	0.703	unchanged
P46013	K	1165	MKI67	KI67_HUMAN Proliferation marker protein Ki-67	305304.3	-0.096	-0.217	-0.066	0.065	0.097	0.159	-0.233	0.0578	0.0578	unchanged
P46013	K	1208	MKI67	KI67_HUMAN Proliferation marker protein Ki-67	57035.12	-0.216	-1.113	-0.7	0.789	0.589	0.594	-1.334	0.000873	0.000873	down-regulated
P46013	K	1275	MKI67	KI67_HUMAN Proliferation marker protein Ki-67	70257.19	-0.399	-0.471	-0.657	0.635	0.408	0.427	-0.999	0.000133	0.000133	down-regulated
P46013	K	1330	MKI67	KI67_HUMAN Proliferation marker protein Ki-67	50415.31	-0.134	-0.546	-0.269	0.311	0.2	0.381	-0.614	0.00374	0.00374	down-regulated
P46013	K	1441	MKI67	KI67_HUMAN Proliferation marker protein Ki-67	96108.21	-0.213	-0.275	-0.483	0.284	0.353	0.277	-0.628	0.00116	0.00116	down-regulated
P46013	K	1452	MKI67	KI67_HUMAN Proliferation marker protein Ki-67	556996.4	-0.098	-0.249	-0.249	0.167	0.223	0.149	-0.378	0.00863	0.00863	unchanged
P46013	K	1634	MKI67	KI67_HUMAN Proliferation marker protein Ki-67	126090.4	-0.324	-0.271	-0.59	0.26	0.41	0.459	-0.771	0.000754	0.000754	down-regulated
P46013	K	1639	MKI67	KI67_HUMAN Proliferation marker protein Ki-67	63943.78	-0.651	-0.372	-0.393	0.535	0.311	0.513	-0.925	0.000262	0.000262	down-regulated
P46013	K	1694	MKI67	KI67_HUMAN Proliferation marker protein Ki-67	5336.911		-0.516		0.469	-0.566	-0.051	-0.467	0.332	0.332	unchanged
O43390	K	128	HNRNPR	HNRPR_HUMAN Heterogeneous nuclear ribonucleoprotein R	80966.7	-0.015	0.031	0.019	0.001	-0.28	0.187	0.042	0.774	0.774	unchanged
P46013	K	1734	MKI67	KI67_HUMAN Proliferation marker protein Ki-67	52214.61	-0.956	-0.508	-0.324	0.655	0.536	0.541	-1.173	0.00041	0.00041	down-regulated
P46013	K	1938	MKI67	KI67_HUMAN Proliferation marker protein Ki-67	183147.6	-0.424	-0.356	-0.349	0.446	0.288	0.338	-0.734	0.000243	0.000243	down-regulated
P46013	K	2000	MKI67	KI67_HUMAN Proliferation marker protein Ki-67	198704.1	-0.305	-0.341	-0.368	0.181	0.359	0.417	-0.657	0.000699	0.000699	down-regulated
P46013	K	2187	MKI67	KI67_HUMAN Proliferation marker protein Ki-67	112087.08	-0.181	-0.298	-0.569	0.197	0.295	0.499	-0.68	0.00294	0.00294	down-regulated
P46013	K	2245	MKI67	KI67_HUMAN Proliferation marker protein Ki-67	27080.19	-0.408	-1.29	-0.605	0.852	0.857	0.537	-1.516	6.00E-04	6.00E-04	down-regulated
P46013	K	2300	MKI67	KI67_HUMAN Proliferation marker protein Ki-67	250178.3	-0.386	-0.084	-0.478	0.22	0.407	0.264	-0.613	0.00372	0.00372	down-regulated
P46013	K	2357	MKI67	KI67_HUMAN Proliferation marker protein Ki-67	4445.432	0.045	0.923	-0.197	-0.891		0.371	0.517	0.335	0.335	unchanged
P46013	K	2473	MKI67	KI67_HUMAN Proliferation marker protein Ki-67	41738.36	-0.188	-0.137	-0.261	0.267	-0.031	0.294	-0.372	0.0237	0.0237	unchanged
P46013	K	2483	MKI67	KI67_HUMAN Proliferation marker protein Ki-67	283895.9	-0.376	-0.311	-0.34	0.23	0.257	0.484	-0.666	0.000797	0.000797	down-regulated
P46013	K	2730	MKI67	KI67_HUMAN Proliferation marker protein Ki-67	148957.4	-0.137	-0.096	0.011	0.063	0.068	0.034	-0.129	0.236	0.236	unchanged
O43390	K	259	HNRNPR	HNRPR_HUMAN Heterogeneous nuclear ribonucleoprotein R	11057.99	-0.101	0.298	0.383	-0.614	-0.335	0.313	0.405	0.17	0.17	unchanged
P46013	K	2839	MKI67	KI67_HUMAN Proliferation marker protein Ki-67	30946.98	-0.171	-0.337	0.152	0.06	0.436	-0.197	-0.218	0.325	0.325	unchanged
P46013	K	2886	MKI67	KI67_HUMAN Proliferation marker protein Ki-67	68439.84	0.17	-0.212	0.007	-0.032	0.063	-0.053	-0.004	0.974	0.974	unchanged
P46013	K	2892	MKI67	KI67_HUMAN Proliferation marker protein Ki-67	101343.1	-0.22	-0.07	-0.321	0.095	0.143	0.317	-0.389	0.0164	0.0164	unchanged
P46013	K	2967	MKI67	KI67_HUMAN Proliferation marker protein Ki-67	23710.47	-0.808	-0.038	-0.097	0.088	0.453	0.346	-0.61	0.0362	0.0362	down-regulated
P46013	K	3049	MKI67	KI67_HUMAN Proliferation marker protein Ki-67	51069.42	-0.372	-0.287	-0.777	0.379	0.596	0.403	-0.938	0.000824	0.000824	down-regulated
P46060	K	26	RANGAP1	RAGP1_HUMAN Ran GTPase-activating protein 1	19472.83	-0.154	0.603	-0.167	-0.262	-0.221	0.143	0.207	0.423	0.423	unchanged
P46060	K	28	RANGAP1	RAGP1_HUMAN Ran GTPase-activating protein 1	19472.83	-0.154	0.603	-0.167	-0.262	-0.221	0.143	0.207	0.423	0.423	unchanged
P46060	K	279	RANGAP1	RAGP1_HUMAN Ran GTPase-activating protein 1	56284.36	-0.051	0.113	-0.027	-0.346	0.131	0.123	0.042	0.799	0.799	unchanged
P46060	K	481	RANGAP1	RAGP1_HUMAN Ran GTPase-activating protein 1	32508.49	0.511	-0.246	0.28	-0.325	0.093	-0.371	0.383	0.144	0.144	unchanged
P46060	K	524	RANGAP1	RAGP1_HUMAN Ran GTPase-activating protein 1	26920.96	0.399	0.514	0.136	-0.885	0.25	-0.471	0.718	0.0452	0.0452	up-regulated
O43390	K	341	HNRNPR	HNRPR_HUMAN Heterogeneous nuclear ribonucleoprotein R	200492.7	0.252	-0.017	0.009	-0.248	-0.018	-0.035	0.182	0.202	0.202	unchanged
P46063	K	193	RECQL	RECQ1_HUMAN ATP-dependent DNA helicase Q1	37192.19	-0.076	-0.021	0.106	-0.089	0.208	-0.185	0.025	0.861	0.861	unchanged
P46063	K	198	RECQL	RECQ1_HUMAN ATP-dependent DNA helicase Q1	83046.09	-0.012	-0.498	-0.08	0.232	0.241	0.06	-0.374	0.0523	0.0523	unchanged
P46063	K	626	RECQL	RECQ1_HUMAN ATP-dependent DNA helicase Q1	260673.1	-0.297	-0.313	-0.424	0.341	0.229	0.406	-0.67	0.000529	0.000529	down-regulated
P46063	K	637	RECQL	RECQ1_HUMAN ATP-dependent DNA helicase Q1	284505.6	-0.212	-0.161	-0.266	0.178	0.242	0.161	-0.407	0.00488	0.00488	unchanged
P46087	K	22	NOP2	NOP2_HUMAN 28S rRNA (cytosine(4447)-C(5))-methyltransferase	57069.61	0.167	-0.067	-0.004	0.009	-0.161	-0.003	0.084	0.495	0.495	unchanged
P46087	K	41	NOP2	NOP2_HUMAN 28S rRNA (cytosine(4447)-C(5))-methyltransferase	163655.5	-0.106	-0.081	-0.074	0.037	0.074	0.091	-0.154	0.146	0.146	unchanged
P46087	K	76	NOP2	NOP2_HUMAN 28S rRNA (cytosine(4447)-C(5))-methyltransferase	980491	-0.019	-0.01	0.106	-0.078	-0.028	-0.03	0.071	0.495	0.495	unchanged
P46087	K	79	NOP2	NOP2_HUMAN 28S rRNA (cytosine(4447)-C(5))-methyltransferase	120825.3	0.149	-0.092	0.088	-0.083	-0.041	-0.079	0.116	0.324	0.324	unchanged
P46087	K	91	NOP2	NOP2_HUMAN 28S rRNA (cytosine(4447)-C(5))-methyltransferase	108420.1	0.22	-0.303	-0.102	0.021	0.191	-0.085	-0.104	0.547	0.547	unchanged
O43390	K	374	HNRNPR	HNRPR_HUMAN Heterogeneous nuclear ribonucleoprotein R	5635.677	-0.005	0.471	0.724		-1.045	0.018	0.91	0.0552	0.0552	unchanged
P46087	K	92	NOP2	NOP2_HUMAN 28S rRNA (cytosine(4447)-C(5))-methyltransferase	108420.1	0.22	-0.303	-0.102	0.021	0.191	-0.085	-0.104	0.547	0.547	unchanged
P46087	K	649	NOP2	NOP2_HUMAN 28S rRNA (cytosine(4447)-C(5))-methyltransferase	22098.75	-0.554	-0.579	0.362	0.254	-0.017	0.477	-0.495	0.128	0.128	unchanged
P46087	K	757	NOP2	NOP2_HUMAN 28S rRNA (cytosine(4447)-C(5))-methyltransferase	53385.3	0.132	-0.112	-0.293	0.051	0.111	0.053	-0.163	0.269	0.269	unchanged
P46087	K	772	NOP2	NOP2_HUMAN 28S rRNA (cytosine(4447)-C(5))-methyltransferase	40350.28	0.669	-0.203	0.341	-0.301	-0.296	-0.269	0.558	0.0418	0.0418	unchanged
P46100	K	153	ATRX	ATRX_HUMAN Transcriptional regulator ATRX	28786.92	-0.813		-0.504	0.246	0.467	0.147	-0.945	0.0018	0.0018	down-regulated
P46100	K	438	ATRX	ATRX_HUMAN Transcriptional regulator ATRX	158577.2	-0.16	0.127	0.306	-0.179	-0.364	0.213	0.201	0.338	0.338	unchanged
P46100	K	584	ATRX	ATRX_HUMAN Transcriptional regulator ATRX	93841.3	-0.221	0.034	0.064	-0.12	0.176	0.011	-0.063	0.653	0.653	unchanged
P46100	K	623	ATRX	ATRX_HUMAN Transcriptional regulator ATRX	13710.6	-0.245	0.173	-0.504	0.197	-0.27	0.593	-0.365	0.216	0.216	unchanged
P46100	K	690	ATRX	ATRX_HUMAN Transcriptional regulator ATRX	96489.1	-0.356	0.2	0.263	-0.01	0.031	-0.185	0.09	0.646	0.646	unchanged
P46100	K	768	ATRX	ATRX_HUMAN Transcriptional regulator ATRX	46422.49	-0.743	0.505	-0.293	-0.005	-0.069	0.548	-0.335	0.358	0.358	unchanged
E9PRG8	K	103	C11orf98	CK098_HUMAN Uncharacterized protein C11orf98	81565.4	0.004	-0.081	-0.13	0.055	0.065	0.03	-0.119	0.265	0.265	unchanged
O43390	K	584	HNRNPR	HNRPR_HUMAN Heterogeneous nuclear ribonucleoprotein R	84823.8	0.101	0.041	0.046	-0.176	-0.052	-0.017	0.144	0.199	0.199	unchanged
P46100	K	805	ATRX	ATRX_HUMAN Transcriptional regulator ATRX	175332.4	-0.45	0.161	-0.011	0.056	0.161	0.028	-0.182	0.332	0.332	unchanged
P46100	K	911	ATRX	ATRX_HUMAN Transcriptional regulator ATRX	8407.47			-0.123	-0.041	0.058	-0.399	0.004	0.987	0.987	unchanged
P46100	K	956	ATRX	ATRX_HUMAN Transcriptional regulator ATRX	31041.17	-0.985	-0.242	0.097	0.316	0.478	0.28	-0.735	0.0329	0.0329	down-regulated
P46100	K	1182	ATRX	ATRX_HUMAN Transcriptional regulator ATRX	60444.67	-0.181	0.016	0.274	-0.288	-0.195	0.318	0.091	0.667	0.667	unchanged
P46459	K	105	NSF	NSF_HUMAN Vesicle-fusing ATPase	118105.1	0.077	0.134	0.213	0.077	-0.09	-0.468	0.302	0.104	0.104	unchanged
P46459	K	701	NSF	NSF_HUMAN Vesicle-fusing ATPase	14627.3	0.575	-0.288	0.028	-0.142	-0.787	0.557	0.229	0.563	0.563	unchanged
P46734	K	80	MAP2K3	MP2K3_HUMAN Dual specificity mitogen-activated protein kinase kinase 3	8250.82	0.245	0.597		-0.605	-0.234		0.84	0.0149	0.0149	up-regulated
P46776	K	94	RPL27A	RL27A_HUMAN Large ribosomal subunit protein uL15	242676.7	-0.095	-0.024	-0.131	0.162	-0.04	0.071	-0.148	0.209	0.209	unchanged
P46776	K	110	RPL27A	RL27A_HUMAN Large ribosomal subunit protein uL15	27558.08	0.237	0.447	0.374	-0.108	-0.77	-0.236	0.724	0.00775	0.00775	up-regulated
O43395	K	282	PRPF3	PRPF3_HUMAN U4/U6 small nuclear ribonucleoprotein Prp3	36158.64		-1.203	-1.029	0.787	0.068	0.989	-1.731	0.00147	0.00147	down-regulated
P46776	K	125	RPL27A	RL27A_HUMAN Large ribosomal subunit protein uL15	74427.72	-0.163	0.157	0.13	-0.21	-0.079	0.107	0.102	0.498	0.498	unchanged
P46777	K	5	RPL5	RL5_HUMAN Large ribosomal subunit protein uL18	336559.7	0.028	0.134	0.214	-0.229	-0.125	-0.081	0.27	0.0423	0.0423	unchanged
P46777	K	41	RPL5	RL5_HUMAN Large ribosomal subunit protein uL18	353533.69	0.554	0.557	0.819	0.411	0.414	-2.812	1.306	0.173	0.173	unchanged
P46777	K	48	RPL5	RL5_HUMAN Large ribosomal subunit protein uL18	213814.9	0.128	0.399	0.265	-0.226	-0.27	-0.353	0.547	0.00251	0.00251	unchanged
P46777	K	158	RPL5	RL5_HUMAN Large ribosomal subunit protein uL18	52053.23	0.339	-0.096	0.078	-0.126	0.002	-0.254	0.233	0.162	0.162	unchanged
P46777	K	178	RPL5	RL5_HUMAN Large ribosomal subunit protein uL18	68735	0.084	0.376	0.021	-0.279	-0.292	0.033	0.34	0.0626	0.0626	unchanged
P46777	K	197	RPL5	RL5_HUMAN Large ribosomal subunit protein uL18	33939.08	0.166	0.336	0.312	-0.042	-0.813	-0.016	0.562	0.0468	0.0468	unchanged
P46777	K	220	RPL5	RL5_HUMAN Large ribosomal subunit protein uL18	7775.717	0.672	-0.776	0.387		-0.081	0.009	0.13	0.777	0.777	unchanged
P46777	K	221	RPL5	RL5_HUMAN Large ribosomal subunit protein uL18	33045.05	0.466	0.188	0.691	-0.712	-0.354	-0.337	0.916	0.00157	0.00157	up-regulated
P46777	K	270	RPL5	RL5_HUMAN Large ribosomal subunit protein uL18	47753.34	0.061	-0.173	-0.669	0.079	0.353	0.29	-0.501	0.046	0.046	unchanged
O43395	K	328	PRPF3	PRPF3_HUMAN U4/U6 small nuclear ribonucleoprotein Prp3	42234.35	0.238	-0.287	-0.26	0.259	0.212	-0.22	-0.187	0.389	0.389	unchanged
P46777	K	277	RPL5	RL5_HUMAN Large ribosomal subunit protein uL18	550371.8	-0.353	-0.418	-0.35	0.343	0.321	0.4	-0.728	0.000184	0.000184	down-regulated
P46778	K	21	RPL21	RL21_HUMAN Large ribosomal subunit protein eL21	8212.54	0.303	0.408	-0.936	0.227	0.125		-0.251	0.581	0.581	unchanged
P46778	K	78	RPL21	RL21_HUMAN Large ribosomal subunit protein eL21	14515.22	0.491	0.899	0.099	-0.221	-0.496	-0.829	1.012	0.00534	0.00534	up-regulated
P46778	K	81	RPL21	RL21_HUMAN Large ribosomal subunit protein eL21	14515.22	0.491	0.899	0.099	-0.221	-0.496	-0.829	1.012	0.00534	0.00534	up-regulated
P46778	K	129	RPL21	RL21_HUMAN Large ribosomal subunit protein eL21	17373.68	0.506	0.184	-0.396	-0.323	-0.258	0.231	0.215	0.447	0.447	unchanged
P46779	K	19	RPL28	RL28_HUMAN Large ribosomal subunit protein eL28	33454.47	0.167	0.157	0.054	-0.14	-0.148	-0.146	0.271	0.0285	0.0285	unchanged
P46779	K	47	RPL28	RL28_HUMAN Large ribosomal subunit protein eL28	169003.7	0.16	0.027	0.335	-0.207	-0.178	-0.194	0.367	0.0176	0.0176	unchanged
P46779	K	65	RPL28	RL28_HUMAN Large ribosomal subunit protein eL28	61614.36	0.148	0.111	0.131	-0.007	-0.122	-0.317	0.279	0.0512	0.0512	unchanged
P46781	K	11	RPS9	RS9_HUMAN Small ribosomal subunit protein uS4	222663.5	0.135	0.126	0.091	-0.239	-0.133	-0.037	0.254	0.0468	0.0468	unchanged
P46781	K	47	RPS9	RS9_HUMAN Small ribosomal subunit protein uS4	193485.2	0.106	0.094	0.246	-0.309	-0.054	-0.141	0.317	0.0316	0.0316	unchanged
O43395	K	376	PRPF3	PRPF3_HUMAN U4/U6 small nuclear ribonucleoprotein Prp3	34911.82	-0.074	-0.287	-0.144	0.333	0.021	0.093	-0.317	0.0452	0.0452	unchanged
P46781	K	52	RPS9	RS9_HUMAN Small ribosomal subunit protein uS4	91217.2	0.188	-0.157	0.078	-0.062	-0.138	0.035	0.091	0.501	0.501	unchanged
P46781	K	93	RPS9	RS9_HUMAN Small ribosomal subunit protein uS4	16762.96	0.287	0.451	0.63	-0.153	-0.96	-0.312	0.931	0.00558	0.00558	up-regulated
P46781	K	116	RPS9	RS9_HUMAN Small ribosomal subunit protein uS4	20765.37	-0.718	0.164	0.257	0.029	0.274	-0.064	-0.179	0.535	0.535	unchanged
P46782	K	47	RPS5	RS5_HUMAN Small ribosomal subunit protein uS7	101499.3	0.187	0.191	-0.166	-0.006	-0.258	-0.005	0.16	0.313	0.313	unchanged
P46782	K	63	RPS5	RS5_HUMAN Small ribosomal subunit protein uS7	78709.6	0.125	-0.041	0.015	0.035	-0.165	-0.026	0.085	0.467	0.467	unchanged
P46782	K	191	RPS5	RS5_HUMAN Small ribosomal subunit protein uS7	18979.45	0.148	0.662	-0.224	-0.045	-0.762	0.165	0.409	0.235	0.235	unchanged
P46782	K	192	RPS5	RS5_HUMAN Small ribosomal subunit protein uS7	18979.45	0.148	0.662	-0.224	-0.045	-0.762	0.165	0.409	0.235	0.235	unchanged
P46783	K	139	RPS10	RS10_HUMAN Small ribosomal subunit protein eS10	62436.49	0.11	0.072	0.137	-0.201	0.088	-0.262	0.231	0.113	0.113	unchanged
P46937	K	321	YAP1	YAP1_HUMAN Transcriptional coactivator YAP1	245454.2	0.065	0.033	-0.101	-0.093	-0.003	0.04	0.018	0.872	0.872	unchanged
P46940	K	104	IQGAP1	IQGA1_HUMAN Ras GTPase-activating-like protein IQGAP1	20464.93	0.393	0.129	0.143	-0.014	-0.358	-0.35	0.462	0.0169	0.0169	unchanged
O43395	K	377	PRPF3	PRPF3_HUMAN U4/U6 small nuclear ribonucleoprotein Prp3	21383.18	0.113	-0.563		0.364		0.019	-0.416	0.214	0.214	unchanged
P46940	K	924	IQGAP1	IQGA1_HUMAN Ras GTPase-activating-like protein IQGAP1	10098.69	0.344	0.594	0.31	-0.917	-0.504	0.115	0.851	0.0159	0.0159	up-regulated
P46940	K	959	IQGAP1	IQGA1_HUMAN Ras GTPase-activating-like protein IQGAP1	83142.9	0.073	0.039	0.26	-0.385	0.018	-0.063	0.267	0.109	0.109	unchanged
P46940	K	997	IQGAP1	IQGA1_HUMAN Ras GTPase-activating-like protein IQGAP1	10838.18	-0.041	-0.466	0.701	-0.159	-0.068	-0.024	0.148	0.62	0.62	unchanged
P46940	K	1027	IQGAP1	IQGA1_HUMAN Ras GTPase-activating-like protein IQGAP1	16269.89	0.227	0.516	0.281	-0.412	0.039	-0.708	0.702	0.0129	0.0129	up-regulated
P46940	K	1389	IQGAP1	IQGA1_HUMAN Ras GTPase-activating-like protein IQGAP1	101161.3	0.088	0.162	0.028	-0.022	-0.294	-0.02	0.205	0.137	0.137	unchanged
P46940	K	1455	IQGAP1	IQGA1_HUMAN Ras GTPase-activating-like protein IQGAP1	26089.24	0.208	0.452	0.501	-0.253	-0.797	-0.169	0.793	0.00544	0.00544	up-regulated
P46940	K	1456	IQGAP1	IQGA1_HUMAN Ras GTPase-activating-like protein IQGAP1	26089.24	0.208	0.452	0.501	-0.253	-0.797	-0.169	0.793	0.00544	0.00544	up-regulated
P46940	K	1475	IQGAP1	IQGA1_HUMAN Ras GTPase-activating-like protein IQGAP1	77337.56	-0.197	0.115	0.192	-0.127	-0.254	0.213	0.093	0.606	0.606	unchanged
P46940	K	1541	IQGAP1	IQGA1_HUMAN Ras GTPase-activating-like protein IQGAP1	36938.04	0.173	0.277	0.204	-0.409	-0.294	-0.009	0.455	0.0127	0.0127	unchanged
P46940	K	1543	IQGAP1	IQGA1_HUMAN Ras GTPase-activating-like protein IQGAP1	36938.04	0.173	0.277	0.204	-0.409	-0.294	-0.009	0.455	0.0127	0.0127	unchanged
O43399	K	70	TPD52L2	TPD54_HUMAN Tumor protein D54	121000.5	0.337	0.363	0.217	-0.251	-0.386	-0.336	0.63	0.000671	0.000671	up-regulated
P46940	K	1562	IQGAP1	IQGA1_HUMAN Ras GTPase-activating-like protein IQGAP1	37088.26	0.293	0.424	0.037	-0.265	-0.212	-0.335	0.522	0.00629	0.00629	unchanged
P46976	K	344	GYG1	GLYG_HUMAN Glycogenin-1	14436.67	0.288	-0.139	0.255	0.066	0.094	-0.623	0.289	0.257	0.257	unchanged
P47756	K	57	CAPZB	CAPZB_HUMAN F-actin-capping protein subunit beta	38201.21	0.245	0.42	0.208	-0.703	-0.24	0.013	0.601	0.0199	0.0199	up-regulated
P47756	K	95	CAPZB	CAPZB_HUMAN F-actin-capping protein subunit beta	4916.385	0.388	1.248	0.66		-0.828	-1.307	1.833	0.0012	0.0012	up-regulated
P47756	K	235	CAPZB	CAPZB_HUMAN F-actin-capping protein subunit beta	130759.5	0.067	0.137	0.184	-0.091	-0.166	-0.189	0.278	0.0281	0.0281	unchanged
P47756	K	237	CAPZB	CAPZB_HUMAN F-actin-capping protein subunit beta	130759.5	0.067	0.137	0.184	-0.091	-0.166	-0.189	0.278	0.0281	0.0281	unchanged
P47756	K	267	CAPZB	CAPZB_HUMAN F-actin-capping protein subunit beta	399516.7	-0.207	-0.13	-0.055	0.113	0.072	0.151	-0.243	0.0485	0.0485	unchanged
P47895	K	373	ALDH1A3	AL1A3_HUMAN Retinaldehyde dehydrogenase 3	7826.5	0.203	-0.038	0.135			0.109	-0.009	0.963	0.963	unchanged
P47895	K	374	ALDH1A3	AL1A3_HUMAN Retinaldehyde dehydrogenase 3	7826.5	0.203	-0.038	0.135			0.109	-0.009	0.963	0.963	unchanged
P47897	K	80	QARS1	SYQ_HUMAN Glutamine--tRNA ligase	7338.69	0.459	0.71	0.307	-0.724	-0.551		1.13	0.000719	0.000719	up-regulated
O43399	K	127	TPD52L2	TPD54_HUMAN Tumor protein D54	44665.11	0.339	-0.085	-0.083	-0.391	-0.105	0.269	0.133	0.546	0.546	unchanged
P47897	K	496	QARS1	SYQ_HUMAN Glutamine--tRNA ligase	28995.24	0.399	0.506	0.442	-0.388	-0.217	-0.799	0.917	0.00115	0.00115	up-regulated
P47914	K	63	RPL29	RL29_HUMAN Large ribosomal subunit protein eL29	13974.13	-0.557	0.034	-0.229	0.408	0.497	-0.211	-0.482	0.087	0.087	unchanged
P47914	K	73	RPL29	RL29_HUMAN Large ribosomal subunit protein eL29	118900.7	0.215	-0.151	0.342	-0.338	0.117	-0.244	0.29	0.162	0.162	unchanged
P47914	K	103	RPL29	RL29_HUMAN Large ribosomal subunit protein eL29	39234.51	0.259	0.164	0.035	-0.452	-0.046	-0.017	0.324	0.0743	0.0743	unchanged
P47914	K	134	RPL29	RL29_HUMAN Large ribosomal subunit protein eL29	139361.1	0.055	-0.052	0.099	0.081	-0.009	-0.234	0.088	0.5	0.5	unchanged
P47914	K	149	RPL29	RL29_HUMAN Large ribosomal subunit protein eL29	318564.6	0.093	-0.219	0.075	-0.207	0.178	0.023	-0.015	0.923	0.923	unchanged
P48047	K	51	ATP5PO	ATPO_HUMAN ATP synthase subunit O, mitochondrial	25379.34	0.472	0.444	0.423	-0.488	-0.839	-0.068	0.911	0.00306	0.00306	up-regulated
P48047	K	70	ATP5PO	ATPO_HUMAN ATP synthase subunit O, mitochondrial	62017.68	-0.006	0.082	0.376	-0.318	-0.009	-0.182	0.32	0.0692	0.0692	unchanged
P48047	K	84	ATP5PO	ATPO_HUMAN ATP synthase subunit O, mitochondrial	39969.21	0.162	0.096	0.227	-0.168	-0.101	-0.273	0.342	0.0152	0.0152	unchanged
O43399	K	128	TPD52L2	TPD54_HUMAN Tumor protein D54	44665.11	0.339	-0.085	-0.083	-0.391	-0.105	0.269	0.133	0.546	0.546	unchanged
P48382	K	541	RFX5	RFX5_HUMAN DNA-binding protein RFX5	5961.485	-0.279	-0.309	0.067	0.984	-0.398	-0.122	-0.328	0.391	0.391	unchanged
P48382	K	569	RFX5	RFX5_HUMAN DNA-binding protein RFX5	52816.29	-0.32	0.041	-0.368	0.404	0.099	0.086	-0.412	0.0389	0.0389	unchanged
P48426	K	378	PIP4K2A	PI42A_HUMAN Phosphatidylinositol 5-phosphate 4-kinase type-2 alpha	21501.11	-0.35	0.509	0.197	0.528	-0.642	-0.299	0.256	0.489	0.489	unchanged
P48444	K	164	ARCN1	COPD_HUMAN Coatomer subunit delta	56297.15	0.231	0.348	0.15	-0.337	-0.13	-0.32	0.505	0.00386	0.00386	unchanged
P48444	K	224	ARCN1	COPD_HUMAN Coatomer subunit delta	154175.6	-0.093	0.024	-0.023	-0.114	0.084	0.066	-0.043	0.706	0.706	unchanged
P48444	K	227	ARCN1	COPD_HUMAN Coatomer subunit delta	441682.8	0.106	0.098	-0.113	-0.035	-0.191	0.078	0.08	0.543	0.543	unchanged
P48444	K	233	ARCN1	COPD_HUMAN Coatomer subunit delta	113878.8	0.141	0.081	0.1	-0.2	-0.108	-0.07	0.233	0.0517	0.0517	unchanged
P48444	K	243	ARCN1	COPD_HUMAN Coatomer subunit delta	34275.29	0.158	0.076	-0.181	-0.129		0.288	-0.062	0.754	0.754	unchanged
P48507	K	34	GCLM	GSH0_HUMAN Glutamate--cysteine ligase regulatory subunit	189129.4	0.241	0.113	-0.199	0.162	-0.105	-0.268	0.122	0.497	0.497	unchanged
O43432	K	714	EIF4G3	IF4G3_HUMAN Eukaryotic translation initiation factor 4 gamma 3	27028.04	-0.298	-0.209	0.097	-0.278	0.504	0.127	-0.254	0.291	0.291	unchanged
P48507	K	158	GCLM	GSH0_HUMAN Glutamate--cysteine ligase regulatory subunit	30668.96	-0.319	0.346	0.17	0.164	0.073	-0.49	0.15	0.557	0.557	unchanged
P48507	K	263	GCLM	GSH0_HUMAN Glutamate--cysteine ligase regulatory subunit	23010.59	0.128	0.485	-0.422	0.069	-0.325	0.009	0.146	0.574	0.574	unchanged
P48556	K	159	PSMD8	PSMD8_HUMAN 26S proteasome non-ATPase regulatory subunit 8	37482.6	0.032	0.271	0.036	-0.065	-0.218	-0.113	0.245	0.0771	0.0771	unchanged
P48556	K	298	PSMD8	PSMD8_HUMAN 26S proteasome non-ATPase regulatory subunit 8	22557.94	-0.286	-0.212	0.16	0.221	0.317		-0.382	0.0765	0.0765	unchanged
P48634	K	308	PRRC2A	PRC2A_HUMAN Protein PRRC2A	16860.39	0.598	-0.239	-0.161	-0.247	-0.179	0.17	0.151	0.567	0.567	unchanged
P48634	K	641	PRRC2A	PRC2A_HUMAN Protein PRRC2A	51605.31		-1.032	0.26	-0.221	0.332	0.312	-0.527	0.252	0.252	unchanged
P48634	K	2091	PRRC2A	PRC2A_HUMAN Protein PRRC2A	23510.44	-0.687	0.166	-0.373	0.042	0.146	0.648	-0.577	0.0665	0.0665	unchanged
O43432	K	1077	EIF4G3	IF4G3_HUMAN Eukaryotic translation initiation factor 4 gamma 3	6513.386	0.599	-0.069	-0.335	0.138	-0.17		0.081	0.797	0.797	unchanged
P48643	K	20	CCT5	TCPE_HUMAN T-complex protein 1 subunit epsilon	21533.39	0.046	-0.894	0.363	0.66	-0.375	0.141	-0.304	0.463	0.463	unchanged
P48643	K	170	CCT5	TCPE_HUMAN T-complex protein 1 subunit epsilon	100073.83	0.459	0.527	0.637	-0.905	-0.454	-0.323	1.102	0.000494	0.000494	up-regulated
P48643	K	223	CCT5	TCPE_HUMAN T-complex protein 1 subunit epsilon	45824.06	0.175	0.427	0.241	-0.308	-0.311	-0.282	0.581	0.00145	0.00145	unchanged
P48643	K	226	CCT5	TCPE_HUMAN T-complex protein 1 subunit epsilon	219636.1	0.229	0.005	0.1	-0.179	-0.068	-0.145	0.242	0.0639	0.0639	unchanged
P48643	K	265	CCT5	TCPE_HUMAN T-complex protein 1 subunit epsilon	167097.9	0.179	0.011	-0.332	0.204	0.073	-0.193	-0.075	0.682	0.682	unchanged
P48643	K	279	CCT5	TCPE_HUMAN T-complex protein 1 subunit epsilon	5220.818	0.605	0.528	1.501		-2.256		3.134	0.00141	0.00141	up-regulated
P48643	K	370	CCT5	TCPE_HUMAN T-complex protein 1 subunit epsilon	20744.33	0.045	-0.082	-0.679	0.009	0.348	0.3	-0.458	0.074	0.074	unchanged
P48643	K	514	CCT5	TCPE_HUMAN T-complex protein 1 subunit epsilon	37304.24	0.088	-0.06	-0.084	-0.028	0.369	-0.344	-0.018	0.929	0.929	unchanged
P48739	K	65	PITPNB	PIPNB_HUMAN Phosphatidylinositol transfer protein beta isoform	10948.55	1.186	-0.271	0.656	-0.635		-0.77	1.226	0.0307	0.0307	up-regulated
P49005	K	267	POLD2	DPOD2_HUMAN DNA polymerase delta subunit 2	44021.7	0.041	-0.585	0.108	0.242	0.186	-0.05	-0.271	0.238	0.238	unchanged
O00139	K	102	KIF2A	KIF2A_HUMAN Kinesin-like protein KIF2A	123627.5	-0.114	-0.128	-0.074	0.157	0.052	0.048	-0.191	0.0934	0.0934	unchanged
O43491	K	84	EPB41L2	E41L2_HUMAN Band 4.1-like protein 2	101088.81	0.075	-0.657	-0.138	0.082	0.285	0.296	-0.461	0.0592	0.0592	unchanged
P49023	K	199	PXN	PAXI_HUMAN Paxillin	67899.84	-0.009	0.131	0.306	-0.024	-0.227	-0.233	0.304	0.053	0.053	unchanged
P49207	K	19	RPL34	RL34_HUMAN Large ribosomal subunit protein eL34	39134.32	-0.004	0.452	-0.169	-0.019	-0.242	-0.075	0.205	0.296	0.296	unchanged
P49207	K	36	RPL34	RL34_HUMAN Large ribosomal subunit protein eL34	762250.3	-0.087	0.075	0.047	0.006	-0.053	-0.046	0.043	0.687	0.687	unchanged
P49321	K	417	NASP	NASP_HUMAN Nuclear autoantigenic sperm protein	519036.4	0.09	-0.042	-0.047	-0.152	0.083	0.009	0.02	0.862	0.862	unchanged
P49321	K	450	NASP	NASP_HUMAN Nuclear autoantigenic sperm protein	3069.532		0.567	-1.113		0.226	0.265	-0.518	0.415	0.415	unchanged
P49321	K	698	NASP	NASP_HUMAN Nuclear autoantigenic sperm protein	33969.6	-0.042	0.11	-0.324	0.024	0.362	-0.188	-0.151	0.443	0.443	unchanged
P49327	K	2426	FASN	FAS_HUMAN Fatty acid synthase	57425.7	0.242	0.215	0.398	-0.359	-0.383	-0.169	0.589	0.00178	0.00178	up-regulated
P49327	K	2436	FASN	FAS_HUMAN Fatty acid synthase	13532.54	0.082	0.592	0.666	-0.2	-0.135	-1.061	0.912	0.0182	0.0182	up-regulated
P49327	K	2438	FASN	FAS_HUMAN Fatty acid synthase	13532.54	0.082	0.592	0.666	-0.2	-0.135	-1.061	0.912	0.0182	0.0182	up-regulated
P49368	K	15	CCT3	TCPG_HUMAN T-complex protein 1 subunit gamma	79226.8	0.091	0.213	0.022	-0.153	-0.089	-0.142	0.237	0.0586	0.0586	unchanged
O43491	K	507	EPB41L2	E41L2_HUMAN Band 4.1-like protein 2	73166	-0.291	-0.044	-0.046	-0.063	0.265	0.122	-0.235	0.129	0.129	unchanged
P49368	K	21	CCT3	TCPG_HUMAN T-complex protein 1 subunit gamma	39037.49	0.204	0.34	0.093	-0.313	-0.203	-0.177	0.443	0.00663	0.00663	unchanged
P49368	K	78	CCT3	TCPG_HUMAN T-complex protein 1 subunit gamma	4760.918	0.929	-0.824		-0.254	0.174		0.092	0.888	0.888	unchanged
P49368	K	248	CCT3	TCPG_HUMAN T-complex protein 1 subunit gamma	25204.51	0.05	0.114	-0.025	-0.295	0.172	-0.073	0.112	0.465	0.465	unchanged
P49368	K	249	CCT3	TCPG_HUMAN T-complex protein 1 subunit gamma	25204.51	0.05	0.114	-0.025	-0.295	0.172	-0.073	0.112	0.465	0.465	unchanged
P49368	K	353	CCT3	TCPG_HUMAN T-complex protein 1 subunit gamma	8383.832	0.693	0.608	0.69	-0.392	-0.376	-1.279	1.346	0.00141	0.00141	up-regulated
P49368	K	354	CCT3	TCPG_HUMAN T-complex protein 1 subunit gamma	8383.832	0.693	0.608	0.69	-0.392	-0.376	-1.279	1.346	0.00141	0.00141	up-regulated
P49368	K	381	CCT3	TCPG_HUMAN T-complex protein 1 subunit gamma	48450.38	0.057	0.119	-0.055	-0.1	0.21	-0.289	0.1	0.534	0.534	unchanged
P49368	K	527	CCT3	TCPG_HUMAN T-complex protein 1 subunit gamma	24519.06	0.449	0.131	0.08	-0.042	-0.194	-0.48	0.459	0.0289	0.0289	unchanged
P49368	K	528	CCT3	TCPG_HUMAN T-complex protein 1 subunit gamma	24519.06	0.449	0.131	0.08	-0.042	-0.194	-0.48	0.459	0.0289	0.0289	unchanged
O43491	K	601	EPB41L2	E41L2_HUMAN Band 4.1-like protein 2	17674.87	-0.517	-0.261	-0.048	0.333	0.028	0.408	-0.532	0.0175	0.0175	unchanged
P49411	K	94	TUFM	EFTU_HUMAN Elongation factor Tu, mitochondrial	34093.13	0.467	0.368	0.385	-0.538	-0.216	-0.523	0.832	0.000423	0.000423	up-regulated
P49585	K	16	PCYT1A	PCY1A_HUMAN Choline-phosphate cytidylyltransferase A	36814.64	-0.573	0.327	-0.403	0.25	0.221	0.121	-0.414	0.129	0.129	unchanged
P49585	K	238	PCYT1A	PCY1A_HUMAN Choline-phosphate cytidylyltransferase A	13808		-0.623	-0.787	0.447	0.286	0.432	-1.093	0.000253	0.000253	down-regulated
P49585	K	239	PCYT1A	PCY1A_HUMAN Choline-phosphate cytidylyltransferase A	13808		-0.623	-0.787	0.447	0.286	0.432	-1.093	0.000253	0.000253	down-regulated
P49585	K	261	PCYT1A	PCY1A_HUMAN Choline-phosphate cytidylyltransferase A	41000.61	0.143	0.23	0.287	-0.315	-0.404	0.001	0.459	0.0139	0.0139	unchanged
P49585	K	355	PCYT1A	PCY1A_HUMAN Choline-phosphate cytidylyltransferase A	10265.009	0.7	0.122	0.703	0.008	-0.619	-0.972	1.036	0.00985	0.00985	up-regulated
P49588	K	396	AARS1	SYAC_HUMAN Alanine--tRNA ligase, cytoplasmic	48643.52	0.247	-0.161	0.539	-0.489	0.113	-0.307	0.436	0.105	0.105	unchanged
P49588	K	762	AARS1	SYAC_HUMAN Alanine--tRNA ligase, cytoplasmic	12501.39	0.28	0.789	0.284	-0.347	-0.097	-0.966	0.921	0.0107	0.0107	up-regulated
P49588	K	934	AARS1	SYAC_HUMAN Alanine--tRNA ligase, cytoplasmic	8665.669	0.511	0.187	0.57	-0.524	0.29	-1.09	0.864	0.0418	0.0418	up-regulated
P49711	K	202	CTCF	CTCF_HUMAN Transcriptional repressor CTCF	347955.7	0.047	-0.076	-0.179	-0.148	-0.017	0.315	-0.119	0.458	0.458	unchanged
O43491	K	946	EPB41L2	E41L2_HUMAN Band 4.1-like protein 2	144310.4	0.254	0.003	-0.164	0.018	-0.118	-0.05	0.081	0.572	0.572	unchanged
P49720	K	17	PSMB3	PSB3_HUMAN Proteasome subunit beta type-3	38252.6	0.257	0.015	-0.314	-0.166	0.141	0.01	-0.009	0.96	0.96	unchanged
P49736	K	728	MCM2	MCM2_HUMAN DNA replication licensing factor MCM2	28964.84	0.329	0.572	-0.14	0.168	-0.676	-0.311	0.527	0.0946	0.0946	unchanged
P49736	K	896	MCM2	MCM2_HUMAN DNA replication licensing factor MCM2	120896	0.222	0.147	0.091	0.003	-0.288	-0.233	0.326	0.0319	0.0319	unchanged
P49748	K	482	ACADVL	ACADV_HUMAN Very long-chain specific acyl-CoA dehydrogenase, mitochondrial	12311.05	0.357	0.528	0.408	0.116	-0.866	-0.601	0.881	0.0113	0.0113	up-regulated
P49748	K	639	ACADVL	ACADV_HUMAN Very long-chain specific acyl-CoA dehydrogenase, mitochondrial	28726.65	-0.121	-0.007	0.491	0.143	-0.349	-0.215	0.261	0.254	0.254	unchanged
P49750	K	317	YLPM1	YLPM1_HUMAN YLP motif-containing protein 1	26783.37	0.158	0.152	-0.172	-0.052	0.346	-0.491	0.112	0.64	0.64	unchanged
P49750	K	808	YLPM1	YLPM1_HUMAN YLP motif-containing protein 1	52223.62	0.113	-0.622	-0.218	0.468	0.122	0.079	-0.465	0.0693	0.0693	unchanged
P49750	K	838	YLPM1	YLPM1_HUMAN YLP motif-containing protein 1	16483.09	-0.106	0.014	0.006	0.368	-0.294	-0.044	-0.039	0.837	0.837	unchanged
O43583	K	22	DENR	DENR_HUMAN Density-regulated protein	24427.36	0.058	-0.199	0.379	-0.001	0.185	-0.481	0.178	0.454	0.454	unchanged
P49750	K	2056	YLPM1	YLPM1_HUMAN YLP motif-containing protein 1	17994.72	-0.109	-0.036	0.668	-0.167	-0.048	-0.365	0.368	0.153	0.153	unchanged
P49756	K	685	RBM25	RBM25_HUMAN RNA-binding protein 25	15029.91	-0.852	-0.078		0.468	0.106	0.059	-0.676	0.0507	0.0507	unchanged
P49756	K	688	RBM25	RBM25_HUMAN RNA-binding protein 25	473822.8	-0.434	-0.426	-0.334	0.28	0.399	0.458	-0.777	0.000207	0.000207	down-regulated
P49756	K	711	RBM25	RBM25_HUMAN RNA-binding protein 25	1378818	-0.233	-0.05	-0.061	0.077	0.045	0.165	-0.21	0.0935	0.0935	unchanged
P49773	K	21	HINT1	HINT1_HUMAN Adenosine 5'-monophosphoramidase HINT1	27893.89	-0.416	-0.129	-0.798	0.43	0.308	0.547	-0.876	0.0027	0.0027	down-regulated
P49773	K	83	HINT1	HINT1_HUMAN Adenosine 5'-monophosphoramidase HINT1	20379.78	0.19	0.177	-0.654	0.364	-0.301	0.167	-0.172	0.565	0.565	unchanged
P49773	K	92	HINT1	HINT1_HUMAN Adenosine 5'-monophosphoramidase HINT1	13169.8	-0.09	0.204	-0.306	0.453	-0.134	-0.184	-0.109	0.635	0.635	unchanged
P49790	K	403	NUP153	NU153_HUMAN Nuclear pore complex protein Nup153	18740.95	0.01	-0.22	0.07	0.154	0.254	-0.324	-0.075	0.694	0.694	unchanged
P49790	K	702	NUP153	NU153_HUMAN Nuclear pore complex protein Nup153	34154.63	-0.446	-0.361	0.268	-0.018	0.178	0.323	-0.341	0.159	0.159	unchanged
O43639	K	72	NCK2	NCK2_HUMAN Cytoplasmic protein NCK2	75782.82	-0.316	0.048	0.086	-0.094	0.153	0.066	-0.102	0.513	0.513	unchanged
P49790	K	718	NUP153	NU153_HUMAN Nuclear pore complex protein Nup153	10854.797	-0.833	0.31	0.403	-0.196	0.251	0.009	-0.061	0.863	0.863	unchanged
P49790	K	720	NUP153	NU153_HUMAN Nuclear pore complex protein Nup153	10854.797	-0.833	0.31	0.403	-0.196	0.251	0.009	-0.061	0.863	0.863	unchanged
P49792	K	619	RANBP2	RBP2_HUMAN E3 SUMO-protein ligase RanBP2	9362.41	0.391	0.275	0.086		-0.348		0.599	0.0331	0.0331	up-regulated
P49792	K	794	RANBP2	RBP2_HUMAN E3 SUMO-protein ligase RanBP2	26235.93	0.273	-0.15	0.394	-0.154	-0.169	-0.251	0.364	0.0613	0.0613	unchanged
P49792	K	1446	RANBP2	RBP2_HUMAN E3 SUMO-protein ligase RanBP2	4058.048	0.388	0.087	0.075		-0.552	0.152	0.383	0.173	0.173	unchanged
P49792	K	1593	RANBP2	RBP2_HUMAN E3 SUMO-protein ligase RanBP2	14429.59	0.032	0.033	0.236	0.292	-0.418	-0.231	0.219	0.308	0.308	unchanged
P49792	K	1851	RANBP2	RBP2_HUMAN E3 SUMO-protein ligase RanBP2	190881.6	0.025	0.001	0.016	0.049	-0.033	-0.114	0.047	0.654	0.654	unchanged
P49792	K	1963	RANBP2	RBP2_HUMAN E3 SUMO-protein ligase RanBP2	18793.6	0.29	-0.13	-0.334	0.199	-0.158	0.076	-0.097	0.627	0.627	unchanged
P49792	K	1964	RANBP2	RBP2_HUMAN E3 SUMO-protein ligase RanBP2	18793.6	0.29	-0.13	-0.334	0.199	-0.158	0.076	-0.097	0.627	0.627	unchanged
O43639	K	79	NCK2	NCK2_HUMAN Cytoplasmic protein NCK2	14033.41	0.161	-0.299	0.181		-0.124	0.239	-0.043	0.846	0.846	unchanged
P49792	K	1985	RANBP2	RBP2_HUMAN E3 SUMO-protein ligase RanBP2	38488.6	-0.034	-0.459	-0.166	0.223	0.134	0.246	-0.421	0.0203	0.0203	unchanged
P49792	K	2165	RANBP2	RBP2_HUMAN E3 SUMO-protein ligase RanBP2	78743.16	-0.228	0.126	-0.159	-0.033	0.163	0.074	-0.155	0.286	0.286	unchanged
P49792	K	2531	RANBP2	RBP2_HUMAN E3 SUMO-protein ligase RanBP2	34158.66	0.276	-0.404	-0.086	0.6	-0.192	-0.248	-0.125	0.671	0.671	unchanged
P49841	K	150	GSK3B	GSK3B_HUMAN Glycogen synthase kinase-3 beta	29160.01	-0.176	0.298	-0.03	-0.63	0.162	0.32	0.08	0.778	0.778	unchanged
P49916	K	225	LIG3	DNLI3_HUMAN DNA ligase 3	89612.4	0.126	0.072	-0.265	0.103	-0.026	-0.067	-0.026	0.859	0.859	unchanged
P49916	K	911	LIG3	DNLI3_HUMAN DNA ligase 3	15355.47	-0.202	-0.504	0.225	-0.154	0.451	0.127	-0.302	0.243	0.243	unchanged
P49917	K	636	LIG4	DNLI4_HUMAN DNA ligase 4	11741.275	-1.484	-0.641		0.25	0.903	0.624	-1.655	0.00254	0.00254	down-regulated
P49959	K	510	MRE11	MRE11_HUMAN Double-strand break repair protein MRE11	12623.58	0.592	0.041	0.013	-0.737	-0.014	0.047	0.45	0.135	0.135	unchanged
P49959	K	673	MRE11	MRE11_HUMAN Double-strand break repair protein MRE11	23788.54	-0.455	-0.393	-0.176	0.572	0.33	0.064	-0.663	0.00543	0.00543	down-regulated
O43660	K	180	PLRG1	PLRG1_HUMAN Pleiotropic regulator 1	42795.54	-0.631	-0.081	-0.644	0.5	0.057	0.742	-0.885	0.00791	0.00791	down-regulated
P50238	K	77	CRIP1	CRIP1_HUMAN Cysteine-rich protein 1	47850.96	0.039	0.241	0.157	-0.088	-0.035	-0.372	0.311	0.0535	0.0535	unchanged
P50395	K	112	GDI2	GDIB_HUMAN Rab GDP dissociation inhibitor beta	26254.89	0.367	0.339	0.212	-0.474	-0.482	-0.019	0.631	0.0058	0.0058	up-regulated
P50395	K	164	GDI2	GDIB_HUMAN Rab GDP dissociation inhibitor beta	75087.6	0.455	0.179	0.327	-0.25	-0.376	-0.392	0.66	0.00103	0.00103	up-regulated
P50395	K	165	GDI2	GDIB_HUMAN Rab GDP dissociation inhibitor beta	75087.6	0.455	0.179	0.327	-0.25	-0.376	-0.392	0.66	0.00103	0.00103	up-regulated
P50395	K	210	GDI2	GDIB_HUMAN Rab GDP dissociation inhibitor beta	115739.5	0.122	0.221	0.209	-0.085	-0.278	-0.246	0.387	0.00948	0.00948	unchanged
P50395	K	269	GDI2	GDIB_HUMAN Rab GDP dissociation inhibitor beta	23005.69	0.13	0.583	0.236	-0.123	-0.402	-0.481	0.652	0.00655	0.00655	up-regulated
P50395	K	288	GDI2	GDIB_HUMAN Rab GDP dissociation inhibitor beta	12781.8	0.078	0.174	0.629	-0.292	-0.416		0.648	0.0203	0.0203	up-regulated
P50395	K	293	GDI2	GDIB_HUMAN Rab GDP dissociation inhibitor beta	17669.04	0.241	0.468	-0.087	-0.047		-0.443	0.452	0.0896	0.0896	unchanged
P50402	K	37	EMD	EMD_HUMAN Emerin	59089.01	0.373	0.258	0.178	-0.175	-0.402	-0.289	0.558	0.00225	0.00225	unchanged
P50402	K	79	EMD	EMD_HUMAN Emerin	123573.4	0.166	0.094	0	-0.253	-0.098	0.035	0.192	0.155	0.155	unchanged
O43660	K	181	PLRG1	PLRG1_HUMAN Pleiotropic regulator 1	42795.54	-0.631	-0.081	-0.644	0.5	0.057	0.742	-0.885	0.00791	0.00791	down-regulated
P50452	K	263	SERPINB8	SPB8_HUMAN Serpin B8	38977.25	-0.357	0.365	-0.188	-0.02	-0.164	0.307	-0.101	0.666	0.666	unchanged
P50454	K	300	SERPINH1	SERPH_HUMAN Serpin H1	17900.86	0.168	0.233	0.144	-0.995	0.223	0.17	0.382	0.283	0.283	unchanged
P50502	K	118	ST13	F10A1_HUMAN Hsc70-interacting protein	22728.8	0.501	-0.033	0.296	-0.278	-0.349	-0.195	0.529	0.0135	0.0135	unchanged
P50502	K	153	ST13	F10A1_HUMAN Hsc70-interacting protein	136665.7	0.091	0.101	0.245	-0.193	-0.142	-0.16	0.311	0.0196	0.0196	unchanged
P50548	K	378	ERF	ERF_HUMAN ETS domain-containing transcription factor ERF	125894.39	-0.525	-0.707	-0.578	0.66	0.611	0.484	-1.188	2.17E-05	2.17E-05	down-regulated
P50548	K	394	ERF	ERF_HUMAN ETS domain-containing transcription factor ERF	28238.23	-0.524	-0.342	-0.477	0.749	0.006	0.532	-0.877	0.00399	0.00399	down-regulated
P50552	K	240	VASP	VASP_HUMAN Vasodilator-stimulated phosphoprotein	29139.17	0.233	-0.698	-0.159	0.413	0.255	-0.103	-0.396	0.176	0.176	unchanged
P50552	K	283	VASP	VASP_HUMAN Vasodilator-stimulated phosphoprotein	134255.3	0.197	0.059	0.215	-0.23	-0.203	-0.094	0.333	0.0176	0.0176	unchanged
P50552	K	286	VASP	VASP_HUMAN Vasodilator-stimulated phosphoprotein	7024.851	0.798		0.315	-0.364	-0.294	-0.659	0.996	0.00359	0.00359	up-regulated
O43663	K	484	PRC1	PRC1_HUMAN Protein regulator of cytokinesis 1	258501.1	-0.329	-0.527	-0.425	0.389	0.458	0.376	-0.835	0.000139	0.000139	down-regulated
P50552	K	348	VASP	VASP_HUMAN Vasodilator-stimulated phosphoprotein	29337.4	0.153	-0.36	0.451	-0.1	-0.44	0.237	0.182	0.505	0.505	unchanged
P50570	K	299	DNM2	DYN2_HUMAN Dynamin-2	7912.29	0.436	-0.098	-0.07	-0.337	0.268		0.124	0.653	0.653	unchanged
P50613	K	328	CDK7	CDK7_HUMAN Cyclin-dependent kinase 7	233881.1	-0.427	-0.024	-0.102	-0.214	0.192	0.519	-0.35	0.149	0.149	unchanged
P50613	K	342	CDK7	CDK7_HUMAN Cyclin-dependent kinase 7	226265.9		-0.045	-0.271	-0.205	0.122	0.212	-0.201	0.302	0.302	unchanged
P50613	K	343	CDK7	CDK7_HUMAN Cyclin-dependent kinase 7	226265.9		-0.045	-0.271	-0.205	0.122	0.212	-0.201	0.302	0.302	unchanged
P50914	K	85	RPL14	RL14_HUMAN Large ribosomal subunit protein eL14	56866.85	0.038	0.546	-0.284	-0.196	-0.009	-0.152	0.219	0.346	0.346	unchanged
P50914	K	103	RPL14	RL14_HUMAN Large ribosomal subunit protein eL14	42291.95	0.282	0.212	0.057	0.211	-0.639	-0.179	0.386	0.127	0.127	unchanged
P50914	K	124	RPL14	RL14_HUMAN Large ribosomal subunit protein eL14	125276.3	0.144	0.043	0.126	-0.148	-0.035	-0.187	0.228	0.0636	0.0636	unchanged
P50914	K	132	RPL14	RL14_HUMAN Large ribosomal subunit protein eL14	74216.38	-0.151	0.047	0.198	-0.061	-0.142	0.052	0.082	0.55	0.55	unchanged
P50914	K	137	RPL14	RL14_HUMAN Large ribosomal subunit protein eL14	296319.5	0.349	0.17	0.241	-0.411	-0.206	-0.2	0.526	0.00309	0.00309	unchanged
O00139	K	161	KIF2A	KIF2A_HUMAN Kinesin-like protein KIF2A	8008.88		-0.582		0.353	-0.111	-0.125	-0.621	0.0701	0.0701	unchanged
O43665	K	154	RGS10	RGS10_HUMAN Regulator of G-protein signaling 10	39932.68	0.182	0.505	-0.565	0.127	0.092	-0.399	0.101	0.746	0.746	unchanged
P50914	K	177	RPL14	RL14_HUMAN Large ribosomal subunit protein eL14	81254.3	0.131	0.113	0.422	-0.084	-0.486	-0.153	0.463	0.0226	0.0226	unchanged
P50914	K	187	RPL14	RL14_HUMAN Large ribosomal subunit protein eL14	214719.8	0.439	0.142	0.41	-0.341	-0.391	-0.315	0.679	0.000993	0.000993	up-regulated
P50914	K	204	RPL14	RL14_HUMAN Large ribosomal subunit protein eL14	534119.2	0.11	0.14	0.241	-0.245	-0.124	-0.178	0.346	0.0125	0.0125	unchanged
P50990	K	16	CCT8	TCPQ_HUMAN T-complex protein 1 subunit theta	50478.41	-0.054	0.234	-0.557	0.068	0.011	0.239	-0.232	0.311	0.311	unchanged
P50990	K	20	CCT8	TCPQ_HUMAN T-complex protein 1 subunit theta	2980.856	-1.439	0.376	0.068	0.741	0.46		-0.932	0.148	0.148	unchanged
P50990	K	37	CCT8	TCPQ_HUMAN T-complex protein 1 subunit theta	28234.88	0.25	0.18	0.398	-0.404	-0.016	-0.467	0.572	0.00836	0.00836	unchanged
P50990	K	138	CCT8	TCPQ_HUMAN T-complex protein 1 subunit theta	24468.33	0.325	-0.119	-0.343	0.129	0.164	-0.213	-0.072	0.733	0.733	unchanged
P50990	K	225	CCT8	TCPQ_HUMAN T-complex protein 1 subunit theta	30100.52	0.427	0.072	-0.148	-0.053	-0.18	-0.176	0.253	0.17	0.17	unchanged
P50990	K	235	CCT8	TCPQ_HUMAN T-complex protein 1 subunit theta	54838.97	-0.004	0.43	0.292	-0.268	-0.411	-0.096	0.498	0.0161	0.0161	unchanged
P50990	K	326	CCT8	TCPQ_HUMAN T-complex protein 1 subunit theta	72103.6	0.066	0.44	0.359	-0.117	-0.363	-0.443	0.596	0.00624	0.00624	up-regulated
O43670	K	100	ZNF207	ZN207_HUMAN BUB3-interacting and GLEBS motif-containing protein ZNF207	53522.44	-0.2	-0.274	0.168	0.326	-0.136	0.058	-0.185	0.333	0.333	unchanged
P50990	K	400	CCT8	TCPQ_HUMAN T-complex protein 1 subunit theta	31632.51	0.127	0.465	0.464	-0.671	-0.173	-0.27	0.723	0.00522	0.00522	up-regulated
P50990	K	440	CCT8	TCPQ_HUMAN T-complex protein 1 subunit theta	44525.75	0.536	0.261	-0.075	-0.058	-0.111	-0.612	0.501	0.0572	0.0572	unchanged
P50990	K	459	CCT8	TCPQ_HUMAN T-complex protein 1 subunit theta	19059.67	0.197	0.464	0.047	-0.12	-0.091	-0.555	0.491	0.0302	0.0302	unchanged
P50991	K	42	CCT4	TCPD_HUMAN T-complex protein 1 subunit delta	6382.939	0.031	0.762	0.853	-1.203		-0.266	1.283	0.0165	0.0165	up-regulated
P50991	K	288	CCT4	TCPD_HUMAN T-complex protein 1 subunit delta	9427.34	0.462	0.205	0.146	-0.097	-0.551		0.595	0.0238	0.0238	up-regulated
P50991	K	292	CCT4	TCPD_HUMAN T-complex protein 1 subunit delta	25375.45	-0.032	-1.018	0.343	0.221	0.119	0.311	-0.453	0.222	0.222	unchanged
P50991	K	321	CCT4	TCPD_HUMAN T-complex protein 1 subunit delta	25141.55	-0.516	-0.681	0.154	0.548	0.271	0.167	-0.676	0.0273	0.0273	down-regulated
P50991	K	326	CCT4	TCPD_HUMAN T-complex protein 1 subunit delta	28017.95	0.059	0.034	0.288	-0.319	0.055	-0.173	0.273	0.0976	0.0976	unchanged
P50991	K	375	CCT4	TCPD_HUMAN T-complex protein 1 subunit delta	55559.06	0.105	-0.007	0.035	-0.139	0	-0.05	0.107	0.325	0.325	unchanged
P50991	K	531	CCT4	TCPD_HUMAN T-complex protein 1 subunit delta	17725.43	0.366	-0.054	0.237	-0.04	-0.334	-0.232	0.385	0.0402	0.0402	unchanged
O43684	K	216	BUB3	BUB3_HUMAN Mitotic checkpoint protein BUB3	15699.54	-0.211	0.253	-0.053	-0.405	0.113	0.247	0.011	0.959	0.959	unchanged
P51003	K	650	PAPOLA	PAPOA_HUMAN Poly(A) polymerase alpha	39807.33	-0.628	-0.521	-0.407	0.242	0.399	0.858	-1.018	0.000987	0.000987	down-regulated
P51114	K	325	FXR1	FXR1_HUMAN RNA-binding protein FXR1	15502.15	0.36	0.182	0.056	-1.089	-0.192	0.625	0.418	0.34	0.34	unchanged
P51149	K	32	RAB7A	RAB7A_HUMAN Ras-related protein Rab-7a	29118.16	0.113	0.154	0.178	-0.398	0.114		0.29	0.165	0.165	unchanged
P51397	K	12	DAP	DAP1_HUMAN Death-associated protein 1	49030	0.128	-0.161	-0.295	-0.08	0.23	0.121	-0.2	0.235	0.235	unchanged
P51608	K	200	MECP2	MECP2_HUMAN Methyl-CpG-binding protein 2	6993.02	0.338	-0.112	0.304	-0.381	0.223		0.256	0.339	0.339	unchanged
P51608	K	210	MECP2	MECP2_HUMAN Methyl-CpG-binding protein 2	16774.76	0.111	-0.28	0.07	0.111	-0.349	0.28	-0.047	0.821	0.821	unchanged
P51608	K	215	MECP2	MECP2_HUMAN Methyl-CpG-binding protein 2	78628.9	0.225	0.064	0.002	-0.074	-0.21	-0.065	0.213	0.102	0.102	unchanged
P51608	K	256	MECP2	MECP2_HUMAN Methyl-CpG-binding protein 2	21766.69	-0.96	0.157	-0.96	0.475	0.615	0.614	-1.156	0.00839	0.00839	down-regulated
P51608	K	304	MECP2	MECP2_HUMAN Methyl-CpG-binding protein 2	76464.29	0.071	-0.054	-0.097	0.069	0.043	-0.091	-0.034	0.764	0.764	unchanged
P51608	K	305	MECP2	MECP2_HUMAN Methyl-CpG-binding protein 2	76464.29	0.071	-0.054	-0.097	0.069	0.043	-0.091	-0.034	0.764	0.764	unchanged
O43684	K	217	BUB3	BUB3_HUMAN Mitotic checkpoint protein BUB3	15699.54	-0.211	0.253	-0.053	-0.405	0.113	0.247	0.011	0.959	0.959	unchanged
P51608	K	435	MECP2	MECP2_HUMAN Methyl-CpG-binding protein 2	23863.16	0.622	-0.361	0.062	0.051	-0.159	-0.272	0.234	0.388	0.388	unchanged
P51608	K	449	MECP2	MECP2_HUMAN Methyl-CpG-binding protein 2	96588.2	0.1	0.189	0.066	-0.02	-0.322	-0.07	0.256	0.0763	0.0763	unchanged
P51608	K	451	MECP2	MECP2_HUMAN Methyl-CpG-binding protein 2	96588.2	0.1	0.189	0.066	-0.02	-0.322	-0.07	0.256	0.0763	0.0763	unchanged
P51610	K	345	HCFC1	HCFC1_HUMAN Host cell factor 1	25411.44	0.114	-0.231	-0.16	0.138	-0.086	0.167	-0.165	0.276	0.276	unchanged
P51610	K	813	HCFC1	HCFC1_HUMAN Host cell factor 1	82386.8	-0.151	-0.061	-0.147	0.252	0.197	-0.146	-0.221	0.153	0.153	unchanged
P51610	K	2005	HCFC1	HCFC1_HUMAN Host cell factor 1	13308.568	-0.307	0.319	-0.918	-0.314	0.629	0.534	-0.585	0.169	0.169	unchanged
P51665	K	180	PSMD7	PSMD7_HUMAN 26S proteasome non-ATPase regulatory subunit 7	21108.94	-0.587	-0.035	0.217	0.221	-0.114	0.24	-0.251	0.309	0.309	unchanged
P51665	K	204	PSMD7	PSMD7_HUMAN 26S proteasome non-ATPase regulatory subunit 7	10093.33	0.561	0.405	0.66	-0.174	-0.861	-0.649	1.103	0.000965	0.000965	up-regulated
P51812	K	734	RPS6KA3	KS6A3_HUMAN Ribosomal protein S6 kinase alpha-3	42291.86	-0.372	-0.059	0.009	0.026	0.165	0.173	-0.262	0.0982	0.0982	unchanged
O43707	K	122	ACTN4	ACTN4_HUMAN Alpha-actinin-4	225539.1	0.197	0.09	0.146	-0.186	-0.161	-0.143	0.308	0.0165	0.0165	unchanged
P51858	K	11	HDGF	HDGF_HUMAN Hepatoma-derived growth factor	116795.3	0.115	-0.043	-0.096	-0.001	0.038	-0.07	0.003	0.979	0.979	unchanged
P51858	K	21	HDGF	HDGF_HUMAN Hepatoma-derived growth factor	34723.25	-0.531	-0.576	-0.484	0.66	0.518	0.354	-1.041	7.41E-05	7.41E-05	down-regulated
P51858	K	39	HDGF	HDGF_HUMAN Hepatoma-derived growth factor	1558420	-0.299	-0.265	-0.349	0.294	0.249	0.312	-0.589	0.000614	0.000614	down-regulated
P51858	K	106	HDGF	HDGF_HUMAN Hepatoma-derived growth factor	46559.49	0.47	-0.147	0.26	-0.423	-0.241	0.023	0.408	0.0813	0.0813	unchanged
P51946	K	295	CCNH	CCNH_HUMAN Cyclin-H	3280.726	0.325	-1.142	0.383	0.932	-0.316	-0.239	-0.27	0.616	0.616	unchanged
P51946	K	305	CCNH	CCNH_HUMAN Cyclin-H	17416.9	-0.065	0.323	0.116	-0.012	-0.183	-0.237	0.269	0.0964	0.0964	unchanged
P51946	K	306	CCNH	CCNH_HUMAN Cyclin-H	17416.9	-0.065	0.323	0.116	-0.012	-0.183	-0.237	0.269	0.0964	0.0964	unchanged
P51948	K	80	MNAT1	MAT1_HUMAN CDK-activating kinase assembly factor MAT1	141068.7	0.11	-0.272	0.002	-0.032	0.145	-0.009	-0.088	0.539	0.539	unchanged
P51948	K	137	MNAT1	MAT1_HUMAN CDK-activating kinase assembly factor MAT1	90538.7	0.116	-0.222	-0.092	-0.013	0.218	-0.064	-0.113	0.443	0.443	unchanged
P51948	K	176	MNAT1	MAT1_HUMAN CDK-activating kinase assembly factor MAT1	110995	-0.273	-0.358	-0.117	0.208	0.292	0.191	-0.48	0.00405	0.00405	unchanged
O43707	K	417	ACTN4	ACTN4_HUMAN Alpha-actinin-4	28849.33	0.482	0.529	-0.251	-0.039	-0.37	-0.407	0.525	0.0657	0.0657	unchanged
P51965	K	43	UBE2E1	UB2E1_HUMAN Ubiquitin-conjugating enzyme E2 E1	625667.9	-0.1	-0.422	-0.308	0.09	0.54	0.142	-0.534	0.015	0.015	unchanged
P52209	K	48	PGD	6PGD_HUMAN 6-phosphogluconate dehydrogenase, decarboxylating	16262.65	0.105	0.262	0.044	-0.261	-0.059	-0.148	0.293	0.0408	0.0408	unchanged
P52209	K	51	PGD	6PGD_HUMAN 6-phosphogluconate dehydrogenase, decarboxylating	34935.34	0.382	-0.034	-0.11	0.127	-0.276	-0.147	0.178	0.353	0.353	unchanged
P52272	K	69	HNRNPM	HNRPM_HUMAN Heterogeneous nuclear ribonucleoprotein M	92972.4	-0.151	0.223	0.139	-0.07	0.085	-0.283	0.16	0.335	0.335	unchanged
P52272	K	239	HNRNPM	HNRPM_HUMAN Heterogeneous nuclear ribonucleoprotein M	76744	0.373	-0.112	0.058	-0.356	-0.017	-0.003	0.232	0.221	0.221	unchanged
P52272	K	381	HNRNPM	HNRPM_HUMAN Heterogeneous nuclear ribonucleoprotein M	190595.9	-0.102	-0.374	-0.147	0.17	0.176	0.22	-0.396	0.0117	0.0117	unchanged
P52272	K	651	HNRNPM	HNRPM_HUMAN Heterogeneous nuclear ribonucleoprotein M	75490	0.187	0.03	-0.108	-0.023	0.041	-0.184	0.092	0.491	0.491	unchanged
P52272	K	698	HNRNPM	HNRPM_HUMAN Heterogeneous nuclear ribonucleoprotein M	16397.84	-0.023	0.062	0.199	0.24	0.09	-0.625	0.178	0.476	0.476	unchanged
P52292	K	43	KPNA2	IMA1_HUMAN Importin subunit alpha-1	11665.805	0.627	-0.82	-0.758	0.008	0.419	0.468	-0.615	0.171	0.171	unchanged
P52294	K	17	KPNA1	IMA5_HUMAN Importin subunit alpha-5	78745.78	-0.353	-0.437	-0.434	0.593	0.332	0.241	-0.797	0.000539	0.000539	down-regulated
O43707	K	455	ACTN4	ACTN4_HUMAN Alpha-actinin-4	56820.83	0.373	0.201	-0.001	-0.063	-0.216	-0.35	0.401	0.0274	0.0274	unchanged
P52294	K	46	KPNA1	IMA5_HUMAN Importin subunit alpha-5	70442.37	-0.189	0.431	0.096	-0.205	-0.08	-0.109	0.244	0.2	0.2	unchanged
P52298	K	151	NCBP2	NCBP2_HUMAN Nuclear cap-binding protein subunit 2	49870.68	-0.453	-0.218	-0.306	0.601	0.149	0.168	-0.632	0.00605	0.00605	down-regulated
P52434	K	20	POLR2H	RPAB3_HUMAN DNA-directed RNA polymerases I, II, and III subunit RPABC3	21963.59	-0.19	0.068	0.291	-0.104	-0.079	-0.043	0.132	0.392	0.392	unchanged
P52565	K	52	ARHGDIA	GDIR1_HUMAN Rho GDP-dissociation inhibitor 1	546750.9	0.144	0.153	0.195	-0.216	-0.149	-0.183	0.347	0.00903	0.00903	unchanged
P52565	K	99	ARHGDIA	GDIR1_HUMAN Rho GDP-dissociation inhibitor 1	32317.01	-0.152	0.339	0.09	-0.49	-0.068	0.225	0.203	0.384	0.384	unchanged
P52565	K	178	ARHGDIA	GDIR1_HUMAN Rho GDP-dissociation inhibitor 1	70864.78	0.388	-0.054	0.278	-0.276	-0.036	-0.355	0.426	0.0334	0.0334	unchanged
P52566	K	50	ARHGDIB	GDIR2_HUMAN Rho GDP-dissociation inhibitor 2	23238.86	-0.308	-0.573	0.146	0.219	0.069	0.388	-0.47	0.0561	0.0561	unchanged
P52594	K	318	AGFG1	AGFG1_HUMAN Arf-GAP domain and FG repeat-containing protein 1	117972.1	-0.043	0.01	-0.026	-0.035	0.065	-0.029	-0.02	0.842	0.842	unchanged
P52597	K	87	HNRNPF	HNRPF_HUMAN Heterogeneous nuclear ribonucleoprotein F	13147.89	0.376	0.401	0.067	-0.157	-0.069	-0.675	0.582	0.022	0.022	unchanged
P52597	K	200	HNRNPF	HNRPF_HUMAN Heterogeneous nuclear ribonucleoprotein F	375594	-0.096	0.072	-0.101	-0.035	0.12	-0.019	-0.064	0.581	0.581	unchanged
O43707	K	632	ACTN4	ACTN4_HUMAN Alpha-actinin-4	37226.21	-0.205	0.661	0.16	0.025	-0.441	-0.256	0.429	0.123	0.123	unchanged
P52597	K	224	HNRNPF	HNRPF_HUMAN Heterogeneous nuclear ribonucleoprotein F	2292403	-0.248	-0.33	-0.304	0.256	0.333	0.235	-0.569	0.000828	0.000828	unchanged
P52701	K	22	MSH6	MSH6_HUMAN DNA mismatch repair protein Msh6	145086.1	-0.127	-0.146	-0.13	0.109	0.025	0.212	-0.25	0.0464	0.0464	unchanged
P52701	K	324	MSH6	MSH6_HUMAN DNA mismatch repair protein Msh6	79220.37	-0.026	-0.164	-0.495	0.289	0.06	0.278	-0.437	0.0276	0.0276	unchanged
P52701	K	1014	MSH6	MSH6_HUMAN DNA mismatch repair protein Msh6	18358.33	-0.561	0.637	-0.388	-0.163	0.233	0.186	-0.189	0.578	0.578	unchanged
P52732	K	930	KIF11	KIF11_HUMAN Kinesin-like protein KIF11	17398.95	-0.915	0.473	0.196	0.048	0.093	0.048	-0.145	0.689	0.689	unchanged
P52756	K	318	RBM5	RBM5_HUMAN RNA-binding protein 5	49571.93	-0.047	-0.621	-0.011	0.277	0.224	0.121	-0.434	0.0537	0.0537	unchanged
P52756	K	535	RBM5	RBM5_HUMAN RNA-binding protein 5	33152.48	-0.135	0.257	0.161	-0.155	-0.075	-0.109	0.207	0.164	0.164	unchanged
P52756	K	724	RBM5	RBM5_HUMAN RNA-binding protein 5	7502.076	-1.319			0.322	0.132	0.236	-1.549	0.000509	0.000509	down-regulated
P52756	K	780	RBM5	RBM5_HUMAN RNA-binding protein 5	153287.3	-0.397	-0.556	-0.299	0.372	0.444	0.38	-0.816	0.000225	0.000225	down-regulated
P52815	K	163	MRPL12	RM12_HUMAN Large ribosomal subunit protein bL12m	20573.88	0.015	0.121	0.13	-0.158	-0.41	0.245	0.196	0.31	0.31	unchanged
O43707	K	859	ACTN4	ACTN4_HUMAN Alpha-actinin-4	9613.26	-0.019	1.118	0.138	-0.494	-0.531		0.925	0.0453	0.0453	up-regulated
P52907	K	97	CAPZA1	CAZA1_HUMAN F-actin-capping protein subunit alpha-1	41867.88	0.638	-0.014	0.047	0.219	-0.206	-0.741	0.466	0.153	0.153	unchanged
P52907	K	103	CAPZA1	CAZA1_HUMAN F-actin-capping protein subunit alpha-1	19598.09	0.033	0.327	0.341	-0.232	-0.012	-0.514	0.486	0.0245	0.0245	unchanged
P52907	K	268	CAPZA1	CAZA1_HUMAN F-actin-capping protein subunit alpha-1	74490.4	0.167	-0.075	0.048	0.016	0.224	-0.437	0.112	0.569	0.569	unchanged
P52907	K	278	CAPZA1	CAZA1_HUMAN F-actin-capping protein subunit alpha-1	367865	0.113	0.083	0.177	-0.264	-0.078	-0.089	0.268	0.0418	0.0418	unchanged
P52926	K	26	HMGA2	HMGA2_HUMAN High mobility group protein HMGI-C	245223	0.059	0.17	0.123	-0.132	-0.102	-0.176	0.254	0.037	0.037	unchanged
P52926	K	34	HMGA2	HMGA2_HUMAN High mobility group protein HMGI-C	203127.5	-0.233	0.011	0.126	-0.151	0.139	0.05	-0.045	0.762	0.762	unchanged
P52926	K	82	HMGA2	HMGA2_HUMAN High mobility group protein HMGI-C	2377462	-0.105	-0.147	-0.019	0.092	0.043	0.078	-0.161	0.145	0.145	unchanged
P52943	K	108	CRIP2	CRIP2_HUMAN Cysteine-rich protein 2	69705.23	0.308	-0.03	0.014	0.177	-0.193	-0.332	0.213	0.259	0.259	unchanged
P52943	K	144	CRIP2	CRIP2_HUMAN Cysteine-rich protein 2	13717.33	0.055	0.431	0.019	0.109	-0.32	-0.351	0.356	0.0938	0.0938	unchanged
O43719	K	119	HTATSF1	HTSF1_HUMAN 17S U2 SnRNP complex component HTATSF1	32820.44	-0.272	-0.539	-0.507	0.479	0.28	0.5	-0.859	0.000355	0.000355	down-regulated
P52948	K	551	NUP98	NUP98_HUMAN Nuclear pore complex protein Nup98-Nup96	14911.88	0.22	-0.104	-0.766	0.612	-0.393	0.372	-0.414	0.269	0.269	unchanged
P53367	K	107	ARFIP1	ARFP1_HUMAN Arfaptin-1	15484.726	-0.245	-1.141	-0.165	0.125	0.63	0.738	-1.015	0.0135	0.0135	down-regulated
P53396	K	468	ACLY	ACLY_HUMAN ATP-citrate synthase	149635.9	-0.099	0.195	0.005	-0.047	-0.301	0.191	0.086	0.609	0.609	unchanged
P53396	K	469	ACLY	ACLY_HUMAN ATP-citrate synthase	149635.9	-0.099	0.195	0.005	-0.047	-0.301	0.191	0.086	0.609	0.609	unchanged
P53396	K	488	ACLY	ACLY_HUMAN ATP-citrate synthase	32365.62	-0.131	0.185	-0.129	-0.137	0.348	-0.192	-0.031	0.869	0.869	unchanged
P53396	K	780	ACLY	ACLY_HUMAN ATP-citrate synthase	10716.57	0.195	0.696	0.093	-0.815	-0.114	-0.11	0.674	0.0346	0.0346	up-regulated
P53396	K	1080	ACLY	ACLY_HUMAN ATP-citrate synthase	56935.18	-0.041	-0.028	-0.146	0.151	0.164	-0.156	-0.125	0.361	0.361	unchanged
P53582	K	311	METAP1	MAP11_HUMAN Methionine aminopeptidase 1	25569.23	-0.543	0.179	0.423	-0.569	0.495	-0.044	0.059	0.869	0.869	unchanged
P53582	K	313	METAP1	MAP11_HUMAN Methionine aminopeptidase 1	25569.23	-0.543	0.179	0.423	-0.569	0.495	-0.044	0.059	0.869	0.869	unchanged
P53602	K	207	MVD	MVD1_HUMAN Diphosphomevalonate decarboxylase	16718.58	-0.333	-0.051	-0.193	0.453	0.189		-0.513	0.0184	0.0184	unchanged
O00139	K	165	KIF2A	KIF2A_HUMAN Kinesin-like protein KIF2A	35353.54	0.108	-0.561	0.004	0.319	0.22	-0.149	-0.28	0.244	0.244	unchanged
O43719	K	303	HTATSF1	HTSF1_HUMAN 17S U2 SnRNP complex component HTATSF1	43043.17	-0.294	-0.331	0.019	0.433	0.116	-0.001	-0.385	0.053	0.053	unchanged
P53618	K	575	COPB1	COPB_HUMAN Coatomer subunit beta	31336.13	-0.097	0.518	0.325	-0.13	-0.151	-0.522	0.516	0.037	0.037	unchanged
P53618	K	576	COPB1	COPB_HUMAN Coatomer subunit beta	31336.13	-0.097	0.518	0.325	-0.13	-0.151	-0.522	0.516	0.037	0.037	unchanged
P53618	K	703	COPB1	COPB_HUMAN Coatomer subunit beta	33139.2	0.406	-0.194	-0.03	0.06	-0.158	-0.142	0.141	0.455	0.455	unchanged
P53618	K	712	COPB1	COPB_HUMAN Coatomer subunit beta	16295.01	-0.141	0.158	-0.177	0.243		0.036	-0.193	0.282	0.282	unchanged
P53621	K	170	COPA	COPA_HUMAN Coatomer subunit alpha	15653.03	0.172	-0.283	0.792	0.501	-0.256	-0.984	0.473	0.307	0.307	unchanged
P53621	K	600	COPA	COPA_HUMAN Coatomer subunit alpha	48513.39	0.12	-0.028	0.202	0.142	-0.274	-0.219	0.215	0.192	0.192	unchanged
P53814	K	52	SMTN	SMTN_HUMAN Smoothelin	126332.7	-0.153	-0.442	-0.222	0.091	0.249	0.419	-0.525	0.00742	0.00742	unchanged
P53814	K	336	SMTN	SMTN_HUMAN Smoothelin	57840.69	-0.893	-0.103	-1.046	0.703	0.83	0.451	-1.342	0.00175	0.00175	down-regulated
P53814	K	668	SMTN	SMTN_HUMAN Smoothelin	92536.32	-0.473	-0.328	-0.555	0.418	0.351	0.529	-0.885	0.000161	0.000161	down-regulated
O43768	K	40	ENSA	ENSA_HUMAN Alpha-endosulfine	910816	-0.132	-0.093	-0.118	0.121	0.079	0.087	-0.21	0.0618	0.0618	unchanged
P53814	K	773	SMTN	SMTN_HUMAN Smoothelin	31361.52	-0.481	-0.363	-0.479	0.315	0.426	0.525	-0.863	0.000141	0.000141	down-regulated
P53985	K	224	SLC16A1	MOT1_HUMAN Monocarboxylate transporter 1	16579.8	-0.325	0.091	0.051	0.064	0.134	-0.074	-0.102	0.511	0.511	unchanged
P53999	K	35	SUB1	TCP4_HUMAN Activated RNA polymerase II transcriptional coactivator p15	510963.6	0.038	-0.111	-0.079	-0.035	-0.067	0.197	-0.082	0.511	0.511	unchanged
P53999	K	80	SUB1	TCP4_HUMAN Activated RNA polymerase II transcriptional coactivator p15	111599.3	0.099	-0.099	0.216	-0.156	-0.171	0.053	0.163	0.253	0.253	unchanged
P54132	K	31	BLM	BLM_HUMAN RecQ-like DNA helicase BLM	18220.04	-0.686	-0.213	-0.518	0.294	0.665	0.401	-0.926	0.00113	0.00113	down-regulated
P54259	K	840	ATN1	ATN1_HUMAN Atrophin-1	41425.82	0.006	-1.089	0.064	0.166	0.322	0.474	-0.66	0.0788	0.0788	unchanged
P54577	K	119	YARS1	SYYC_HUMAN Tyrosine--tRNA ligase, cytoplasmic	100082.6	0.389	0.283	0.224	-0.41	-0.105	-0.438	0.616	0.00263	0.00263	up-regulated
P54577	K	335	YARS1	SYYC_HUMAN Tyrosine--tRNA ligase, cytoplasmic	23383.94	0.198	-0.187	0.24	-0.179	-0.307	0.177	0.187	0.34	0.34	unchanged
P54577	K	348	YARS1	SYYC_HUMAN Tyrosine--tRNA ligase, cytoplasmic	20780.6	0.477	0.684	0.239	-1.829	0.005	0.368	0.952	0.132	0.132	unchanged
P54577	K	356	YARS1	SYYC_HUMAN Tyrosine--tRNA ligase, cytoplasmic	241729.5	0.089	-0.083	0.179	-0.045	-0.14	-0.057	0.142	0.25	0.25	unchanged
P54578	K	313	USP14	UBP14_HUMAN Ubiquitin carboxyl-terminal hydrolase 14	36151.55	0.468	-0.067	0.002	-0.189	-0.117	-0.156	0.288	0.122	0.122	unchanged
P54578	K	342	USP14	UBP14_HUMAN Ubiquitin carboxyl-terminal hydrolase 14	12254.13	-0.831	0.563	0.416		-0.002	0.052	0.024	0.958	0.958	unchanged
P54727	K	60	RAD23B	RD23B_HUMAN UV excision repair protein RAD23 homolog B	10931.618	0.648	0.792	1.243	-0.469	-1.105	-1.167	1.808	0.000213	0.000213	up-regulated
P55010	K	114	EIF5	IF5_HUMAN Eukaryotic translation initiation factor 5	8817.089	1.587	0.669	0.45	-1.736	-0.729		2.134	0.00398	0.00398	up-regulated
P55010	K	115	EIF5	IF5_HUMAN Eukaryotic translation initiation factor 5	8817.089	1.587	0.669	0.45	-1.736	-0.729		2.134	0.00398	0.00398	up-regulated
P55036	K	365	PSMD4	PSMD4_HUMAN 26S proteasome non-ATPase regulatory subunit 4	15014.26	-0.451	0.133	0.018	0.333	-0.312	0.222	-0.181	0.458	0.458	unchanged
P55060	K	17	CSE1L	XPO2_HUMAN Exportin-2	33606.65	0.063	0.403	0.121	-0.407	-0.342	0.105	0.41	0.0565	0.0565	unchanged
P55060	K	158	CSE1L	XPO2_HUMAN Exportin-2	32510.77	0.203	-0.082	0.548	0.3	-0.145	-0.881	0.465	0.193	0.193	unchanged
P55072	K	148	VCP	TERA_HUMAN Transitional endoplasmic reticulum ATPase	26518.17	-0.215	0.587	-0.171	0.221	-0.141	-0.339	0.153	0.574	0.574	unchanged
P55072	K	211	VCP	TERA_HUMAN Transitional endoplasmic reticulum ATPase	25273.82	0.056	-0.097	0.722	-0.157	-0.1	-0.482	0.473	0.0896	0.0896	unchanged
P55072	K	386	VCP	TERA_HUMAN Transitional endoplasmic reticulum ATPase	18672.37	-0.181	0.33	0.018	-0.342	0.214	-0.098	0.131	0.526	0.526	unchanged
P55072	K	565	VCP	TERA_HUMAN Transitional endoplasmic reticulum ATPase	39881.19	0.076	0.517	0.464	-0.446	-0.385	-0.283	0.724	0.0022	0.0022	up-regulated
P55072	K	658	VCP	TERA_HUMAN Transitional endoplasmic reticulum ATPase	79587.3	0.008	0.124	0.301	-0.287	0.019	-0.223	0.308	0.0602	0.0602	unchanged
P55072	K	754	VCP	TERA_HUMAN Transitional endoplasmic reticulum ATPase	10615.12	-0.354	0.565	-0.101	-0.322	-0.541	0.696	0.092	0.816	0.816	unchanged
P55081	K	329	MFAP1	MFAP1_HUMAN Microfibrillar-associated protein 1	322309.9	0.125	-0.252	-0.003	0.15	-0.058	-0.02	-0.067	0.638	0.638	unchanged
P55081	K	340	MFAP1	MFAP1_HUMAN Microfibrillar-associated protein 1	7958.22	1.102	-0.193		-0.285	-0.246	-0.806	0.9	0.0761	0.0761	unchanged
P55081	K	381	MFAP1	MFAP1_HUMAN Microfibrillar-associated protein 1	45833.28	-0.461	-0.331	-0.737	0.806	0.236	0.43	-1	0.00134	0.00134	down-regulated
P55196	K	1813	AFDN	AFAD_HUMAN Afadin	19834.1	0.061	-0.108	0.21	-0.05	-0.338	0.166	0.128	0.461	0.461	unchanged
P55199	K	150	ELL	ELL_HUMAN RNA polymerase II elongation factor ELL	90511.35	-0.919	-0.406	-0.736	0.6	1.044	0.359	-1.355	0.000591	0.000591	down-regulated
P55199	K	164	ELL	ELL_HUMAN RNA polymerase II elongation factor ELL	40106.55	-0.468	-0.198	-0.262	0.086	0.598	0.186	-0.599	0.01	0.01	down-regulated
P55199	K	190	ELL	ELL_HUMAN RNA polymerase II elongation factor ELL	8071.455	0.138	-0.097	-1.202	0.442	0.433	0.228	-0.755	0.0663	0.0663	unchanged
P55201	K	897	BRPF1	BRPF1_HUMAN Peregrin	46099.97	0.146	-0.586	-0.766	0.119	0.404	0.628	-0.786	0.0228	0.0228	down-regulated
P55201	K	983	BRPF1	BRPF1_HUMAN Peregrin	67862.36	-0.294	-0.019	-0.898	0.332	0.172	0.65	-0.788	0.0177	0.0177	down-regulated
P55209	K	82	NAP1L1	NP1L1_HUMAN Nucleosome assembly protein 1-like 1	34774.03	-0.23	-0.022	0.196	-0.158	0.218	-0.061	-0.018	0.912	0.912	unchanged
P55209	K	105	NAP1L1	NP1L1_HUMAN Nucleosome assembly protein 1-like 1	31408.25	0.201	0.733	0.225	-0.319	0.008	-0.906	0.792	0.0229	0.0229	up-regulated
P55209	K	266	NAP1L1	NP1L1_HUMAN Nucleosome assembly protein 1-like 1	31173.53	0.307	0.215	0.137	-0.3	-0.244	-0.172	0.458	0.0038	0.0038	unchanged
P55209	K	271	NAP1L1	NP1L1_HUMAN Nucleosome assembly protein 1-like 1	102150.1	0.076	0.265	0.28	-0.206	-0.267	-0.205	0.433	0.00572	0.00572	unchanged
P55210	K	38	CASP7	CASP7_HUMAN Caspase-7	170695.6	0.047	-0.554	-0.191	0.115	0.518	0.007	-0.446	0.0699	0.0699	unchanged
P55210	K	39	CASP7	CASP7_HUMAN Caspase-7	170695.6	0.047	-0.554	-0.191	0.115	0.518	0.007	-0.446	0.0699	0.0699	unchanged
P55263	K	14	ADK	ADK_HUMAN Adenosine kinase	257400.7	-0.183	-0.056	-0.06	0.091	0.103	0.046	-0.18	0.115	0.115	unchanged
O43768	K	80	ENSA	ENSA_HUMAN Alpha-endosulfine	633017.3	-0.321	-0.194	-0.211	0.182	0.281	0.207	-0.465	0.00288	0.00288	unchanged
P55265	K	326	ADAR	DSRAD_HUMAN Double-stranded RNA-specific adenosine deaminase	240564.2	-0.04	-0.196	-0.074	-0.025	0.125	0.153	-0.188	0.131	0.131	unchanged
P55265	K	495	ADAR	DSRAD_HUMAN Double-stranded RNA-specific adenosine deaminase	29725.94	0.007	-0.464	-0.324	0.487	0.188	0.05	-0.502	0.0265	0.0265	unchanged
P55265	K	637	ADAR	DSRAD_HUMAN Double-stranded RNA-specific adenosine deaminase	3510.326	0.206	0.93	-0.019	-0.163	-0.791		0.849	0.0518	0.0518	unchanged
P55265	K	944	ADAR	DSRAD_HUMAN Double-stranded RNA-specific adenosine deaminase	34078.5	-0.128	0.004	0.194	-0.213	0.151	-0.065	0.066	0.664	0.664	unchanged
P55327	K	108	TPD52	TPD52_HUMAN Tumor protein D52	52438.51	0.589	0.425	0.053	-0.472	-0.199	-0.453	0.73	0.00427	0.00427	up-regulated
P55327	K	137	TPD52	TPD52_HUMAN Tumor protein D52	22325.8	0.479	-0.041	0.439	-0.483	-0.296	-0.156	0.604	0.0127	0.0127	up-regulated
P55327	K	138	TPD52	TPD52_HUMAN Tumor protein D52	22325.8	0.479	-0.041	0.439	-0.483	-0.296	-0.156	0.604	0.0127	0.0127	up-regulated
P55327	K	163	TPD52	TPD52_HUMAN Tumor protein D52	81661.26	-0.147	-0.029	0.01	0.011	0.063	0.034	-0.091	0.394	0.394	unchanged
P55327	K	164	TPD52	TPD52_HUMAN Tumor protein D52	81661.26	-0.147	-0.029	0.01	0.011	0.063	0.034	-0.091	0.394	0.394	unchanged
P55327	K	175	TPD52	TPD52_HUMAN Tumor protein D52	44025.8	0.096	0.258	-0.262	-0.146	0.152	-0.156	0.081	0.653	0.653	unchanged
O43768	K	107	ENSA	ENSA_HUMAN Alpha-endosulfine	84986.38	-0.694	-0.076	0.048	0.165	0.079	0.422	-0.463	0.0749	0.0749	unchanged
P55769	K	21	SNU13	NH2L1_HUMAN NHP2-like protein 1	6523.382	0.266	0.406	1.052	-0.923	-0.226	-0.633	1.169	0.00374	0.00374	up-regulated
P55809	K	176	OXCT1	SCOT1_HUMAN Succinyl-CoA:3-ketoacid coenzyme A transferase 1, mitochondrial	7807.51	0.618		0.223		-0.027	-0.878	0.873	0.0567	0.0567	unchanged
P55884	K	535	EIF3B	EIF3B_HUMAN Eukaryotic translation initiation factor 3 subunit B	5178.42	0.687	0.013	-0.127		-0.191		0.382	0.355	0.355	unchanged
P55884	K	729	EIF3B	EIF3B_HUMAN Eukaryotic translation initiation factor 3 subunit B	39746.25	0.067	-0.029	-0.144	-0.038	0.005	0.082	-0.052	0.647	0.647	unchanged
P55884	K	744	EIF3B	EIF3B_HUMAN Eukaryotic translation initiation factor 3 subunit B	28227.61	0.441	-0.227	0.031	-0.166	0.122	-0.258	0.182	0.394	0.394	unchanged
P56182	K	446	RRP1	RRP1_HUMAN Ribosomal RNA processing protein 1 homolog A	26211.11	-0.448	0.553	-0.334	-0.08	0.193	0.058	-0.133	0.641	0.641	unchanged
P56192	K	866	MARS1	SYMC_HUMAN Methionine--tRNA ligase, cytoplasmic	23468.5	0.074	0.277	0.464	-0.513	0.119	-0.479	0.563	0.0315	0.0315	unchanged
P56211	K	75	ARPP19	ARP19_HUMAN cAMP-regulated phosphoprotein 19	58325.95	-0.419	0.017	-0.196	0.09	-0.075	0.525	-0.379	0.0964	0.0964	unchanged
P56381	K	44	ATP5F1E	ATP5E_HUMAN ATP synthase subunit epsilon, mitochondrial	17867.46	-0.45	1.033	0.325	-0.329	-0.697	0.061	0.624	0.156	0.156	unchanged
O43768	K	114	ENSA	ENSA_HUMAN Alpha-endosulfine	79757.45	-0.288	-0.167	0.211	0.138	-0.209	0.258	-0.144	0.467	0.467	unchanged
P56945	K	335	BCAR1	BCAR1_HUMAN Breast cancer anti-estrogen resistance protein 1	103959.4	-0.317	0.015	-0.01	0.18	0.477	-0.403	-0.189	0.457	0.457	unchanged
P56945	K	337	BCAR1	BCAR1_HUMAN Breast cancer anti-estrogen resistance protein 1	103959.4	-0.317	0.015	-0.01	0.18	0.477	-0.403	-0.189	0.457	0.457	unchanged
P57081	K	373	WDR4	WDR4_HUMAN tRNA (guanine-N(7)-)-methyltransferase non-catalytic subunit WDR4	22909.3	-0.521	-0.049	-0.482	0.122	0.15	0.723	-0.682	0.0174	0.0174	down-regulated
O43776	K	64	NARS1	SYNC_HUMAN Asparagine--tRNA ligase, cytoplasmic	100166.1	0.062	0.164	0.003	-0.074	0.021	-0.233	0.172	0.183	0.183	unchanged
P57081	K	374	WDR4	WDR4_HUMAN tRNA (guanine-N(7)-)-methyltransferase non-catalytic subunit WDR4	22909.3	-0.521	-0.049	-0.482	0.122	0.15	0.723	-0.682	0.0174	0.0174	down-regulated
P57081	K	385	WDR4	WDR4_HUMAN tRNA (guanine-N(7)-)-methyltransferase non-catalytic subunit WDR4	98006.8	0.129	0.252	-0.031	-0.083			0.2	0.35	0.35	unchanged
P57678	K	201	GEMIN4	GEMI4_HUMAN Gem-associated protein 4	22233.85	-0.139	-0.418	0.25	0.708	-0.403	-0.056	-0.185	0.574	0.574	unchanged
P58546	K	24	MTPN	MTPN_HUMAN Myotrophin	83438.5	0.205	0.194	-0.05	-0.091	-0.069	-0.245	0.251	0.0799	0.0799	unchanged
P58546	K	90	MTPN	MTPN_HUMAN Myotrophin	131144.5	0.067	0.281	0.041	-0.205	-0.144	-0.096	0.278	0.0456	0.0456	unchanged
P60174	K	6	TPI1	TPIS_HUMAN Triosephosphate isomerase	200101.7	0.081	0.113	-0.066	0.013	0.003	-0.202	0.105	0.398	0.398	unchanged
P60174	K	19	TPI1	TPIS_HUMAN Triosephosphate isomerase	18485.505	1.423	1.107	1.223	-1.491		-2.108	3.05	1.90E-05	1.90E-05	up-regulated
P60174	K	59	TPI1	TPIS_HUMAN Triosephosphate isomerase	120169.1	-0.223	0.236	0.251	-0.124	0.031	-0.228	0.195	0.277	0.277	unchanged
O43776	K	104	NARS1	SYNC_HUMAN Asparagine--tRNA ligase, cytoplasmic	18141.83	-0.1	0.34	-0.166	0.054	-0.039	-0.146	0.068	0.686	0.686	unchanged
P60174	K	149	TPI1	TPIS_HUMAN Triosephosphate isomerase	41410.59	0.382	0.51	0.21	-0.172	-0.447	-0.54	0.754	0.00154	0.00154	up-regulated
P60174	K	156	TPI1	TPIS_HUMAN Triosephosphate isomerase	169911.4	0.184	-0.031	0.16	-0.202	-0.052	-0.117	0.228	0.0843	0.0843	unchanged
P60174	K	188	TPI1	TPIS_HUMAN Triosephosphate isomerase	165895.2	0.571	0.124	0.066	0.029	-0.366	-0.481	0.526	0.0346	0.0346	unchanged
P60228	K	409	EIF3E	EIF3E_HUMAN Eukaryotic translation initiation factor 3 subunit E	167999.4	-0.179	0.127	0.071	0.045	-0.022	-0.099	0.032	0.804	0.804	unchanged
P60468	K	20	SEC61B	SC61B_HUMAN Protein transport protein Sec61 subunit beta	51786.27	0.136	0.154	-0.03	-0.239	-0.155	0.078	0.192	0.178	0.178	unchanged
P60660	K	56	MYL6	MYL6_HUMAN Myosin light polypeptide 6	34978.26	-0.049	0.045	-0.035	0.064	0.012	-0.095	-0.007	0.95	0.95	unchanged
P60660	K	81	MYL6	MYL6_HUMAN Myosin light polypeptide 6	33722.59	1.085	1.211	1.232	-1.171	-1.858	-0.557	2.371	0.000186	0.000186	up-regulated
P60709	K	61	ACTB	ACTB_HUMAN Actin, cytoplasmic 1	2728000	0.34	0.381	0.143	-0.16	-0.38	-0.382	0.595	0.00236	0.00236	up-regulated
P60709	K	113	ACTB	ACTB_HUMAN Actin, cytoplasmic 1	2726545	0.079	0.213	-0.027	0.006	-0.099	-0.229	0.196	0.15	0.15	unchanged
P60709	K	315	ACTB	ACTB_HUMAN Actin, cytoplasmic 1	101988.4	-0.369	0.084	0.076	0.143	-0.09	0.098	-0.12	0.479	0.479	unchanged
O00148	K	35	DDX39A	DX39A_HUMAN ATP-dependent RNA helicase DDX39A	58913.82	0.157	0.213	0.126	-0.248	-0.067	-0.237	0.349	0.0142	0.0142	unchanged
O43809	K	23	NUDT21	CPSF5_HUMAN Cleavage and polyadenylation specificity factor subunit 5	301110.4	-0.059	0.185	-0.051	0.033	-0.029	-0.137	0.069	0.577	0.577	unchanged
P60709	K	326	ACTB	ACTB_HUMAN Actin, cytoplasmic 1	1131311	-0.021	0.095	-0.014	0.004	-0.095	-0.027	0.059	0.571	0.571	unchanged
P60709	K	328	ACTB	ACTB_HUMAN Actin, cytoplasmic 1	6723434	0.046	0.249	0.067	-0.113	-0.216	-0.09	0.26	0.0519	0.0519	unchanged
P60842	K	54	EIF4A1	IF4A1_HUMAN Eukaryotic initiation factor 4A-I	48126.36	1.175	1.34	1.173	-1.751	-0.95	-1.045	2.478	1.89E-05	1.89E-05	up-regulated
P60842	K	238	EIF4A1	IF4A1_HUMAN Eukaryotic initiation factor 4A-I	416927	0.219	0.388	0.235	-0.299	-0.313	-0.288	0.581	0.000954	0.000954	unchanged
P60842	K	284	EIF4A1	IF4A1_HUMAN Eukaryotic initiation factor 4A-I	315225.1	0.171	0.12	0.123	-0.19	-0.139	-0.142	0.295	0.0182	0.0182	unchanged
P60866	K	8	RPS20	RS20_HUMAN Small ribosomal subunit protein uS10	266999.3	0.017	0.202	-0.034	0.026	-0.132	-0.135	0.142	0.263	0.263	unchanged
P60866	K	59	RPS20	RS20_HUMAN Small ribosomal subunit protein uS10	114522.73	-0.151	-0.178	-0.799	0.304	0.305	0.462	-0.733	0.00811	0.00811	down-regulated
P60891	K	176	PRPS1	PRPS1_HUMAN Ribose-phosphate pyrophosphokinase 1	11492.61	-0.255	0.569	0.615	-0.486	-0.149	-0.351	0.638	0.0421	0.0421	up-regulated
P60900	K	54	PSMA6	PSA6_HUMAN Proteasome subunit alpha type-6	42077.18	-0.006	0.284	0.45	-0.307	-0.071	-0.407	0.504	0.0179	0.0179	unchanged
O43809	K	29	NUDT21	CPSF5_HUMAN Cleavage and polyadenylation specificity factor subunit 5	7781.01	-0.196	0.324	0.212	-0.488	0.381		0.167	0.606	0.606	unchanged
P60900	K	55	PSMA6	PSA6_HUMAN Proteasome subunit alpha type-6	42077.18	-0.006	0.284	0.45	-0.307	-0.071	-0.407	0.504	0.0179	0.0179	unchanged
P60900	K	102	PSMA6	PSA6_HUMAN Proteasome subunit alpha type-6	36897.8		0.415		-0.233	-0.487	-0.214	0.726	0.017	0.017	up-regulated
P60900	K	171	PSMA6	PSA6_HUMAN Proteasome subunit alpha type-6	10233.657	0.56	0.645	-0.515	0.145	-0.838	-0.053	0.479	0.26	0.26	unchanged
P60900	K	181	PSMA6	PSA6_HUMAN Proteasome subunit alpha type-6	14460.52	0.157	0.013	0.278	-0.138	-0.079	-0.287	0.317	0.0361	0.0361	unchanged
P60900	K	182	PSMA6	PSA6_HUMAN Proteasome subunit alpha type-6	14460.52	0.157	0.013	0.278	-0.138	-0.079	-0.287	0.317	0.0361	0.0361	unchanged
P60903	K	23	S100A10	S10AA_HUMAN Protein S100-A10	247380.9	0.335	0.413	0.112	-0.18	-0.293	-0.443	0.592	0.0033	0.0033	up-regulated
P60903	K	28	S100A10	S10AA_HUMAN Protein S100-A10	79177.1	0.311	0.393	-0.031	-0.247	-0.307	-0.176	0.468	0.0142	0.0142	unchanged
P60903	K	57	S100A10	S10AA_HUMAN Protein S100-A10	41043.13	0.093	0.168	0.003	-0.035	-0.036	-0.249	0.195	0.135	0.135	unchanged
P60953	K	128	CDC42	CDC42_HUMAN Cell division control protein 42 homolog	31579.6	0.01	0.495	0.668	-0.149	-0.372	-0.709	0.801	0.00969	0.00969	up-regulated
O43815	K	270	STRN	STRN_HUMAN Striatin	56584.46	-0.17	0.011	0.396	-0.012	-0.303	0.021	0.177	0.36	0.36	unchanged
P60953	K	163	CDC42	CDC42_HUMAN Cell division control protein 42 homolog	26536.59	0.219	0.359	0.182	-0.363	-0.206	-0.249	0.526	0.00225	0.00225	unchanged
P60981	K	22	DSTN	DEST_HUMAN Destrin	394864	-0.057	-0.015	-0.142	0.039	-0.057	0.175	-0.124	0.302	0.302	unchanged
P60981	K	45	DSTN	DEST_HUMAN Destrin	55045.63	-0.027	0.415	-0.05	-0.041	-0.17	-0.185	0.245	0.161	0.161	unchanged
P60983	K	25	GMFB	GMFB_HUMAN Glia maturation factor beta	50598.01	-0.14	-0.486	-0.324	0.268	0.182	0.442	-0.614	0.00325	0.00325	down-regulated
P61026	K	4	RAB10	RAB10_HUMAN Ras-related protein Rab-10	26905.78	-0.019	0.146	-0.132	0.071	-0.124	0.001	0.016	0.901	0.901	unchanged
P61081	K	8	UBE2M	UBC12_HUMAN NEDD8-conjugating enzyme Ubc12	457601.7	-0.125	-0.151	0.009	0.207	0.013	-0.01	-0.159	0.208	0.208	unchanged
P61081	K	26	UBE2M	UBC12_HUMAN NEDD8-conjugating enzyme Ubc12	158453.3	-0.153	-0.005	-0.08	0.045	0.09	0.047	-0.14	0.203	0.203	unchanged
P61086	K	18	UBE2K	UBE2K_HUMAN Ubiquitin-conjugating enzyme E2 K	52901.69	0.332	-0.276	0.035	-0.21	0.014	0.048	0.08	0.669	0.669	unchanged
P61088	K	92	UBE2N	UBE2N_HUMAN Ubiquitin-conjugating enzyme E2 N	78919.8	-0.249	-0.046	0.235	-0.011	-0.097	0.112	-0.021	0.892	0.892	unchanged
P61088	K	94	UBE2N	UBE2N_HUMAN Ubiquitin-conjugating enzyme E2 N	78919.8	-0.249	-0.046	0.235	-0.011	-0.097	0.112	-0.021	0.892	0.892	unchanged
O43815	K	353	STRN	STRN_HUMAN Striatin	8944.427	0.688	0.806	0.278	-1.365			1.956	0.00116	0.00116	up-regulated
P61158	K	251	ACTR3	ARP3_HUMAN Actin-related protein 3	11627.49		0.017	-0.24		-0.091	0.258	-0.195	0.376	0.376	unchanged
P61158	K	254	ACTR3	ARP3_HUMAN Actin-related protein 3	9346.385	0.502	0.598	0.485	0.395	-0.494	-1.544	1.076	0.0513	0.0513	unchanged
P61158	K	264	ACTR3	ARP3_HUMAN Actin-related protein 3	15371.34	-0.24	0.4	0.301	0.297	-0.487	-0.328	0.326	0.255	0.255	unchanged
P61158	K	265	ACTR3	ARP3_HUMAN Actin-related protein 3	15371.34	-0.24	0.4	0.301	0.297	-0.487	-0.328	0.326	0.255	0.255	unchanged
P61158	K	398	ACTR3	ARP3_HUMAN Actin-related protein 3	38083.56	0.438	-0.049	0.282	-0.367	-0.121	-0.241	0.467	0.0222	0.0222	unchanged
P61160	K	7	ACTR2	ARP2_HUMAN Actin-related protein 2	11831.2	0.564	-0.082	0.015	-0.94	0.168	0.217	0.351	0.351	0.351	unchanged
P61160	K	336	ACTR2	ARP2_HUMAN Actin-related protein 2	47810.12	0.245	-0.178	0.34	-0.289	-0.136	-0.039	0.29	0.127	0.127	unchanged
P61201	K	93	COPS2	CSN2_HUMAN COP9 signalosome complex subunit 2	11527.2	-0.199	-0.449	-0.158	0.654	0.47	-0.374	-0.519	0.104	0.104	unchanged
P61221	K	27	ABCE1	ABCE1_HUMAN ATP-binding cassette sub-family E member 1	26738.98	-0.12	-0.341	0.424	0.341	-0.264	-0.095	-0.006	0.98	0.98	unchanged
O43818	K	84	RRP9	U3IP2_HUMAN U3 small nucleolar RNA-interacting protein 2	128030.7	-0.111	-0.125	-0.21	0.25	-0.029	0.167	-0.278	0.0496	0.0496	unchanged
P61221	K	181	ABCE1	ABCE1_HUMAN ATP-binding cassette sub-family E member 1	57870.8	0.136	0.144	0.074	-0.295	-0.126	0.01	0.255	0.0682	0.0682	unchanged
P61221	K	512	ABCE1	ABCE1_HUMAN ATP-binding cassette sub-family E member 1	19710.95	0.996	-0.342	0.404	-0.684	-0.132		0.761	0.122	0.122	unchanged
P61247	K	20	RPS3A	RS3A_HUMAN Small ribosomal subunit protein eS1	97477.3	0.184	0.056	0.247	-0.44	-0.013	-0.092	0.344	0.0525	0.0525	unchanged
P61247	K	27	RPS3A	RS3A_HUMAN Small ribosomal subunit protein eS1	67342.88	0.212	0.002	0.284	-0.029	-0.153	-0.374	0.351	0.0416	0.0416	unchanged
P61247	K	46	RPS3A	RS3A_HUMAN Small ribosomal subunit protein eS1	153193.4	0.09	0.174	0.1	-0.065	-0.086	-0.271	0.262	0.0478	0.0478	unchanged
P61247	K	56	RPS3A	RS3A_HUMAN Small ribosomal subunit protein eS1	148629.2	0.122	0.073	0.334	-0.289	-0.266	-0.033	0.372	0.0254	0.0254	unchanged
O43818	K	113	RRP9	U3IP2_HUMAN U3 small nucleolar RNA-interacting protein 2	62272.31	0.164	0.094	-0.415	-0.083	0.066	0.116	-0.085	0.645	0.645	unchanged
P61247	K	63	RPS3A	RS3A_HUMAN Small ribosomal subunit protein eS1	76888.5	0.316	0.246	0.307	-0.351	-0.289	-0.287	0.599	0.00056	0.00056	up-regulated
P61247	K	145	RPS3A	RS3A_HUMAN Small ribosomal subunit protein eS1	48505.14	0.259	0.048	0.105	-0.232	-0.084	-0.154	0.294	0.0342	0.0342	unchanged
P61247	K	182	RPS3A	RS3A_HUMAN Small ribosomal subunit protein eS1	30117.17	-0.146	0.214	0.341	-0.007	-0.223	-0.236	0.292	0.111	0.111	unchanged
P61247	K	249	RPS3A	RS3A_HUMAN Small ribosomal subunit protein eS1	45895.64	0.642	0.005	0.464	-0.418	-0.242	-0.509	0.76	0.00548	0.00548	up-regulated
P61254	K	51	RPL26	RL26_HUMAN Large ribosomal subunit protein uL24	20147.09	0.399	-0.182		-0.125	-0.22	-0.23	0.3	0.185	0.185	unchanged
P61254	K	77	RPL26	RL26_HUMAN Large ribosomal subunit protein uL24	84043.9	0.423	0.215	0.106	-0.009	-0.39	-0.404	0.516	0.0144	0.0144	unchanged
P61254	K	136	RPL26	RL26_HUMAN Large ribosomal subunit protein uL24	105612.7	0.008	0.17	0.285	0.013	-0.253	-0.28	0.328	0.0469	0.0469	unchanged
P61289	K	14	PSME3	PSME3_HUMAN Proteasome activator complex subunit 3	31359.51	-0.004	0.21	0.165	0.167	-0.209	-0.386	0.266	0.156	0.156	unchanged
P61289	K	195	PSME3	PSME3_HUMAN Proteasome activator complex subunit 3	9418.54	0.051	0.559	0.508	-0.747	0.006	-0.434	0.764	0.015	0.015	up-regulated
P61313	K	56	RPL15	RL15_HUMAN Large ribosomal subunit protein eL15	21416.62	0.398	-0.174	0.124	-0.452	0.31	-0.263	0.251	0.334	0.334	unchanged
O43818	K	125	RRP9	U3IP2_HUMAN U3 small nucleolar RNA-interacting protein 2	41628.22	0.062	0.04	-0.186	0.032	-0.235	0.229	-0.037	0.819	0.819	unchanged
P61326	K	41	MAGOH	MGN_HUMAN Protein mago nashi homolog	38794.45	0.11	-0.122	-0.656	0.058	0.219	0.335	-0.427	0.0855	0.0855	unchanged
P61353	K	98	RPL27	RL27_HUMAN Large ribosomal subunit protein eL27	88438.9	-0.04	0.338	0.116	-0.1	-0.202	-0.169	0.295	0.0582	0.0582	unchanged
P61353	K	128	RPL27	RL27_HUMAN Large ribosomal subunit protein eL27	33193.19	-0.18	-0.057	-0.561	0.498	0.143	0.1	-0.513	0.0271	0.0271	unchanged
P61513	K	7	RPL37A	RL37A_HUMAN Large ribosomal subunit protein eL43	58626.18	0.056	-0.151	0.152	-0.249	0.086	0.048	0.057	0.701	0.701	unchanged
P61513	K	13	RPL37A	RL37A_HUMAN Large ribosomal subunit protein eL43	81429.8	0.308	0.567	0.23	-0.587	-0.309	-0.267	0.756	0.0016	0.0016	up-regulated
P61513	K	28	RPL37A	RL37A_HUMAN Large ribosomal subunit protein eL43	57540.45	0.072	-0.283	0.101	-0.036	0.245	-0.157	-0.054	0.751	0.751	unchanged
P61513	K	46	RPL37A	RL37A_HUMAN Large ribosomal subunit protein eL43	13888	0.075	0.124	-0.386	0.133	0.282	-0.286	-0.105	0.627	0.627	unchanged
P61604	K	8	HSPE1	CH10_HUMAN 10 kDa heat shock protein, mitochondrial	645386.7	-0.22	-0.269	-0.162	0.22	0.189	0.183	-0.414	0.00414	0.00414	unchanged
P61604	K	28	HSPE1	CH10_HUMAN 10 kDa heat shock protein, mitochondrial	47029.27	-0.151	-0.02	-0.023	0.05	0.13	-0.044	-0.11	0.336	0.336	unchanged
P61604	K	40	HSPE1	CH10_HUMAN 10 kDa heat shock protein, mitochondrial	26943.01	-0.125	0.571	0.585	-0.364	-0.297	-0.427	0.706	0.013	0.013	up-regulated
O43823	K	306	AKAP8	AKAP8_HUMAN A-kinase anchor protein 8	65171.29	-0.407	0.132	-0.352	0.153	0.268	0.149	-0.399	0.0501	0.0501	unchanged
P61604	K	54	HSPE1	CH10_HUMAN 10 kDa heat shock protein, mitochondrial	89347.8	-0.048	0.469	0.453	-0.446	-0.35	-0.137	0.602	0.013	0.013	up-regulated
P61604	K	56	HSPE1	CH10_HUMAN 10 kDa heat shock protein, mitochondrial	549775	0.098	0.013	0.144	-0.153	-0.031	-0.13	0.19	0.107	0.107	unchanged
P61604	K	66	HSPE1	CH10_HUMAN 10 kDa heat shock protein, mitochondrial	224596.2	0.213	0.349	0.097	-0.368	-0.268	-0.081	0.459	0.00986	0.00986	unchanged
P61619	K	107	SEC61A1	S61A1_HUMAN Protein transport protein Sec61 subunit alpha isoform 1	24396.66	-0.084	0.218	1.015	-0.697	-0.116	-0.394	0.785	0.0388	0.0388	up-regulated
P61916	K	105	NPC2	NPC2_HUMAN NPC intracellular cholesterol transporter 2	29609.66	0.515	0.074	0.391	-0.537	-0.076		0.633	0.0268	0.0268	up-regulated
P61916	K	116	NPC2	NPC2_HUMAN NPC intracellular cholesterol transporter 2	16684.38	0.226	-0.269	1.029	-0.778	0.107	-0.371	0.676	0.114	0.114	unchanged
P61956	K	11	SUMO2	SUMO2_HUMAN Small ubiquitin-related modifier 2	20669.91	0.242	0.463	0.485	-0.485	0.021	-0.782	0.812	0.00799	0.00799	up-regulated
P61956	K	33	SUMO2	SUMO2_HUMAN Small ubiquitin-related modifier 2	11482.35	0.089	0.246	-0.307	-0.245	-0.168	0.329	0.037	0.866	0.866	unchanged
P61978	K	60	HNRNPK	HNRPK_HUMAN Heterogeneous nuclear ribonucleoprotein K	275230.5	0.03	0.09	0.253	-0.079	-0.134	-0.216	0.267	0.049	0.049	unchanged
P61978	K	163	HNRNPK	HNRPK_HUMAN Heterogeneous nuclear ribonucleoprotein K	255089.5	0.214	0.272	0.229	-0.271	-0.348	-0.153	0.496	0.00244	0.00244	unchanged
O43865	K	36	AHCYL1	SAHH2_HUMAN S-adenosylhomocysteine hydrolase-like protein 1	30203.55	-0.68	0.426	0.042	0.784	-0.341	-0.288	-0.122	0.767	0.767	unchanged
P61978	K	198	HNRNPK	HNRPK_HUMAN Heterogeneous nuclear ribonucleoprotein K	208011	0.159	0.23	0.286	-0.227	-0.311	-0.194	0.469	0.00281	0.00281	unchanged
P61978	K	405	HNRNPK	HNRPK_HUMAN Heterogeneous nuclear ribonucleoprotein K	5942954	-0.12	-0.012	-0.067	0.032	0.056	0.054	-0.114	0.276	0.276	unchanged
P61978	K	461	HNRNPK	HNRPK_HUMAN Heterogeneous nuclear ribonucleoprotein K	103053.8	-0.16	-0.036	-0.042	0.09	0.259	-0.168	-0.14	0.348	0.348	unchanged
P61981	K	10	YWHAG	1433G_HUMAN 14-3-3 protein gamma	82845.4	0.257	-0.015	0.384	-0.067	-0.218	-0.397	0.436	0.0252	0.0252	unchanged
P61981	K	142	YWHAG	1433G_HUMAN 14-3-3 protein gamma	106407.3	0.29	0.08	0.569	-0.094	-0.522	-0.38	0.645	0.00901	0.00901	up-regulated
P62081	K	74	RPS7	RS7_HUMAN Small ribosomal subunit protein eS7	32773.11	-0.273	-0.088	-0.433	0.116	0.361	0.26	-0.51	0.0075	0.0075	unchanged
P62081	K	155	RPS7	RS7_HUMAN Small ribosomal subunit protein eS7	116552	0.145	0.214	0.323	-0.125	-0.314	-0.3	0.474	0.00455	0.00455	unchanged
P62081	K	178	RPS7	RS7_HUMAN Small ribosomal subunit protein eS7	187268.3	0.185	0.151	0.294	-0.145	-0.372	-0.169	0.439	0.00713	0.00713	unchanged
P62081	K	179	RPS7	RS7_HUMAN Small ribosomal subunit protein eS7	187268.3	0.185	0.151	0.294	-0.145	-0.372	-0.169	0.439	0.00713	0.00713	unchanged
O43865	K	57	AHCYL1	SAHH2_HUMAN S-adenosylhomocysteine hydrolase-like protein 1	154929.4	0.158	0.094	-0.082	-0.005	-0.141	-0.082	0.133	0.279	0.279	unchanged
P62136	K	141	PPP1CA	PP1A_HUMAN Serine/threonine-protein phosphatase PP1-alpha catalytic subunit	29078.55	-0.154	0.494	0.109	0.131	-0.07	-0.566	0.318	0.227	0.227	unchanged
P62136	K	305	PPP1CA	PP1A_HUMAN Serine/threonine-protein phosphatase PP1-alpha catalytic subunit	280176.9	0.155	0.045	-0.233	-0.011	-0.158	0.145	-0.003	0.984	0.984	unchanged
P62140	K	25	PPP1CB	PP1B_HUMAN Serine/threonine-protein phosphatase PP1-beta catalytic subunit	7351.87	0.149	0.212		0.316	-0.635		0.34	0.376	0.376	unchanged
P62140	K	303	PPP1CB	PP1B_HUMAN Serine/threonine-protein phosphatase PP1-beta catalytic subunit	160776.2	-0.042	-0.01	-0.178	0.283	0.092	-0.203	-0.134	0.404	0.404	unchanged
P62191	K	24	PSMC1	PRS4_HUMAN 26S proteasome regulatory subunit 4	1877178	0.024	-0.021	0.011	-0.025	-0.063	0.018	0.028	0.776	0.776	unchanged
P62191	K	423	PSMC1	PRS4_HUMAN 26S proteasome regulatory subunit 4	16719.62	0.678	0.173	-0.132	-0.656	0.195	-0.315	0.498	0.126	0.126	unchanged
P62241	K	37	RPS8	RS8_HUMAN Small ribosomal subunit protein eS8	38717.71	0.114	-0.24	-0.283	0.099	0.07	0.183	-0.254	0.112	0.112	unchanged
P62241	K	139	RPS8	RS8_HUMAN Small ribosomal subunit protein eS8	77905.64	-0.166	-0.198	0.28	-0.07	0.059	0.038	-0.037	0.819	0.819	unchanged
P62241	K	140	RPS8	RS8_HUMAN Small ribosomal subunit protein eS8	77905.64	-0.166	-0.198	0.28	-0.07	0.059	0.038	-0.037	0.819	0.819	unchanged
O00151	K	246	PDLIM1	PDLI1_HUMAN PDZ and LIM domain protein 1	192803.6	-0.223	-0.031	0.117	-0.024	-0.041	0.144	-0.072	0.595	0.595	unchanged
O43896	K	294	KIF1C	KIF1C_HUMAN Kinesin-like protein KIF1C	148750.3	0.158	-0.115	-0.159	0.037	0.092	-0.071	-0.058	0.661	0.661	unchanged
P62244	K	88	RPS15A	RS15A_HUMAN Small ribosomal subunit protein uS8	13465.18	0.487	0.356	0.338	-0.542		-0.448	0.889	0.000548	0.000548	up-regulated
P62249	K	4	RPS16	RS16_HUMAN Small ribosomal subunit protein uS9	56776.26	-0.03	-0.328	-0.084	0.192	-0.011	0.204	-0.276	0.0735	0.0735	unchanged
P62249	K	73	RPS16	RS16_HUMAN Small ribosomal subunit protein uS9	28902.06	-0.203	0.654	0.5	-0.502	-0.126	-0.38	0.653	0.0337	0.0337	up-regulated
P62249	K	131	RPS16	RS16_HUMAN Small ribosomal subunit protein uS9	87812.6	0.119	0.033	0.382	-0.242	-0.416	0.067	0.375	0.0617	0.0617	unchanged
P62258	K	69	YWHAE	1433E_HUMAN 14-3-3 protein epsilon	33095.95	-0.185	0.363	-0.316	0.459	-0.347	-0.031	-0.073	0.79	0.79	unchanged
P62258	K	142	YWHAE	1433E_HUMAN 14-3-3 protein epsilon	62368.31	0.105	0.271	0.19	-0.257	-0.292	-0.074	0.396	0.0112	0.0112	unchanged
P62263	K	86	RPS14	RS14_HUMAN Small ribosomal subunit protein uS11	7212.362	-0.058	0.156	0.398	-1.176	0.572	0.051	0.35	0.445	0.445	unchanged
P62263	K	96	RPS14	RS14_HUMAN Small ribosomal subunit protein uS11	25809.6	0.101	0.494	0.056	0.203	-0.281	-0.629	0.453	0.102	0.102	unchanged
O43929	K	7	ORC4	ORC4_HUMAN Origin recognition complex subunit 4	148662	0.173	-0.251	-0.425	0.055	0.366	0.025	-0.316	0.14	0.14	unchanged
P62263	K	106	RPS14	RS14_HUMAN Small ribosomal subunit protein uS11	3313737	-0.167	0.041	0.047	0.006	-0.076	0.092	-0.034	0.777	0.777	unchanged
P62266	K	29	RPS23	RS23_HUMAN Small ribosomal subunit protein uS12	59155.09	0.176	-0.095	-0.375	-0.031	0.321	-0.052	-0.177	0.365	0.365	unchanged
P62266	K	37	RPS23	RS23_HUMAN Small ribosomal subunit protein uS12	189620	-0.132	0.195	-0.221	0.207	-0.122	0.016	-0.086	0.596	0.596	unchanged
P62266	K	48	RPS23	RS23_HUMAN Small ribosomal subunit protein uS12	98626.3	0.071	-0.01	-0.115	0.177	0.065	-0.245	-0.017	0.908	0.908	unchanged
P62266	K	54	RPS23	RS23_HUMAN Small ribosomal subunit protein uS12	39612.68	-0.125	0.079	0.093	0.039	-0.26	0.117	0.05	0.731	0.731	unchanged
P62266	K	108	RPS23	RS23_HUMAN Small ribosomal subunit protein uS12	12901.12	0.531	0.877	-0.523	-0.024	-0.627	-0.29	0.609	0.147	0.147	unchanged
P62266	K	137	RPS23	RS23_HUMAN Small ribosomal subunit protein uS12	59503.88	-0.424	-0.014	0.142	0.113	-0.21	0.336	-0.178	0.413	0.413	unchanged
P62269	K	34	RPS18	RS18_HUMAN Small ribosomal subunit protein uS13	6086.73	0.22	0.21	0.51	-0.393			0.706	0.0218	0.0218	up-regulated
P62269	K	47	RPS18	RS18_HUMAN Small ribosomal subunit protein uS13	35566.38	0.326	-0.052	0.554	-0.245		-0.352	0.575	0.0342	0.0342	unchanged
P62273	K	33	RPS29	RS29_HUMAN Small ribosomal subunit protein uS14	46422.1	0.35	0.282	-0.014	-0.36	-0.355	0.041	0.431	0.0372	0.0372	unchanged
P62273	K	48	RPS29	RS29_HUMAN Small ribosomal subunit protein uS14	21488	0.361	0.813	0.552	-0.798	-0.715	-0.269	1.169	0.000617	0.000617	up-regulated
P62277	K	43	RPS13	RS13_HUMAN Small ribosomal subunit protein uS15	12603.67	0.23	-0.664	0.416	0.534	-0.274		-0.136	0.749	0.749	unchanged
P62280	K	12	RPS11	RS11_HUMAN Small ribosomal subunit protein uS17	121872.9	0.092	0.065	-0.209	-0.047	0.016	0.026	-0.016	0.901	0.901	unchanged
P62280	K	20	RPS11	RS11_HUMAN Small ribosomal subunit protein uS17	68399.76	-0.009	0.03	0.147	0.066	0.029	-0.321	0.131	0.378	0.378	unchanged
P62280	K	38	RPS11	RS11_HUMAN Small ribosomal subunit protein uS17	311010	-0.011	-0.078	-0.241	0.24	0.095	-0.063	-0.201	0.161	0.161	unchanged
P62280	K	48	RPS11	RS11_HUMAN Small ribosomal subunit protein uS17	8972.88	0.666	0.395	0.524	-0.945	-0.444		1.223	0.00103	0.00103	up-regulated
P62280	K	58	RPS11	RS11_HUMAN Small ribosomal subunit protein uS17	49389.86	0.085	0.334	0.199	-0.207	-0.253	-0.215	0.431	0.00636	0.00636	unchanged
P62280	K	59	RPS11	RS11_HUMAN Small ribosomal subunit protein uS17	49389.86	0.085	0.334	0.199	-0.207	-0.253	-0.215	0.431	0.00636	0.00636	unchanged
P62280	K	144	RPS11	RS11_HUMAN Small ribosomal subunit protein uS17	58576.97	-0.063	0.244	0.246	-0.253	0.016	-0.248	0.304	0.0712	0.0712	unchanged
O60231	K	78	DHX16	DHX16_HUMAN Pre-mRNA-splicing factor ATP-dependent RNA helicase DHX16	47580.6	-0.193	0.157	-0.207	-0.032	0.257	-0.039	-0.143	0.381	0.381	unchanged
P62316	K	118	SNRPD2	SMD2_HUMAN Small nuclear ribonucleoprotein Sm D2	99455.7	0.015	0.311	0.08	-0.315	-0.214	0.067	0.289	0.0927	0.0927	unchanged
P62328	K	26	TMSB4X	TYB4_HUMAN Thymosin beta-4	142958.8	0.05	0.039	0.366	-0.206	0.043	-0.348	0.322	0.0779	0.0779	unchanged
P62328	K	32	TMSB4X	TYB4_HUMAN Thymosin beta-4	147952.1	0.248	-0.031	0.422	-0.209	-0.04	-0.446	0.445	0.0346	0.0346	unchanged
P62330	K	7	ARF6	ARF6_HUMAN ADP-ribosylation factor 6	37053.19	0.035	0.279	-0.574	0.143	-0.315	0.375	-0.154	0.589	0.589	unchanged
P62330	K	69	ARF6	ARF6_HUMAN ADP-ribosylation factor 6	19761.97	0.692	0.707	1.065	-0.994	-1.125	-0.402	1.662	0.000192	0.000192	up-regulated
P62333	K	206	PSMC6	PRS10_HUMAN 26S proteasome regulatory subunit 10B	15771.76	0.525	1.066	0.465	-0.784		-1.034	1.594	0.000595	0.000595	up-regulated
P62424	K	11	RPL7A	RL7A_HUMAN Large ribosomal subunit protein eL8	858602	0.058	0.041	0.11	-0.123	-0.129	-0.013	0.158	0.155	0.155	unchanged
P62424	K	20	RPL7A	RL7A_HUMAN Large ribosomal subunit protein eL8	584398.3	0.148	0.02	0.11	-0.151	-0.142	-0.042	0.204	0.0853	0.0853	unchanged
P62424	K	21	RPL7A	RL7A_HUMAN Large ribosomal subunit protein eL8	584398.3	0.148	0.02	0.11	-0.151	-0.142	-0.042	0.204	0.0853	0.0853	unchanged
P62424	K	26	RPL7A	RL7A_HUMAN Large ribosomal subunit protein eL8	122781.9	0.078	0.005	-0.098	0.017	0.028	-0.087	0.009	0.934	0.934	unchanged
O60231	K	340	DHX16	DHX16_HUMAN Pre-mRNA-splicing factor ATP-dependent RNA helicase DHX16	112963.4	-0.059	0.164	-0.194	0.221	0.029	-0.219	-0.04	0.809	0.809	unchanged
P62424	K	34	RPL7A	RL7A_HUMAN Large ribosomal subunit protein eL8	56646.69	0.129	-0.307	0.023	0.058	0.01	0.03	-0.084	0.564	0.564	unchanged
P62424	K	48	RPL7A	RL7A_HUMAN Large ribosomal subunit protein eL8	44763.22	-0.09	0.017	0.337	-0.328	0.063	-0.056	0.195	0.277	0.277	unchanged
P62424	K	125	RPL7A	RL7A_HUMAN Large ribosomal subunit protein eL8	328895.4	0.188	0.096	0.314	-0.318	-0.246	-0.09	0.417	0.0105	0.0105	unchanged
P62424	K	150	RPL7A	RL7A_HUMAN Large ribosomal subunit protein eL8	31001.85	0.572	0.344	0.247	-0.293	-0.506	-0.422	0.795	0.000624	0.000624	up-regulated
P62424	K	151	RPL7A	RL7A_HUMAN Large ribosomal subunit protein eL8	31001.85	0.572	0.344	0.247	-0.293	-0.506	-0.422	0.795	0.000624	0.000624	up-regulated
P62424	K	197	RPL7A	RL7A_HUMAN Large ribosomal subunit protein eL8	9746.06	0.571		-0.185	-0.611	-0.336	0.254	0.424	0.263	0.263	unchanged
P62424	K	264	RPL7A	RL7A_HUMAN Large ribosomal subunit protein eL8	59358.87	-0.255	0.258	0.074	-0.256	-0.018	0.141	0.07	0.702	0.702	unchanged
P62495	K	249	ETF1	ERF1_HUMAN Eukaryotic peptide chain release factor subunit 1	31855.29	0.181	0.212	0.366	-0.262	-0.681	0.127	0.525	0.0438	0.0438	unchanged
P62701	K	16	RPS4X	RS4X_HUMAN Small ribosomal subunit protein eS4, X isoform	25961.92	0.18	-0.246	-0.418	0.268	0.175	-0.016	-0.304	0.139	0.139	unchanged
P62701	K	53	RPS4X	RS4X_HUMAN Small ribosomal subunit protein eS4, X isoform	155437.7	0.245	0.139	0.022	-0.243	0.071	-0.292	0.29	0.077	0.077	unchanged
O60231	K	1027	DHX16	DHX16_HUMAN Pre-mRNA-splicing factor ATP-dependent RNA helicase DHX16	79597.6	0.137	-0.122	-0.139	-0.005	0.049	0.023	-0.064	0.603	0.603	unchanged
P62701	K	62	RPS4X	RS4X_HUMAN Small ribosomal subunit protein eS4, X isoform	166074.1	0.017	0.206	0.242	-0.128	-0.218	-0.175	0.329	0.0216	0.0216	unchanged
P62701	K	63	RPS4X	RS4X_HUMAN Small ribosomal subunit protein eS4, X isoform	166074.1	0.017	0.206	0.242	-0.128	-0.218	-0.175	0.329	0.0216	0.0216	unchanged
P62701	K	71	RPS4X	RS4X_HUMAN Small ribosomal subunit protein eS4, X isoform	46624.51	0.329	0.049	0.765	-0.183	-1.222	0.206	0.781	0.085	0.085	unchanged
P62701	K	106	RPS4X	RS4X_HUMAN Small ribosomal subunit protein eS4, X isoform	57054.96	0.21	0.015	0.481	-0.413	-0.284	-0.066	0.49	0.021	0.021	unchanged
P62701	K	128	RPS4X	RS4X_HUMAN Small ribosomal subunit protein eS4, X isoform	105432.4	0.331	-0.07	0.203	-0.084	-0.24	-0.196	0.328	0.0493	0.0493	unchanged
P62750	K	7	RPL23A	RL23A_HUMAN Large ribosomal subunit protein uL23	1143602	-0.007	0.157	0.169	-0.16	-0.089	-0.128	0.232	0.0633	0.0633	unchanged
P62750	K	14	RPL23A	RL23A_HUMAN Large ribosomal subunit protein uL23	710893	0.108	0.169	0.041	-0.159	-0.154	-0.063	0.231	0.0563	0.0563	unchanged
P62750	K	70	RPL23A	RL23A_HUMAN Large ribosomal subunit protein uL23	43669.32	-0.272	0.246	-0.432	0.324	-0.318	0.395	-0.286	0.305	0.305	unchanged
P62750	K	115	RPL23A	RL23A_HUMAN Large ribosomal subunit protein uL23	47409.56	0.18	0.374	0.177	-0.331	-0.311	-0.146	0.506	0.00381	0.00381	unchanged
P62753	K	79	RPS6	RS6_HUMAN Small ribosomal subunit protein eS6	5245.598	-0.287	0.535	-0.043	-0.117	0.22	-0.366	0.156	0.556	0.556	unchanged
O60244	K	615	MED14	MED14_HUMAN Mediator of RNA polymerase II transcription subunit 14	21472.69	-0.265	-0.249	0.057	-0.159	0.202	0.357	-0.286	0.145	0.145	unchanged
P62753	K	143	RPS6	RS6_HUMAN Small ribosomal subunit protein eS6	985730	0.022	-0.182	0.134	-0.095	0.035	0.03	0.001	0.992	0.992	unchanged
P62753	K	203	RPS6	RS6_HUMAN Small ribosomal subunit protein eS6	21226.95	0.359	-0.134	0.676	-0.52	-0.234	-0.203	0.619	0.029	0.029	up-regulated
P62805	K	78	H4C1	H4_HUMAN Histone H4	227680.2	0.405	0.472	0.162	-0.29	-0.334	-0.471	0.711	0.00101	0.00101	up-regulated
P62805	K	80	H4C1	H4_HUMAN Histone H4	61926.33	0.418	0.26	0.262	-0.035	-0.586	-0.375	0.645	0.00614	0.00614	up-regulated
P62820	K	58	RAB1A	RAB1A_HUMAN Ras-related protein Rab-1A	32560.78	0.589		-0.051	0.113	-0.585	-0.331	0.537	0.114	0.114	unchanged
P62820	K	119	RAB1A	RAB1A_HUMAN Ras-related protein Rab-1A	38097.56	0.191	-0.051	-0.044	-0.146	-0.392	0.384	0.083	0.706	0.706	unchanged
P62820	K	132	RAB1A	RAB1A_HUMAN Ras-related protein Rab-1A	53795.82	0.131	0.133	0.239	-0.318	0.098	-0.34	0.354	0.0504	0.0504	unchanged
P62820	K	191	RAB1A	RAB1A_HUMAN Ras-related protein Rab-1A	22644.32	0.272	-0.138	0.221	0.088	-0.25	-0.251	0.256	0.164	0.164	unchanged
P62826	K	23	RAN	RAN_HUMAN GTP-binding nuclear protein Ran	47294.25	0.161	0.062	0.127	-0.134	-0.051	-0.22	0.252	0.0463	0.0463	unchanged
O60264	K	647	SMARCA5	SMCA5_HUMAN SWI/SNF-related matrix-associated actin-dependent regulator of chromatin subfamily A member 5	9713.21	0.038	-0.166	0.752	-0.109	-0.287	-0.286	0.435	0.118	0.118	unchanged
P62826	K	37	RAN	RAN_HUMAN GTP-binding nuclear protein Ran	78446	0.46	0.208	-0.024	-0.342	-0.093	-0.263	0.447	0.0253	0.0253	unchanged
P62826	K	60	RAN	RAN_HUMAN GTP-binding nuclear protein Ran	17904.63	0.316	0.57	0.366	0.021	-0.609	-0.719	0.853	0.00597	0.00597	up-regulated
P62826	K	99	RAN	RAN_HUMAN GTP-binding nuclear protein Ran	72456.7	0.154	0.58	-0.009	-0.258	-0.236	-0.287	0.502	0.0214	0.0214	unchanged
P62826	K	134	RAN	RAN_HUMAN GTP-binding nuclear protein Ran	5005784	0.11	0.091	0.057	-0.114	-0.011	-0.189	0.191	0.106	0.106	unchanged
P62826	K	142	RAN	RAN_HUMAN GTP-binding nuclear protein Ran	204578.6	-0.01	0.138	0.114	-0.081	-0.025	-0.192	0.18	0.137	0.137	unchanged
P62829	K	75	RPL23	RL23_HUMAN Large ribosomal subunit protein uL14	33818.99	0.068	0.29	-0.011	-0.009	-0.092	-0.303	0.25	0.11	0.11	unchanged
P62847	K	21	RPS24	RS24_HUMAN Small ribosomal subunit protein eS24	33643.89	-0.298	-0.024	0.229	0.155	0.141	-0.26	-0.043	0.823	0.823	unchanged
P62851	K	43	RPS25	RS25_HUMAN Small ribosomal subunit protein eS25	138414.1	0.129	0.165	0.419	-0.539	-0.335	0.104	0.494	0.0375	0.0375	unchanged
P62851	K	57	RPS25	RS25_HUMAN Small ribosomal subunit protein eS25	57835.93	-0.252	0.255	0.113	-0.111	-0.31	0.248	0.096	0.642	0.642	unchanged
O60264	K	739	SMARCA5	SMCA5_HUMAN SWI/SNF-related matrix-associated actin-dependent regulator of chromatin subfamily A member 5	16705.05	-0.348	-0.803	-0.851	0.774	0.792	0.379	-1.316	0.000309	0.000309	down-regulated
P62851	K	66	RPS25	RS25_HUMAN Small ribosomal subunit protein eS25	73583.81	1.222	1.159	1.028	-0.407	-2.289	-0.77	2.292	0.00212	0.00212	up-regulated
P62851	K	98	RPS25	RS25_HUMAN Small ribosomal subunit protein eS25	133061.6	-0.231	0.035	0.189	-0.039	-0.172	0.16	0.015	0.927	0.927	unchanged
P62851	K	114	RPS25	RS25_HUMAN Small ribosomal subunit protein eS25	79270.75	0.02	-0.154	-0.028	0.245	-0.025	-0.116	-0.089	0.525	0.525	unchanged
P62857	K	10	RPS28	RS28_HUMAN Small ribosomal subunit protein eS28	917289	0.083	0.021	-0.141	0.047	-0.175	0.108	-0.006	0.965	0.965	unchanged
P62857	K	16	RPS28	RS28_HUMAN Small ribosomal subunit protein eS28	527472.3	-0.108	-0.238	0.002	0.097	-0.057	0.247	-0.21	0.146	0.146	unchanged
P62861	K	125	FAU	RS30_HUMAN Ubiquitin-like FUBI-ribosomal protein eS30 fusion protein	227128.2	-0.324	-0.345	-0.405	0.342	0.406	0.269	-0.697	0.000295	0.000295	down-regulated
P62861	K	126	FAU	RS30_HUMAN Ubiquitin-like FUBI-ribosomal protein eS30 fusion protein	227128.2	-0.324	-0.345	-0.405	0.342	0.406	0.269	-0.697	0.000295	0.000295	down-regulated
P62888	K	9	RPL30	RL30_HUMAN Large ribosomal subunit protein eL30	241820.1	0.064	-0.129	0.124	-0.101	-0.055	0.039	0.059	0.626	0.626	unchanged
P62888	K	26	RPL30	RL30_HUMAN Large ribosomal subunit protein eL30	66935.59	0.321	0.312	0.357	-0.412	-0.368	-0.269	0.68	0.00033	0.00033	up-regulated
P62888	K	44	RPL30	RL30_HUMAN Large ribosomal subunit protein eL30	21858.81	0.035	0.416	0.197	-0.129	0.077	-0.655	0.452	0.0749	0.0749	unchanged
O60264	K	929	SMARCA5	SMCA5_HUMAN SWI/SNF-related matrix-associated actin-dependent regulator of chromatin subfamily A member 5	208311.1	-0.239	-0.163	-0.139	0.258	0.204	0.022	-0.342	0.0193	0.0193	unchanged
P62899	K	31	RPL31	RL31_HUMAN Large ribosomal subunit protein eL31	7501.08	0.299	0.724	-0.258		-0.592	0.048	0.527	0.18	0.18	unchanged
P62899	K	40	RPL31	RL31_HUMAN Large ribosomal subunit protein eL31	106221.7	0.228	0.06	-0.084	0.227	-0.261	-0.227	0.155	0.394	0.394	unchanged
P62899	K	70	RPL31	RL31_HUMAN Large ribosomal subunit protein eL31	46305.94	0.279	0.155	-0.08	-0.279	0.281	-0.412	0.255	0.263	0.263	unchanged
P62899	K	75	RPL31	RL31_HUMAN Large ribosomal subunit protein eL31	250901.3	-0.044	0.104	-0.423	0.11	0.056	0.14	-0.223	0.197	0.197	unchanged
P62906	K	106	RPL10A	RL10A_HUMAN Large ribosomal subunit protein uL1	85239.27	0.747	0.885	0.806	-1.001	-0.632	-0.865	1.645	7.97E-06	7.97E-06	up-regulated
P62913	K	38	RPL11	RL11_HUMAN Large ribosomal subunit protein uL5	3838.396	0.601	0.945	-0.044		-1.289	-0.071	1.181	0.0429	0.0429	up-regulated
P62913	K	52	RPL11	RL11_HUMAN Large ribosomal subunit protein uL5	64741.07	0.578	0.862	0.457	-0.638	-0.639	-0.678	1.284	4.31E-05	4.31E-05	up-regulated
P62913	K	78	RPL11	RL11_HUMAN Large ribosomal subunit protein uL5	88845.9	0.149	0.458	0.006	-0.194	-0.017	-0.459	0.428	0.0448	0.0448	unchanged
P62913	K	85	RPL11	RL11_HUMAN Large ribosomal subunit protein uL5	158815	0.001	0.304	0.081	0.024	-0.304	-0.164	0.277	0.0891	0.0891	unchanged
O00151	K	256	PDLIM1	PDLI1_HUMAN PDZ and LIM domain protein 1	16469.2	-0.143	-0.023	-0.671	0.436	0.187	0.157	-0.539	0.0299	0.0299	unchanged
O60271	K	373	SPAG9	JIP4_HUMAN C-Jun-amino-terminal kinase-interacting protein 4	40313.45	-0.108	-0.008	-0.133	0.292	0.186	-0.285	-0.147	0.417	0.417	unchanged
P62917	K	10	RPL8	RL8_HUMAN Large ribosomal subunit protein uL2	16910.45	-0.165	-0.217	0.742	0.06	-0.471	-0.005	0.259	0.409	0.409	unchanged
P62917	K	144	RPL8	RL8_HUMAN Large ribosomal subunit protein uL2	10448.61	-0.422	0.521	-0.122	-0.257	-0.552	0.775	0.004	0.993	0.993	unchanged
P62917	K	145	RPL8	RL8_HUMAN Large ribosomal subunit protein uL2	10448.61	-0.422	0.521	-0.122	-0.257	-0.552	0.775	0.004	0.993	0.993	unchanged
P62917	K	149	RPL8	RL8_HUMAN Large ribosomal subunit protein uL2	76418.15	0.117	-0.327	0.258	-0.128	0.067	-0.045	0.051	0.775	0.775	unchanged
P62937	K	28	PPIA	PPIA_HUMAN Peptidyl-prolyl cis-trans isomerase A	47034.04	0.126	0.374	0.553	-0.099	-0.584	-0.426	0.721	0.00527	0.00527	up-regulated
P62937	K	31	PPIA	PPIA_HUMAN Peptidyl-prolyl cis-trans isomerase A	429406.5	0.179	0.253	0.202	-0.228	-0.196	-0.267	0.442	0.0029	0.0029	unchanged
P62937	K	44	PPIA	PPIA_HUMAN Peptidyl-prolyl cis-trans isomerase A	694930	0.242	0.136	0.137	-0.169	-0.201	-0.202	0.362	0.00826	0.00826	unchanged
P62937	K	49	PPIA	PPIA_HUMAN Peptidyl-prolyl cis-trans isomerase A	288495.7	0.392	0.2	0.249	-0.213	-0.314	-0.371	0.58	0.00141	0.00141	unchanged
P62937	K	125	PPIA	PPIA_HUMAN Peptidyl-prolyl cis-trans isomerase A	96153.5	0.246	0.244	0.184	-0.144	-0.321	-0.266	0.468	0.0031	0.0031	unchanged
O60271	K	603	SPAG9	JIP4_HUMAN C-Jun-amino-terminal kinase-interacting protein 4	116137.6	0.023	-0.051	0.089	0.093	-0.186	-0.025	0.06	0.625	0.625	unchanged
P62937	K	131	PPIA	PPIA_HUMAN Peptidyl-prolyl cis-trans isomerase A	547661.9	0.263	0.133	0.143	-0.114	-0.274	-0.207	0.378	0.00973	0.00973	unchanged
P62937	K	133	PPIA	PPIA_HUMAN Peptidyl-prolyl cis-trans isomerase A	29988.91	0.142	0.34	0.057	-0.376	0.249	-0.469	0.378	0.119	0.119	unchanged
P62937	K	155	PPIA	PPIA_HUMAN Peptidyl-prolyl cis-trans isomerase A	129938.9	-0.196	0.046	-0.145	0.057	0.073	0.108	-0.178	0.152	0.152	unchanged
P62942	K	53	FKBP1A	FKB1A_HUMAN Peptidyl-prolyl cis-trans isomerase FKBP1A	57245.36	-0.144	0.081	0.344	0.234	-0.356	-0.217	0.207	0.341	0.341	unchanged
P62979	K	6	RPS27A	RS27A_HUMAN Ubiquitin-ribosomal protein eS31 fusion protein	197429.2	-0.1	-0.159	-0.185	0.163	0.125	0.1	-0.277	0.0248	0.0248	unchanged
P62979	K	33	RPS27A	RS27A_HUMAN Ubiquitin-ribosomal protein eS31 fusion protein	217292.8	0.564	0.218	0.392	-0.586	-0.342	-0.302	0.801	0.000938	0.000938	up-regulated
P62979	K	48	RPS27A	RS27A_HUMAN Ubiquitin-ribosomal protein eS31 fusion protein	595746.4	0.262	0.15	0.045	-0.134	-0.212	-0.168	0.324	0.0204	0.0204	unchanged
P62979	K	99	RPS27A	RS27A_HUMAN Ubiquitin-ribosomal protein eS31 fusion protein	142030.6	-0.159	-0.085	-0.114	-0.051	0.078	0.275	-0.22	0.112	0.112	unchanged
O60271	K	605	SPAG9	JIP4_HUMAN C-Jun-amino-terminal kinase-interacting protein 4	116137.6	0.023	-0.051	0.089	0.093	-0.186	-0.025	0.06	0.625	0.625	unchanged
P62979	K	104	RPS27A	RS27A_HUMAN Ubiquitin-ribosomal protein eS31 fusion protein	160817.6	-0.043	0.019	-0.081	0.064	0.014	-0.029	-0.051	0.615	0.615	unchanged
P62979	K	107	RPS27A	RS27A_HUMAN Ubiquitin-ribosomal protein eS31 fusion protein	45832.06	0.11	0.119	-0.246	-0.037	0.007	-0.009	0.007	0.957	0.957	unchanged
P62979	K	113	RPS27A	RS27A_HUMAN Ubiquitin-ribosomal protein eS31 fusion protein	37689.26	0.245	-0.104	-0.236	-0.056	-0.063	0.158	-0.045	0.784	0.784	unchanged
P62995	K	197	TRA2B	TRA2B_HUMAN Transformer-2 protein homolog beta	200045.1	-0.057	0.237	-0.049	-0.109	-0.23	0.151	0.106	0.499	0.499	unchanged
P63000	K	96	RAC1	RAC1_HUMAN Ras-related C3 botulinum toxin substrate 1	77680.2	0.464	0.284	0.181	-0.281	-0.447	-0.259	0.639	0.00155	0.00155	up-regulated
P63000	K	183	RAC1	RAC1_HUMAN Ras-related C3 botulinum toxin substrate 1	95306.6	0.039	-0.226	0.031	-0.113	0.047	0.165	-0.085	0.539	0.539	unchanged
P63000	K	184	RAC1	RAC1_HUMAN Ras-related C3 botulinum toxin substrate 1	95306.6	0.039	-0.226	0.031	-0.113	0.047	0.165	-0.085	0.539	0.539	unchanged
P63010	K	12	AP2B1	AP2B1_HUMAN AP-2 complex subunit beta	47715.21	-0.113	0.3	-0.096	0.06	-0.294	0.085	0.08	0.654	0.654	unchanged
P63010	K	335	AP2B1	AP2B1_HUMAN AP-2 complex subunit beta	19058.87	0.484	-0.254	0.011	-0.606	-0.129	0.436	0.18	0.576	0.576	unchanged
P63104	K	9	YWHAZ	1433Z_HUMAN 14-3-3 protein zeta/delta	252329.2	0.03	0.255	0.172	-0.171	-0.166	-0.179	0.324	0.02	0.02	unchanged
O60287	K	23	URB1	NPA1P_HUMAN Nucleolar pre-ribosomal-associated protein 1	11841.562	0.272	0.56	0.68		0.193	-1.465	1.14	0.0611	0.0611	unchanged
P63104	K	11	YWHAZ	1433Z_HUMAN 14-3-3 protein zeta/delta	551806.4	0.281	0.173	0.062	-0.197	-0.18	-0.197	0.363	0.0118	0.0118	unchanged
P63104	K	68	YWHAZ	1433Z_HUMAN 14-3-3 protein zeta/delta	61334.23	0.24	0.102	0.38	-0.488	0.029	-0.321	0.501	0.0203	0.0203	unchanged
P63104	K	85	YWHAZ	1433Z_HUMAN 14-3-3 protein zeta/delta	226550.3	0.109	0.166	0.154	-0.089	-0.29	-0.108	0.305	0.0257	0.0257	unchanged
P63104	K	120	YWHAZ	1433Z_HUMAN 14-3-3 protein zeta/delta	173369.6	0.064	-0.02	-0.143	0.069	0.112	-0.141	-0.046	0.713	0.713	unchanged
P63104	K	122	YWHAZ	1433Z_HUMAN 14-3-3 protein zeta/delta	164358.8	-0.19	-0.172	-0.425	0.389	0.261	0.08	-0.506	0.00763	0.00763	unchanged
P63104	K	138	YWHAZ	1433Z_HUMAN 14-3-3 protein zeta/delta	158386.3	0.588	0.413	-1.271	-0.049	0.184	0.076	-0.16	0.748	0.748	unchanged
P63104	K	139	YWHAZ	1433Z_HUMAN 14-3-3 protein zeta/delta	158386.3	0.588	0.413	-1.271	-0.049	0.184	0.076	-0.16	0.748	0.748	unchanged
P63104	K	158	YWHAZ	1433Z_HUMAN 14-3-3 protein zeta/delta	20687.34	0.061	-0.08	-0.049	0.182	-0.157	-0.017	-0.025	0.846	0.846	unchanged
P63151	K	405	PPP2R2A	2ABA_HUMAN Serine/threonine-protein phosphatase 2A 55 kDa regulatory subunit B alpha isoform	24769.29	0.086	0.234	-0.076	-0.311	-0.137	0.146	0.182	0.285	0.285	unchanged
P63167	K	44	DYNLL1	DYL1_HUMAN Dynein light chain 1, cytoplasmic	19741.87	0.376	-0.433	0.095	-0.231	0.284	-0.149	0.045	0.86	0.86	unchanged
O60292	K	1115	SIPA1L3	SI1L3_HUMAN Signal-induced proliferation-associated 1-like protein 3	18044.13	-0.042	-0.407	-0.188	0.49	0.023	0.068	-0.406	0.0518	0.0518	unchanged
P63208	K	155	SKP1	SKP1_HUMAN S-phase kinase-associated protein 1	42268.88	-0.176	0.274	-0.138	0.136	0.005	-0.159	-0.007	0.965	0.965	unchanged
P63220	K	74	RPS21	RS21_HUMAN Small ribosomal subunit protein eS21	494047.1	-0.068	-0.007	0.013	-0.159	0.215	-0.05	-0.023	0.865	0.865	unchanged
P63241	K	34	EIF5A	IF5A1_HUMAN Eukaryotic translation initiation factor 5A-1	73731.68	0.133	0.056	-0.213	-0.022	0.163	-0.174	0.003	0.984	0.984	unchanged
P63241	K	67	EIF5A	IF5A1_HUMAN Eukaryotic translation initiation factor 5A-1	59232.42	0.434	0.466	0.243	0.165	-0.244	-1.123	0.782	0.046	0.046	up-regulated
P63241	K	68	EIF5A	IF5A1_HUMAN Eukaryotic translation initiation factor 5A-1	59232.42	0.434	0.466	0.243	0.165	-0.244	-1.123	0.782	0.046	0.046	up-regulated
P63241	K	85	EIF5A	IF5A1_HUMAN Eukaryotic translation initiation factor 5A-1	11135.25	0.484	0.341	0.705	-0.265		-1.072	1.179	0.0058	0.0058	up-regulated
P63241	K	121	EIF5A	IF5A1_HUMAN Eukaryotic translation initiation factor 5A-1	38888.58	0.108	0.208	0.07	0.141	-0.676	0.092	0.276	0.271	0.271	unchanged
P63244	K	38	RACK1	RACK1_HUMAN Small ribosomal subunit protein RACK1	29996	0.295	-0.125	0.356	0.17	-0.052	-0.703	0.37	0.193	0.193	unchanged
P63244	K	175	RACK1	RACK1_HUMAN Small ribosomal subunit protein RACK1	11795.23	0.026	0.37	0.354	-0.149	-0.353	-0.305	0.519	0.00773	0.00773	unchanged
P63244	K	183	RACK1	RACK1_HUMAN Small ribosomal subunit protein RACK1	65735.2	0.562	0.293	-0.058	-0.344	-0.06	-0.451	0.551	0.0261	0.0261	unchanged
O60306	K	762	AQR	AQR_HUMAN RNA helicase aquarius	34297.13	0.084	0.013	0.018	0.113	-0.323	0.036	0.096	0.519	0.519	unchanged
P63279	K	18	UBE2I	UBC9_HUMAN SUMO-conjugating enzyme UBC9	119955.6	-0.106	-0.024	-0.251	0.26	0.083	-0.021	-0.234	0.104	0.104	unchanged
P63313	K	26	TMSB10	TYB10_HUMAN Thymosin beta-10	439741.9	0.274	-0.137	-0.011	-0.079	-0.02	-0.084	0.103	0.468	0.468	unchanged
P63313	K	32	TMSB10	TYB10_HUMAN Thymosin beta-10	300143.7	0.39	0.009	0.125	-0.282	-0.099	-0.2	0.368	0.0313	0.0313	unchanged
P63313	K	39	TMSB10	TYB10_HUMAN Thymosin beta-10	76076.8	0.5	0.051	0.384	-0.356	-0.247	-0.388	0.642	0.0036	0.0036	up-regulated
P67809	K	92	YBX1	YBOX1_HUMAN Y-box-binding protein 1	60359.91	0.112	-0.173	0.182	0.018	0.041	-0.237	0.1	0.512	0.512	unchanged
P67809	K	93	YBX1	YBOX1_HUMAN Y-box-binding protein 1	60359.91	0.112	-0.173	0.182	0.018	0.041	-0.237	0.1	0.512	0.512	unchanged
P67870	K	212	CSNK2B	CSK2B_HUMAN Casein kinase II subunit beta	323353.4	-0.263	-0.339	-0.071	0.306	0.25	0.058	-0.429	0.0129	0.0129	unchanged
P68036	K	138	UBE2L3	UB2L3_HUMAN Ubiquitin-conjugating enzyme E2 L3	18503.57	0.025	0.205	0.046	0.081	0.005	-0.419	0.203	0.247	0.247	unchanged
P68104	K	179	EEF1A1	EF1A1_HUMAN Elongation factor 1-alpha 1	1190728	0.268	0.24	0.282	-0.364	-0.304	-0.179	0.546	0.00138	0.00138	unchanged
P68104	K	392	EEF1A1	EF1A1_HUMAN Elongation factor 1-alpha 1	152006.3	0.218	0.137	0.1	-0.195	-0.267	-0.051	0.323	0.0225	0.0225	unchanged
O60333	K	300	KIF1B	KIF1B_HUMAN Kinesin-like protein KIF1B	44310.92	-0.516	0.111	0.081	0.015	0.027	0.226	-0.197	0.343	0.343	unchanged
P68104	K	439	EEF1A1	EF1A1_HUMAN Elongation factor 1-alpha 1	543746.5	-0.052	0.147	0.207	-0.241	-0.11	-0.008	0.22	0.119	0.119	unchanged
P68366	K	164	TUBA4A	TBA4A_HUMAN Tubulin alpha-4A chain	513929.9	0.161	0.145	0.151	-0.149	-0.186	-0.179	0.324	0.0114	0.0114	unchanged
P68366	K	394	TUBA4A	TBA4A_HUMAN Tubulin alpha-4A chain	83091.3	0.155	0.016	-0.121	-0.067	-0.061	0.021	0.052	0.66	0.66	unchanged
P68366	K	401	TUBA4A	TBA4A_HUMAN Tubulin alpha-4A chain	590496.6	-0.002	0.151	0.001	-0.029	-0.068	-0.112	0.12	0.282	0.282	unchanged
P68371	K	58	TUBB4B	TBB4B_HUMAN Tubulin beta-4B chain	34031.76	0.941	0.851	0.957	-1.144	-1.1	-0.564	1.852	2.54E-05	2.54E-05	up-regulated
P68371	K	252	TUBB4B	TBB4B_HUMAN Tubulin beta-4B chain	44766.323	-2.915	1.33	-0.63	0.635	0.923	0.599	-1.457	0.181	0.181	unchanged
P78316	K	35	NOP14	NOP14_HUMAN Nucleolar protein 14	8685.006	0.155	0.156	-0.517	-0.49	-0.002	0.64	-0.118	0.728	0.728	unchanged
P78316	K	809	NOP14	NOP14_HUMAN Nucleolar protein 14	14470.886	-1.43			0.281	0.604	-0.039	-1.712	0.00303	0.00303	down-regulated
P78318	K	276	IGBP1	IGBP1_HUMAN Immunoglobulin-binding protein 1	92585.2	-0.289	-0.023	-0.207	-0.038	0.175	0.324	-0.327	0.0531	0.0531	unchanged
O60333	K	1463	KIF1B	KIF1B_HUMAN Kinesin-like protein KIF1B	18119.45	-0.276	0.549	-0.499	-0.005	-0.012	0.187	-0.132	0.643	0.643	unchanged
P78332	K	879	RBM6	RBM6_HUMAN RNA-binding protein 6	24840.93	-0.111	0.068	0.481	0.018	-0.248	-0.266	0.311	0.132	0.132	unchanged
P78332	K	880	RBM6	RBM6_HUMAN RNA-binding protein 6	24840.93	-0.111	0.068	0.481	0.018	-0.248	-0.266	0.311	0.132	0.132	unchanged
P78332	K	1019	RBM6	RBM6_HUMAN RNA-binding protein 6	17252.35	-0.837		-0.276	0.232	0.456	0.194	-0.851	0.00758	0.00758	down-regulated
P78344	K	31	EIF4G2	IF4G2_HUMAN Eukaryotic translation initiation factor 4 gamma 2	132926.1	0.022	-0.286	-0.181	0.201	0.04	0.148	-0.278	0.0601	0.0601	unchanged
P78344	K	41	EIF4G2	IF4G2_HUMAN Eukaryotic translation initiation factor 4 gamma 2	18272.73	0.029	0.338	-0.184	0.161	-0.482	0.081	0.141	0.542	0.542	unchanged
P78344	K	49	EIF4G2	IF4G2_HUMAN Eukaryotic translation initiation factor 4 gamma 2	114061.7	-0.134	-0.149	-0.188	-0.067	0.231	0.25	-0.295	0.0506	0.0506	unchanged
P78344	K	464	EIF4G2	IF4G2_HUMAN Eukaryotic translation initiation factor 4 gamma 2	10674.941	-0.541	-0.613	0.289	0.489	0.074	0.245	-0.558	0.075	0.075	unchanged
P78344	K	484	EIF4G2	IF4G2_HUMAN Eukaryotic translation initiation factor 4 gamma 2	13248.882	-0.049	-0.97	-0.018	0.173	0.483	0.325	-0.673	0.0451	0.0451	down-regulated
P78345	K	263	RPP38	RPP38_HUMAN Ribonuclease P protein subunit p38	424402.1	-0.193	-0.1	-0.066	0.077	0.211	0.014	-0.22	0.0819	0.0819	unchanged
P78346	K	246	RPP30	RPP30_HUMAN Ribonuclease P protein subunit p30	79914.56	-0.229	-0.155	0.087	0.071	-0.053	0.221	-0.179	0.228	0.228	unchanged
O60343	K	555	TBC1D4	TBCD4_HUMAN TBC1 domain family member 4	17621.47	-0.499	-0.408	-0.169	0.541	0.158	0.32	-0.698	0.00273	0.00273	down-regulated
P78346	K	247	RPP30	RPP30_HUMAN Ribonuclease P protein subunit p30	79914.56	-0.229	-0.155	0.087	0.071	-0.053	0.221	-0.179	0.228	0.228	unchanged
P78346	K	262	RPP30	RPP30_HUMAN Ribonuclease P protein subunit p30	11557.412	0.219	0.074	-0.973	0.529	0.28	-0.187	-0.434	0.259	0.259	unchanged
P78346	K	263	RPP30	RPP30_HUMAN Ribonuclease P protein subunit p30	11557.412	0.219	0.074	-0.973	0.529	0.28	-0.187	-0.434	0.259	0.259	unchanged
P78347	K	192	GTF2I	GTF2I_HUMAN General transcription factor II-I	37530.69	-0.164	-0.813	0.066	0.428	0.105	0.322	-0.589	0.0457	0.0457	down-regulated
P78347	K	219	GTF2I	GTF2I_HUMAN General transcription factor II-I	230314.5	-0.37	-0.287	-0.241	0.279	0.345	0.216	-0.579	0.000944	0.000944	unchanged
P78347	K	221	GTF2I	GTF2I_HUMAN General transcription factor II-I	230314.5	-0.37	-0.287	-0.241	0.279	0.345	0.216	-0.579	0.000944	0.000944	unchanged
P78347	K	343	GTF2I	GTF2I_HUMAN General transcription factor II-I	36773.01	-1.361	-0.159	-0.842	0.684	0.758	0.864	-1.556	0.00139	0.00139	down-regulated
P78347	K	353	GTF2I	GTF2I_HUMAN General transcription factor II-I	353809.2	0.073	0.019	0.027	-0.022	-0.037	-0.116	0.098	0.343	0.343	unchanged
P78347	K	477	GTF2I	GTF2I_HUMAN General transcription factor II-I	20021.25	0.517	0.172	0.179	-0.49	-0.267	-0.168	0.598	0.00596	0.00596	up-regulated
O60443	K	100	GSDME	GSDME_HUMAN Gasdermin-E	17466.19	0.243	0.091	-0.815	0.703	0.206	-0.486	-0.301	0.463	0.463	unchanged
P78347	K	561	GTF2I	GTF2I_HUMAN General transcription factor II-I	76427.72	-0.781	-0.712	-1.302	0.938	1.011	0.79	-1.845	3.13E-05	3.13E-05	down-regulated
P78347	K	664	GTF2I	GTF2I_HUMAN General transcription factor II-I	122406.2	-0.132	-0.222	0.016	-0.056	0.208	0.128	-0.206	0.143	0.143	unchanged
P78347	K	670	GTF2I	GTF2I_HUMAN General transcription factor II-I	19725.64		-0.569	-0.11	0.063	0.428	-0.126	-0.461	0.096	0.096	unchanged
P78368	K	51	CSNK1G2	KC1G2_HUMAN Casein kinase I isoform gamma-2	18024.81	0.087	0.062		-0.334	0.108	-0.201	0.217	0.249	0.249	unchanged
P78371	K	154	CCT2	TCPB_HUMAN T-complex protein 1 subunit beta	26050.5	0.677	0.636	-0.052	-0.236	-0.412	-0.672	0.86	0.0084	0.0084	up-regulated
P78371	K	191	CCT2	TCPB_HUMAN T-complex protein 1 subunit beta	57440.02	0.18	0.022	0.129	-0.25	-0.091	-0.048	0.24	0.0692	0.0692	unchanged
P78371	K	223	CCT2	TCPB_HUMAN T-complex protein 1 subunit beta	83049.7	0.414	0.024	0.229	-0.352	-0.24	-0.134	0.464	0.0131	0.0131	unchanged
P78371	K	248	CCT2	TCPB_HUMAN T-complex protein 1 subunit beta	9057.05	-0.089	0.2	0.339	-0.407	0.099	-0.201	0.32	0.119	0.119	unchanged
P78371	K	250	CCT2	TCPB_HUMAN T-complex protein 1 subunit beta	203565.9	0.12		0.032	0.011	-0.169		0.155	0.358	0.358	unchanged
P78371	K	263	CCT2	TCPB_HUMAN T-complex protein 1 subunit beta	37765.65	-0.049	0.053	0.317	-0.034	-0.201	-0.143	0.233	0.123	0.123	unchanged
O00159	K	667	MYO1C	MYO1C_HUMAN Unconventional myosin-Ic	63741.9	0.206		0.019	-0.137	0.073	-0.405	0.269	0.192	0.192	unchanged
O60493	K	158	SNX3	SNX3_HUMAN Sorting nexin-3	81095.92	-0.161	-0.281	-0.269	0.305	0.163	0.187	-0.455	0.0037	0.0037	unchanged
P78371	K	272	CCT2	TCPB_HUMAN T-complex protein 1 subunit beta	25365.34	-0.082	0.622	0.099	0.079	-0.402	-0.373	0.445	0.0928	0.0928	unchanged
P78371	K	284	CCT2	TCPB_HUMAN T-complex protein 1 subunit beta	16439.82	0.224	0.295	-0.193	0.086	-0.214	-0.257	0.237	0.217	0.217	unchanged
P78371	K	431	CCT2	TCPB_HUMAN T-complex protein 1 subunit beta	11908.69	0.052	-0.011	0.403	-0.438	0.975	-1.039	0.315	0.541	0.541	unchanged
P78371	K	441	CCT2	TCPB_HUMAN T-complex protein 1 subunit beta	18772.66	0.492	0.498	1.003	-1.149	-0.643	-0.259	1.348	0.0016	0.0016	up-regulated
P78371	K	522	CCT2	TCPB_HUMAN T-complex protein 1 subunit beta	135574.7	0.061	0.191	0.213	-0.331	-0.24	0.049	0.329	0.0467	0.0467	unchanged
P78406	K	350	RAE1	RAE1L_HUMAN mRNA export factor RAE1	22581.1	0.228	0.323	-0.039	-0.015	-0.476	-0.079	0.361	0.0736	0.0736	unchanged
P78417	K	160	GSTO1	GSTO1_HUMAN Glutathione S-transferase omega-1	161327.6	0.311	0.15	0.112	-0.222	-0.26	-0.148	0.401	0.00832	0.00832	unchanged
P78417	K	161	GSTO1	GSTO1_HUMAN Glutathione S-transferase omega-1	161327.6	0.311	0.15	0.112	-0.222	-0.26	-0.148	0.401	0.00832	0.00832	unchanged
O60504	K	388	SORBS3	VINEX_HUMAN Vinexin	39992.74	-0.006	-0.096	0.163	-0.133	-0.234	0.25	0.059	0.722	0.722	unchanged
P78527	K	163	PRKDC	PRKDC_HUMAN DNA-dependent protein kinase catalytic subunit	33232.61	-0.04	0.188	-0.087	-0.048	-0.107	0.035	0.06	0.627	0.627	unchanged
P78527	K	164	PRKDC	PRKDC_HUMAN DNA-dependent protein kinase catalytic subunit	33232.61	-0.04	0.188	-0.087	-0.048	-0.107	0.035	0.06	0.627	0.627	unchanged
P78527	K	692	PRKDC	PRKDC_HUMAN DNA-dependent protein kinase catalytic subunit	22731.53	0.141	-0.067	-0.087	0.03	-0.12	0.044	0.011	0.927	0.927	unchanged
P78527	K	832	PRKDC	PRKDC_HUMAN DNA-dependent protein kinase catalytic subunit	19021.14	0.248	0.008	0.278	-0.013	-0.389	-0.191	0.376	0.0361	0.0361	unchanged
P78527	K	2694	PRKDC	PRKDC_HUMAN DNA-dependent protein kinase catalytic subunit	399793.2	0.068	-0.152	0.043	0.066	-0.148	0.065	-0.008	0.949	0.949	unchanged
P78527	K	2702	PRKDC	PRKDC_HUMAN DNA-dependent protein kinase catalytic subunit	193517.4	-0.126	-0.011	0.101	0.041	-0.029	-0.036	-0.004	0.971	0.971	unchanged
P78527	K	2829	PRKDC	PRKDC_HUMAN DNA-dependent protein kinase catalytic subunit	10268.16	0.171	0.285	0.063	0.024	-0.107	-0.495	0.366	0.0608	0.0608	unchanged
P78527	K	2908	PRKDC	PRKDC_HUMAN DNA-dependent protein kinase catalytic subunit	5368117	-0.237	-0.034	-0.115	0.047	0.108	0.172	-0.238	0.0648	0.0648	unchanged
P82979	K	12	SARNP	SARNP_HUMAN SAP domain-containing ribonucleoprotein	94696.6	0.02	0.316	-0.333	0.041	-0.042	-0.059	0.021	0.908	0.908	unchanged
P82979	K	17	SARNP	SARNP_HUMAN SAP domain-containing ribonucleoprotein	20173.87	0.307	0.02	0.364	-0.38	-0.448	0.08	0.48	0.0349	0.0349	unchanged
O60506	K	252	SYNCRIP	HNRPQ_HUMAN Heterogeneous nuclear ribonucleoprotein Q	100227	0.428	0.098	-0.001	-0.183	-0.339	-0.06	0.369	0.0477	0.0477	unchanged
P82979	K	88	SARNP	SARNP_HUMAN SAP domain-containing ribonucleoprotein	95878.4	-0.217	-0.026	0.175	-0.053	0.06	0.004	-0.026	0.846	0.846	unchanged
P82979	K	89	SARNP	SARNP_HUMAN SAP domain-containing ribonucleoprotein	95878.4	-0.217	-0.026	0.175	-0.053	0.06	0.004	-0.026	0.846	0.846	unchanged
P82979	K	92	SARNP	SARNP_HUMAN SAP domain-containing ribonucleoprotein	359702.2	-0.215	-0.109	-0.318	0.216	0.129	0.24	-0.409	0.00756	0.00756	unchanged
P82979	K	119	SARNP	SARNP_HUMAN SAP domain-containing ribonucleoprotein	341954.8	-0.527	-0.196	-0.343	0.325	0.356	0.328	-0.692	0.00088	0.00088	down-regulated
P82979	K	120	SARNP	SARNP_HUMAN SAP domain-containing ribonucleoprotein	341954.8	-0.527	-0.196	-0.343	0.325	0.356	0.328	-0.692	0.00088	0.00088	down-regulated
P83731	K	131	RPL24	RL24_HUMAN Large ribosomal subunit protein eL24	286999	-0.097	-0.079	-0.07	0.008	0.15	0.031	-0.145	0.188	0.188	unchanged
P83731	K	147	RPL24	RL24_HUMAN Large ribosomal subunit protein eL24	180946	0.045	0.101	0.167	-0.169	-0.16	-0.041	0.228	0.0629	0.0629	unchanged
P83881	K	97	RPL36A	RL36A_HUMAN Large ribosomal subunit protein eL42	29645.42	0.223	0.535	-0.241	-0.069	-0.032	-0.474	0.364	0.159	0.159	unchanged
P83916	K	35	CBX1	CBX1_HUMAN Chromobox protein homolog 1	36133.19	0.111	-0.292	0.139	-0.014	0.188	-0.19	-0.009	0.96	0.96	unchanged
P84098	K	46	RPL19	RL19_HUMAN Large ribosomal subunit protein eL19	33131.21	-0.205	-0.378	-0.318	0.08	0.406	0.357	-0.581	0.00328	0.00328	unchanged
O60506	K	256	SYNCRIP	HNRPQ_HUMAN Heterogeneous nuclear ribonucleoprotein Q	23179.22	0.695	-0.259	0.593	-0.287	-0.351	-0.448	0.705	0.0314	0.0314	up-regulated
P84098	K	153	RPL19	RL19_HUMAN Large ribosomal subunit protein eL19	284833.4	0.085	0.075	-0.029	-0.263	-0.114	0.188	0.107	0.479	0.479	unchanged
P84103	K	85	SRSF3	SRSF3_HUMAN Serine/arginine-rich splicing factor 3	74903.2	-0.22		0.044	0.181	-0.156	-0.165	-0.041	0.819	0.819	unchanged
P98175	K	337	RBM10	RBM10_HUMAN RNA-binding protein 10	42039.87	0.117	-0.062	-0.273	-0.198	0.22	0.14	-0.127	0.464	0.464	unchanged
P98175	K	464	RBM10	RBM10_HUMAN RNA-binding protein 10	211312.4	-0.001	-0.09	-0.018	0.096	-0.044	0.003	-0.055	0.603	0.603	unchanged
P98175	K	646	RBM10	RBM10_HUMAN RNA-binding protein 10	79742.03	-0.226	0.226	-0.466	-0.01	0.147	0.275	-0.293	0.181	0.181	unchanged
O60506	K	363	SYNCRIP	HNRPQ_HUMAN Heterogeneous nuclear ribonucleoprotein Q	26474.61	0.1	-0.19	-0.027	-0.104	0.179	-0.015	-0.059	0.667	0.667	unchanged
P98175	K	653	RBM10	RBM10_HUMAN RNA-binding protein 10	112143.7	-0.305	-0.108	-0.337	0.445	0.221	0.029	-0.482	0.0136	0.0136	unchanged
P98175	K	699	RBM10	RBM10_HUMAN RNA-binding protein 10	43524.8	0.055	-0.112	0.484	-0.293	-0.448	0.258	0.303	0.245	0.245	unchanged
P98175	K	700	RBM10	RBM10_HUMAN RNA-binding protein 10	43524.8	0.055	-0.112	0.484	-0.293	-0.448	0.258	0.303	0.245	0.245	unchanged
P98175	K	824	RBM10	RBM10_HUMAN RNA-binding protein 10	102937.1	-0.351	-0.272	-0.311	0.477	0.073	0.327	-0.604	0.00313	0.00313	down-regulated
P98175	K	834	RBM10	RBM10_HUMAN RNA-binding protein 10	347390.9	-0.066	-0.011	0.039	0.021	0.149	-0.187	-0.007	0.956	0.956	unchanged
P98175	K	837	RBM10	RBM10_HUMAN RNA-binding protein 10	106648	0.235	0.08	0.071	-0.121	-0.22	-0.1	0.276	0.037	0.037	unchanged
P98175	K	881	RBM10	RBM10_HUMAN RNA-binding protein 10	15148.435	-0.03	-0.414	-1.831	1.065	0.669	0.486	-1.498	0.0156	0.0156	down-regulated
P99999	K	28	CYCS	CYC_HUMAN Cytochrome c	10479.85	0.474	0.752		0.27	-1.018	-0.853	1.147	0.0346	0.0346	up-regulated
P99999	K	74	CYCS	CYC_HUMAN Cytochrome c	42797.4	-0.041	0.338	0.269	0.093	-0.536	-0.18	0.396	0.0828	0.0828	unchanged
P99999	K	100	CYCS	CYC_HUMAN Cytochrome c	19559.15	-0.275	0.109	-0.047	-0.129	-0.155	0.44	-0.123	0.557	0.557	unchanged
O60508	K	222	CDC40	PRP17_HUMAN Pre-mRNA-processing factor 17	33561.61	-0.415	-0.332	0.014	0.16	0.261	0.255	-0.47	0.014	0.014	unchanged
P99999	K	101	CYCS	CYC_HUMAN Cytochrome c	19559.15	-0.275	0.109	-0.047	-0.129	-0.155	0.44	-0.123	0.557	0.557	unchanged
Q00325	K	209	SLC25A3	S25A3_HUMAN Solute carrier family 25 member 3	21747.66	0.214		-0.093	0	-0.209		0.165	0.416	0.416	unchanged
Q00325	K	304	SLC25A3	S25A3_HUMAN Solute carrier family 25 member 3	45316.77	0.068	0.256	0.147	-0.087	-0.466	0.025	0.333	0.0717	0.0717	unchanged
Q00341	K	494	HDLBP	VIGLN_HUMAN Vigilin	9441.616	0.397	0.749	0.617	-1.383	-0.382	-0.056	1.195	0.0107	0.0107	up-regulated
Q00341	K	745	HDLBP	VIGLN_HUMAN Vigilin	60534.06	0.053	0.239	0.133	-0.207	-0.363	0.089	0.302	0.0797	0.0797	unchanged
Q00341	K	1071	HDLBP	VIGLN_HUMAN Vigilin	24567.97	0.275	0.04	-0.435	-0.07	0.152	-0.018	-0.061	0.764	0.764	unchanged
Q00610	K	189	CLTC	CLH1_HUMAN Clathrin heavy chain 1	9023.49	0.246	0.237		0.21		-0.703	0.488	0.211	0.211	unchanged
Q00610	K	245	CLTC	CLH1_HUMAN Clathrin heavy chain 1	34148.75	0.101	-0.131	0.516	-0.513	0.155	-0.185	0.343	0.186	0.186	unchanged
O60524	K	828	NEMF	NEMF_HUMAN Ribosome quality control complex subunit NEMF	17981.9	-0.137	-0.037		0.017	-0.126	0.062	-0.071	0.598	0.598	unchanged
Q00610	K	246	CLTC	CLH1_HUMAN Clathrin heavy chain 1	34148.75	0.101	-0.131	0.516	-0.513	0.155	-0.185	0.343	0.186	0.186	unchanged
Q00610	K	367	CLTC	CLH1_HUMAN Clathrin heavy chain 1	45532.39	0.369	0.289	0.192	-0.609	-0.153	-0.145	0.586	0.00848	0.00848	up-regulated
Q00610	K	507	CLTC	CLH1_HUMAN Clathrin heavy chain 1	86570.6	0.225	0.057	0.256	-0.178		-0.244	0.39	0.0253	0.0253	unchanged
Q00610	K	619	CLTC	CLH1_HUMAN Clathrin heavy chain 1	7936.35	0.262	0.283	-0.388		-0.154	0.103	0.078	0.766	0.766	unchanged
Q00610	K	637	CLTC	CLH1_HUMAN Clathrin heavy chain 1	7130.483	0.375	1.107	0.65	-0.798	-1.186		1.703	0.000817	0.000817	up-regulated
Q00610	K	737	CLTC	CLH1_HUMAN Clathrin heavy chain 1	29648.56	0.275	0.608	0.183	-0.157	-0.591	-0.375	0.73	0.00417	0.00417	up-regulated
Q00610	K	1441	CLTC	CLH1_HUMAN Clathrin heavy chain 1	70953.29	-0.031	0.028	0.198	0.039	-0.135	-0.155	0.149	0.249	0.249	unchanged
Q00610	K	1443	CLTC	CLH1_HUMAN Clathrin heavy chain 1	35035.91	-0.294	0.159	0.293	-0.083	-0.029	-0.103	0.124	0.486	0.486	unchanged
Q00610	K	1501	CLTC	CLH1_HUMAN Clathrin heavy chain 1	9127.738	1.111	-0.101	-0.216	-0.22	-0.805	0.175	0.548	0.229	0.229	unchanged
O60563	K	590	CCNT1	CCNT1_HUMAN Cyclin-T1	42292.74	-0.146	-0.522	-0.588	0.52	0.115	0.563	-0.818	0.00334	0.00334	down-regulated
Q00610	K	1522	CLTC	CLH1_HUMAN Clathrin heavy chain 1	17164.99	0.153	0.244	-0.429	0.152	-0.256	0.08	-0.003	0.99	0.99	unchanged
Q00610	K	1529	CLTC	CLH1_HUMAN Clathrin heavy chain 1	11566.89	-0.051	0.566			0.014	-0.549	0.525	0.159	0.159	unchanged
Q00610	K	1612	CLTC	CLH1_HUMAN Clathrin heavy chain 1	42899.65	0.137	0.377	0.072	-0.08	-0.152	-0.41	0.409	0.0253	0.0253	unchanged
Q00653	K	229	NFKB2	NFKB2_HUMAN Nuclear factor NF-kappa-B p100 subunit	15812.24	0.112	-0.345	-0.056	0.648	0.238	-0.655	-0.173	0.62	0.62	unchanged
Q00688	K	23	FKBP3	FKBP3_HUMAN Peptidyl-prolyl cis-trans isomerase FKBP3	21781.57	1.062	-0.007	0.011	-0.609	-0.658	0.145	0.729	0.0836	0.0836	unchanged
Q00688	K	80	FKBP3	FKBP3_HUMAN Peptidyl-prolyl cis-trans isomerase FKBP3	78668.2	-0.042	0.094	0.105	-0.073	-0.23	0.09	0.123	0.352	0.352	unchanged
Q00688	K	86	FKBP3	FKBP3_HUMAN Peptidyl-prolyl cis-trans isomerase FKBP3	63939.03	0.146	0.077	0.065	0.146	-0.294	-0.195	0.21	0.183	0.183	unchanged
Q00688	K	110	FKBP3	FKBP3_HUMAN Peptidyl-prolyl cis-trans isomerase FKBP3	6992.592	-0.189	0.714	0.685	-0.295	-0.896	-0.075	0.825	0.0374	0.0374	up-regulated
Q00688	K	113	FKBP3	FKBP3_HUMAN Peptidyl-prolyl cis-trans isomerase FKBP3	15110.54	-0.271	0.104		0.09	0.321	-0.586	-0.025	0.936	0.936	unchanged
O60563	K	593	CCNT1	CCNT1_HUMAN Cyclin-T1	42292.74	-0.146	-0.522	-0.588	0.52	0.115	0.563	-0.818	0.00334	0.00334	down-regulated
Q00688	K	200	FKBP3	FKBP3_HUMAN Peptidyl-prolyl cis-trans isomerase FKBP3	14451.71	-0.005	0.081	0.732	-0.243	-0.299	-0.321	0.557	0.0326	0.0326	unchanged
Q00688	K	201	FKBP3	FKBP3_HUMAN Peptidyl-prolyl cis-trans isomerase FKBP3	14451.71	-0.005	0.081	0.732	-0.243	-0.299	-0.321	0.557	0.0326	0.0326	unchanged
Q00765	K	172	REEP5	REEP5_HUMAN Receptor expression-enhancing protein 5	16089.61	0.351	0.127	0.507	-0.55	-0.279	-0.212	0.675	0.00344	0.00344	up-regulated
Q00765	K	176	REEP5	REEP5_HUMAN Receptor expression-enhancing protein 5	25305.89	-0.112	-0.364	0.354	0.039	-0.315	0.343	-0.063	0.802	0.802	unchanged
Q00839	K	12	HNRNPU	HNRPU_HUMAN Heterogeneous nuclear ribonucleoprotein U	759851	-0.082	-0.104	-0.004	-0.018	0.037	0.113	-0.107	0.32	0.32	unchanged
Q00839	K	28	HNRNPU	HNRPU_HUMAN Heterogeneous nuclear ribonucleoprotein U	332428.9	0.012	0.135	0.005	-0.012	-0.115	-0.083	0.121	0.273	0.273	unchanged
Q00839	K	31	HNRNPU	HNRPU_HUMAN Heterogeneous nuclear ribonucleoprotein U	225117.1	-0.123	0.103	-0.009	0.018	-0.1	0.052	0	0.998	0.998	unchanged
Q00839	K	186	HNRNPU	HNRPU_HUMAN Heterogeneous nuclear ribonucleoprotein U	385784.9	0.265	0.304	0.317	-0.177	-0.535	-0.231	0.61	0.00251	0.00251	up-regulated
Q00839	K	333	HNRNPU	HNRPU_HUMAN Heterogeneous nuclear ribonucleoprotein U	42700.59	0.235	0.685	0.256	-0.46	-0.65	-0.124	0.803	0.00475	0.00475	up-regulated
Q00839	K	343	HNRNPU	HNRPU_HUMAN Heterogeneous nuclear ribonucleoprotein U	67322.99	0.366	0.303	0.323	-0.4	-0.389	-0.261	0.681	0.000349	0.000349	up-regulated
O60563	K	638	CCNT1	CCNT1_HUMAN Cyclin-T1	104074.1	0.079	-0.046	-0.147	0.033	0.228	-0.205	-0.057	0.707	0.707	unchanged
Q00839	K	352	HNRNPU	HNRPU_HUMAN Heterogeneous nuclear ribonucleoprotein U	69416.07	0.097	0.174	-0.037	-0.139	-0.253	0.1	0.175	0.23	0.23	unchanged
Q00839	K	436	HNRNPU	HNRPU_HUMAN Heterogeneous nuclear ribonucleoprotein U	106314.8	0.323	0.21	0.176	-0.24	-0.232	-0.295	0.492	0.00212	0.00212	unchanged
Q00839	K	516	HNRNPU	HNRPU_HUMAN Heterogeneous nuclear ribonucleoprotein U	10185.77	0.281	-0.228	0.124	-0.126	-0.116	0.006	0.138	0.402	0.402	unchanged
Q00839	K	592	HNRNPU	HNRPU_HUMAN Heterogeneous nuclear ribonucleoprotein U	6607.02	-0.058	-0.053	0.363	0.19			-0.106	0.684	0.684	unchanged
Q00839	K	602	HNRNPU	HNRPU_HUMAN Heterogeneous nuclear ribonucleoprotein U	164438.1	0.04	-0.028	0.104	-0.224	-0.101	0.151	0.097	0.483	0.483	unchanged
Q00839	K	635	HNRNPU	HNRPU_HUMAN Heterogeneous nuclear ribonucleoprotein U	41108.06	-0.121	0.296	-0.09	-0.259	0.049	0.067	0.076	0.656	0.656	unchanged
Q01082	K	124	SPTBN1	SPTB2_HUMAN Spectrin beta chain, non-erythrocytic 1	13733.57	0.43	-0.017	0.187	-0.156	-0.549	0.048	0.419	0.0712	0.0712	unchanged
Q01082	K	288	SPTBN1	SPTB2_HUMAN Spectrin beta chain, non-erythrocytic 1	45201.64	0.358	0.494	0.022	-0.328	-0.089	-0.513	0.601	0.0117	0.0117	up-regulated
Q01082	K	463	SPTBN1	SPTB2_HUMAN Spectrin beta chain, non-erythrocytic 1	14759.08	0.721	0.967	0.49	-0.69		-1.314	1.728	0.000595	0.000595	up-regulated
Q01082	K	659	SPTBN1	SPTB2_HUMAN Spectrin beta chain, non-erythrocytic 1	17577.45	0.102	0.066	0.68		-0.241	-0.453	0.63	0.0363	0.0363	up-regulated
O00159	K	885	MYO1C	MYO1C_HUMAN Unconventional myosin-Ic	16390.67	1.267	0.259	-0.379		-0.97	-0.045	0.89	0.153	0.153	unchanged
O60566	K	231	BUB1B	BUB1B_HUMAN Mitotic checkpoint serine/threonine-protein kinase BUB1 beta	11021.17	-0.283	0.472	-0.083	0.023	0.226		-0.089	0.734	0.734	unchanged
Q01082	K	842	SPTBN1	SPTB2_HUMAN Spectrin beta chain, non-erythrocytic 1	11547.46	-0.321	0.091	0.395	0.122	-0.092		0.04	0.871	0.871	unchanged
Q01082	K	1354	SPTBN1	SPTB2_HUMAN Spectrin beta chain, non-erythrocytic 1	30732.44	0.452	0.463	0.488	-0.409	-0.464	-0.588	0.955	5.20E-05	5.20E-05	up-regulated
Q01082	K	1678	SPTBN1	SPTB2_HUMAN Spectrin beta chain, non-erythrocytic 1	26993.04	0.631	0.063	0.524	-0.026	-0.621	-0.627	0.831	0.00939	0.00939	up-regulated
Q01082	K	1878	SPTBN1	SPTB2_HUMAN Spectrin beta chain, non-erythrocytic 1	13091.33	0.661	0.102	0.128	-0.23	-0.264	-0.454	0.613	0.0125	0.0125	up-regulated
Q01082	K	1981	SPTBN1	SPTB2_HUMAN Spectrin beta chain, non-erythrocytic 1	42655.24	0.476	0.349	0.121	-0.205	-0.506	-0.292	0.65	0.0031	0.0031	up-regulated
Q01082	K	2177	SPTBN1	SPTB2_HUMAN Spectrin beta chain, non-erythrocytic 1	75195.4	0.169	0.023	0.018	-0.06	-0.204	-0.002	0.159	0.198	0.198	unchanged
Q01082	K	2269	SPTBN1	SPTB2_HUMAN Spectrin beta chain, non-erythrocytic 1	21469.32	0.329	0.238	-0.073	0.305	-0.615	-0.241	0.348	0.207	0.207	unchanged
Q01082	K	2270	SPTBN1	SPTB2_HUMAN Spectrin beta chain, non-erythrocytic 1	21469.32	0.329	0.238	-0.073	0.305	-0.615	-0.241	0.348	0.207	0.207	unchanged
Q01082	K	2362	SPTBN1	SPTB2_HUMAN Spectrin beta chain, non-erythrocytic 1	178392.2	-0.18	-0.084	-0.01	0.162	0.077	-0.022	-0.164	0.178	0.178	unchanged
Q01082	K	2363	SPTBN1	SPTB2_HUMAN Spectrin beta chain, non-erythrocytic 1	114371.1	-0.128	-0.031		0.129		0.01	-0.149	0.357	0.357	unchanged
O60566	K	233	BUB1B	BUB1B_HUMAN Mitotic checkpoint serine/threonine-protein kinase BUB1 beta	11021.17	-0.283	0.472	-0.083	0.023	0.226		-0.089	0.734	0.734	unchanged
Q01105	K	13	SET	SET_HUMAN Protein SET	292325.5	0.154	0.207	0.505	0.134	-0.764	-0.293	0.596	0.0444	0.0444	up-regulated
Q01105	K	14	SET	SET_HUMAN Protein SET	213696.2	-1.077		0.018	0.217	0.216	0.37	-0.797	0.054	0.054	unchanged
Q01105	K	68	SET	SET_HUMAN Protein SET	5934.803	0.063	0.029	0.839	0.167	0.12	-1.275	0.64	0.189	0.189	unchanged
Q01105	K	83	SET	SET_HUMAN Protein SET	43153.2	0.523	0.139	0.475	-0.073	-0.354	-0.765	0.776	0.0081	0.0081	up-regulated
Q01105	K	174	SET	SET_HUMAN Protein SET	30510.53	-0.072	0.06	0.471	-0.29	0.028	-0.255	0.325	0.112	0.112	unchanged
Q01130	K	36	SRSF2	SRSF2_HUMAN Serine/arginine-rich splicing factor 2	172317.4	0.189	0	0.06	-0.138	-0.012	-0.158	0.186	0.133	0.133	unchanged
Q01167	K	161	FOXK2	FOXK2_HUMAN Forkhead box protein K2	82909.48	-0.172	-0.14	-0.145	-0.163	0.294	0.268	-0.285	0.1	0.1	unchanged
[truncated: 3,428 more rows]
