# Supplementary material for: Porphyromonas gingivalis infection induces lysine lactylation reprogramming in human umbilical vein endothelial cells
Source: Front Cell Infect Microbiol. 2026 Jan 30;16:1706727. doi: 10.3389/fcimb.2026.1706727 (PMC12901344; doi:10.3389/fcimb.2026.1706727)
Supplement: Supplementary file 6 [file Table6.xls]

Terms	Regulation	Freq
vacuolar membrane	down-regulated	3		cytoplasm	up	167
extracellular region	down-regulated	5			down	120			cytoplasm	plasma membrane	mitochondrion	cytoskeleton	extracellular	endoplasmic reticulum	nuclear body	Golgi apparatus	vacuolar membrane
endoplasmic reticulum	down-regulated	7		plasma membrane	up	76		down	120	28	12	19	5	7	76	8	3
Golgi apparatus	down-regulated	8			down	28
mitochondrion	down-regulated	12		mitochondrion	up	48
cytoskeleton	down-regulated	19			down	12			cytoplasm	plasma membrane	mitochondrion	cytoskeleton	extracellular	endoplasmic reticulum	nuclear body	Golgi apparatus	vacuolar membrane	peroxisome
plasma membrane	down-regulated	28		cytoskeleton	up	46		up	167	76	48	46	42	38	22	16	6	4
nuclear body	down-regulated	76			down	19
cytoplasm	down-regulated	120		extracellular	up	42
peroxisome	up-regulated	4			down	5
vacuolar membrane	up-regulated	6		endoplasmic reticulum	up	38
Golgi apparatus	up-regulated	16			down	7
nuclear body	up-regulated	22		nuclear body	up	22
endoplasmic reticulum	up-regulated	38			down	76
extracellular region	up-regulated	42		Golgi apparatus	up	16
cytoskeleton	up-regulated	46			down	8
mitochondrion	up-regulated	48		vacuolar membrane	up	6
plasma membrane	up-regulated	76			down	3
cytoplasm	up-regulated	167		peroxisome	up	4
					down	0
