# Supplementary material for: Porphyromonas gingivalis infection induces lysine lactylation reprogramming in human umbilical vein endothelial cells
Source: Front Cell Infect Microbiol. 2026 Jan 30;16:1706727. doi: 10.3389/fcimb.2026.1706727 (PMC12901344; doi:10.3389/fcimb.2026.1706727)
Supplement: Supplementary file 7 [file Table7.xls]

Pathway level 1	Pathway level 2	Regulation	Freq
Cellular Processes	Cell motility	down-regulated	1
Cellular Processes	Transport and catabolism	down-regulated	4
Cellular Processes	Cellular community - eukaryotes	down-regulated	7
Cellular Processes	Cell growth and death	down-regulated	23
Cellular Processes	Cell motility	up-regulated	13
Cellular Processes	Transport and catabolism	up-regulated	29
Cellular Processes	Cell growth and death	up-regulated	36
Cellular Processes	Cellular community - eukaryotes	up-regulated	39
Environmental Information Processing	Signal transduction	down-regulated	34
Environmental Information Processing	Signaling molecules and interaction	up-regulated	1
Environmental Information Processing	Signal transduction	up-regulated	93
Genetic Information Processing	Folding, sorting and degradation	down-regulated	11
Genetic Information Processing	Translation	down-regulated	21
Genetic Information Processing	Transcription	down-regulated	30
Genetic Information Processing	Replication and repair	down-regulated	34
Genetic Information Processing	Replication and repair	up-regulated	3
Genetic Information Processing	Transcription	up-regulated	16
Genetic Information Processing	Folding, sorting and degradation	up-regulated	37
Genetic Information Processing	Translation	up-regulated	55
Human Diseases	Infectious disease: parasitic	down-regulated	1
Human Diseases	Immune disease	down-regulated	2
Human Diseases	Substance dependence	down-regulated	3
Human Diseases	Drug resistance: antineoplastic	down-regulated	4
Human Diseases	Cardiovascular disease	down-regulated	5
Human Diseases	Endocrine and metabolic disease	down-regulated	6
Human Diseases	Infectious disease: bacterial	down-regulated	9
Human Diseases	Cancer: specific types	down-regulated	14
Human Diseases	Neurodegenerative disease	down-regulated	16
Human Diseases	Cancer: overview	down-regulated	28
Human Diseases	Infectious disease: viral	down-regulated	31
Human Diseases	Drug resistance: antineoplastic	up-regulated	8
Human Diseases	Infectious disease: parasitic	up-regulated	11
Human Diseases	Endocrine and metabolic disease	up-regulated	14
Human Diseases	Immune disease	up-regulated	16
Human Diseases	Substance dependence	up-regulated	21
Human Diseases	Cancer: specific types	up-regulated	30
Human Diseases	Cardiovascular disease	up-regulated	50
Human Diseases	Cancer: overview	up-regulated	81
Human Diseases	Infectious disease: bacterial	up-regulated	88
Human Diseases	Infectious disease: viral	up-regulated	93
Human Diseases	Neurodegenerative disease	up-regulated	152
Metabolism	Lipid metabolism	down-regulated	1
Metabolism	Amino acid metabolism	down-regulated	2
Metabolism	Metabolism of other amino acids	down-regulated	2
Metabolism	Metabolism of other amino acids	up-regulated	1
Metabolism	Xenobiotics biodegradation and metabolism	up-regulated	1
Metabolism	Glycan biosynthesis and metabolism	up-regulated	2
Metabolism	Nucleotide metabolism	up-regulated	4
Metabolism	Energy metabolism	up-regulated	5
Metabolism	Lipid metabolism	up-regulated	5
Metabolism	Metabolism of cofactors and vitamins	up-regulated	5
Metabolism	Amino acid metabolism	up-regulated	13
Metabolism	Carbohydrate metabolism	up-regulated	26
Organismal Systems	Aging	down-regulated	1
Organismal Systems	Development and regeneration	down-regulated	1
Organismal Systems	Environmental adaptation	down-regulated	2
Organismal Systems	Circulatory system	down-regulated	3
Organismal Systems	Digestive system	down-regulated	3
Organismal Systems	Sensory system	down-regulated	3
Organismal Systems	Immune system	down-regulated	10
Organismal Systems	Nervous system	down-regulated	11
Organismal Systems	Endocrine system	down-regulated	25
Organismal Systems	Aging	up-regulated	4
Organismal Systems	Development and regeneration	up-regulated	4
Organismal Systems	Excretory system	up-regulated	4
Organismal Systems	Circulatory system	up-regulated	10
Organismal Systems	Environmental adaptation	up-regulated	10
Organismal Systems	Sensory system	up-regulated	10
Organismal Systems	Nervous system	up-regulated	14
Organismal Systems	Digestive system	up-regulated	15
Organismal Systems	Endocrine system	up-regulated	55
Organismal Systems	Immune system	up-regulated	75
