# Supplementary material for: Porphyromonas gingivalis infection induces lysine lactylation reprogramming in human umbilical vein endothelial cells
Source: Front Cell Infect Microbiol. 2026 Jan 30;16:1706727. doi: 10.3389/fcimb.2026.1706727 (PMC12901344; doi:10.3389/fcimb.2026.1706727)
Supplement: Supplementary file 8 [file Table8.xls]

Fun Category	Regulation	Terms	mapping	Fold enrich	p.value	fdr	Gene names	Proteins
Biological process	down-regulated	3'-UTR-mediated mRNA stabilization	2	4.74	0.0659	1	RBM10;TARDBP	P98175;Q13148
Biological process	down-regulated	5S class rRNA transcription by RNA polymerase III	2	17.37	0.00523	1	GTF3C1;GTF3C2	Q12789;Q8WUA4
Biological process	down-regulated	7-methylguanosine mRNA capping	3	22.33	0.000232	0.213	RNMT;NCBP3;CMTR1	O43148;Q53F19;Q8N1G2
Biological process	down-regulated	7-methylguanosine RNA capping	3	22.33	0.000232	0.213	RNMT;NCBP3;CMTR1	O43148;Q53F19;Q8N1G2
Biological process	down-regulated	actin cytoskeleton organization	7	1.06	0.494	1	CDC42EP2;PRKAR1A;SMTN;CNN3;CNN2;RACGAP1;ANLN	O14613;P10644;P53814;Q15417;Q99439;Q9H0H5;Q9NQW6
Biological process	down-regulated	actin filament-based process	8	1.05	0.492	1	CDC42EP2;PRKAR1A;SMTN;GMFB;CNN3;CNN2;RACGAP1;ANLN	O14613;P10644;P53814;P60983;Q15417;Q99439;Q9H0H5;Q9NQW6
Biological process	down-regulated	activation of protein kinase activity	2	1.83	0.299	1	CLSPN;TPX2	Q9HAW4;Q9ULW0
Biological process	down-regulated	actomyosin contractile ring assembly	2	26.05	0.00215	1	RACGAP1;ANLN	Q9H0H5;Q9NQW6
Biological process	down-regulated	actomyosin contractile ring organization	2	26.05	0.00215	1	RACGAP1;ANLN	Q9H0H5;Q9NQW6
Biological process	down-regulated	actomyosin structure organization	5	2.25	0.0728	1	PRKAR1A;CNN3;CNN2;RACGAP1;ANLN	P10644;Q15417;Q99439;Q9H0H5;Q9NQW6
Biological process	down-regulated	alternative mRNA splicing, via spliceosome	8	18.95	4.28E-09	4.34E-06	PQBP1;SLU7;DDX5;NCBP2;SFSWAP;CDK13;RBM17;RSRC1	O60828;O95391;P17844;P52298;Q12872;Q14004;Q96I25;Q96IZ7
Biological process	down-regulated	amyloid fibril formation	2	3.86	0.0942	1	FUS;TARDBP	P35637;Q13148
Biological process	down-regulated	anatomical structure maturation	5	1.36	0.305	1	ANKRD17;ZBTB7A;RB1;MECP2;NSUN2	O75179;O95365;P06400;P51608;Q08J23
Biological process	down-regulated	androgen receptor signaling pathway	2	4.34	0.0768	1	DDX5;DAXX	P17844;Q9UER7
Biological process	down-regulated	animal organ regeneration	4	3.16	0.0379	1	PRMT5;CEBPB;CCNA2;MED1	O14744;P17676;P20248;Q15648
Biological process	down-regulated	apoptotic signaling pathway	8	1.29	0.284	1	CEBPB;DDX5;MAP2K4;HINT1;CUL4A;DIDO1;RRN3;DAXX	P17676;P17844;P45985;P49773;Q13619;Q9BTC0;Q9NYV6;Q9UER7
Biological process	down-regulated	appendage morphogenesis	3	1.58	0.296	1	ATRX;MED1;NIPBL	P46100;Q15648;Q6KC79
Biological process	down-regulated	aromatic compound biosynthetic process	47	2.64	1.09E-09	1.11E-06	TAF4;PRMT5;SMARCA5;CCNT1;ZBTB7A;RB1;CEBPB;DDX5;LIG1;CCNA2;TCEA1;RPA1;GTF2E2;RFC1;GTF2F1;ATRX;LIG4;MRE11;NCBP2;ELL;GTF2I;GTF3C1;TCOF1;GTF2H3;ELOA;NCOA6;DRAP1;PCLAF;POLD3;TERF2;MED1;NCBP3;CDC73;CTR9;BCL9L;PAF1;GTF3C2;LEO1;RTF1;PHF3;WRNIP1;DIDO1;NIFK;SETD2;XRN2;RRN3;ZBTB1	O00268;O14744;O60264;O60563;O95365;P06400;P17676;P17844;P18858;P20248;P23193;P27694;P29084;P35251;P35269;P46100;P49917;P49959;P52298;P55199;P78347;Q12789;Q13428;Q13889;Q14241;Q14686;Q14919;Q15004;Q15054;Q15554;Q15648;Q53F19;Q6P1J9;Q6PD62;Q86UU0;Q8N7H5;Q8WUA4;Q8WVC0;Q92541;Q92576;Q96S55;Q9BTC0;Q9BYG3;Q9BYW2;Q9H0D6;Q9NYV6;Q9Y2K1
Biological process	down-regulated	aromatic compound catabolic process	13	1.75	0.0361	1	RNASEH2A;PARN;SSB;UNG;DDX5;FEN1;HINT1;NCBP2;EXOSC10;ZCCHC8;TRIR;XRN2;THRAP3	O75792;O95453;P05455;P13051;P17844;P39748;P49773;P52298;Q01780;Q6NZY4;Q9BQ61;Q9H0D6;Q9Y2W1
Biological process	down-regulated	assembly of actomyosin apparatus involved in cytokinesis	2	26.05	0.00215	1	RACGAP1;ANLN	Q9H0H5;Q9NQW6
Biological process	down-regulated	attachment of mitotic spindle microtubules to kinetochore	2	6.13	0.0413	1	AURKB;KIF2C	Q96GD4;Q99661
Biological process	down-regulated	attachment of spindle microtubules to kinetochore	3	4.88	0.023	1	RB1;AURKB;KIF2C	P06400;Q96GD4;Q99661
Biological process	down-regulated	axo-dendritic transport	2	1.34	0.443	1	KIF4A;TERF2	O95239;Q15554
Biological process	down-regulated	axon ensheathment	2	1.1	0.547	1	ZNF24;NAB2	P17028;Q15742
Biological process	down-regulated	axonal transport	2	1.6	0.355	1	KIF4A;TERF2	O95239;Q15554
Biological process	down-regulated	B cell activation	9	2.48	0.0109	1	ZBTB7A;UNG;TCF3;PTPN2;YY1;PCYT1A;LIG4;TOP2B;ZBTB1	O95365;P13051;P15923;P17706;P25490;P49585;P49917;Q02880;Q9Y2K1
Biological process	down-regulated	B cell activation involved in immune response	3	2.17	0.16	1	UNG;PCYT1A;LIG4	P13051;P49585;P49917
Biological process	down-regulated	B cell differentiation	6	2.92	0.0171	1	ZBTB7A;TCF3;PTPN2;YY1;TOP2B;ZBTB1	O95365;P15923;P17706;P25490;Q02880;Q9Y2K1
Biological process	down-regulated	base-excision repair	3	5.21	0.0194	1	UNG;LIG1;RPA1	P13051;P18858;P27694
Biological process	down-regulated	base-excision repair, gap-filling	2	7.44	0.0287	1	LIG1;FEN1	P18858;P39748
Biological process	down-regulated	biological process involved in interaction with symbiont	4	1.75	0.195	1	CCNT1;BRD4;TARDBP;RRP1B	O60563;O60885;Q13148;Q14684
Biological process	down-regulated	biological process involved in intraspecies interaction between organisms	2	1.83	0.299	1	MECP2;CHD8	P51608;Q9HCK8
Biological process	down-regulated	biological process involved in symbiotic interaction	5	1.36	0.309	1	CCNT1;BRD4;TARDBP;RRP1B;CHMP1B	O60563;O60885;Q13148;Q14684;Q7LBR1
Biological process	down-regulated	biological regulation	252	1.13	0.000411	0.371	PHF20L1;TAF4;CIT;CDC42EP2;PRMT5;BTAF1;NKRF;IRAK2;SART1;PLRG1;PRC1;SMARCA5;TBC1D4;CCNT1;PQBP1;EDF1;BRD4;ANKRD17;ZNF217;NCOR1;PSIP1;GMNN;SF3B1;MED6;UTP20;TRIO;USP1;PRPF6;ZBTB7A;PARN;CEP43;WIZ;SSB;RB1;PRKAR1A;XRCC6;UNG;HNRNPL;TCF3;ZNF24;ATF7;CEBPB;PTPN2;DDX5;NELFE;CCNA2;TCEA1;MCM3;BRD2;YY1;MAP4;TEAD1;SMARCA1;KDM5A;RFC1;GTF2F1;FUS;PPP1CC;FEN1;ID1;PPP1R2;CBX5;MAP2K4;MKI67;ATRX;RPL5;RBM25;HINT1;LIG4;MR…	A8MW92;O00268;O14578;O14613;O14744;O14981;O15226;O43187;O43290;O43660;O43663;O60264;O60343;O60563;O60828;O60869;O60885;O75179;O75362;O75376;O75475;O75496;O75533;O75586;O75691;O75962;O94782;O94906;O95365;O95453;O95684;O95785;P05455;P06400;P10644;P12956;P13051;P14866;P15923;P17028;P17544;P17676;P17706;P17844;P18615;P20248;P23193;P25205;P25440;P25490;P27816;P28347;P28370;P29375;P35251;P35269;P35637;…
Biological process	down-regulated	biosynthetic process	55	1.23	0.0599	1	TAF4;PRMT5;SMARCA5;CCNT1;ZBTB7A;RB1;CEBPB;DDX5;LIG1;CCNA2;TCEA1;RPA1;GTF2E2;RFC1;GTF2F1;ATRX;RPL5;PCYT1A;LIG4;MRE11;MECP2;NCBP2;ELL;RPS20;FAU;EIF4G2;GTF2I;GTF3C1;TCOF1;GTF2H3;ELOA;NCOA6;DRAP1;PCLAF;POLD3;TERF2;MED1;CRTC2;NCBP3;CDC73;CTR9;BCL9L;SRBD1;PAF1;GTF3C2;LEO1;RTF1;PHF3;WRNIP1;DIDO1;NIFK;SETD2;XRN2;RRN3;ZBTB1	O00268;O14744;O60264;O60563;O95365;P06400;P17676;P17844;P18858;P20248;P23193;P27694;P29084;P35251;P35269;P46100;P46777;P49585;P49917;P49959;P51608;P52298;P55199;P60866;P62861;P78344;P78347;Q12789;Q13428;Q13889;Q14241;Q14686;Q14919;Q15004;Q15054;Q15554;Q15648;Q53ET0;Q53F19;Q6P1J9;Q6PD62;Q86UU0;Q8N5C6;Q8N7H5;Q8WUA4;Q8WVC0;Q92541;Q92576;Q96S55;Q9BTC0;Q9BYG3;Q9BYW2;Q9H0D6;Q9NYV6;Q9Y2K1
Biological process	down-regulated	blastocyst growth	2	17.37	0.00523	1	CTR9;RTF1	Q6PD62;Q92541
Biological process	down-regulated	blood vessel morphogenesis	2	1.12	0.536	1	ID1;SETD2	P41134;Q9BYW2
Biological process	down-regulated	BMP signaling pathway	2	1.37	0.43	1	DDX5;SPART	P17844;Q8N0X7
Biological process	down-regulated	body fluid secretion	2	1.39	0.423	1	MED1;NCOR2	Q15648;Q9Y618
Biological process	down-regulated	box C/D snoRNP assembly	2	11.58	0.0121	1	NOPCHAP1;NUFIP1	Q8N5I9;Q9UHK0
Biological process	down-regulated	brain development	7	1.81	0.095	1	SMARCA1;NCOA6;MED1;NIPBL;DHX37;CHD8;UTP3	P28370;Q14686;Q15648;Q6KC79;Q8IY37;Q9HCK8;Q9NQZ2
Biological process	down-regulated	calcium ion transmembrane import into cytosol	2	1.11	0.541	1	ITPR3;CHERP	Q14573;Q8IWX8
Biological process	down-regulated	cap-dependent translational initiation	2	17.37	0.00523	1	NCBP2;SLBP	P52298;Q14493
Biological process	down-regulated	cell activation	15	1.2	0.272	1	PRMT5;ZBTB7A;UNG;TCF3;CEBPB;PTPN2;YY1;PCYT1A;LIG4;KPNA1;TOP2B;CUL4A;ITPR3;HELLS;ZBTB1	O14744;O95365;P13051;P15923;P17676;P17706;P25490;P49585;P49917;P52294;Q02880;Q13619;Q14573;Q9NRZ9;Q9Y2K1
Biological process	down-regulated	cell cycle	10	2.76	0.00362	1	CIT;WDHD1;RPA1;IK;KIF22;NUMA1;RAD51AP1;AURKB;PBK;TPX2	O14578;O75717;P27694;Q13123;Q14807;Q14980;Q96B01;Q96GD4;Q96KB5;Q9ULW0
Biological process	down-regulated	cell cycle checkpoint signaling	10	3.07	0.00168	1	MRE11;BLM;NSUN2;CDC20;TP53BP1;IK;MDC1;AURKB;BARD1;CLSPN	P49959;P54132;Q08J23;Q12834;Q12888;Q13123;Q14676;Q96GD4;Q99728;Q9HAW4
Biological process	down-regulated	cell cycle DNA replication initiation	2	20.84	0.00353	1	MCM3;GINS3	P25205;Q9BRX5
Biological process	down-regulated	cell cycle G1/S phase transition	4	2.51	0.0755	1	RB1;CCNA2;SKP2;CUL4A	P06400;P20248;Q13309;Q13619
Biological process	down-regulated	cell cycle G2/M phase transition	4	3.79	0.0211	1	CCNA2;SKP2;AURKB;USP22	P20248;Q13309;Q96GD4;Q9UPT9
Biological process	down-regulated	cell cycle phase transition	7	2.28	0.035	1	RB1;CCNA2;CDC20;SKP2;CUL4A;AURKB;USP22	P06400;P20248;Q12834;Q13309;Q13619;Q96GD4;Q9UPT9
Biological process	down-regulated	cell cycle process	46	2.7	8.20E-10	8.39E-07	CIT;PRC1;NCOR1;GMNN;KIF4A;RB1;LIG1;CCNA2;MCM3;MAP4;PPP1CC;FEN1;MKI67;ATRX;MRE11;BLM;TOP2B;NSUN2;CDC20;IK;SKP2;CUL4A;MDC1;KIF22;NUMA1;PCLAF;MED1;PDS5A;NIPBL;CHMP1B;WAPL;SPART;AURKB;KIF2C;BARD1;GINS3;KIFC1;NUSAP1;RTF2;SETD2;RACGAP1;CLSPN;ANLN;C9orf78;TPX2;USP22	O14578;O43663;O75376;O75496;O95239;P06400;P18858;P20248;P25205;P27816;P36873;P39748;P46013;P46100;P49959;P54132;Q02880;Q08J23;Q12834;Q13123;Q13309;Q13619;Q14676;Q14807;Q14980;Q15004;Q15648;Q29RF7;Q6KC79;Q7LBR1;Q7Z5K2;Q8N0X7;Q96GD4;Q99661;Q99728;Q9BRX5;Q9BW19;Q9BXS6;Q9BY42;Q9BYW2;Q9H0H5;Q9HAW4;Q9NQW6;Q9NZ63;Q9ULW0;Q9UPT9
Biological process	down-regulated	cell division	21	2.68	4.52E-05	0.0426	PRC1;CCNT1;RB1;LIG1;CCNA2;MAP4;PPP1CC;LIG4;NSUN2;CDC20;NUMA1;PDS5A;CHMP1B;WAPL;SPART;AHCTF1;KIF2C;KIFC1;HELLS;RCC2;TPX2	O43663;O60563;P06400;P18858;P20248;P27816;P36873;P49917;Q08J23;Q12834;Q14980;Q29RF7;Q7LBR1;Q7Z5K2;Q8N0X7;Q8WYP5;Q99661;Q9BW19;Q9NRZ9;Q9P258;Q9ULW0
Biological process	down-regulated	cell fate commitment	6	1.86	0.105	1	TCF3;CDC73;CTR9;PAF1;LEO1;RTF1	P15923;Q6P1J9;Q6PD62;Q8N7H5;Q8WVC0;Q92541
Biological process	down-regulated	cell fate commitment involved in formation of primary germ layer	5	23.68	1.06E-06	0.00104	CDC73;CTR9;PAF1;LEO1;RTF1	Q6P1J9;Q6PD62;Q8N7H5;Q8WVC0;Q92541
Biological process	down-regulated	cell population proliferation	18	1.33	0.132	1	RB1;PRKAR1A;CEBPB;MKI67;PCYT1A;LIG4;MRE11;MECP2;KPNA1;RBM10;CUL4A;MED1;TXNRD1;INTS1;RACGAP1;HELLS;RRN3;MORF4L1	P06400;P10644;P17676;P46013;P49585;P49917;P49959;P51608;P52294;P98175;Q13619;Q15648;Q16881;Q8N201;Q9H0H5;Q9NRZ9;Q9NYV6;Q9UBU8
Biological process	down-regulated	cellular aromatic compound metabolic process	176	3.25	2.68E-54	2.94E-51	TAF4;PRMT5;U2SURP;RNMT;PRPF4;SART1;PRPF3;PLRG1;HTATSF1;SMARCA5;CCNT1;PQBP1;KIN;SF3B1;UTP20;WDHD1;RNASEH2A;SMNDC1;USP1;PRPF6;ZRANB2;ZBTB7A;SLU7;PARN;SSB;RB1;XRCC6;UNG;HNRNPL;TCF3;CEBPB;DDX5;LIG1;CCNA2;TCEA1;MCM3;YY1;RPA1;GTF2E2;RFC1;GTF2F1;FUS;IGHMBP2;FEN1;RECQL;ATRX;RPL5;PCYT1A;RBM25;HINT1;LIG4;MRE11;PAPOLA;NCBP2;RBM5;BLM;MFAP1;ELL;WDR4;NOP14;RBM6;GTF2I;RBM10;EXOSC10;TOP2B;NSUN2;GTF3C1;SFSWAP;SF3…	O00268;O14744;O15042;O43148;O43172;O43290;O43395;O43660;O43719;O60264;O60563;O60828;O60870;O75533;O75691;O75717;O75792;O75940;O94782;O94906;O95218;O95365;O95391;O95453;P05455;P06400;P12956;P13051;P14866;P15923;P17676;P17844;P18858;P20248;P23193;P25205;P25490;P27694;P29084;P35251;P35269;P35637;P38935;P39748;P46063;P46100;P46777;P49585;P49756;P49773;P49917;P49959;P51003;P52298;P52756;P54132;P55081;…
Biological process	down-regulated	cellular biosynthetic process	54	1.32	0.0206	1	TAF4;PRMT5;SMARCA5;CCNT1;ZBTB7A;RB1;CEBPB;DDX5;LIG1;CCNA2;TCEA1;RPA1;GTF2E2;RFC1;GTF2F1;ATRX;RPL5;PCYT1A;LIG4;MRE11;MECP2;NCBP2;ELL;RPS20;FAU;EIF4G2;GTF2I;GTF3C1;TCOF1;GTF2H3;ELOA;NCOA6;DRAP1;PCLAF;POLD3;TERF2;MED1;NCBP3;CDC73;CTR9;BCL9L;SRBD1;PAF1;GTF3C2;LEO1;RTF1;PHF3;WRNIP1;DIDO1;NIFK;SETD2;XRN2;RRN3;ZBTB1	O00268;O14744;O60264;O60563;O95365;P06400;P17676;P17844;P18858;P20248;P23193;P27694;P29084;P35251;P35269;P46100;P46777;P49585;P49917;P49959;P51608;P52298;P55199;P60866;P62861;P78344;P78347;Q12789;Q13428;Q13889;Q14241;Q14686;Q14919;Q15004;Q15054;Q15554;Q15648;Q53F19;Q6P1J9;Q6PD62;Q86UU0;Q8N5C6;Q8N7H5;Q8WUA4;Q8WVC0;Q92541;Q92576;Q96S55;Q9BTC0;Q9BYG3;Q9BYW2;Q9H0D6;Q9NYV6;Q9Y2K1
Biological process	down-regulated	cellular component assembly	56	1.2	0.0803	1	TAF4;PRMT5;SART1;PRPF3;PRC1;HTATSF1;SMARCA5;NCOR1;PSIP1;GMNN;SF3B1;MED6;PRPF6;KIF4A;SLU7;BRD2;MAP4;TEAD1;FUS;ATRX;RPL5;MECP2;RBM5;BLM;CDC20;SFSWAP;SF3A3;TP53BP1;ITPR3;NUMA1;MED1;CRTC2;CARMIL1;ATAD2;DDX46;CHMP1B;DDX42;DHX37;NOPCHAP1;HDAC7;AHCTF1;AURKB;SCAF11;DDX23;KIFC1;NIFK;RACGAP1;ANLN;BAZ1A;RCC2;DAXX;DDX20;NUFIP1;TPX2;ZBTB1;RBMX2	O00268;O14744;O43290;O43395;O43663;O43719;O60264;O75376;O75475;O75496;O75533;O75586;O94906;O95239;O95391;P25440;P27816;P28347;P35637;P46100;P46777;P51608;P52756;P54132;Q12834;Q12872;Q12874;Q12888;Q14573;Q14980;Q15648;Q53ET0;Q5VZK9;Q6PL18;Q7L014;Q7LBR1;Q86XP3;Q8IY37;Q8N5I9;Q8WUI4;Q8WYP5;Q96GD4;Q99590;Q9BUQ8;Q9BW19;Q9BYG3;Q9H0H5;Q9NQW6;Q9NRL2;Q9P258;Q9UER7;Q9UHI6;Q9UHK0;Q9ULW0;Q9Y2K1;Q9Y388
Biological process	down-regulated	cellular component biogenesis	14	5.1	6.70E-07	0.000661	UTP20;RPL5;NOP14;EXOSC10;CUL4A;BMS1;DNTTIP2;WDR74;DHX37;NOL6;ISG20L2;UTP3;GNL3L;RRN3	O75691;P46777;P78316;Q01780;Q13619;Q14692;Q5QJE6;Q6RFH5;Q8IY37;Q9H6R4;Q9H9L3;Q9NQZ2;Q9NVN8;Q9NYV6
Biological process	down-regulated	cellular component disassembly	7	1.04	0.516	1	MAP4;ATAD2;CHMP1B;ZFAND1;KIF2C;DNAJC17;TFIP11	P27816;Q6PL18;Q7LBR1;Q8TCF1;Q99661;Q9NVM6;Q9UBB9
Biological process	down-regulated	cellular component organization	141	1.36	9.74E-06	0.00938	TAF4;CDC42EP2;PRMT5;SART1;PRPF3;PRC1;HTATSF1;SMARCA5;SNX2;PQBP1;BRD4;NCOR1;PSIP1;GMNN;SF3B1;MED6;TRIO;PRPF6;KIF4A;ZBTB7A;SLU7;CEP43;RB1;PRKAR1A;XRCC6;MCM3;BRD2;YY1;RPA1;MAP4;TEAD1;SMARCA1;KDM5A;RFC1;FUS;PPP1CC;IGHMBP2;FEN1;CBX5;RECQL;ATRX;RPL5;LIG4;MRE11;MECP2;HDGF;RBM5;SMTN;BLM;BRPF1;TOP2B;CDC20;SFSWAP;SF3A3;TP53BP1;ARHGAP5;TARDBP;MTA1;FAM50A;ITPR3;TRIP12;KIF22;NUMA1;PCLAF;CNN3;SS18;TERF2;MED1;P…	O00268;O14613;O14744;O43290;O43395;O43663;O43719;O60264;O60749;O60828;O60885;O75376;O75475;O75496;O75533;O75586;O75962;O94906;O95239;O95365;O95391;O95684;P06400;P10644;P12956;P25205;P25440;P25490;P27694;P27816;P28347;P28370;P29375;P35251;P35637;P36873;P38935;P39748;P45973;P46063;P46100;P46777;P49917;P49959;P51608;P51858;P52756;P53814;P54132;P55201;Q02880;Q12834;Q12872;Q12874;Q12888;Q13017;Q13148;…
Biological process	down-regulated	cellular component organization or biogenesis	151	1.43	1.22E-07	0.000121	TAF4;CDC42EP2;PRMT5;SART1;PRPF3;PRC1;HTATSF1;SMARCA5;SNX2;PQBP1;BRD4;NCOR1;PSIP1;GMNN;SF3B1;MED6;UTP20;TRIO;PRPF6;KIF4A;ZBTB7A;SLU7;CEP43;RB1;PRKAR1A;XRCC6;MCM3;BRD2;YY1;RPA1;MAP4;TEAD1;SMARCA1;KDM5A;RFC1;FUS;PPP1CC;IGHMBP2;FEN1;CBX5;RECQL;ATRX;RPL5;LIG4;MRE11;MECP2;HDGF;RBM5;SMTN;BLM;BRPF1;NOP14;EXOSC10;TOP2B;CDC20;SFSWAP;SF3A3;TP53BP1;ARHGAP5;TARDBP;MTA1;CUL4A;FAM50A;ITPR3;TRIP12;BMS1;KIF22;NUM…	O00268;O14613;O14744;O43290;O43395;O43663;O43719;O60264;O60749;O60828;O60885;O75376;O75475;O75496;O75533;O75586;O75691;O75962;O94906;O95239;O95365;O95391;O95684;P06400;P10644;P12956;P25205;P25440;P25490;P27694;P27816;P28347;P28370;P29375;P35251;P35637;P36873;P38935;P39748;P45973;P46063;P46100;P46777;P49917;P49959;P51608;P51858;P52756;P53814;P54132;P55201;P78316;Q01780;Q02880;Q12834;Q12872;Q12874;…
Biological process	down-regulated	cellular localization	52	1.17	0.13	1	PLRG1;HTATSF1;SNX2;ZC3H11A;KIF4A;ZBTB7A;SLU7;SSB;RB1;BRD2;RPA1;ID1;ATRX;MECP2;HDGF;KPNA1;NCBP2;ARFIP1;SARNP;TP53BP1;IK;PPIL2;MDC1;TERF2;MED1;NCBP3;UTP25;NIPBL;ANKRD54;PACS1;CHMP1B;WAPL;DDX42;MICALL1;PAF1;NUP133;AHCTF1;UFD1;RBM33;AURKB;RSRC1;PPP1R10;RAB11FIP5;POLDIP3;UBXN6;UBE2O;STEEP1;NOL6;CRIPT;RCC2;NUP50;MAGED1	O43660;O43719;O60749;O75152;O95239;O95365;O95391;P05455;P06400;P25440;P27694;P41134;P46100;P51608;P51858;P52294;P52298;P53367;P82979;Q12888;Q13123;Q13356;Q14676;Q15554;Q15648;Q53F19;Q68CQ4;Q6KC79;Q6NXT1;Q6VY07;Q7LBR1;Q7Z5K2;Q86XP3;Q8N3F8;Q8N7H5;Q8WUM0;Q8WYP5;Q92890;Q96EV2;Q96GD4;Q96IZ7;Q96QC0;Q9BXF6;Q9BY77;Q9BZV1;Q9C0C9;Q9H5V9;Q9H6R4;Q9P021;Q9P258;Q9UKX7;Q9Y5V3
Biological process	down-regulated	cellular macromolecule localization	40	1.08	0.324	1	PLRG1;HTATSF1;SNX2;ZBTB7A;SLU7;SSB;RB1;BRD2;RPA1;ID1;ATRX;MECP2;HDGF;KPNA1;ARFIP1;TP53BP1;IK;PPIL2;MDC1;TERF2;MED1;UTP25;NIPBL;PACS1;CHMP1B;WAPL;DDX42;MICALL1;PAF1;NUP133;AHCTF1;UFD1;AURKB;PPP1R10;RAB11FIP5;STEEP1;CRIPT;RCC2;NUP50;MAGED1	O43660;O43719;O60749;O95365;O95391;P05455;P06400;P25440;P27694;P41134;P46100;P51608;P51858;P52294;P53367;Q12888;Q13123;Q13356;Q14676;Q15554;Q15648;Q68CQ4;Q6KC79;Q6VY07;Q7LBR1;Q7Z5K2;Q86XP3;Q8N3F8;Q8N7H5;Q8WUM0;Q8WYP5;Q92890;Q96GD4;Q96QC0;Q9BXF6;Q9H5V9;Q9P021;Q9P258;Q9UKX7;Q9Y5V3
Biological process	down-regulated	cellular metabolic process	191	1.86	4.04E-24	4.38E-21	TAF4;PRMT5;U2SURP;RNMT;PRPF4;IRAK2;SART1;PRPF3;PLRG1;HTATSF1;SMARCA5;CCNT1;PQBP1;KIN;SF3B1;UTP20;WDHD1;RNASEH2A;SMNDC1;USP1;PRPF6;ZRANB2;ZBTB7A;SLU7;PARN;SSB;RB1;XRCC6;UNG;HNRNPL;TCF3;CEBPB;PTPN2;DDX5;LIG1;CCNA2;TCEA1;MCM3;YY1;RPA1;GTF2E2;RFC1;GTF2F1;FUS;PPP1CC;IGHMBP2;FEN1;PPP1R2;MAP2K4;RECQL;ATRX;RPL5;PCYT1A;RBM25;HINT1;LIG4;MRE11;PAPOLA;MECP2;NCBP2;RBM5;BLM;MFAP1;ELL;WDR4;RPS20;GMFB;FAU;NOP14;…	O00268;O14744;O15042;O43148;O43172;O43187;O43290;O43395;O43660;O43719;O60264;O60563;O60828;O60870;O75533;O75691;O75717;O75792;O75940;O94782;O94906;O95218;O95365;O95391;O95453;P05455;P06400;P12956;P13051;P14866;P15923;P17676;P17706;P17844;P18858;P20248;P23193;P25205;P25490;P27694;P29084;P35251;P35269;P35637;P36873;P38935;P39748;P41236;P45985;P46063;P46100;P46777;P49585;P49756;P49773;P49917;P49959;…
Biological process	down-regulated	cellular nitrogen compound biosynthetic process	51	2.04	8.10E-07	0.000797	TAF4;PRMT5;SMARCA5;CCNT1;ZBTB7A;RB1;CEBPB;DDX5;LIG1;CCNA2;TCEA1;RPA1;GTF2E2;RFC1;GTF2F1;ATRX;RPL5;LIG4;MRE11;NCBP2;ELL;RPS20;FAU;GTF2I;GTF3C1;TCOF1;GTF2H3;ELOA;NCOA6;DRAP1;PCLAF;POLD3;TERF2;MED1;NCBP3;CDC73;CTR9;BCL9L;SRBD1;PAF1;GTF3C2;LEO1;RTF1;PHF3;WRNIP1;DIDO1;NIFK;SETD2;XRN2;RRN3;ZBTB1	O00268;O14744;O60264;O60563;O95365;P06400;P17676;P17844;P18858;P20248;P23193;P27694;P29084;P35251;P35269;P46100;P46777;P49917;P49959;P52298;P55199;P60866;P62861;P78347;Q12789;Q13428;Q13889;Q14241;Q14686;Q14919;Q15004;Q15054;Q15554;Q15648;Q53F19;Q6P1J9;Q6PD62;Q86UU0;Q8N5C6;Q8N7H5;Q8WUA4;Q8WVC0;Q92541;Q92576;Q96S55;Q9BTC0;Q9BYG3;Q9BYW2;Q9H0D6;Q9NYV6;Q9Y2K1
Biological process	down-regulated	cellular nitrogen compound catabolic process	13	1.83	0.0275	1	RNASEH2A;PARN;SSB;UNG;DDX5;FEN1;HINT1;NCBP2;EXOSC10;ZCCHC8;TRIR;XRN2;THRAP3	O75792;O95453;P05455;P13051;P17844;P39748;P49773;P52298;Q01780;Q6NZY4;Q9BQ61;Q9H0D6;Q9Y2W1
Biological process	down-regulated	cellular nitrogen compound metabolic process	178	3.03	1.34E-50	1.47E-47	TAF4;PRMT5;U2SURP;RNMT;PRPF4;SART1;PRPF3;PLRG1;HTATSF1;SMARCA5;CCNT1;PQBP1;KIN;SF3B1;UTP20;WDHD1;RNASEH2A;SMNDC1;USP1;PRPF6;ZRANB2;ZBTB7A;SLU7;PARN;SSB;RB1;XRCC6;UNG;HNRNPL;TCF3;CEBPB;DDX5;LIG1;CCNA2;TCEA1;MCM3;YY1;RPA1;GTF2E2;RFC1;GTF2F1;FUS;IGHMBP2;FEN1;RECQL;ATRX;RPL5;PCYT1A;RBM25;HINT1;LIG4;MRE11;PAPOLA;NCBP2;RBM5;BLM;MFAP1;ELL;WDR4;RPS20;FAU;NOP14;RBM6;GTF2I;RBM10;EXOSC10;TOP2B;NSUN2;GTF3C1;…	O00268;O14744;O15042;O43148;O43172;O43290;O43395;O43660;O43719;O60264;O60563;O60828;O60870;O75533;O75691;O75717;O75792;O75940;O94782;O94906;O95218;O95365;O95391;O95453;P05455;P06400;P12956;P13051;P14866;P15923;P17676;P17844;P18858;P20248;P23193;P25205;P25490;P27694;P29084;P35251;P35269;P35637;P38935;P39748;P46063;P46100;P46777;P49585;P49756;P49773;P49917;P49959;P51003;P52298;P52756;P54132;P55081;…
Biological process	down-regulated	cellular process	297	1.1	2.96E-05	0.028	TAF4;CIT;CDC42EP2;PRMT5;U2SURP;RNMT;PRPF4;IRAK2;SART1;PRPF3;PLRG1;PRC1;HTATSF1;SMARCA5;TBC1D4;CCNT1;SNX2;PQBP1;EDF1;KIN;BRD4;ZC3H11A;NCOR1;PSIP1;GMNN;SF3B1;MED6;UTP20;WDHD1;RNASEH2A;SMNDC1;TRIO;USP1;PRPF6;ZRANB2;KIF4A;ZBTB7A;SLU7;PARN;CEP43;SSB;RB1;PRKAR1A;XRCC6;UNG;HNRNPL;TCF3;ZNF24;CEBPB;PTPN2;DDX5;LIG1;CCNA2;TCEA1;MCM3;BRD2;YY1;RPA1;MAP4;TEAD1;SMARCA1;GTF2E2;KDM5A;RFC1;GTF2F1;FUS;PPP1CC;IGHMBP…	O00268;O14578;O14613;O14744;O15042;O43148;O43172;O43187;O43290;O43395;O43660;O43663;O43719;O60264;O60343;O60563;O60749;O60828;O60869;O60870;O60885;O75152;O75376;O75475;O75496;O75533;O75586;O75691;O75717;O75792;O75940;O75962;O94782;O94906;O95218;O95239;O95365;O95391;O95453;O95684;P05455;P06400;P10644;P12956;P13051;P14866;P15923;P17028;P17676;P17706;P17844;P18858;P20248;P23193;P25205;P25440;P25490;…
Biological process	down-regulated	cellular response to abiotic stimulus	15	2.4	0.00161	1	XRCC6;YY1;MAP2K4;LIG4;BLM;TP53BP1;CUL4A;NIPBL;RAD51AP1;AURKB;PBK;CNN2;BARD1;RAB11FIP5;ZBTB1	P12956;P25490;P45985;P49917;P54132;Q12888;Q13619;Q6KC79;Q96B01;Q96GD4;Q96KB5;Q99439;Q99728;Q9BXF6;Q9Y2K1
Biological process	down-regulated	cellular response to alkaloid	3	4.11	0.036	1	CCNA2;MECP2;BLM	P20248;P51608;P54132
Biological process	down-regulated	cellular response to arsenic-containing substance	2	6.13	0.0413	1	ZFAND1;DAXX	Q8TCF1;Q9UER7
Biological process	down-regulated	cellular response to DNA damage stimulus	56	3.82	2.97E-18	3.17E-15	HTATSF1;SMARCA5;KIN;BRD4;WDHD1;RNASEH2A;USP1;ZBTB7A;XRCC6;UNG;LIG1;MCM3;YY1;RPA1;RFC1;FEN1;CBX5;RECQL;ATRX;LIG4;MRE11;BLM;WDR4;EXOSC10;TP53BP1;MTA1;CUL4A;GTF2H3;TRIP12;MDC1;NCOA6;KIF22;PCLAF;POLD3;TERF2;RIF1;NIPBL;HDGFL2;EMSY;RBBP6;BOD1L1;DGCR8;USP7;RAD51AP1;EP400;BARD1;DCUN1D5;SETD2;CLSPN;CDKN2AIP;TFIP11;MORF4L1;BAZ1B;ZBTB1;USP3;MORC2	O43719;O60264;O60870;O60885;O75717;O75792;O94782;O95365;P12956;P13051;P18858;P25205;P25490;P27694;P35251;P39748;P45973;P46063;P46100;P49917;P49959;P54132;P57081;Q01780;Q12888;Q13330;Q13619;Q13889;Q14669;Q14676;Q14686;Q14807;Q15004;Q15054;Q15554;Q5UIP0;Q6KC79;Q7Z4V5;Q7Z589;Q7Z6E9;Q8NFC6;Q8WYQ5;Q93009;Q96B01;Q96L91;Q99728;Q9BTE7;Q9BYW2;Q9HAW4;Q9NXV6;Q9UBB9;Q9UBU8;Q9UIG0;Q9Y2K1;Q9Y6I4;Q9Y6X9
Biological process	down-regulated	cellular response to environmental stimulus	15	2.4	0.00161	1	XRCC6;YY1;MAP2K4;LIG4;BLM;TP53BP1;CUL4A;NIPBL;RAD51AP1;AURKB;PBK;CNN2;BARD1;RAB11FIP5;ZBTB1	P12956;P25490;P45985;P49917;P54132;Q12888;Q13619;Q6KC79;Q96B01;Q96GD4;Q96KB5;Q99439;Q99728;Q9BXF6;Q9Y2K1
Biological process	down-regulated	cellular response to heat	2	1.83	0.299	1	SLU7;DAXX	O95391;Q9UER7
Biological process	down-regulated	cellular response to hydrogen peroxide	2	1.65	0.342	1	TOP2B;CBX8	Q02880;Q9HC52
Biological process	down-regulated	cellular response to hydroxyurea	3	14.21	0.00103	0.897	ATRX;BLM;RTF2	P46100;P54132;Q9BY42
Biological process	down-regulated	cellular response to inorganic substance	7	1.76	0.105	1	CCNA2;ATRX;LIG4;MECP2;BLM;RTF2;DAXX	P20248;P46100;P49917;P51608;P54132;Q9BY42;Q9UER7
Biological process	down-regulated	cellular response to insulin stimulus	2	1.13	0.53	1	TBC1D4;RB1	O60343;P06400
Biological process	down-regulated	cellular response to ionizing radiation	7	5.07	0.000455	0.408	XRCC6;LIG4;BLM;TP53BP1;NIPBL;RAD51AP1;BARD1	P12956;P49917;P54132;Q12888;Q6KC79;Q96B01;Q99728
Biological process	down-regulated	cellular response to leukemia inhibitory factor	4	2.13	0.12	1	RNMT;SMARCA5;RIF1;HELLS	O43148;O60264;Q5UIP0;Q9NRZ9
Biological process	down-regulated	cellular response to light stimulus	5	2.31	0.0667	1	YY1;CUL4A;AURKB;PBK;ZBTB1	P25490;Q13619;Q96GD4;Q96KB5;Q9Y2K1
Biological process	down-regulated	cellular response to mechanical stimulus	2	1.41	0.417	1	MAP2K4;CNN2	P45985;Q99439
Biological process	down-regulated	cellular response to nitrogen compound	13	1.45	0.118	1	TBC1D4;PQBP1;RB1;PRKAR1A;CEBPB;CCNA2;ATRX;MECP2;BLM;TOP2B;CRTC2;RTF2;DAXX	O60343;O60828;P06400;P10644;P17676;P20248;P46100;P51608;P54132;Q02880;Q53ET0;Q9BY42;Q9UER7
Biological process	down-regulated	cellular response to organonitrogen compound	9	1.09	0.441	1	TBC1D4;RB1;PRKAR1A;CEBPB;CCNA2;MECP2;BLM;TOP2B;CRTC2	O60343;P06400;P10644;P17676;P20248;P51608;P54132;Q02880;Q53ET0
Biological process	down-regulated	cellular response to peptide hormone stimulus	4	1.33	0.356	1	TBC1D4;RB1;PRKAR1A;CCNA2	O60343;P06400;P10644;P20248
Biological process	down-regulated	cellular response to radiation	12	3.59	0.000139	0.129	XRCC6;YY1;LIG4;BLM;TP53BP1;CUL4A;NIPBL;RAD51AP1;AURKB;PBK;BARD1;ZBTB1	P12956;P25490;P49917;P54132;Q12888;Q13619;Q6KC79;Q96B01;Q96GD4;Q96KB5;Q99728;Q9Y2K1
Biological process	down-regulated	cellular response to stimulus	87	1.69	3.17E-07	0.000314	CDC42EP2;RNMT;HTATSF1;SMARCA5;TBC1D4;PQBP1;KIN;BRD4;WDHD1;RNASEH2A;USP1;ZBTB7A;SLU7;RB1;PRKAR1A;XRCC6;UNG;CEBPB;LIG1;CCNA2;MCM3;YY1;RPA1;RFC1;FEN1;CBX5;MAP2K4;RECQL;ATRX;LIG4;MRE11;MECP2;BLM;WDR4;EXOSC10;TOP2B;TP53BP1;TARDBP;MTA1;CUL4A;GTF2H3;TRIP12;MDC1;NCOA6;KIF22;PCLAF;POLD3;TERF2;MED1;CRTC2;RIF1;NIPBL;CDC73;CTR9;HDGFL2;EMSY;RBBP6;PAF1;BOD1L1;ZFAND1;DGCR8;UFD1;USP7;RAD51AP1;AURKB;PBK;EP400;CNN…	O14613;O43148;O43719;O60264;O60343;O60828;O60870;O60885;O75717;O75792;O94782;O95365;O95391;P06400;P10644;P12956;P13051;P17676;P18858;P20248;P25205;P25490;P27694;P35251;P39748;P45973;P45985;P46063;P46100;P49917;P49959;P51608;P54132;P57081;Q01780;Q02880;Q12888;Q13148;Q13330;Q13619;Q13889;Q14669;Q14676;Q14686;Q14807;Q15004;Q15054;Q15554;Q15648;Q53ET0;Q5UIP0;Q6KC79;Q6P1J9;Q6PD62;Q7Z4V5;Q7Z589;Q7Z6E9;…
Biological process	down-regulated	cellular response to stress	67	2.28	1.12E-10	1.15E-07	HTATSF1;SMARCA5;KIN;BRD4;WDHD1;RNASEH2A;USP1;ZBTB7A;SLU7;XRCC6;UNG;CEBPB;LIG1;CCNA2;MCM3;YY1;RPA1;RFC1;FEN1;CBX5;RECQL;ATRX;LIG4;MRE11;BLM;WDR4;EXOSC10;TOP2B;TP53BP1;TARDBP;MTA1;CUL4A;GTF2H3;TRIP12;MDC1;NCOA6;KIF22;PCLAF;POLD3;TERF2;RIF1;NIPBL;HDGFL2;EMSY;RBBP6;BOD1L1;DGCR8;UFD1;USP7;RAD51AP1;PBK;EP400;BARD1;DCUN1D5;SETD2;UBXN6;CLSPN;CBX8;CDKN2AIP;TFIP11;MORF4L1;DAXX;AFF4;BAZ1B;ZBTB1;USP3;MORC2	O43719;O60264;O60870;O60885;O75717;O75792;O94782;O95365;O95391;P12956;P13051;P17676;P18858;P20248;P25205;P25490;P27694;P35251;P39748;P45973;P46063;P46100;P49917;P49959;P54132;P57081;Q01780;Q02880;Q12888;Q13148;Q13330;Q13619;Q13889;Q14669;Q14676;Q14686;Q14807;Q15004;Q15054;Q15554;Q5UIP0;Q6KC79;Q7Z4V5;Q7Z589;Q7Z6E9;Q8NFC6;Q8WYQ5;Q92890;Q93009;Q96B01;Q96KB5;Q96L91;Q99728;Q9BTE7;Q9BYW2;Q9BZV1;Q9HAW4;…
Biological process	down-regulated	cellular response to topologically incorrect protein	2	3.26	0.125	1	UFD1;DAXX	Q92890;Q9UER7
Biological process	down-regulated	cellular response to UV	5	2.93	0.0283	1	YY1;CUL4A;AURKB;PBK;ZBTB1	P25490;Q13619;Q96GD4;Q96KB5;Q9Y2K1
Biological process	down-regulated	cellular response to X-ray	3	15.63	0.000761	0.67	XRCC6;TP53BP1;NIPBL	P12956;Q12888;Q6KC79
Biological process	down-regulated	cellular response to xenobiotic stimulus	2	1.49	0.39	1	RB1;RBM22	P06400;Q9NW64
Biological process	down-regulated	cellular senescence	3	2.4	0.129	1	MAP2K4;TOP2B;TERF2	P45985;Q02880;Q15554
Biological process	down-regulated	cerebellum development	2	2.22	0.228	1	MECP2;NCOR2	P51608;Q9Y618
Biological process	down-regulated	chondrocyte differentiation	2	1.77	0.313	1	RB1;MEF2D	P06400;Q14814
Biological process	down-regulated	chordate embryonic development	9	2.19	0.0227	1	LIG4;ELL;NSUN2;CUL4A;TERF2;RBBP6;NSRP1;CHD8;RRN3	P49917;P55199;Q08J23;Q13619;Q15554;Q7Z6E9;Q9H0G5;Q9HCK8;Q9NYV6
Biological process	down-regulated	chromatin organization	58	4.51	2.25E-22	2.43E-19	PRMT5;SMARCA5;BRD4;NCOR1;PSIP1;SF3B1;ZBTB7A;RB1;BRD2;YY1;SMARCA1;KDM5A;CBX5;ATRX;MRE11;MECP2;HDGF;BRPF1;MTA1;FAM50A;TRIP12;SS18;RIF1;MSL1;NIPBL;CTR9;ATAD2;HDGFL2;EMSY;RYBP;HDAC7;GATAD2B;RTF1;USP7;L3MBTL2;ZNF462;EP400;SPEN;BARD1;BCL7B;DDX23;SETD2;BRD9;EHMT1;CBX8;CHD8;UTP3;BAZ1A;HELLS;MORF4L1;DAXX;CGGBP1;BAZ1B;SATB2;CDYL;ZBTB1;USP3;MORC2	O14744;O60264;O60885;O75376;O75475;O75533;O95365;P06400;P25440;P25490;P28370;P29375;P45973;P46100;P49959;P51608;P51858;P55201;Q13330;Q14320;Q14669;Q15532;Q5UIP0;Q68DK7;Q6KC79;Q6PD62;Q6PL18;Q7Z4V5;Q7Z589;Q8N488;Q8WUI4;Q8WXI9;Q92541;Q93009;Q969R5;Q96JM2;Q96L91;Q96T58;Q99728;Q9BQE9;Q9BUQ8;Q9BYW2;Q9H8M2;Q9H9B1;Q9HC52;Q9HCK8;Q9NQZ2;Q9NRL2;Q9NRZ9;Q9UBU8;Q9UER7;Q9UFW8;Q9UIG0;Q9UPW6;Q9Y232;Q9Y2K1;Q9Y6I4;…
Biological process	down-regulated	chromatin remodeling	47	4.49	3.91E-18	4.16E-15	PRMT5;SMARCA5;BRD4;PSIP1;SF3B1;ZBTB7A;RB1;BRD2;YY1;SMARCA1;KDM5A;CBX5;ATRX;MRE11;MECP2;HDGF;BRPF1;MTA1;TRIP12;SS18;RIF1;MSL1;NIPBL;CTR9;ATAD2;HDGFL2;RYBP;GATAD2B;USP7;SPEN;BARD1;BCL7B;DDX23;SETD2;BRD9;EHMT1;CHD8;BAZ1A;HELLS;DAXX;CGGBP1;BAZ1B;SATB2;CDYL;ZBTB1;USP3;MORC2	O14744;O60264;O60885;O75475;O75533;O95365;P06400;P25440;P25490;P28370;P29375;P45973;P46100;P49959;P51608;P51858;P55201;Q13330;Q14669;Q15532;Q5UIP0;Q68DK7;Q6KC79;Q6PD62;Q6PL18;Q7Z4V5;Q8N488;Q8WXI9;Q93009;Q96T58;Q99728;Q9BQE9;Q9BUQ8;Q9BYW2;Q9H8M2;Q9H9B1;Q9HCK8;Q9NRL2;Q9NRZ9;Q9UER7;Q9UFW8;Q9UIG0;Q9UPW6;Q9Y232;Q9Y2K1;Q9Y6I4;Q9Y6X9
Biological process	down-regulated	chromosome localization	4	2.57	0.0704	1	KIF22;CHMP1B;KIF2C;KIFC1	Q14807;Q7LBR1;Q99661;Q9BW19
Biological process	down-regulated	chromosome organization	27	3.94	1.43E-09	1.46E-06	RB1;XRCC6;MCM3;YY1;RPA1;RFC1;PPP1CC;IGHMBP2;FEN1;RECQL;ATRX;LIG4;MRE11;BLM;TOP2B;CDC20;KIF22;TERF2;PDS5A;RIF1;NIPBL;WAPL;NUP133;GINS3;KIFC1;NUSAP1;TFIP11	P06400;P12956;P25205;P25490;P27694;P35251;P36873;P38935;P39748;P46063;P46100;P49917;P49959;P54132;Q02880;Q12834;Q14807;Q15554;Q29RF7;Q5UIP0;Q6KC79;Q7Z5K2;Q8WUM0;Q9BRX5;Q9BW19;Q9BXS6;Q9UBB9
Biological process	down-regulated	chromosome organization involved in meiotic cell cycle	2	1.68	0.334	1	ATRX;MRE11	P46100;P49959
Biological process	down-regulated	chromosome segregation	8	3.16	0.00398	1	PPP1CC;MKI67;TOP2B;NIPBL;WAPL;KIFC1;NUSAP1;C9orf78	P36873;P46013;Q02880;Q6KC79;Q7Z5K2;Q9BW19;Q9BXS6;Q9NZ63
Biological process	down-regulated	circadian behavior	2	4.17	0.0825	1	NCOR1;MTA1	O75376;Q13330
Biological process	down-regulated	circadian regulation of gene expression	6	4.67	0.00178	1	PRMT5;KDM5A;PPP1CC;MTA1;RAI1;MAGED1	O14744;P29375;P36873;Q13330;Q7Z5J4;Q9Y5V3
Biological process	down-regulated	circadian rhythm	8	3	0.00543	1	PRMT5;NCOR1;KDM5A;PPP1CC;MTA1;RAI1;THRAP3;MAGED1	O14744;O75376;P29375;P36873;Q13330;Q7Z5J4;Q9Y2W1;Q9Y5V3
Biological process	down-regulated	cortical actin cytoskeleton organization	2	2.98	0.145	1	RACGAP1;ANLN	Q9H0H5;Q9NQW6
Biological process	down-regulated	cortical cytoskeleton organization	2	2.17	0.235	1	RACGAP1;ANLN	Q9H0H5;Q9NQW6
Biological process	down-regulated	cytokinesis	6	3.44	0.00813	1	CIT;KIF4A;AURKB;NUSAP1;RACGAP1;ANLN	O14578;O95239;Q96GD4;Q9BXS6;Q9H0H5;Q9NQW6
Biological process	down-regulated	cytokinetic process	5	6.35	0.00107	0.93	CHMP1B;SPART;AURKB;RACGAP1;ANLN	Q7LBR1;Q8N0X7;Q96GD4;Q9H0H5;Q9NQW6
Biological process	down-regulated	cytoplasmic microtubule organization	2	1.6	0.355	1	NUMA1;CRIPT	Q14980;Q9P021
Biological process	down-regulated	cytoplasmic translation	3	1.74	0.249	1	RPL5;RPS20;FAU	P46777;P60866;P62861
Biological process	down-regulated	cytoplasmic translational initiation	2	4.96	0.0607	1	NCBP2;SLBP	P52298;Q14493
Biological process	down-regulated	cytoskeleton organization	24	1.29	0.119	1	CDC42EP2;PRC1;NCOR1;KIF4A;CEP43;PRKAR1A;MAP4;ATRX;SMTN;CDC20;NUMA1;CNN3;SS18;PHIP;AURKB;CNN2;KIF2C;KIFC1;NUSAP1;SETD2;RACGAP1;ANLN;CRIPT;TPX2	O14613;O43663;O75376;O95239;O95684;P10644;P27816;P46100;P53814;Q12834;Q14980;Q15417;Q15532;Q8WWQ0;Q96GD4;Q99439;Q99661;Q9BW19;Q9BXS6;Q9BYW2;Q9H0H5;Q9NQW6;Q9P021;Q9ULW0
Biological process	down-regulated	cytoskeleton-dependent cytokinesis	6	3.44	0.00813	1	CIT;KIF4A;AURKB;NUSAP1;RACGAP1;ANLN	O14578;O95239;Q96GD4;Q9BXS6;Q9H0H5;Q9NQW6
Biological process	down-regulated	developmental growth	8	1.14	0.402	1	MAP2K4;ATRX;NIPBL;CTR9;HDGFL2;RBBP6;SPART;RTF1	P45985;P46100;Q6KC79;Q6PD62;Q7Z4V5;Q7Z6E9;Q8N0X7;Q92541
Biological process	down-regulated	developmental maturation	5	1.21	0.396	1	ANKRD17;ZBTB7A;RB1;MECP2;NSUN2	O75179;O95365;P06400;P51608;Q08J23
Biological process	down-regulated	digestive tract development	3	2.79	0.0925	1	RB1;NIPBL;CHD8	P06400;Q6KC79;Q9HCK8
Biological process	down-regulated	DNA biosynthetic process	10	5.92	7.10E-06	0.00686	LIG1;RPA1;RFC1;LIG4;MRE11;PCLAF;POLD3;TERF2;WRNIP1;ZBTB1	P18858;P27694;P35251;P49917;P49959;Q15004;Q15054;Q15554;Q96S55;Q9Y2K1
Biological process	down-regulated	DNA conformation change	7	5.29	0.00035	0.319	MCM3;IGHMBP2;RECQL;MRE11;BLM;TOP2B;GINS3	P25205;P38935;P46063;P49959;P54132;Q02880;Q9BRX5
Biological process	down-regulated	DNA damage checkpoint signaling	5	2.27	0.0707	1	MRE11;BLM;TP53BP1;MDC1;CLSPN	P49959;P54132;Q12888;Q14676;Q9HAW4
Biological process	down-regulated	DNA dealkylation	2	9.47	0.018	1	ALKBH2;USP7	Q6NS38;Q93009
Biological process	down-regulated	DNA dealkylation involved in DNA repair	2	9.47	0.018	1	ALKBH2;USP7	Q6NS38;Q93009
Biological process	down-regulated	DNA double-strand break processing	2	5.21	0.0556	1	MRE11;BLM	P49959;P54132
Biological process	down-regulated	DNA duplex unwinding	6	6.13	0.000416	0.374	MCM3;IGHMBP2;RECQL;MRE11;BLM;GINS3	P25205;P38935;P46063;P49959;P54132;Q9BRX5
Biological process	down-regulated	DNA geometric change	6	5.21	0.001	0.872	MCM3;IGHMBP2;RECQL;MRE11;BLM;GINS3	P25205;P38935;P46063;P49959;P54132;Q9BRX5
Biological process	down-regulated	DNA integrity checkpoint signaling	5	2.1	0.0907	1	MRE11;BLM;TP53BP1;MDC1;CLSPN	P49959;P54132;Q12888;Q14676;Q9HAW4
Biological process	down-regulated	DNA ligation	3	15.63	0.000761	0.67	XRCC6;LIG1;LIG4	P12956;P18858;P49917
Biological process	down-regulated	DNA metabolic process	57	4.09	6.00E-20	6.44E-17	HTATSF1;SMARCA5;KIN;WDHD1;RNASEH2A;USP1;ZBTB7A;XRCC6;UNG;TCF3;LIG1;MCM3;YY1;RPA1;RFC1;FEN1;RECQL;ATRX;PCYT1A;LIG4;MRE11;BLM;EXOSC10;TOP2B;TP53BP1;MTA1;ORC2;CUL4A;GTF2H3;TRIP12;MDC1;KIF22;PCLAF;POLD3;TERF2;RIF1;NIPBL;ALKBH2;HDGFL2;EMSY;RBBP6;BOD1L1;USP7;RAD51AP1;EP400;WRNIP1;BARD1;GINS3;RTF2;SETD2;CLSPN;BAZ1A;TFIP11;MORF4L1;ZBTB1;ORC6;USP3	O43719;O60264;O60870;O75717;O75792;O94782;O95365;P12956;P13051;P15923;P18858;P25205;P25490;P27694;P35251;P39748;P46063;P46100;P49585;P49917;P49959;P54132;Q01780;Q02880;Q12888;Q13330;Q13416;Q13619;Q13889;Q14669;Q14676;Q14807;Q15004;Q15054;Q15554;Q5UIP0;Q6KC79;Q6NS38;Q7Z4V5;Q7Z589;Q7Z6E9;Q8NFC6;Q93009;Q96B01;Q96L91;Q96S55;Q99728;Q9BRX5;Q9BY42;Q9BYW2;Q9HAW4;Q9NRL2;Q9UBB9;Q9UBU8;Q9Y2K1;Q9Y5N6;Q9Y6I4
Biological process	down-regulated	DNA methylation-dependent heterochromatin assembly	3	5.58	0.0161	1	SMARCA5;EHMT1;HELLS	O60264;Q9H9B1;Q9NRZ9
Biological process	down-regulated	DNA modification	3	3.91	0.0411	1	UNG;ALKBH2;USP7	P13051;Q6NS38;Q93009
Biological process	down-regulated	DNA recombination	20	4.42	3.14E-08	3.14E-05	HTATSF1;KIN;XRCC6;UNG;TCF3;LIG1;MCM3;YY1;RPA1;FEN1;RECQL;PCYT1A;LIG4;MRE11;BLM;NIPBL;HDGFL2;RAD51AP1;BARD1;MORF4L1	O43719;O60870;P12956;P13051;P15923;P18858;P25205;P25490;P27694;P39748;P46063;P49585;P49917;P49959;P54132;Q6KC79;Q7Z4V5;Q96B01;Q99728;Q9UBU8
Biological process	down-regulated	DNA repair	44	4.64	1.51E-17	1.60E-14	HTATSF1;SMARCA5;KIN;WDHD1;RNASEH2A;USP1;ZBTB7A;XRCC6;UNG;LIG1;MCM3;YY1;RPA1;RFC1;FEN1;RECQL;ATRX;LIG4;MRE11;BLM;EXOSC10;TP53BP1;MTA1;CUL4A;GTF2H3;TRIP12;MDC1;KIF22;PCLAF;POLD3;RIF1;NIPBL;HDGFL2;EMSY;BOD1L1;USP7;RAD51AP1;EP400;BARD1;SETD2;CLSPN;MORF4L1;ZBTB1;USP3	O43719;O60264;O60870;O75717;O75792;O94782;O95365;P12956;P13051;P18858;P25205;P25490;P27694;P35251;P39748;P46063;P46100;P49917;P49959;P54132;Q01780;Q12888;Q13330;Q13619;Q13889;Q14669;Q14676;Q14807;Q15004;Q15054;Q5UIP0;Q6KC79;Q7Z4V5;Q7Z589;Q8NFC6;Q93009;Q96B01;Q96L91;Q99728;Q9BYW2;Q9HAW4;Q9UBU8;Q9Y2K1;Q9Y6I4
Biological process	down-regulated	DNA replication	12	4.96	5.64E-06	0.00547	KIN;WDHD1;RNASEH2A;RPA1;RFC1;FEN1;BLM;PCLAF;POLD3;RBBP6;WRNIP1;BAZ1A	O60870;O75717;O75792;P27694;P35251;P39748;P54132;Q15004;Q15054;Q7Z6E9;Q96S55;Q9NRL2
Biological process	down-regulated	DNA replication checkpoint signaling	2	5.21	0.0556	1	MDC1;CLSPN	Q14676;Q9HAW4
Biological process	down-regulated	DNA replication initiation	4	7.44	0.0019	1	MCM3;ORC2;GINS3;ORC6	P25205;Q13416;Q9BRX5;Q9Y5N6
Biological process	down-regulated	DNA replication, removal of RNA primer	2	26.05	0.00215	1	RNASEH2A;FEN1	O75792;P39748
Biological process	down-regulated	DNA strand elongation	4	10.97	0.000411	0.371	LIG1;MCM3;MRE11;POLD3	P18858;P25205;P49959;Q15054
Biological process	down-regulated	DNA strand elongation involved in DNA replication	3	11.17	0.00218	1	LIG1;MCM3;POLD3	P18858;P25205;Q15054
Biological process	down-regulated	DNA strand resection involved in replication fork processing	2	13.03	0.00953	1	MRE11;BARD1	P49959;Q99728
Biological process	down-regulated	DNA synthesis involved in DNA repair	4	4.17	0.0153	1	PCLAF;POLD3;WRNIP1;ZBTB1	Q15004;Q15054;Q96S55;Q9Y2K1
Biological process	down-regulated	DNA unwinding involved in DNA replication	4	9.92	0.000616	0.546	MCM3;RECQL;BLM;GINS3	P25205;P46063;P54132;Q9BRX5
Biological process	down-regulated	DNA-dependent DNA replication	6	6.13	0.000416	0.374	WDHD1;RPA1;RFC1;POLD3;WRNIP1;BAZ1A	O75717;P27694;P35251;Q15054;Q96S55;Q9NRL2
Biological process	down-regulated	DNA-dependent DNA replication maintenance of fidelity	4	4.43	0.0124	1	RECQL;ATRX;BLM;BOD1L1	P46063;P46100;P54132;Q8NFC6
Biological process	down-regulated	DNA-templated transcription, elongation	10	11.84	8.24E-09	8.34E-06	TCEA1;GTF2F1;ELL;ELOA;CDC73;CTR9;PAF1;LEO1;RTF1;SETD2	P23193;P35269;P55199;Q14241;Q6P1J9;Q6PD62;Q8N7H5;Q8WVC0;Q92541;Q9BYW2
Biological process	down-regulated	DNA-templated transcription, initiation	8	5.79	6.96E-05	0.0652	TAF4;SMARCA5;GTF2E2;GTF2F1;GTF3C1;ELOA;NCOA6;RRN3	O00268;O60264;P29084;P35269;Q12789;Q14241;Q14686;Q9NYV6
Biological process	down-regulated	DNA-templated transcription, termination	2	4.17	0.0825	1	PRMT5;XRN2	O14744;Q9H0D6
Biological process	down-regulated	dosage compensation	2	4.74	0.0659	1	SPEN;CDYL	Q96T58;Q9Y232
Biological process	down-regulated	dosage compensation by inactivation of X chromosome	2	5.21	0.0556	1	SPEN;CDYL	Q96T58;Q9Y232
Biological process	down-regulated	double-strand break repair	16	3.84	4.76E-06	0.00464	HTATSF1;ZBTB7A;XRCC6;MCM3;YY1;RPA1;FEN1;RECQL;LIG4;MRE11;BLM;TP53BP1;MTA1;NIPBL;RAD51AP1;MORF4L1	O43719;O95365;P12956;P25205;P25490;P27694;P39748;P46063;P49917;P49959;P54132;Q12888;Q13330;Q6KC79;Q96B01;Q9UBU8
Biological process	down-regulated	double-strand break repair via classical nonhomologous end joining	4	23.16	1.56E-05	0.0149	ZBTB7A;XRCC6;LIG4;TP53BP1	O95365;P12956;P49917;Q12888
Biological process	down-regulated	double-strand break repair via homologous recombination	11	4.74	2.15E-05	0.0205	HTATSF1;MCM3;YY1;RPA1;FEN1;RECQL;MRE11;BLM;NIPBL;RAD51AP1;MORF4L1	O43719;P25205;P25490;P27694;P39748;P46063;P49959;P54132;Q6KC79;Q96B01;Q9UBU8
Biological process	down-regulated	double-strand break repair via nonhomologous end joining	5	5.32	0.00241	1	ZBTB7A;XRCC6;LIG4;MRE11;TP53BP1	O95365;P12956;P49917;P49959;Q12888
Biological process	down-regulated	embryo development	10	2.22	0.0156	1	LIG4;ELL;NSUN2;CUL4A;TERF2;RBBP6;NSRP1;CHD8;RRN3;USP22	P49917;P55199;Q08J23;Q13619;Q15554;Q7Z6E9;Q9H0G5;Q9HCK8;Q9NYV6;Q9UPT9
Biological process	down-regulated	embryo development ending in birth or egg hatching	10	2.22	0.0156	1	LIG4;ELL;NSUN2;CUL4A;TERF2;RBBP6;NSRP1;CHD8;RRN3;USP22	P49917;P55199;Q08J23;Q13619;Q15554;Q7Z6E9;Q9H0G5;Q9HCK8;Q9NYV6;Q9UPT9
Biological process	down-regulated	embryonic appendage morphogenesis	2	1.3	0.456	1	MED1;NIPBL	Q15648;Q6KC79
Biological process	down-regulated	embryonic limb morphogenesis	2	1.3	0.456	1	MED1;NIPBL	Q15648;Q6KC79
Biological process	down-regulated	embryonic organ development	5	1.8	0.147	1	CEBPB;TEAD1;MED1;UTP25;RBBP6	P17676;P28347;Q15648;Q68CQ4;Q7Z6E9
Biological process	down-regulated	embryonic organ morphogenesis	3	1.29	0.411	1	NIPBL;SETD2;SATB2	Q6KC79;Q9BYW2;Q9UPW6
Biological process	down-regulated	embryonic placenta development	2	5.21	0.0556	1	CEBPB;MED1	P17676;Q15648
Biological process	down-regulated	embryonic skeletal system morphogenesis	2	1.29	0.462	1	SETD2;SATB2	Q9BYW2;Q9UPW6
Biological process	down-regulated	endochondral ossification	2	3.36	0.119	1	MEF2D;NAB2	Q14814;Q15742
Biological process	down-regulated	endodermal cell fate commitment	5	43.42	1.49E-08	1.50E-05	CDC73;CTR9;PAF1;LEO1;RTF1	Q6P1J9;Q6PD62;Q8N7H5;Q8WVC0;Q92541
Biological process	down-regulated	endonucleolytic cleavage in 5'-ETS of tricistronic rRNA transcript (SSU-rRNA, 5.8S rRNA, LSU-rRNA)	2	14.89	0.00724	1	UTP20;NOP14	O75691;P78316
Biological process	down-regulated	endonucleolytic cleavage in ITS1 to separate SSU-rRNA from 5.8S rRNA and LSU-rRNA from tricistronic rRNA transcript (SSU-rRNA, 5.8S rRNA, LSU-rRNA)	2	11.58	0.0121	1	UTP20;NOP14	O75691;P78316
Biological process	down-regulated	endonucleolytic cleavage of tricistronic rRNA transcript (SSU-rRNA, 5.8S rRNA, LSU-rRNA)	4	13.03	0.000202	0.186	UTP20;NOP14;BMS1;TSR1	O75691;P78316;Q14692;Q2NL82
Biological process	down-regulated	endonucleolytic cleavage to generate mature 5'-end of SSU-rRNA from (SSU-rRNA, 5.8S rRNA, LSU-rRNA)	2	20.84	0.00353	1	UTP20;NOP14	O75691;P78316
Biological process	down-regulated	endosome transport via multivesicular body sorting pathway	2	2.48	0.193	1	CHMP1B;UBXN6	Q7LBR1;Q9BZV1
Biological process	down-regulated	energy reserve metabolic process	2	1.58	0.362	1	PPP1CC;PPP1R2	P36873;P41236
Biological process	down-regulated	ensheathment of neurons	2	1.1	0.547	1	ZNF24;NAB2	P17028;Q15742
Biological process	down-regulated	entrainment of circadian clock	2	3.47	0.113	1	PPP1CC;MTA1	P36873;Q13330
Biological process	down-regulated	entrainment of circadian clock by photoperiod	2	4.17	0.0825	1	PPP1CC;MTA1	P36873;Q13330
Biological process	down-regulated	epithelial cell migration	3	1.49	0.327	1	ID1;ARHGAP5;ANLN	P41134;Q13017;Q9NQW6
Biological process	down-regulated	epithelial to mesenchymal transition	2	1.3	0.456	1	DDX5;TCOF1	P17844;Q13428
Biological process	down-regulated	ERAD pathway	2	1.11	0.541	1	UFD1;UBXN6	Q92890;Q9BZV1
Biological process	down-regulated	erythrocyte differentiation	3	2.3	0.142	1	RB1;PTPN2;RACGAP1	P06400;P17706;Q9H0H5
Biological process	down-regulated	establishment of chromosome localization	4	3.02	0.0435	1	KIF22;CHMP1B;KIF2C;KIFC1	Q14807;Q7LBR1;Q99661;Q9BW19
Biological process	down-regulated	establishment of localization in cell	35	1.16	0.202	1	SNX2;ZC3H11A;KIF4A;SLU7;SSB;MAP4;KPNA1;NCBP2;ARFIP1;SARNP;KIF22;NUMA1;TERF2;MED1;NCBP3;ANKRD54;CHMP1B;MICALL1;NUP133;AHCTF1;UFD1;RBM33;RSRC1;PPP1R10;CNN2;KIF2C;KIFC1;RAB11FIP5;NUSAP1;POLDIP3;UBXN6;UBE2O;STEEP1;NOL6;NUP50	O60749;O75152;O95239;O95391;P05455;P27816;P52294;P52298;P53367;P82979;Q14807;Q14980;Q15554;Q15648;Q53F19;Q6NXT1;Q7LBR1;Q8N3F8;Q8WUM0;Q8WYP5;Q92890;Q96EV2;Q96IZ7;Q96QC0;Q99439;Q99661;Q9BW19;Q9BXF6;Q9BXS6;Q9BY77;Q9BZV1;Q9C0C9;Q9H5V9;Q9H6R4;Q9UKX7
Biological process	down-regulated	establishment of mitotic spindle localization	2	2.48	0.193	1	NUMA1;NUSAP1	Q14980;Q9BXS6
Biological process	down-regulated	establishment of organelle localization	7	1.11	0.442	1	MAP4;KIF22;NUMA1;CHMP1B;KIF2C;KIFC1;NUSAP1	P27816;Q14807;Q14980;Q7LBR1;Q99661;Q9BW19;Q9BXS6
Biological process	down-regulated	establishment of RNA localization	12	3.86	7.03E-05	0.0657	ZC3H11A;SSB;NCBP2;SARNP;SLBP;NCBP3;NUP133;AHCTF1;RBM33;POLDIP3;NOL6;NUP50	O75152;P05455;P52298;P82979;Q14493;Q53F19;Q8WUM0;Q8WYP5;Q96EV2;Q9BY77;Q9H6R4;Q9UKX7
Biological process	down-regulated	establishment of spindle localization	3	2.52	0.116	1	MAP4;NUMA1;NUSAP1	P27816;Q14980;Q9BXS6
Biological process	down-regulated	establishment of spindle orientation	2	2.22	0.228	1	MAP4;NUMA1	P27816;Q14980
Biological process	down-regulated	eye morphogenesis	2	1.97	0.271	1	YY1;NIPBL	P25490;Q6KC79
Biological process	down-regulated	fat cell differentiation	4	1.67	0.219	1	ZBTB7A;CEBPB;MED1;NIPBL	O95365;P17676;Q15648;Q6KC79
Biological process	down-regulated	female gamete generation	2	1.83	0.299	1	PARN;DDX20	O95453;Q9UHI6
Biological process	down-regulated	fibroblast proliferation	3	3.91	0.0411	1	LIG4;RRN3;MORF4L1	P49917;Q9NYV6;Q9UBU8
Biological process	down-regulated	forebrain development	3	3.13	0.071	1	ATRX;TOP2B;SETD2	P46100;Q02880;Q9BYW2
Biological process	down-regulated	forelimb morphogenesis	2	2.54	0.186	1	ATRX;NIPBL	P46100;Q6KC79
Biological process	down-regulated	formation of primary germ layer	2	2.04	0.256	1	PRKAR1A;TXNRD1	P10644;Q16881
Biological process	down-regulated	G1/S transition of mitotic cell cycle	4	2.57	0.0704	1	RB1;CCNA2;SKP2;CUL4A	P06400;P20248;Q13309;Q13619
Biological process	down-regulated	G2/M transition of mitotic cell cycle	3	3.13	0.071	1	CCNA2;SKP2;USP22	P20248;Q13309;Q9UPT9
Biological process	down-regulated	gamete generation	13	1.35	0.167	1	PARN;RB1;BRD2;YY1;PPP1CC;ATRX;CUL4A;FAM50A;PHC2;XRN2;RACGAP1;DDX20;CDYL	O95453;P06400;P25440;P25490;P36873;P46100;Q13619;Q14320;Q8IXK0;Q9H0D6;Q9H0H5;Q9UHI6;Q9Y232
Biological process	down-regulated	gene silencing by RNA	3	2.23	0.151	1	NCBP2;NCBP3;SPEN	P52298;Q53F19;Q96T58
Biological process	down-regulated	germ cell development	4	1.09	0.501	1	NSUN2;AFF4;DDX20;CDYL	Q08J23;Q9UHB7;Q9UHI6;Q9Y232
Biological process	down-regulated	gland development	5	1.03	0.54	1	PRMT5;CEBPB;ARHGAP5;MED1;ZBTB1	O14744;P17676;Q13017;Q15648;Q9Y2K1
Biological process	down-regulated	glial cell proliferation	2	3.59	0.106	1	RB1;MECP2	P06400;P51608
Biological process	down-regulated	glucan metabolic process	2	1.97	0.271	1	PPP1CC;PPP1R2	P36873;P41236
Biological process	down-regulated	glycogen metabolic process	2	2.04	0.256	1	PPP1CC;PPP1R2	P36873;P41236
Biological process	down-regulated	growth	8	1.14	0.402	1	MAP2K4;ATRX;NIPBL;CTR9;HDGFL2;RBBP6;SPART;RTF1	P45985;P46100;Q6KC79;Q6PD62;Q7Z4V5;Q7Z6E9;Q8N0X7;Q92541
Biological process	down-regulated	hematopoietic progenitor cell differentiation	3	1.56	0.301	1	LIG4;MED1;ANLN	P49917;Q15648;Q9NQW6
Biological process	down-regulated	hemopoiesis	5	1.74	0.162	1	CEBPB;CUL4A;CDK13;MED1;CNN2	P17676;Q13619;Q14004;Q15648;Q99439
Biological process	down-regulated	heterochromatin assembly	13	5.46	7.68E-07	0.000756	SMARCA5;RB1;SMARCA1;KDM5A;CBX5;ATRX;MECP2;RIF1;SPEN;EHMT1;HELLS;CDYL;MORC2	O60264;P06400;P28370;P29375;P45973;P46100;P51608;Q5UIP0;Q96T58;Q9H9B1;Q9NRZ9;Q9Y232;Q9Y6X9
Biological process	down-regulated	heterochromatin organization	14	5.36	3.61E-07	0.000357	SMARCA5;RB1;SMARCA1;KDM5A;CBX5;ATRX;MECP2;TRIP12;RIF1;SPEN;EHMT1;HELLS;CDYL;MORC2	O60264;P06400;P28370;P29375;P45973;P46100;P51608;Q14669;Q5UIP0;Q96T58;Q9H9B1;Q9NRZ9;Q9Y232;Q9Y6X9
Biological process	down-regulated	heterocycle biosynthetic process	47	2.66	8.55E-10	8.74E-07	TAF4;PRMT5;SMARCA5;CCNT1;ZBTB7A;RB1;CEBPB;DDX5;LIG1;CCNA2;TCEA1;RPA1;GTF2E2;RFC1;GTF2F1;ATRX;LIG4;MRE11;NCBP2;ELL;GTF2I;GTF3C1;TCOF1;GTF2H3;ELOA;NCOA6;DRAP1;PCLAF;POLD3;TERF2;MED1;NCBP3;CDC73;CTR9;BCL9L;PAF1;GTF3C2;LEO1;RTF1;PHF3;WRNIP1;DIDO1;NIFK;SETD2;XRN2;RRN3;ZBTB1	O00268;O14744;O60264;O60563;O95365;P06400;P17676;P17844;P18858;P20248;P23193;P27694;P29084;P35251;P35269;P46100;P49917;P49959;P52298;P55199;P78347;Q12789;Q13428;Q13889;Q14241;Q14686;Q14919;Q15004;Q15054;Q15554;Q15648;Q53F19;Q6P1J9;Q6PD62;Q86UU0;Q8N7H5;Q8WUA4;Q8WVC0;Q92541;Q92576;Q96S55;Q9BTC0;Q9BYG3;Q9BYW2;Q9H0D6;Q9NYV6;Q9Y2K1
Biological process	down-regulated	heterocycle catabolic process	13	1.81	0.0291	1	RNASEH2A;PARN;SSB;UNG;DDX5;FEN1;HINT1;NCBP2;EXOSC10;ZCCHC8;TRIR;XRN2;THRAP3	O75792;O95453;P05455;P13051;P17844;P39748;P49773;P52298;Q01780;Q6NZY4;Q9BQ61;Q9H0D6;Q9Y2W1
Biological process	down-regulated	heterocycle metabolic process	176	3.29	4.51E-55	4.96E-52	TAF4;PRMT5;U2SURP;RNMT;PRPF4;SART1;PRPF3;PLRG1;HTATSF1;SMARCA5;CCNT1;PQBP1;KIN;SF3B1;UTP20;WDHD1;RNASEH2A;SMNDC1;USP1;PRPF6;ZRANB2;ZBTB7A;SLU7;PARN;SSB;RB1;XRCC6;UNG;HNRNPL;TCF3;CEBPB;DDX5;LIG1;CCNA2;TCEA1;MCM3;YY1;RPA1;GTF2E2;RFC1;GTF2F1;FUS;IGHMBP2;FEN1;RECQL;ATRX;RPL5;PCYT1A;RBM25;HINT1;LIG4;MRE11;PAPOLA;NCBP2;RBM5;BLM;MFAP1;ELL;WDR4;NOP14;RBM6;GTF2I;RBM10;EXOSC10;TOP2B;NSUN2;GTF3C1;SFSWAP;SF3…	O00268;O14744;O15042;O43148;O43172;O43290;O43395;O43660;O43719;O60264;O60563;O60828;O60870;O75533;O75691;O75717;O75792;O75940;O94782;O94906;O95218;O95365;O95391;O95453;P05455;P06400;P12956;P13051;P14866;P15923;P17676;P17844;P18858;P20248;P23193;P25205;P25490;P27694;P29084;P35251;P35269;P35637;P38935;P39748;P46063;P46100;P46777;P49585;P49756;P49773;P49917;P49959;P51003;P52298;P52756;P54132;P55081;…
Biological process	down-regulated	hippocampus development	2	1.56	0.369	1	MECP2;XRN2	P51608;Q9H0D6
Biological process	down-regulated	histone mRNA catabolic process	2	9.47	0.018	1	SSB;EXOSC10	P05455;Q01780
Biological process	down-regulated	histone mRNA metabolic process	4	10.42	0.000506	0.452	SSB;NCBP2;EXOSC10;SLBP	P05455;P52298;Q01780;Q14493
Biological process	down-regulated	homologous recombination	2	2.61	0.179	1	MRE11;BARD1	P49959;Q99728
Biological process	down-regulated	hormone-mediated signaling pathway	3	1.36	0.38	1	DDX5;MED1;DAXX	P17844;Q15648;Q9UER7
Biological process	down-regulated	hypermethylation of CpG island	4	13.89	0.000154	0.143	PRMT5;MECP2;USP7;HELLS	O14744;P51608;Q93009;Q9NRZ9
Biological process	down-regulated	immunoglobulin V(D)J recombination	3	19.54	0.000365	0.332	TCF3;YY1;LIG4	P15923;P25490;P49917
Biological process	down-regulated	import into nucleus	5	2.15	0.0837	1	KPNA1;MED1;NUP133;PPP1R10;NUP50	P52294;Q15648;Q8WUM0;Q96QC0;Q9UKX7
Biological process	down-regulated	in utero embryonic development	9	2.22	0.021	1	LIG4;ELL;NSUN2;CUL4A;TERF2;RBBP6;NSRP1;CHD8;RRN3	P49917;P55199;Q08J23;Q13619;Q15554;Q7Z6E9;Q9H0G5;Q9HCK8;Q9NYV6
Biological process	down-regulated	insulin receptor signaling pathway	3	2.3	0.142	1	PTPN2;PHIP;NCOA5	P17706;Q8WWQ0;Q9HCD5
Biological process	down-regulated	intracellular receptor signaling pathway	3	1.01	0.574	1	DDX5;MED1;DAXX	P17844;Q15648;Q9UER7
Biological process	down-regulated	intracellular signal transduction	31	1.09	0.33	1	CDC42EP2;IRAK2;RB1;PRKAR1A;CEBPB;DDX5;CCNA2;TEAD1;PPP1CC;PPP1R2;MAP2K4;ATRX;HINT1;MRE11;BLM;NSUN2;CDC20;TP53BP1;ARHGAP5;IK;CUL4A;MDC1;SS18;ARHGAP18;AURKB;PBK;BARD1;RACGAP1;CLSPN;RRN3;DAXX	O14613;O43187;P06400;P10644;P17676;P17844;P20248;P28347;P36873;P41236;P45985;P46100;P49773;P49959;P54132;Q08J23;Q12834;Q12888;Q13017;Q13123;Q13619;Q14676;Q15532;Q8N392;Q96GD4;Q96KB5;Q99728;Q9H0H5;Q9HAW4;Q9NYV6;Q9UER7
Biological process	down-regulated	intracellular steroid hormone receptor signaling pathway	3	2.52	0.116	1	DDX5;MED1;DAXX	P17844;Q15648;Q9UER7
Biological process	down-regulated	intracellular transport	27	1.18	0.207	1	SNX2;ZC3H11A;KIF4A;SLU7;SSB;KPNA1;NCBP2;ARFIP1;SARNP;TERF2;MED1;NCBP3;ANKRD54;CHMP1B;MICALL1;NUP133;AHCTF1;UFD1;RBM33;RSRC1;PPP1R10;POLDIP3;UBXN6;UBE2O;STEEP1;NOL6;NUP50	O60749;O75152;O95239;O95391;P05455;P52294;P52298;P53367;P82979;Q15554;Q15648;Q53F19;Q6NXT1;Q7LBR1;Q8N3F8;Q8WUM0;Q8WYP5;Q92890;Q96EV2;Q96IZ7;Q96QC0;Q9BY77;Q9BZV1;Q9C0C9;Q9H5V9;Q9H6R4;Q9UKX7
Biological process	down-regulated	intrinsic apoptotic signaling pathway	7	2.05	0.0563	1	CEBPB;DDX5;MAP2K4;HINT1;CUL4A;RRN3;DAXX	P17676;P17844;P45985;P49773;Q13619;Q9NYV6;Q9UER7
Biological process	down-regulated	intrinsic apoptotic signaling pathway by p53 class mediator	3	2.7	0.1	1	DDX5;HINT1;RRN3	P17844;P49773;Q9NYV6
Biological process	down-regulated	intrinsic apoptotic signaling pathway in response to oxidative stress	2	4.74	0.0659	1	MAP2K4;DAXX	P45985;Q9UER7
Biological process	down-regulated	isotype switching	3	6.25	0.0118	1	UNG;PCYT1A;LIG4	P13051;P49585;P49917
Biological process	down-regulated	JNK cascade	2	1.68	0.334	1	MAP2K4;DAXX	P45985;Q9UER7
Biological process	down-regulated	lactation	2	2.67	0.172	1	MED1;NCOR2	Q15648;Q9Y618
Biological process	down-regulated	lamellipodium organization	2	2.32	0.214	1	SNX2;CARMIL1	O60749;Q5VZK9
Biological process	down-regulated	leukocyte activation	12	1.11	0.394	1	ZBTB7A;UNG;TCF3;CEBPB;PTPN2;YY1;PCYT1A;LIG4;TOP2B;CUL4A;HELLS;ZBTB1	O95365;P13051;P15923;P17676;P17706;P25490;P49585;P49917;Q02880;Q13619;Q9NRZ9;Q9Y2K1
Biological process	down-regulated	leukocyte differentiation	8	1.12	0.422	1	ZBTB7A;TCF3;PTPN2;YY1;LIG4;TOP2B;MED1;ZBTB1	O95365;P15923;P17706;P25490;P49917;Q02880;Q15648;Q9Y2K1
Biological process	down-regulated	limb morphogenesis	3	1.58	0.296	1	ATRX;MED1;NIPBL	P46100;Q15648;Q6KC79
Biological process	down-regulated	liver development	3	1.45	0.343	1	PRMT5;CEBPB;MED1	O14744;P17676;Q15648
Biological process	down-regulated	liver regeneration	2	3.47	0.113	1	PRMT5;CEBPB	O14744;P17676
Biological process	down-regulated	locomotor rhythm	2	6.95	0.0327	1	NCOR1;MTA1	O75376;Q13330
Biological process	down-regulated	long-term synaptic potentiation	2	2.08	0.249	1	MECP2;ITPR3	P51608;Q14573
Biological process	down-regulated	lymphocyte activation	12	1.35	0.181	1	ZBTB7A;UNG;TCF3;CEBPB;PTPN2;YY1;PCYT1A;LIG4;TOP2B;CUL4A;HELLS;ZBTB1	O95365;P13051;P15923;P17676;P17706;P25490;P49585;P49917;Q02880;Q13619;Q9NRZ9;Q9Y2K1
Biological process	down-regulated	lymphocyte activation involved in immune response	3	1.21	0.452	1	UNG;PCYT1A;LIG4	P13051;P49585;P49917
Biological process	down-regulated	lymphocyte differentiation	7	1.53	0.175	1	ZBTB7A;TCF3;PTPN2;YY1;LIG4;TOP2B;ZBTB1	O95365;P15923;P17706;P25490;P49917;Q02880;Q9Y2K1
Biological process	down-regulated	macromolecule biosynthetic process	53	2.41	2.12E-09	2.16E-06	TAF4;PRMT5;SMARCA5;CCNT1;ZBTB7A;RB1;CEBPB;DDX5;LIG1;CCNA2;TCEA1;RPA1;GTF2E2;RFC1;GTF2F1;ATRX;RPL5;LIG4;MRE11;MECP2;NCBP2;ELL;RPS20;FAU;EIF4G2;GTF2I;GTF3C1;TCOF1;GTF2H3;ELOA;NCOA6;DRAP1;PCLAF;POLD3;TERF2;MED1;NCBP3;CDC73;CTR9;BCL9L;SRBD1;PAF1;GTF3C2;LEO1;RTF1;PHF3;WRNIP1;DIDO1;NIFK;SETD2;XRN2;RRN3;ZBTB1	O00268;O14744;O60264;O60563;O95365;P06400;P17676;P17844;P18858;P20248;P23193;P27694;P29084;P35251;P35269;P46100;P46777;P49917;P49959;P51608;P52298;P55199;P60866;P62861;P78344;P78347;Q12789;Q13428;Q13889;Q14241;Q14686;Q14919;Q15004;Q15054;Q15554;Q15648;Q53F19;Q6P1J9;Q6PD62;Q86UU0;Q8N5C6;Q8N7H5;Q8WUA4;Q8WVC0;Q92541;Q92576;Q96S55;Q9BTC0;Q9BYG3;Q9BYW2;Q9H0D6;Q9NYV6;Q9Y2K1
Biological process	down-regulated	macromolecule catabolic process	24	1.29	0.123	1	RNASEH2A;PARN;SSB;DDX5;FEN1;NCBP2;EXOSC10;CDC20;SKP2;MTA1;CUL4A;TRIP12;UTP25;ZCCHC8;CHMP1B;RBBP6;PCNP;UFD1;PBK;TRIR;UBXN6;XRN2;THRAP3;NUB1	O75792;O95453;P05455;P17844;P39748;P52298;Q01780;Q12834;Q13309;Q13330;Q13619;Q14669;Q68CQ4;Q6NZY4;Q7LBR1;Q7Z6E9;Q8WW12;Q92890;Q96KB5;Q9BQ61;Q9BZV1;Q9H0D6;Q9Y2W1;Q9Y5A7
Biological process	down-regulated	macromolecule localization	43	1.15	0.181	1	PLRG1;HTATSF1;SNX2;PRPF6;ZBTB7A;SLU7;SSB;RB1;BRD2;YY1;RPA1;ID1;ATRX;CCT4;MECP2;HDGF;KPNA1;ARFIP1;TP53BP1;IK;PPIL2;MDC1;TERF2;MED1;UTP25;NIPBL;PACS1;CHMP1B;WAPL;DDX42;MICALL1;PAF1;NUP133;AHCTF1;UFD1;AURKB;PPP1R10;RAB11FIP5;STEEP1;CRIPT;RCC2;NUP50;MAGED1	O43660;O43719;O60749;O94906;O95365;O95391;P05455;P06400;P25440;P25490;P27694;P41134;P46100;P50991;P51608;P51858;P52294;P53367;Q12888;Q13123;Q13356;Q14676;Q15554;Q15648;Q68CQ4;Q6KC79;Q6VY07;Q7LBR1;Q7Z5K2;Q86XP3;Q8N3F8;Q8N7H5;Q8WUM0;Q8WYP5;Q92890;Q96GD4;Q96QC0;Q9BXF6;Q9H5V9;Q9P021;Q9P258;Q9UKX7;Q9Y5V3
Biological process	down-regulated	macromolecule metabolic process	203	2.1	2.54E-34	2.77E-31	TAF4;PRMT5;U2SURP;RNMT;PRPF4;IRAK2;SART1;PRPF3;PLRG1;HTATSF1;SMARCA5;CCNT1;PQBP1;KIN;SF3B1;MED6;UTP20;WDHD1;RNASEH2A;SMNDC1;USP1;PRPF6;ZRANB2;ZBTB7A;SLU7;PARN;SSB;RB1;XRCC6;UNG;HNRNPL;TCF3;CEBPB;PTPN2;DDX5;LIG1;CCNA2;TCEA1;MCM3;YY1;RPA1;GTF2E2;RFC1;GTF2F1;FUS;PPP1CC;IGHMBP2;FEN1;PPP1R2;RECQL;ATRX;RPL5;PCYT1A;RBM25;HINT1;LIG4;MRE11;PAPOLA;MECP2;NCBP2;RBM5;BLM;MFAP1;ELL;WDR4;RPS20;GMFB;FAU;NOP14;RB…	O00268;O14744;O15042;O43148;O43172;O43187;O43290;O43395;O43660;O43719;O60264;O60563;O60828;O60870;O75533;O75586;O75691;O75717;O75792;O75940;O94782;O94906;O95218;O95365;O95391;O95453;P05455;P06400;P12956;P13051;P14866;P15923;P17676;P17706;P17844;P18858;P20248;P23193;P25205;P25490;P27694;P29084;P35251;P35269;P35637;P36873;P38935;P39748;P41236;P46063;P46100;P46777;P49585;P49756;P49773;P49917;P49959;…
Biological process	down-regulated	macromolecule methylation	5	2.19	0.0793	1	PRMT5;WDR4;NSUN2;SETD2;EHMT1	O14744;P57081;Q08J23;Q9BYW2;Q9H9B1
Biological process	down-regulated	macromolecule modification	41	1.07	0.346	1	PRMT5;IRAK2;MED6;USP1;PARN;SSB;UNG;PTPN2;CCNA2;PPP1CC;HINT1;WDR4;GMFB;NSUN2;CDC20;SKP2;PPIL2;CUL4A;TRIP12;MED1;OBI1;ALKBH2;CBLL1;RBBP6;USP48;HDAC7;PCNP;USP7;AURKB;BARD1;DCUN1D5;SETD2;UBE2O;EHMT1;CLSPN;PHRF1;BAZ1B;TSR3;USP22;NUB1;USP3	O14744;O43187;O75586;O94782;O95453;P05455;P13051;P17706;P20248;P36873;P49773;P57081;P60983;Q08J23;Q12834;Q13309;Q13356;Q13619;Q14669;Q15648;Q5W0B1;Q6NS38;Q75N03;Q7Z6E9;Q86UV5;Q8WUI4;Q8WW12;Q93009;Q96GD4;Q99728;Q9BTE7;Q9BYW2;Q9C0C9;Q9H9B1;Q9HAW4;Q9P1Y6;Q9UIG0;Q9UJK0;Q9UPT9;Q9Y5A7;Q9Y6I4
Biological process	down-regulated	maintenance of cell number	12	5.04	4.77E-06	0.00465	MED6;LIG4;CUL4A;SS18;RIF1;NIPBL;CDC73;CTR9;BCL9L;PAF1;LEO1;RTF1	O75586;P49917;Q13619;Q15532;Q5UIP0;Q6KC79;Q6P1J9;Q6PD62;Q86UU0;Q8N7H5;Q8WVC0;Q92541
Biological process	down-regulated	maintenance of mitotic sister chromatid cohesion	2	26.05	0.00215	1	RB1;NIPBL	P06400;Q6KC79
Biological process	down-regulated	maintenance of sister chromatid cohesion	2	26.05	0.00215	1	RB1;NIPBL	P06400;Q6KC79
Biological process	down-regulated	male gamete generation	11	1.25	0.266	1	RB1;BRD2;YY1;PPP1CC;ATRX;CUL4A;FAM50A;PHC2;XRN2;RACGAP1;CDYL	P06400;P25440;P25490;P36873;P46100;Q13619;Q14320;Q8IXK0;Q9H0D6;Q9H0H5;Q9Y232
Biological process	down-regulated	mammary gland epithelial cell proliferation	2	7.44	0.0287	1	CEBPB;MED1	P17676;Q15648
Biological process	down-regulated	MAPK cascade	4	1.05	0.533	1	PPP1CC;MAP2K4;PBK;DAXX	P36873;P45985;Q96KB5;Q9UER7
Biological process	down-regulated	maturation of 5.8S rRNA	2	5.79	0.0459	1	EXOSC10;RRP15	Q01780;Q9Y3B9
Biological process	down-regulated	maturation of SSU-rRNA	9	11.17	8.10E-08	8.08E-05	NOP14;BMS1;TSR1;UTP25;DHX37;NOL11;UTP3;TSR3;DDX52	P78316;Q14692;Q2NL82;Q68CQ4;Q8IY37;Q9H8H0;Q9NQZ2;Q9UJK0;Q9Y2R4
Biological process	down-regulated	maturation of SSU-rRNA from tricistronic rRNA transcript (SSU-rRNA, 5.8S rRNA, LSU-rRNA)	6	13.03	4.80E-06	0.00467	NOP14;BMS1;TSR1;UTP25;DHX37;UTP3	P78316;Q14692;Q2NL82;Q68CQ4;Q8IY37;Q9NQZ2
Biological process	down-regulated	meiosis I cell cycle process	3	2.17	0.16	1	MRE11;TOP2B;CDC20	P49959;Q02880;Q12834
Biological process	down-regulated	meiotic cell cycle	3	2.27	0.147	1	RPA1;NUMA1;RAD51AP1	P27694;Q14980;Q96B01
Biological process	down-regulated	meiotic cell cycle process	5	1.34	0.316	1	ATRX;MRE11;TOP2B;NSUN2;CDC20	P46100;P49959;Q02880;Q08J23;Q12834
Biological process	down-regulated	memory	3	1.21	0.452	1	FEN1;MECP2;ITPR3	P39748;P51608;Q14573
Biological process	down-regulated	mesenchymal cell differentiation	2	1.03	0.58	1	DDX5;TCOF1	P17844;Q13428
Biological process	down-regulated	mesoderm formation	2	2.54	0.186	1	PRKAR1A;TXNRD1	P10644;Q16881
Biological process	down-regulated	metabolic process	209	1.49	1.96E-14	2.07E-11	TAF4;PRMT5;U2SURP;RNMT;PRPF4;IRAK2;SART1;PRPF3;PLRG1;HTATSF1;SMARCA5;CCNT1;PQBP1;KIN;SF3B1;MED6;UTP20;WDHD1;RNASEH2A;SMNDC1;USP1;PRPF6;ZRANB2;ZBTB7A;SLU7;PARN;SSB;RB1;XRCC6;UNG;HNRNPL;TCF3;CEBPB;PTPN2;DDX5;LIG1;CCNA2;TCEA1;MCM3;YY1;RPA1;GTF2E2;RFC1;GTF2F1;FUS;PPP1CC;IGHMBP2;FEN1;PPP1R2;MAP2K4;RECQL;ATRX;RPL5;PCYT1A;RBM25;HINT1;LIG4;MRE11;PAPOLA;MECP2;NCBP2;RBM5;BLM;MFAP1;ELL;WDR4;RPS20;GMFB;FAU;N…	O00268;O14744;O15042;O43148;O43172;O43187;O43290;O43395;O43660;O43719;O60264;O60563;O60828;O60870;O75533;O75586;O75691;O75717;O75792;O75940;O94782;O94906;O95218;O95365;O95391;O95453;P05455;P06400;P12956;P13051;P14866;P15923;P17676;P17706;P17844;P18858;P20248;P23193;P25205;P25490;P27694;P29084;P35251;P35269;P35637;P36873;P38935;P39748;P41236;P45985;P46063;P46100;P46777;P49585;P49756;P49773;P49917;…
Biological process	down-regulated	metaphase plate congression	4	3.59	0.0251	1	KIF22;CHMP1B;KIF2C;KIFC1	Q14807;Q7LBR1;Q99661;Q9BW19
Biological process	down-regulated	methylation	6	1.41	0.255	1	PRMT5;WDR4;NSUN2;CMTR1;SETD2;EHMT1	O14744;P57081;Q08J23;Q8N1G2;Q9BYW2;Q9H9B1
Biological process	down-regulated	microtubule cytoskeleton organization	16	1.77	0.0201	1	PRC1;NCOR1;KIF4A;CEP43;MAP4;ATRX;CDC20;NUMA1;SS18;AURKB;KIF2C;KIFC1;NUSAP1;SETD2;CRIPT;TPX2	O43663;O75376;O95239;O95684;P27816;P46100;Q12834;Q14980;Q15532;Q96GD4;Q99661;Q9BW19;Q9BXS6;Q9BYW2;Q9P021;Q9ULW0
Biological process	down-regulated	microtubule cytoskeleton organization involved in mitosis	9	3.61	0.000914	0.8	KIF4A;MAP4;CDC20;NUMA1;AURKB;KIFC1;NUSAP1;SETD2;TPX2	O95239;P27816;Q12834;Q14980;Q96GD4;Q9BW19;Q9BXS6;Q9BYW2;Q9ULW0
Biological process	down-regulated	microtubule polymerization or depolymerization	2	2.89	0.151	1	MAP4;KIF2C	P27816;Q99661
Biological process	down-regulated	microtubule-based process	20	1.23	0.202	1	PRC1;NCOR1;KIF4A;CEP43;MAP4;ATRX;CDC20;KIF22;NUMA1;PCLAF;SS18;TERF2;AURKB;KIF2C;KIFC1;NUSAP1;SETD2;RACGAP1;CRIPT;TPX2	O43663;O75376;O95239;O95684;P27816;P46100;Q12834;Q14807;Q14980;Q15004;Q15532;Q15554;Q96GD4;Q99661;Q9BW19;Q9BXS6;Q9BYW2;Q9H0H5;Q9P021;Q9ULW0
Biological process	down-regulated	midbody abscission	3	6.51	0.0105	1	CHMP1B;SPART;AURKB	Q7LBR1;Q8N0X7;Q96GD4
Biological process	down-regulated	miRNA metabolic process	2	4.74	0.0659	1	PARN;DDX5	O95453;P17844
Biological process	down-regulated	mismatch repair	5	8.4	0.000285	0.26	RNASEH2A;LIG1;RPA1;POLD3;SETD2	O75792;P18858;P27694;Q15054;Q9BYW2
Biological process	down-regulated	mitotic cell cycle	7	2.81	0.0128	1	CIT;WDHD1;IK;KIF22;AURKB;PBK;TPX2	O14578;O75717;Q13123;Q14807;Q96GD4;Q96KB5;Q9ULW0
Biological process	down-regulated	mitotic cell cycle checkpoint signaling	8	3.16	0.00398	1	MRE11;BLM;CDC20;IK;MDC1;AURKB;BARD1;CLSPN	P49959;P54132;Q12834;Q13123;Q14676;Q96GD4;Q99728;Q9HAW4
Biological process	down-regulated	mitotic cell cycle phase transition	5	1.77	0.153	1	RB1;CCNA2;SKP2;CUL4A;USP22	P06400;P20248;Q13309;Q13619;Q9UPT9
Biological process	down-regulated	mitotic cell cycle process	35	3.49	1.30E-10	1.34E-07	CIT;PRC1;KIF4A;RB1;LIG1;CCNA2;MCM3;MAP4;PPP1CC;MRE11;BLM;CDC20;IK;SKP2;CUL4A;MDC1;KIF22;NUMA1;NIPBL;CHMP1B;WAPL;SPART;AURKB;KIF2C;BARD1;GINS3;KIFC1;NUSAP1;RTF2;SETD2;RACGAP1;CLSPN;ANLN;TPX2;USP22	O14578;O43663;O95239;P06400;P18858;P20248;P25205;P27816;P36873;P49959;P54132;Q12834;Q13123;Q13309;Q13619;Q14676;Q14807;Q14980;Q6KC79;Q7LBR1;Q7Z5K2;Q8N0X7;Q96GD4;Q99661;Q99728;Q9BRX5;Q9BW19;Q9BXS6;Q9BY42;Q9BYW2;Q9H0H5;Q9HAW4;Q9NQW6;Q9ULW0;Q9UPT9
Biological process	down-regulated	mitotic cytokinesis	6	4.96	0.00129	1	CIT;KIF4A;AURKB;NUSAP1;RACGAP1;ANLN	O14578;O95239;Q96GD4;Q9BXS6;Q9H0H5;Q9NQW6
Biological process	down-regulated	mitotic cytokinetic process	3	5.58	0.0161	1	CHMP1B;SPART;AURKB	Q7LBR1;Q8N0X7;Q96GD4
Biological process	down-regulated	mitotic DNA damage checkpoint signaling	4	2.45	0.0808	1	MRE11;BLM;MDC1;CLSPN	P49959;P54132;Q14676;Q9HAW4
Biological process	down-regulated	mitotic DNA integrity checkpoint signaling	4	2.34	0.092	1	MRE11;BLM;MDC1;CLSPN	P49959;P54132;Q14676;Q9HAW4
Biological process	down-regulated	mitotic DNA replication initiation	2	20.84	0.00353	1	MCM3;GINS3	P25205;Q9BRX5
Biological process	down-regulated	mitotic G2 DNA damage checkpoint signaling	3	4.22	0.0337	1	MRE11;BLM;CLSPN	P49959;P54132;Q9HAW4
Biological process	down-regulated	mitotic G2/M transition checkpoint	4	3.79	0.0211	1	MRE11;BLM;BARD1;CLSPN	P49959;P54132;Q99728;Q9HAW4
Biological process	down-regulated	mitotic intra-S DNA damage checkpoint signaling	2	6.13	0.0413	1	MRE11;MDC1	P49959;Q14676
Biological process	down-regulated	mitotic metaphase plate congression	4	4.63	0.0107	1	KIF22;CHMP1B;KIF2C;KIFC1	Q14807;Q7LBR1;Q99661;Q9BW19
Biological process	down-regulated	mitotic sister chromatid cohesion	3	9.2	0.0039	1	CDC20;PDS5A;NIPBL	Q12834;Q29RF7;Q6KC79
Biological process	down-regulated	mitotic sister chromatid segregation	5	7.44	0.000511	0.456	PPP1CC;NIPBL;WAPL;KIFC1;NUSAP1	P36873;Q6KC79;Q7Z5K2;Q9BW19;Q9BXS6
Biological process	down-regulated	mitotic spindle assembly	4	4.63	0.0107	1	CDC20;AURKB;KIFC1;TPX2	Q12834;Q96GD4;Q9BW19;Q9ULW0
Biological process	down-regulated	mitotic spindle assembly checkpoint signaling	2	3.47	0.113	1	CDC20;IK	Q12834;Q13123
Biological process	down-regulated	mitotic spindle checkpoint signaling	2	3.47	0.113	1	CDC20;IK	Q12834;Q13123
Biological process	down-regulated	mitotic spindle midzone assembly	4	18.95	3.95E-05	0.0373	PRC1;KIF4A;AURKB;RACGAP1	O43663;O95239;Q96GD4;Q9H0H5
Biological process	down-regulated	mitotic spindle organization	6	3.33	0.00947	1	KIF4A;MAP4;CDC20;AURKB;KIFC1;TPX2	O95239;P27816;Q12834;Q96GD4;Q9BW19;Q9ULW0
Biological process	down-regulated	modification-dependent macromolecule catabolic process	12	1.13	0.378	1	EXOSC10;CDC20;SKP2;MTA1;CUL4A;TRIP12;CHMP1B;RBBP6;PCNP;UFD1;PBK;NUB1	Q01780;Q12834;Q13309;Q13330;Q13619;Q14669;Q7LBR1;Q7Z6E9;Q8WW12;Q92890;Q96KB5;Q9Y5A7
Biological process	down-regulated	modification-dependent protein catabolic process	11	1.06	0.471	1	CDC20;SKP2;MTA1;CUL4A;TRIP12;CHMP1B;RBBP6;PCNP;UFD1;PBK;NUB1	Q12834;Q13309;Q13330;Q13619;Q14669;Q7LBR1;Q7Z6E9;Q8WW12;Q92890;Q96KB5;Q9Y5A7
Biological process	down-regulated	modulation by host of symbiont process	4	2.37	0.0891	1	CCNT1;BRD4;TARDBP;RRP1B	O60563;O60885;Q13148;Q14684
Biological process	down-regulated	mononuclear cell differentiation	8	1.47	0.181	1	ZBTB7A;TCF3;PTPN2;YY1;LIG4;TOP2B;MED1;ZBTB1	O95365;P15923;P17706;P25490;P49917;Q02880;Q15648;Q9Y2K1
Biological process	down-regulated	monoubiquitinated protein deubiquitination	2	10.42	0.0149	1	USP1;USP7	O94782;Q93009
Biological process	down-regulated	mRNA 3'-end processing	7	10.13	4.66E-06	0.00455	PAPOLA;NCBP2;SLBP;ZCCHC8;CDC73;PAF1;LEO1	P51003;P52298;Q14493;Q6NZY4;Q6P1J9;Q8N7H5;Q8WVC0
Biological process	down-regulated	mRNA 3'-splice site recognition	2	17.37	0.00523	1	SLU7;SF3A3	O95391;Q12874
Biological process	down-regulated	mRNA 5'-splice site recognition	2	17.37	0.00523	1	PSIP1;SFSWAP	O75475;Q12872
Biological process	down-regulated	mRNA catabolic process	7	2.97	0.00961	1	PARN;SSB;DDX5;NCBP2;EXOSC10;XRN2;THRAP3	O95453;P05455;P17844;P52298;Q01780;Q9H0D6;Q9Y2W1
Biological process	down-regulated	mRNA cis splicing, via spliceosome	5	15.33	1.29E-05	0.0124	SART1;NCBP2;RBM17;RBM22;C9orf78	O43290;P52298;Q96I25;Q9NW64;Q9NZ63
Biological process	down-regulated	mRNA export from nucleus	6	4.74	0.00165	1	ZC3H11A;NCBP2;SARNP;NCBP3;NUP133;POLDIP3	O75152;P52298;P82979;Q53F19;Q8WUM0;Q9BY77
Biological process	down-regulated	mRNA metabolic process	69	6.21	2.82E-35	3.08E-32	TAF4;RNMT;PRPF4;SART1;PRPF3;PLRG1;HTATSF1;PQBP1;KIN;SF3B1;SMNDC1;PRPF6;ZRANB2;SLU7;PARN;SSB;HNRNPL;DDX5;RBM25;PAPOLA;NCBP2;RBM5;MFAP1;RBM6;RBM10;EXOSC10;NSUN2;SFSWAP;SF3A3;IK;TARDBP;PPIL2;CDK13;FAM50A;FRG1;SLBP;RBM39;RRP1B;MED1;NCBP3;PRPF38B;ZCCHC8;CDC73;CBLL1;DDX46;RBBP6;CMTR1;PAF1;LEO1;DHX38;SNRNP40;RBM17;RSRC1;SCAF11;GPATCH1;DDX23;XRN2;NSRP1;PNN;PRKRIP1;CHD8;RBM22;C9orf78;CRIPT;TFIP11;ZBTB1;TH…	O00268;O43148;O43172;O43290;O43395;O43660;O43719;O60828;O60870;O75533;O75940;O94906;O95218;O95391;O95453;P05455;P14866;P17844;P49756;P51003;P52298;P52756;P55081;P78332;P98175;Q01780;Q08J23;Q12872;Q12874;Q13123;Q13148;Q13356;Q14004;Q14320;Q14331;Q14493;Q14498;Q14684;Q15648;Q53F19;Q5VTL8;Q6NZY4;Q6P1J9;Q75N03;Q7L014;Q7Z6E9;Q8N1G2;Q8N7H5;Q8WVC0;Q92620;Q96DI7;Q96I25;Q96IZ7;Q99590;Q9BRR8;Q9BUQ8;Q9H0D6;…
Biological process	down-regulated	mRNA processing	63	7.67	1.20E-37	1.31E-34	RNMT;PRPF4;SART1;PRPF3;PLRG1;HTATSF1;PQBP1;KIN;SF3B1;SMNDC1;PRPF6;ZRANB2;SLU7;HNRNPL;DDX5;RBM25;PAPOLA;NCBP2;RBM5;MFAP1;RBM6;RBM10;NSUN2;SFSWAP;SF3A3;IK;TARDBP;PPIL2;CDK13;FAM50A;FRG1;SLBP;RBM39;RRP1B;NCBP3;PRPF38B;ZCCHC8;CDC73;CBLL1;DDX46;RBBP6;CMTR1;PAF1;LEO1;DHX38;SNRNP40;RBM17;RSRC1;SCAF11;GPATCH1;DDX23;XRN2;NSRP1;PNN;PRKRIP1;CHD8;RBM22;C9orf78;CRIPT;TFIP11;THRAP3;WBP11;RBMX2	O43148;O43172;O43290;O43395;O43660;O43719;O60828;O60870;O75533;O75940;O94906;O95218;O95391;P14866;P17844;P49756;P51003;P52298;P52756;P55081;P78332;P98175;Q08J23;Q12872;Q12874;Q13123;Q13148;Q13356;Q14004;Q14320;Q14331;Q14493;Q14498;Q14684;Q53F19;Q5VTL8;Q6NZY4;Q6P1J9;Q75N03;Q7L014;Q7Z6E9;Q8N1G2;Q8N7H5;Q8WVC0;Q92620;Q96DI7;Q96I25;Q96IZ7;Q99590;Q9BRR8;Q9BUQ8;Q9H0D6;Q9H0G5;Q9H307;Q9H875;Q9HCK8;Q9NW64;…
Biological process	down-regulated	mRNA splice site selection	4	6.72	0.00278	1	PSIP1;SLU7;SFSWAP;SF3A3	O75475;O95391;Q12872;Q12874
Biological process	down-regulated	mRNA splicing, via spliceosome	33	8.47	2.52E-21	2.72E-18	PRPF4;SART1;PRPF3;PLRG1;HTATSF1;PQBP1;SF3B1;PRPF6;SLU7;DDX5;NCBP2;RBM5;MFAP1;RBM6;RBM10;SFSWAP;SF3A3;IK;CDK13;FRG1;ZCCHC8;DDX46;DHX38;SNRNP40;RBM17;RSRC1;GPATCH1;DDX23;PNN;RBM22;C9orf78;TFIP11;RBMX2	O43172;O43290;O43395;O43660;O43719;O60828;O75533;O94906;O95391;P17844;P52298;P52756;P55081;P78332;P98175;Q12872;Q12874;Q13123;Q14004;Q14331;Q6NZY4;Q7L014;Q92620;Q96DI7;Q96I25;Q96IZ7;Q9BRR8;Q9BUQ8;Q9H307;Q9NW64;Q9NZ63;Q9UBB9;Q9Y388
Biological process	down-regulated	mRNA stabilization	4	3.11	0.0398	1	FUS;RBM10;TARDBP;THRAP3	P35637;P98175;Q13148;Q9Y2W1
Biological process	down-regulated	mRNA transcription	6	6.01	0.000462	0.414	TAF4;DDX5;NCBP2;MED1;NCBP3;ZBTB1	O00268;P17844;P52298;Q15648;Q53F19;Q9Y2K1
Biological process	down-regulated	mRNA transcription by RNA polymerase II	5	5.54	0.002	1	TAF4;NCBP2;MED1;NCBP3;ZBTB1	O00268;P52298;Q15648;Q53F19;Q9Y2K1
Biological process	down-regulated	mRNA transport	10	3.89	0.000264	0.242	ZC3H11A;NCBP2;SARNP;SLBP;NCBP3;NUP133;AHCTF1;RBM33;POLDIP3;NUP50	O75152;P52298;P82979;Q14493;Q53F19;Q8WUM0;Q8WYP5;Q96EV2;Q9BY77;Q9UKX7
Biological process	down-regulated	multicellular organism development	10	2.2	0.0165	1	LIG4;ELL;NSUN2;CUL4A;TERF2;RBBP6;NSRP1;CHD8;RRN3;USP22	P49917;P55199;Q08J23;Q13619;Q15554;Q7Z6E9;Q9H0G5;Q9HCK8;Q9NYV6;Q9UPT9
Biological process	down-regulated	multicellular organism growth	2	1.06	0.564	1	ATRX;RBBP6	P46100;Q7Z6E9
Biological process	down-regulated	multicellular organismal reproductive process	15	1.33	0.16	1	PARN;RB1;BRD2;YY1;PPP1CC;ATRX;CUL4A;FAM50A;MED1;PHC2;XRN2;RACGAP1;DDX20;CDYL;NCOR2	O95453;P06400;P25440;P25490;P36873;P46100;Q13619;Q14320;Q15648;Q8IXK0;Q9H0D6;Q9H0H5;Q9UHI6;Q9Y232;Q9Y618
Biological process	down-regulated	multivesicular body sorting pathway	2	2.17	0.235	1	CHMP1B;UBXN6	Q7LBR1;Q9BZV1
Biological process	down-regulated	muscle cell apoptotic process	2	6.13	0.0413	1	MAP2K4;RBM10	P45985;P98175
Biological process	down-regulated	muscle cell differentiation	2	1.05	0.569	1	RB1;HDGFL2	P06400;Q7Z4V5
Biological process	down-regulated	muscle cell proliferation	3	3.55	0.0521	1	PRKAR1A;KPNA1;RBM10	P10644;P52294;P98175
Biological process	down-regulated	muscle organ development	4	1.71	0.207	1	SMTN;FRG1;MEF2D;HDGFL2	P53814;Q14331;Q14814;Q7Z4V5
Biological process	down-regulated	muscle structure development	4	1.54	0.261	1	SMTN;FRG1;MEF2D;HDGFL2	P53814;Q14331;Q14814;Q7Z4V5
Biological process	down-regulated	myelination	2	1.13	0.53	1	ZNF24;NAB2	P17028;Q15742
Biological process	down-regulated	myeloid cell development	2	1.77	0.313	1	CEBPB;MED1	P17676;Q15648
Biological process	down-regulated	myeloid cell differentiation	5	1.07	0.504	1	RB1;PTPN2;NCOA6;MED1;RACGAP1	P06400;P17706;Q14686;Q15648;Q9H0H5
Biological process	down-regulated	myoblast differentiation	3	4.74	0.025	1	RB1;DDX5;BCL9L	P06400;P17844;Q86UU0
Biological process	down-regulated	ncRNA 5'-end processing	3	7.82	0.00627	1	UTP20;SSB;NOP14	O75691;P05455;P78316
Biological process	down-regulated	ncRNA catabolic process	4	4.63	0.0107	1	PARN;EXOSC10;ZCCHC8;TRIR	O95453;Q01780;Q6NZY4;Q9BQ61
Biological process	down-regulated	ncRNA export from nucleus	4	29.77	4.46E-06	0.00436	SSB;NCBP2;NCBP3;NOL6	P05455;P52298;Q53F19;Q9H6R4
Biological process	down-regulated	ncRNA metabolic process	37	3.61	1.42E-11	1.47E-08	SART1;UTP20;PARN;SSB;DDX5;RPL5;NCBP2;ELL;WDR4;NOP14;EXOSC10;NSUN2;GTF3C1;TCOF1;FRG1;RRP1B;BMS1;TSR1;UTP25;ZCCHC8;WDR74;DHX37;INTS1;GTF3C2;DGCR8;INTS12;TRIR;C2orf49;NIFK;XRN2;NOL6;NOL11;UTP3;TSR3;DDX52;WBP11;RRP15	O43290;O75691;O95453;P05455;P17844;P46777;P52298;P55199;P57081;P78316;Q01780;Q08J23;Q12789;Q13428;Q14331;Q14684;Q14692;Q2NL82;Q68CQ4;Q6NZY4;Q6RFH5;Q8IY37;Q8N201;Q8WUA4;Q8WYQ5;Q96CB8;Q9BQ61;Q9BVC5;Q9BYG3;Q9H0D6;Q9H6R4;Q9H8H0;Q9NQZ2;Q9UJK0;Q9Y2R4;Q9Y2W2;Q9Y3B9
Biological process	down-regulated	ncRNA processing	30	3.75	5.58E-10	5.73E-07	SART1;UTP20;PARN;SSB;DDX5;RPL5;NCBP2;WDR4;NOP14;EXOSC10;NSUN2;FRG1;RRP1B;BMS1;TSR1;UTP25;WDR74;DHX37;INTS1;DGCR8;INTS12;C2orf49;XRN2;NOL6;NOL11;UTP3;TSR3;DDX52;WBP11;RRP15	O43290;O75691;O95453;P05455;P17844;P46777;P52298;P57081;P78316;Q01780;Q08J23;Q14331;Q14684;Q14692;Q2NL82;Q68CQ4;Q6RFH5;Q8IY37;Q8N201;Q8WYQ5;Q96CB8;Q9BVC5;Q9H0D6;Q9H6R4;Q9H8H0;Q9NQZ2;Q9UJK0;Q9Y2R4;Q9Y2W2;Q9Y3B9
Biological process	down-regulated	ncRNA transcription	6	6.65	0.000264	0.242	DDX5;ELL;GTF3C1;TCOF1;GTF3C2;NIFK	P17844;P55199;Q12789;Q13428;Q8WUA4;Q9BYG3
Biological process	down-regulated	negative regulation by host of viral transcription	2	6.95	0.0327	1	BRD4;TARDBP	O60885;Q13148
Biological process	down-regulated	negative regulation of androgen receptor signaling pathway	3	10.42	0.00269	1	NCOR1;ZBTB7A;NCOR2	O75376;O95365;Q9Y618
Biological process	down-regulated	negative regulation of apoptotic process	18	1.05	0.444	1	RB1;UNG;CEBPB;MAP2K4;LIG4;MRE11;MECP2;TLE1;MED1;CDC73;INTS1;PHIP;AURKB;PPP1R10;BARD1;CHD8;HELLS;RRN3	P06400;P13051;P17676;P45985;P49917;P49959;P51608;Q04724;Q15648;Q6P1J9;Q8N201;Q8WWQ0;Q96GD4;Q96QC0;Q99728;Q9HCK8;Q9NRZ9;Q9NYV6
Biological process	down-regulated	negative regulation of autophagy	2	1.13	0.53	1	EIF4G2;PHF23	P78344;Q9BUL5
Biological process	down-regulated	negative regulation of binding	5	2.77	0.0347	1	BTAF1;GTF2F1;WAPL;PSME3IP1;GNL3L	O14981;P35269;Q7Z5K2;Q9GZU8;Q9NVN8
Biological process	down-regulated	negative regulation of biological process	146	1.48	1.99E-08	2.00E-05	PHF20L1;CIT;PRMT5;BTAF1;NKRF;SMARCA5;TBC1D4;BRD4;ANKRD17;ZNF217;NCOR1;GMNN;UTP20;TRIO;ZBTB7A;PARN;CEP43;SSB;RB1;PRKAR1A;XRCC6;UNG;HNRNPL;TCF3;ZNF24;ATF7;CEBPB;PTPN2;DDX5;NELFE;YY1;MAP4;SMARCA1;KDM5A;RFC1;FUS;ID1;CBX5;MAP2K4;ATRX;RPL5;LIG4;MRE11;ERF;MECP2;HDGF;NCBP2;RBM5;ARFIP1;BLM;GMFB;EIF4G2;GTF2I;SARNP;RBM10;EXOSC10;TLE1;NSUN2;CDC20;SFSWAP;TP53BP1;IK;TARDBP;MTA1;ORC2;CUL4A;CDK13;ITPR3;MDC1;RRP1…	A8MW92;O14578;O14744;O14981;O15226;O60264;O60343;O60885;O75179;O75362;O75376;O75496;O75691;O75962;O95365;O95453;O95684;P05455;P06400;P10644;P12956;P13051;P14866;P15923;P17028;P17544;P17676;P17706;P17844;P18615;P25490;P27816;P28370;P29375;P35251;P35637;P41134;P45973;P45985;P46100;P46777;P49917;P49959;P50548;P51608;P51858;P52298;P52756;P53367;P54132;P60983;P78344;P78347;P82979;P98175;Q01780;Q04724;…
Biological process	down-regulated	negative regulation of biosynthetic process	84	2.15	5.19E-12	5.41E-09	PRMT5;BTAF1;NKRF;SMARCA5;ZNF217;NCOR1;GMNN;ZBTB7A;PARN;SSB;RB1;PRKAR1A;XRCC6;HNRNPL;TCF3;ZNF24;ATF7;CEBPB;PTPN2;DDX5;NELFE;YY1;SMARCA1;KDM5A;RFC1;ID1;CBX5;ATRX;ERF;MECP2;HDGF;NCBP2;SARNP;RBM10;EXOSC10;TLE1;SFSWAP;TARDBP;MTA1;ORC2;DRAP1;TERF2;MED1;NAB2;NCBP3;BRMS1L;RIF1;NIPBL;CDC73;CTR9;MIDEAS;PHC2;RYBP;PAF1;HDAC7;GATAD2B;RTF1;UFD1;USP7;L3MBTL2;AURKB;SPEN;C7orf50;XRN2;EHMT1;CBX8;NCOA5;CHD8;HELLS;D…	O14744;O14981;O15226;O60264;O75362;O75376;O75496;O95365;O95453;P05455;P06400;P10644;P12956;P14866;P15923;P17028;P17544;P17676;P17706;P17844;P18615;P25490;P28370;P29375;P35251;P41134;P45973;P46100;P50548;P51608;P51858;P52298;P82979;P98175;Q01780;Q04724;Q12872;Q13148;Q13330;Q13416;Q14919;Q15554;Q15648;Q15742;Q53F19;Q5PSV4;Q5UIP0;Q6KC79;Q6P1J9;Q6PD62;Q6PJG2;Q8IXK0;Q8N488;Q8N7H5;Q8WUI4;Q8WXI9;Q92541;…
Biological process	down-regulated	negative regulation of carbohydrate metabolic process	2	1.63	0.349	1	NCOR1;USP7	O75376;Q93009
Biological process	down-regulated	negative regulation of catabolic process	15	2.18	0.00402	1	PHF20L1;NCOR1;PARN;FUS;RPL5;EIF4G2;RBM10;NSUN2;TARDBP;RYBP;USP7;PBK;PHF23;PSME3IP1;THRAP3	A8MW92;O75376;O95453;P35637;P46777;P78344;P98175;Q08J23;Q13148;Q8N488;Q93009;Q96KB5;Q9BUL5;Q9GZU8;Q9Y2W1
Biological process	down-regulated	negative regulation of catalytic activity	8	1.36	0.236	1	CEP43;RB1;RPL5;RRP1B;TERF2;PRKRIP1;RCC2;NOSIP	O95684;P06400;P46777;Q14684;Q15554;Q9H875;Q9P258;Q9Y314
Biological process	down-regulated	negative regulation of cell cycle	19	2.72	8.38E-05	0.0781	SMARCA5;GMNN;RB1;ATRX;MRE11;BLM;NSUN2;CDC20;TP53BP1;IK;MDC1;TERF2;CDC73;WAPL;AURKB;PPP1R10;BARD1;CLSPN;BAZ1B	O60264;O75496;P06400;P46100;P49959;P54132;Q08J23;Q12834;Q12888;Q13123;Q14676;Q15554;Q6P1J9;Q7Z5K2;Q96GD4;Q96QC0;Q99728;Q9HAW4;Q9UIG0
Biological process	down-regulated	negative regulation of cell cycle checkpoint	2	13.03	0.00953	1	BRD4;PPP1R10	O60885;Q96QC0
Biological process	down-regulated	negative regulation of cell cycle G1/S phase transition	2	1.34	0.443	1	RB1;CDC73	P06400;Q6P1J9
Biological process	down-regulated	negative regulation of cell cycle G2/M phase transition	5	3.67	0.0117	1	MRE11;BLM;AURKB;BARD1;CLSPN	P49959;P54132;Q96GD4;Q99728;Q9HAW4
Biological process	down-regulated	negative regulation of cell cycle phase transition	12	2.68	0.00188	1	RB1;MRE11;BLM;NSUN2;CDC20;TP53BP1;IK;MDC1;CDC73;AURKB;BARD1;CLSPN	P06400;P49959;P54132;Q08J23;Q12834;Q12888;Q13123;Q14676;Q6P1J9;Q96GD4;Q99728;Q9HAW4
Biological process	down-regulated	negative regulation of cell cycle process	18	3.36	7.95E-06	0.00767	SMARCA5;RB1;ATRX;MRE11;BLM;NSUN2;CDC20;TP53BP1;IK;MDC1;TERF2;CDC73;WAPL;AURKB;PPP1R10;BARD1;CLSPN;BAZ1B	O60264;P06400;P46100;P49959;P54132;Q08J23;Q12834;Q12888;Q13123;Q14676;Q15554;Q6P1J9;Q7Z5K2;Q96GD4;Q96QC0;Q99728;Q9HAW4;Q9UIG0
Biological process	down-regulated	negative regulation of cell differentiation	19	1.49	0.0541	1	PRMT5;ANKRD17;TRIO;RB1;PTPN2;YY1;MECP2;CUL4A;CDK13;SS18;MED1;CDC73;CTR9;SPART;PAF1;HDAC7;LEO1;BCL7B;BRD9	O14744;O75179;O75962;P06400;P17706;P25490;P51608;Q13619;Q14004;Q15532;Q15648;Q6P1J9;Q6PD62;Q8N0X7;Q8N7H5;Q8WUI4;Q8WVC0;Q9BQE9;Q9H8M2
Biological process	down-regulated	negative regulation of cell division	2	6.51	0.0369	1	BLM;AURKB	P54132;Q96GD4
Biological process	down-regulated	negative regulation of cell growth	5	1.52	0.232	1	RB1;YY1;MECP2;SPART;CDKN2AIP	P06400;P25490;P51608;Q8N0X7;Q9NXV6
Biological process	down-regulated	negative regulation of cellular biosynthetic process	83	2.14	9.01E-12	9.36E-09	PRMT5;BTAF1;NKRF;SMARCA5;ZNF217;NCOR1;GMNN;ZBTB7A;PARN;SSB;RB1;PRKAR1A;XRCC6;HNRNPL;TCF3;ZNF24;ATF7;CEBPB;PTPN2;DDX5;NELFE;YY1;SMARCA1;KDM5A;RFC1;ID1;CBX5;ATRX;ERF;MECP2;HDGF;NCBP2;SARNP;RBM10;EXOSC10;TLE1;SFSWAP;TARDBP;MTA1;ORC2;DRAP1;TERF2;MED1;NAB2;NCBP3;BRMS1L;RIF1;NIPBL;CDC73;CTR9;MIDEAS;PHC2;RYBP;PAF1;HDAC7;GATAD2B;RTF1;UFD1;USP7;L3MBTL2;AURKB;SPEN;XRN2;EHMT1;CBX8;NCOA5;CHD8;HELLS;DNAJC17;G…	O14744;O14981;O15226;O60264;O75362;O75376;O75496;O95365;O95453;P05455;P06400;P10644;P12956;P14866;P15923;P17028;P17544;P17676;P17706;P17844;P18615;P25490;P28370;P29375;P35251;P41134;P45973;P46100;P50548;P51608;P51858;P52298;P82979;P98175;Q01780;Q04724;Q12872;Q13148;Q13330;Q13416;Q14919;Q15554;Q15648;Q15742;Q53F19;Q5PSV4;Q5UIP0;Q6KC79;Q6P1J9;Q6PD62;Q6PJG2;Q8IXK0;Q8N488;Q8N7H5;Q8WUI4;Q8WXI9;Q92541;…
Biological process	down-regulated	negative regulation of cellular catabolic process	9	2.05	0.0331	1	NCOR1;PARN;FUS;EIF4G2;RBM10;NSUN2;TARDBP;PHF23;THRAP3	O75376;O95453;P35637;P78344;P98175;Q08J23;Q13148;Q9BUL5;Q9Y2W1
Biological process	down-regulated	negative regulation of cellular component organization	19	1.41	0.083	1	SMARCA5;TBC1D4;MAP4;ATRX;GMFB;EXOSC10;CDC20;IK;TERF2;CARMIL1;WAPL;SPART;CNN2;PHF23;GNL3L;RCC2;TFIP11;BAZ1B;TPX2	O60264;O60343;P27816;P46100;P60983;Q01780;Q12834;Q13123;Q15554;Q5VZK9;Q7Z5K2;Q8N0X7;Q99439;Q9BUL5;Q9NVN8;Q9P258;Q9UBB9;Q9UIG0;Q9ULW0
Biological process	down-regulated	negative regulation of cellular metabolic process	96	2.07	6.82E-13	7.15E-10	PRMT5;BTAF1;NKRF;SMARCA5;ZNF217;NCOR1;GMNN;ZBTB7A;PARN;CEP43;SSB;RB1;PRKAR1A;XRCC6;HNRNPL;TCF3;ZNF24;ATF7;CEBPB;PTPN2;DDX5;NELFE;YY1;SMARCA1;KDM5A;RFC1;FUS;ID1;CBX5;ATRX;MRE11;ERF;MECP2;HDGF;NCBP2;BLM;EIF4G2;SARNP;RBM10;EXOSC10;TLE1;NSUN2;SFSWAP;TP53BP1;TARDBP;MTA1;ORC2;DRAP1;TERF2;MED1;NAB2;PDS5A;NCBP3;BRMS1L;RIF1;NIPBL;CDC73;CTR9;MIDEAS;WAPL;PHC2;RYBP;PAF1;HDAC7;GATAD2B;RTF1;UFD1;USP7;L3MBTL2;A…	O14744;O14981;O15226;O60264;O75362;O75376;O75496;O95365;O95453;O95684;P05455;P06400;P10644;P12956;P14866;P15923;P17028;P17544;P17676;P17706;P17844;P18615;P25490;P28370;P29375;P35251;P35637;P41134;P45973;P46100;P49959;P50548;P51608;P51858;P52298;P54132;P78344;P82979;P98175;Q01780;Q04724;Q08J23;Q12872;Q12888;Q13148;Q13330;Q13416;Q14919;Q15554;Q15648;Q15742;Q29RF7;Q53F19;Q5PSV4;Q5UIP0;Q6KC79;Q6P1J9;…
Biological process	down-regulated	negative regulation of cellular process	139	1.51	1.37E-08	1.38E-05	CIT;PRMT5;BTAF1;NKRF;SMARCA5;TBC1D4;BRD4;ANKRD17;ZNF217;NCOR1;GMNN;UTP20;TRIO;ZBTB7A;PARN;CEP43;SSB;RB1;PRKAR1A;XRCC6;UNG;HNRNPL;TCF3;ZNF24;ATF7;CEBPB;PTPN2;DDX5;NELFE;YY1;MAP4;SMARCA1;KDM5A;RFC1;FUS;ID1;CBX5;MAP2K4;ATRX;LIG4;MRE11;ERF;MECP2;HDGF;NCBP2;RBM5;ARFIP1;BLM;GMFB;EIF4G2;SARNP;RBM10;EXOSC10;TLE1;NSUN2;CDC20;SFSWAP;TP53BP1;IK;TARDBP;MTA1;ORC2;CUL4A;CDK13;ITPR3;MDC1;DRAP1;SS18;TERF2;MED1;N…	O14578;O14744;O14981;O15226;O60264;O60343;O60885;O75179;O75362;O75376;O75496;O75691;O75962;O95365;O95453;O95684;P05455;P06400;P10644;P12956;P13051;P14866;P15923;P17028;P17544;P17676;P17706;P17844;P18615;P25490;P27816;P28370;P29375;P35251;P35637;P41134;P45973;P45985;P46100;P49917;P49959;P50548;P51608;P51858;P52298;P52756;P53367;P54132;P60983;P78344;P82979;P98175;Q01780;Q04724;Q08J23;Q12834;Q12872;…
Biological process	down-regulated	negative regulation of cellular response to insulin stimulus	3	3.91	0.0411	1	PTPN2;ZNF592;NCOA5	P17706;Q92610;Q9HCD5
Biological process	down-regulated	negative regulation of chromatin binding	2	52.11	0.000367	0.334	BTAF1;WAPL	O14981;Q7Z5K2
Biological process	down-regulated	negative regulation of chromosome condensation	2	34.74	0.00109	0.945	SMARCA5;BAZ1B	O60264;Q9UIG0
Biological process	down-regulated	negative regulation of chromosome organization	9	5.86	2.22E-05	0.0212	SMARCA5;ATRX;EXOSC10;CDC20;IK;TERF2;WAPL;GNL3L;BAZ1B	O60264;P46100;Q01780;Q12834;Q13123;Q15554;Q7Z5K2;Q9NVN8;Q9UIG0
Biological process	down-regulated	negative regulation of chromosome segregation	2	2.89	0.151	1	CDC20;IK	Q12834;Q13123
Biological process	down-regulated	negative regulation of chromosome separation	2	2.98	0.145	1	CDC20;IK	Q12834;Q13123
Biological process	down-regulated	negative regulation of cold-induced thermogenesis	2	2.17	0.235	1	RB1;ID1	P06400;P41134
Biological process	down-regulated	negative regulation of developmental growth	4	2.19	0.11	1	YY1;MECP2;RAI1;SPART	P25490;P51608;Q7Z5J4;Q8N0X7
Biological process	down-regulated	negative regulation of developmental process	22	1.25	0.166	1	PRMT5;ANKRD17;TRIO;RB1;PTPN2;YY1;MECP2;GTF2I;CUL4A;CDK13;SS18;MED1;BRMS1L;CDC73;CTR9;RAI1;SPART;PAF1;HDAC7;LEO1;BCL7B;BRD9	O14744;O75179;O75962;P06400;P17706;P25490;P51608;P78347;Q13619;Q14004;Q15532;Q15648;Q5PSV4;Q6P1J9;Q6PD62;Q7Z5J4;Q8N0X7;Q8N7H5;Q8WUI4;Q8WVC0;Q9BQE9;Q9H8M2
Biological process	down-regulated	negative regulation of DNA biosynthetic process	3	4.88	0.023	1	EXOSC10;TERF2;GNL3L	Q01780;Q15554;Q9NVN8
Biological process	down-regulated	negative regulation of DNA damage checkpoint	2	34.74	0.00109	0.945	BRD4;PPP1R10	O60885;Q96QC0
Biological process	down-regulated	negative regulation of DNA metabolic process	11	4.21	6.36E-05	0.0597	GMNN;MRE11;BLM;EXOSC10;TP53BP1;TERF2;PDS5A;RIF1;WAPL;GNL3L;TFIP11	O75496;P49959;P54132;Q01780;Q12888;Q15554;Q29RF7;Q5UIP0;Q7Z5K2;Q9NVN8;Q9UBB9
Biological process	down-regulated	negative regulation of DNA recombination	4	4.01	0.0175	1	BLM;TP53BP1;TERF2;RIF1	P54132;Q12888;Q15554;Q5UIP0
Biological process	down-regulated	negative regulation of DNA repair	5	6.51	0.000958	0.837	MRE11;TP53BP1;TERF2;RIF1;TFIP11	P49959;Q12888;Q15554;Q5UIP0;Q9UBB9
Biological process	down-regulated	negative regulation of DNA replication	3	6.51	0.0105	1	GMNN;PDS5A;WAPL	O75496;Q29RF7;Q7Z5K2
Biological process	down-regulated	negative regulation of DNA-binding transcription factor activity	4	1.52	0.269	1	IRAK2;RB1;ID1;USP7	O43187;P06400;P41134;Q93009
Biological process	down-regulated	negative regulation of double-strand break repair	4	5.48	0.00588	1	MRE11;TP53BP1;RIF1;TFIP11	P49959;Q12888;Q5UIP0;Q9UBB9
Biological process	down-regulated	negative regulation of double-strand break repair via homologous recombination	2	4.01	0.0883	1	TP53BP1;RIF1	Q12888;Q5UIP0
Biological process	down-regulated	negative regulation of double-strand break repair via nonhomologous end joining	2	13.03	0.00953	1	MRE11;TFIP11	P49959;Q9UBB9
Biological process	down-regulated	negative regulation of epithelial cell proliferation	4	1.52	0.269	1	RB1;MED1;CDC73;MAGED1	P06400;Q15648;Q6P1J9;Q9Y5V3
Biological process	down-regulated	negative regulation of G1/S transition of mitotic cell cycle	2	1.43	0.41	1	RB1;CDC73	P06400;Q6P1J9
Biological process	down-regulated	negative regulation of G2/M transition of mitotic cell cycle	5	3.78	0.0104	1	MRE11;BLM;AURKB;BARD1;CLSPN	P49959;P54132;Q96GD4;Q99728;Q9HAW4
Biological process	down-regulated	negative regulation of gene expression	35	1.89	0.000223	0.205	PRMT5;SMARCA5;PARN;SSB;RB1;PRKAR1A;DDX5;YY1;SMARCA1;KDM5A;CBX5;ATRX;MECP2;NCBP2;RBM10;EXOSC10;SFSWAP;TARDBP;MTA1;TERF2;NCBP3;RIF1;CTR9;HDAC7;UFD1;USP7;SPEN;XRN2;EHMT1;HELLS;DAXX;CDYL;THRAP3;ZNF281;MORC2	O14744;O60264;O95453;P05455;P06400;P10644;P17844;P25490;P28370;P29375;P45973;P46100;P51608;P52298;P98175;Q01780;Q12872;Q13148;Q13330;Q15554;Q53F19;Q5UIP0;Q6PD62;Q8WUI4;Q92890;Q93009;Q96T58;Q9H0D6;Q9H9B1;Q9NRZ9;Q9UER7;Q9Y232;Q9Y2W1;Q9Y2X9;Q9Y6X9
Biological process	down-regulated	negative regulation of gene expression, epigenetic	17	5.68	8.46E-09	8.55E-06	PRMT5;SMARCA5;RB1;SMARCA1;KDM5A;CBX5;ATRX;MECP2;MTA1;RIF1;CTR9;USP7;SPEN;EHMT1;HELLS;CDYL;MORC2	O14744;O60264;P06400;P28370;P29375;P45973;P46100;P51608;Q13330;Q5UIP0;Q6PD62;Q93009;Q96T58;Q9H9B1;Q9NRZ9;Q9Y232;Q9Y6X9
Biological process	down-regulated	negative regulation of gliogenesis	2	2.42	0.2	1	RB1;MECP2	P06400;P51608
Biological process	down-regulated	negative regulation of growth	6	1.38	0.268	1	RB1;YY1;MECP2;RAI1;SPART;CDKN2AIP	P06400;P25490;P51608;Q7Z5J4;Q8N0X7;Q9NXV6
Biological process	down-regulated	negative regulation of GTPase activity	2	5.48	0.0507	1	RRP1B;RCC2	Q14684;Q9P258
Biological process	down-regulated	negative regulation of hippo signaling	2	4.34	0.0768	1	CIT;STRN4	O14578;Q9NRL3
Biological process	down-regulated	negative regulation of hydrolase activity	3	1.32	0.395	1	RRP1B;TERF2;RCC2	Q14684;Q15554;Q9P258
Biological process	down-regulated	negative regulation of innate immune response	2	1.07	0.558	1	PTPN2;AURKB	P17706;Q96GD4
Biological process	down-regulated	negative regulation of insulin receptor signaling pathway	3	4.01	0.0385	1	PTPN2;ZNF592;NCOA5	P17706;Q92610;Q9HCD5
Biological process	down-regulated	negative regulation of intracellular signal transduction	13	1.19	0.295	1	CIT;BRD4;NCOR1;PTPN2;TLE1;ARHGAP17;HDAC7;USP7;PBK;PPP1R10;STRN4;HELLS;RRN3	O14578;O60885;O75376;P17706;Q04724;Q68EM7;Q8WUI4;Q93009;Q96KB5;Q96QC0;Q9NRL3;Q9NRZ9;Q9NYV6
Biological process	down-regulated	negative regulation of intracellular steroid hormone receptor signaling pathway	3	4.22	0.0337	1	NCOR1;ZBTB7A;NCOR2	O75376;O95365;Q9Y618
Biological process	down-regulated	negative regulation of intracellular transport	2	2	0.263	1	ARFIP1;BARD1	P53367;Q99728
Biological process	down-regulated	negative regulation of kinase activity	3	1.18	0.467	1	CEP43;RB1;PRKRIP1	O95684;P06400;Q9H875
Biological process	down-regulated	negative regulation of leukocyte cell-cell adhesion	3	1.1	0.515	1	PRKAR1A;CEBPB;PTPN2	P10644;P17676;P17706
Biological process	down-regulated	negative regulation of leukocyte proliferation	2	1.07	0.558	1	PRKAR1A;CEBPB	P10644;P17676
Biological process	down-regulated	negative regulation of lipid metabolic process	2	1.01	0.591	1	NCOR1;C7orf50	O75376;Q9BRJ6
Biological process	down-regulated	negative regulation of lymphocyte proliferation	2	1.18	0.506	1	PRKAR1A;CEBPB	P10644;P17676
Biological process	down-regulated	negative regulation of macromolecule biosynthetic process	83	2.2	2.05E-12	2.14E-09	PRMT5;BTAF1;NKRF;SMARCA5;ZNF217;NCOR1;GMNN;ZBTB7A;PARN;SSB;RB1;PRKAR1A;XRCC6;HNRNPL;TCF3;ZNF24;ATF7;CEBPB;PTPN2;DDX5;NELFE;YY1;SMARCA1;KDM5A;RFC1;ID1;CBX5;ATRX;ERF;MECP2;HDGF;NCBP2;SARNP;RBM10;EXOSC10;TLE1;SFSWAP;TARDBP;MTA1;ORC2;DRAP1;TERF2;MED1;NAB2;NCBP3;BRMS1L;RIF1;NIPBL;CDC73;CTR9;MIDEAS;PHC2;RYBP;PAF1;HDAC7;GATAD2B;RTF1;UFD1;USP7;L3MBTL2;AURKB;SPEN;XRN2;EHMT1;CBX8;NCOA5;CHD8;HELLS;DNAJC17;G…	O14744;O14981;O15226;O60264;O75362;O75376;O75496;O95365;O95453;P05455;P06400;P10644;P12956;P14866;P15923;P17028;P17544;P17676;P17706;P17844;P18615;P25490;P28370;P29375;P35251;P41134;P45973;P46100;P50548;P51608;P51858;P52298;P82979;P98175;Q01780;Q04724;Q12872;Q13148;Q13330;Q13416;Q14919;Q15554;Q15648;Q15742;Q53F19;Q5PSV4;Q5UIP0;Q6KC79;Q6P1J9;Q6PD62;Q6PJG2;Q8IXK0;Q8N488;Q8N7H5;Q8WUI4;Q8WXI9;Q92541;…
Biological process	down-regulated	negative regulation of macromolecule metabolic process	98	2.11	1.11E-13	1.17E-10	PHF20L1;PRMT5;BTAF1;NKRF;SMARCA5;ZNF217;NCOR1;GMNN;ZBTB7A;PARN;CEP43;SSB;RB1;PRKAR1A;XRCC6;HNRNPL;TCF3;ZNF24;ATF7;CEBPB;PTPN2;DDX5;NELFE;YY1;SMARCA1;KDM5A;RFC1;FUS;ID1;CBX5;ATRX;RPL5;MRE11;ERF;MECP2;HDGF;NCBP2;BLM;SARNP;RBM10;EXOSC10;TLE1;NSUN2;SFSWAP;TP53BP1;TARDBP;MTA1;ORC2;DRAP1;TERF2;MED1;NAB2;PDS5A;NCBP3;BRMS1L;RIF1;NIPBL;CDC73;CTR9;MIDEAS;WAPL;PHC2;RYBP;PAF1;HDAC7;GATAD2B;RTF1;UFD1;USP7;L3M…	A8MW92;O14744;O14981;O15226;O60264;O75362;O75376;O75496;O95365;O95453;O95684;P05455;P06400;P10644;P12956;P14866;P15923;P17028;P17544;P17676;P17706;P17844;P18615;P25490;P28370;P29375;P35251;P35637;P41134;P45973;P46100;P46777;P49959;P50548;P51608;P51858;P52298;P54132;P82979;P98175;Q01780;Q04724;Q08J23;Q12872;Q12888;Q13148;Q13330;Q13416;Q14919;Q15554;Q15648;Q15742;Q29RF7;Q53F19;Q5PSV4;Q5UIP0;Q6KC79;…
Biological process	down-regulated	negative regulation of metabolic process	101	1.99	1.68E-12	1.76E-09	PHF20L1;PRMT5;BTAF1;NKRF;SMARCA5;ZNF217;NCOR1;GMNN;ZBTB7A;PARN;CEP43;SSB;RB1;PRKAR1A;XRCC6;HNRNPL;TCF3;ZNF24;ATF7;CEBPB;PTPN2;DDX5;NELFE;YY1;SMARCA1;KDM5A;RFC1;FUS;ID1;CBX5;ATRX;RPL5;MRE11;ERF;MECP2;HDGF;NCBP2;BLM;EIF4G2;SARNP;RBM10;EXOSC10;TLE1;NSUN2;SFSWAP;TP53BP1;TARDBP;MTA1;ORC2;DRAP1;TERF2;MED1;NAB2;PDS5A;NCBP3;BRMS1L;RIF1;NIPBL;CDC73;CTR9;MIDEAS;WAPL;PHC2;RYBP;PAF1;HDAC7;GATAD2B;RTF1;UFD1;U…	A8MW92;O14744;O14981;O15226;O60264;O75362;O75376;O75496;O95365;O95453;O95684;P05455;P06400;P10644;P12956;P14866;P15923;P17028;P17544;P17676;P17706;P17844;P18615;P25490;P28370;P29375;P35251;P35637;P41134;P45973;P46100;P46777;P49959;P50548;P51608;P51858;P52298;P54132;P78344;P82979;P98175;Q01780;Q04724;Q08J23;Q12872;Q12888;Q13148;Q13330;Q13416;Q14919;Q15554;Q15648;Q15742;Q29RF7;Q53F19;Q5PSV4;Q5UIP0;…
Biological process	down-regulated	negative regulation of metaphase/anaphase transition of cell cycle	2	2.98	0.145	1	CDC20;IK	Q12834;Q13123
Biological process	down-regulated	negative regulation of miRNA metabolic process	3	5.39	0.0177	1	NCOR1;YY1;NCOR2	O75376;P25490;Q9Y618
Biological process	down-regulated	negative regulation of mitotic cell cycle	10	2.4	0.00934	1	RB1;MRE11;BLM;CDC20;IK;MDC1;CDC73;AURKB;BARD1;CLSPN	P06400;P49959;P54132;Q12834;Q13123;Q14676;Q6P1J9;Q96GD4;Q99728;Q9HAW4
Biological process	down-regulated	negative regulation of mitotic cell cycle phase transition	9	2.74	0.00585	1	RB1;MRE11;BLM;CDC20;IK;CDC73;AURKB;BARD1;CLSPN	P06400;P49959;P54132;Q12834;Q13123;Q6P1J9;Q96GD4;Q99728;Q9HAW4
Biological process	down-regulated	negative regulation of mitotic chromosome condensation	2	52.11	0.000367	0.334	SMARCA5;BAZ1B	O60264;Q9UIG0
Biological process	down-regulated	negative regulation of mitotic metaphase/anaphase transition	2	3.16	0.132	1	CDC20;IK	Q12834;Q13123
Biological process	down-regulated	negative regulation of mitotic nuclear division	2	2.54	0.186	1	CDC20;IK	Q12834;Q13123
Biological process	down-regulated	negative regulation of mitotic sister chromatid segregation	2	3.16	0.132	1	CDC20;IK	Q12834;Q13123
Biological process	down-regulated	negative regulation of mitotic sister chromatid separation	2	3.16	0.132	1	CDC20;IK	Q12834;Q13123
Biological process	down-regulated	negative regulation of molecular function	16	1.49	0.0753	1	BTAF1;IRAK2;CEP43;RB1;GTF2F1;ID1;RPL5;RRP1B;TERF2;WAPL;USP7;PSME3IP1;PRKRIP1;GNL3L;RCC2;NOSIP	O14981;O43187;O95684;P06400;P35269;P41134;P46777;Q14684;Q15554;Q7Z5K2;Q93009;Q9GZU8;Q9H875;Q9NVN8;Q9P258;Q9Y314
Biological process	down-regulated	negative regulation of mononuclear cell proliferation	2	1.16	0.518	1	PRKAR1A;CEBPB	P10644;P17676
Biological process	down-regulated	negative regulation of mRNA catabolic process	4	2.67	0.063	1	FUS;RBM10;TARDBP;THRAP3	P35637;P98175;Q13148;Q9Y2W1
Biological process	down-regulated	negative regulation of mRNA metabolic process	6	3.13	0.0126	1	FUS;RBM10;SFSWAP;TARDBP;BARD1;THRAP3	P35637;P98175;Q12872;Q13148;Q99728;Q9Y2W1
Biological process	down-regulated	negative regulation of mRNA processing	3	7.11	0.00823	1	RBM10;SFSWAP;BARD1	P98175;Q12872;Q99728
Biological process	down-regulated	negative regulation of mRNA splicing, via spliceosome	2	4.96	0.0607	1	RBM10;SFSWAP	P98175;Q12872
Biological process	down-regulated	negative regulation of muscle cell differentiation	3	2.52	0.116	1	ANKRD17;YY1;MECP2	O75179;P25490;P51608
Biological process	down-regulated	negative regulation of myeloid cell differentiation	6	3.68	0.00587	1	PTPN2;CUL4A;CDC73;CTR9;PAF1;LEO1	P17706;Q13619;Q6P1J9;Q6PD62;Q8N7H5;Q8WVC0
Biological process	down-regulated	negative regulation of myeloid leukocyte differentiation	2	1.89	0.285	1	PTPN2;CUL4A	P17706;Q13619
Biological process	down-regulated	negative regulation of nervous system development	3	1.09	0.52	1	RB1;MECP2;SPART	P06400;P51608;Q8N0X7
Biological process	down-regulated	negative regulation of neurogenesis	3	1.16	0.481	1	RB1;MECP2;SPART	P06400;P51608;Q8N0X7
Biological process	down-regulated	negative regulation of neuron apoptotic process	4	1.25	0.399	1	CEBPB;MAP2K4;LIG4;MECP2	P17676;P45985;P49917;P51608
Biological process	down-regulated	negative regulation of NF-kappaB transcription factor activity	2	1.41	0.417	1	IRAK2;USP7	O43187;Q93009
Biological process	down-regulated	negative regulation of nitrogen compound metabolic process	87	2.3	4.28E-14	4.52E-11	PHF20L1;BTAF1;NKRF;SMARCA5;ZNF217;NCOR1;GMNN;ZBTB7A;PARN;CEP43;RB1;XRCC6;HNRNPL;TCF3;ZNF24;ATF7;CEBPB;PTPN2;DDX5;NELFE;YY1;KDM5A;RFC1;FUS;ID1;CBX5;RPL5;MRE11;ERF;MECP2;HDGF;BLM;SARNP;RBM10;EXOSC10;TLE1;NSUN2;SFSWAP;TP53BP1;TARDBP;MTA1;ORC2;DRAP1;TERF2;MED1;NAB2;PDS5A;BRMS1L;RIF1;NIPBL;CDC73;CTR9;MIDEAS;WAPL;PHC2;RYBP;PAF1;HDAC7;GATAD2B;RTF1;USP7;L3MBTL2;AURKB;PBK;SPEN;BARD1;PSME3IP1;PRKRIP1;EHMT1…	A8MW92;O14981;O15226;O60264;O75362;O75376;O75496;O95365;O95453;O95684;P06400;P12956;P14866;P15923;P17028;P17544;P17676;P17706;P17844;P18615;P25490;P29375;P35251;P35637;P41134;P45973;P46777;P49959;P50548;P51608;P51858;P54132;P82979;P98175;Q01780;Q04724;Q08J23;Q12872;Q12888;Q13148;Q13330;Q13416;Q14919;Q15554;Q15648;Q15742;Q29RF7;Q5PSV4;Q5UIP0;Q6KC79;Q6P1J9;Q6PD62;Q6PJG2;Q7Z5K2;Q8IXK0;Q8N488;Q8N7H5;…
Biological process	down-regulated	negative regulation of nuclear division	2	2.13	0.242	1	CDC20;IK	Q12834;Q13123
Biological process	down-regulated	negative regulation of nucleobase-containing compound metabolic process	79	2.85	5.82E-18	6.19E-15	BTAF1;NKRF;SMARCA5;ZNF217;NCOR1;GMNN;ZBTB7A;PARN;RB1;XRCC6;HNRNPL;TCF3;ZNF24;ATF7;CEBPB;PTPN2;DDX5;NELFE;YY1;KDM5A;RFC1;FUS;ID1;CBX5;MRE11;ERF;MECP2;HDGF;BLM;SARNP;RBM10;EXOSC10;TLE1;NSUN2;SFSWAP;TP53BP1;TARDBP;MTA1;ORC2;DRAP1;TERF2;MED1;NAB2;PDS5A;BRMS1L;RIF1;NIPBL;CDC73;CTR9;MIDEAS;WAPL;PHC2;RYBP;PAF1;HDAC7;GATAD2B;RTF1;L3MBTL2;AURKB;SPEN;BARD1;EHMT1;CBX8;NCOA5;CHD8;DNAJC17;GNL3L;TFIP11;DAXX;CG…	O14981;O15226;O60264;O75362;O75376;O75496;O95365;O95453;P06400;P12956;P14866;P15923;P17028;P17544;P17676;P17706;P17844;P18615;P25490;P29375;P35251;P35637;P41134;P45973;P49959;P50548;P51608;P51858;P54132;P82979;P98175;Q01780;Q04724;Q08J23;Q12872;Q12888;Q13148;Q13330;Q13416;Q14919;Q15554;Q15648;Q15742;Q29RF7;Q5PSV4;Q5UIP0;Q6KC79;Q6P1J9;Q6PD62;Q6PJG2;Q7Z5K2;Q8IXK0;Q8N488;Q8N7H5;Q8WUI4;Q8WXI9;Q92541;…
Biological process	down-regulated	negative regulation of organelle assembly	2	2.13	0.242	1	MAP4;PHF23	P27816;Q9BUL5
Biological process	down-regulated	negative regulation of organelle organization	14	2.1	0.0074	1	SMARCA5;TBC1D4;MAP4;ATRX;GMFB;EXOSC10;CDC20;IK;TERF2;WAPL;PHF23;GNL3L;BAZ1B;TPX2	O60264;O60343;P27816;P46100;P60983;Q01780;Q12834;Q13123;Q15554;Q7Z5K2;Q9BUL5;Q9NVN8;Q9UIG0;Q9ULW0
Biological process	down-regulated	negative regulation of phosphate metabolic process	6	1.25	0.351	1	NCOR1;CEP43;RB1;PTPN2;TARDBP;PRKRIP1	O75376;O95684;P06400;P17706;Q13148;Q9H875
Biological process	down-regulated	negative regulation of phosphorus metabolic process	6	1.24	0.358	1	NCOR1;CEP43;RB1;PTPN2;TARDBP;PRKRIP1	O75376;O95684;P06400;P17706;Q13148;Q9H875
Biological process	down-regulated	negative regulation of phosphorylation	5	1.23	0.381	1	CEP43;RB1;PTPN2;TARDBP;PRKRIP1	O95684;P06400;P17706;Q13148;Q9H875
Biological process	down-regulated	negative regulation of post-translational protein modification	2	1.12	0.536	1	RPL5;GNL3L	P46777;Q9NVN8
Biological process	down-regulated	negative regulation of pri-miRNA transcription by RNA polymerase II	3	5.79	0.0146	1	NCOR1;YY1;NCOR2	O75376;P25490;Q9Y618
Biological process	down-regulated	negative regulation of programmed cell death	18	1.02	0.499	1	RB1;UNG;CEBPB;MAP2K4;LIG4;MRE11;MECP2;TLE1;MED1;CDC73;INTS1;PHIP;AURKB;PPP1R10;BARD1;CHD8;HELLS;RRN3	P06400;P13051;P17676;P45985;P49917;P49959;P51608;Q04724;Q15648;Q6P1J9;Q8N201;Q8WWQ0;Q96GD4;Q96QC0;Q99728;Q9HCK8;Q9NRZ9;Q9NYV6
Biological process	down-regulated	negative regulation of proteasomal protein catabolic process	5	4.82	0.0037	1	PHF20L1;RYBP;USP7;PBK;PSME3IP1	A8MW92;Q8N488;Q93009;Q96KB5;Q9GZU8
Biological process	down-regulated	negative regulation of proteasomal ubiquitin-dependent protein catabolic process	4	5.34	0.00646	1	PHF20L1;RYBP;USP7;PBK	A8MW92;Q8N488;Q93009;Q96KB5
Biological process	down-regulated	negative regulation of protein binding	3	2.7	0.1	1	GTF2F1;PSME3IP1;GNL3L	P35269;Q9GZU8;Q9NVN8
Biological process	down-regulated	negative regulation of protein catabolic process	5	2.27	0.0707	1	PHF20L1;RYBP;USP7;PBK;PSME3IP1	A8MW92;Q8N488;Q93009;Q96KB5;Q9GZU8
Biological process	down-regulated	negative regulation of protein kinase activity	3	1.26	0.426	1	CEP43;RB1;PRKRIP1	O95684;P06400;Q9H875
Biological process	down-regulated	negative regulation of protein metabolic process	13	1.03	0.5	1	PHF20L1;CEP43;RB1;PTPN2;RPL5;TARDBP;RYBP;USP7;PBK;PSME3IP1;PRKRIP1;GNL3L;CDYL	A8MW92;O95684;P06400;P17706;P46777;Q13148;Q8N488;Q93009;Q96KB5;Q9GZU8;Q9H875;Q9NVN8;Q9Y232
Biological process	down-regulated	negative regulation of protein modification by small protein conjugation or removal	2	1.17	0.512	1	RPL5;GNL3L	P46777;Q9NVN8
Biological process	down-regulated	negative regulation of protein modification process	8	1.38	0.225	1	CEP43;RB1;PTPN2;RPL5;TARDBP;PRKRIP1;GNL3L;CDYL	O95684;P06400;P17706;P46777;Q13148;Q9H875;Q9NVN8;Q9Y232
Biological process	down-regulated	negative regulation of protein phosphorylation	5	1.34	0.32	1	CEP43;RB1;PTPN2;TARDBP;PRKRIP1	O95684;P06400;P17706;Q13148;Q9H875
Biological process	down-regulated	negative regulation of protein ubiquitination	2	1.35	0.437	1	RPL5;GNL3L	P46777;Q9NVN8
Biological process	down-regulated	negative regulation of protein-containing complex disassembly	2	1.3	0.456	1	PHF23;TPX2	Q9BUL5;Q9ULW0
Biological process	down-regulated	negative regulation of proteolysis	6	1.74	0.133	1	PHF20L1;RPL5;RYBP;USP7;PBK;PSME3IP1	A8MW92;P46777;Q8N488;Q93009;Q96KB5;Q9GZU8
Biological process	down-regulated	negative regulation of proteolysis involved in cellular protein catabolic process	6	4.4	0.0024	1	PHF20L1;RPL5;RYBP;USP7;PBK;PSME3IP1	A8MW92;P46777;Q8N488;Q93009;Q96KB5;Q9GZU8
Biological process	down-regulated	negative regulation of RNA biosynthetic process	63	2.74	1.76E-13	1.85E-10	BTAF1;NKRF;SMARCA5;ZNF217;NCOR1;GMNN;ZBTB7A;RB1;XRCC6;HNRNPL;TCF3;ZNF24;ATF7;CEBPB;PTPN2;DDX5;NELFE;YY1;KDM5A;RFC1;ID1;CBX5;ERF;MECP2;HDGF;SARNP;RBM10;TLE1;MTA1;ORC2;DRAP1;MED1;NAB2;BRMS1L;RIF1;NIPBL;CDC73;CTR9;MIDEAS;PHC2;RYBP;PAF1;HDAC7;GATAD2B;RTF1;L3MBTL2;AURKB;SPEN;EHMT1;CBX8;NCOA5;CHD8;DNAJC17;DAXX;CGGBP1;DDX20;MAGED2;SATB2;ZBTB1;ZNF281;MAGED1;NCOR2;USP3	O14981;O15226;O60264;O75362;O75376;O75496;O95365;P06400;P12956;P14866;P15923;P17028;P17544;P17676;P17706;P17844;P18615;P25490;P29375;P35251;P41134;P45973;P50548;P51608;P51858;P82979;P98175;Q04724;Q13330;Q13416;Q14919;Q15648;Q15742;Q5PSV4;Q5UIP0;Q6KC79;Q6P1J9;Q6PD62;Q6PJG2;Q8IXK0;Q8N488;Q8N7H5;Q8WUI4;Q8WXI9;Q92541;Q969R5;Q96GD4;Q96T58;Q9H9B1;Q9HC52;Q9HCD5;Q9HCK8;Q9NVM6;Q9UER7;Q9UFW8;Q9UHI6;Q9UNF1;…
Biological process	down-regulated	negative regulation of RNA catabolic process	6	3.44	0.00813	1	PARN;FUS;RBM10;NSUN2;TARDBP;THRAP3	O95453;P35637;P98175;Q08J23;Q13148;Q9Y2W1
Biological process	down-regulated	negative regulation of RNA metabolic process	70	2.77	3.23E-15	3.42E-12	BTAF1;NKRF;SMARCA5;ZNF217;NCOR1;GMNN;ZBTB7A;PARN;RB1;XRCC6;HNRNPL;TCF3;ZNF24;ATF7;CEBPB;PTPN2;DDX5;NELFE;YY1;KDM5A;RFC1;FUS;ID1;CBX5;ERF;MECP2;HDGF;SARNP;RBM10;TLE1;NSUN2;SFSWAP;TARDBP;MTA1;ORC2;DRAP1;MED1;NAB2;BRMS1L;RIF1;NIPBL;CDC73;CTR9;MIDEAS;PHC2;RYBP;PAF1;HDAC7;GATAD2B;RTF1;L3MBTL2;AURKB;SPEN;BARD1;EHMT1;CBX8;NCOA5;CHD8;DNAJC17;DAXX;CGGBP1;DDX20;MAGED2;SATB2;ZBTB1;THRAP3;ZNF281;MAGED1;NCOR2…	O14981;O15226;O60264;O75362;O75376;O75496;O95365;O95453;P06400;P12956;P14866;P15923;P17028;P17544;P17676;P17706;P17844;P18615;P25490;P29375;P35251;P35637;P41134;P45973;P50548;P51608;P51858;P82979;P98175;Q04724;Q08J23;Q12872;Q13148;Q13330;Q13416;Q14919;Q15648;Q15742;Q5PSV4;Q5UIP0;Q6KC79;Q6P1J9;Q6PD62;Q6PJG2;Q8IXK0;Q8N488;Q8N7H5;Q8WUI4;Q8WXI9;Q92541;Q969R5;Q96GD4;Q96T58;Q99728;Q9H9B1;Q9HC52;Q9HCD5;…
Biological process	down-regulated	negative regulation of RNA splicing	2	4.01	0.0883	1	RBM10;SFSWAP	P98175;Q12872
Biological process	down-regulated	negative regulation of sequestering of calcium ion	2	1.83	0.299	1	ITPR3;CHERP	Q14573;Q8IWX8
Biological process	down-regulated	negative regulation of sister chromatid cohesion	2	20.84	0.00353	1	ATRX;WAPL	P46100;Q7Z5K2
Biological process	down-regulated	negative regulation of sister chromatid segregation	2	3.16	0.132	1	CDC20;IK	Q12834;Q13123
Biological process	down-regulated	negative regulation of small molecule metabolic process	3	1.38	0.369	1	NCOR1;USP7;C7orf50	O75376;Q93009;Q9BRJ6
Biological process	down-regulated	negative regulation of smooth muscle cell differentiation	2	6.13	0.0413	1	ANKRD17;MECP2	O75179;P51608
Biological process	down-regulated	negative regulation of T cell activation	3	1.19	0.462	1	PRKAR1A;CEBPB;PTPN2	P10644;P17676;P17706
Biological process	down-regulated	negative regulation of T cell proliferation	2	1.43	0.41	1	PRKAR1A;CEBPB	P10644;P17676
Biological process	down-regulated	negative regulation of telomere maintenance	3	4.11	0.036	1	EXOSC10;TERF2;GNL3L	Q01780;Q15554;Q9NVN8
Biological process	down-regulated	negative regulation of telomere maintenance via telomerase	3	7.11	0.00823	1	EXOSC10;TERF2;GNL3L	Q01780;Q15554;Q9NVN8
Biological process	down-regulated	negative regulation of telomere maintenance via telomere lengthening	3	5.39	0.0177	1	EXOSC10;TERF2;GNL3L	Q01780;Q15554;Q9NVN8
Biological process	down-regulated	negative regulation of transcription by RNA polymerase II	50	3	2.88E-12	3.01E-09	ZNF217;NCOR1;ZBTB7A;RB1;TCF3;ATF7;CEBPB;PTPN2;DDX5;NELFE;YY1;KDM5A;RFC1;ID1;CBX5;ERF;MECP2;HDGF;SARNP;RBM10;MTA1;ORC2;DRAP1;MED1;BRMS1L;RIF1;NIPBL;CDC73;CTR9;RYBP;PAF1;HDAC7;GATAD2B;RTF1;AURKB;SPEN;EHMT1;CBX8;NCOA5;CHD8;DNAJC17;CGGBP1;DDX20;MAGED2;SATB2;ZBTB1;ZNF281;MAGED1;NCOR2;USP3	O75362;O75376;O95365;P06400;P15923;P17544;P17676;P17706;P17844;P18615;P25490;P29375;P35251;P41134;P45973;P50548;P51608;P51858;P82979;P98175;Q13330;Q13416;Q14919;Q15648;Q5PSV4;Q5UIP0;Q6KC79;Q6P1J9;Q6PD62;Q8N488;Q8N7H5;Q8WUI4;Q8WXI9;Q92541;Q96GD4;Q96T58;Q9H9B1;Q9HC52;Q9HCD5;Q9HCK8;Q9NVM6;Q9UFW8;Q9UHI6;Q9UNF1;Q9UPW6;Q9Y2K1;Q9Y2X9;Q9Y5V3;Q9Y618;Q9Y6I4
Biological process	down-regulated	negative regulation of transcription, DNA-templated	63	2.76	1.21E-13	1.27E-10	BTAF1;NKRF;SMARCA5;ZNF217;NCOR1;GMNN;ZBTB7A;RB1;XRCC6;HNRNPL;TCF3;ZNF24;ATF7;CEBPB;PTPN2;DDX5;NELFE;YY1;KDM5A;RFC1;ID1;CBX5;ERF;MECP2;HDGF;SARNP;RBM10;TLE1;MTA1;ORC2;DRAP1;MED1;NAB2;BRMS1L;RIF1;NIPBL;CDC73;CTR9;MIDEAS;PHC2;RYBP;PAF1;HDAC7;GATAD2B;RTF1;L3MBTL2;AURKB;SPEN;EHMT1;CBX8;NCOA5;CHD8;DNAJC17;DAXX;CGGBP1;DDX20;MAGED2;SATB2;ZBTB1;ZNF281;MAGED1;NCOR2;USP3	O14981;O15226;O60264;O75362;O75376;O75496;O95365;P06400;P12956;P14866;P15923;P17028;P17544;P17676;P17706;P17844;P18615;P25490;P29375;P35251;P41134;P45973;P50548;P51608;P51858;P82979;P98175;Q04724;Q13330;Q13416;Q14919;Q15648;Q15742;Q5PSV4;Q5UIP0;Q6KC79;Q6P1J9;Q6PD62;Q6PJG2;Q8IXK0;Q8N488;Q8N7H5;Q8WUI4;Q8WXI9;Q92541;Q969R5;Q96GD4;Q96T58;Q9H9B1;Q9HC52;Q9HCD5;Q9HCK8;Q9NVM6;Q9UER7;Q9UFW8;Q9UHI6;Q9UNF1;…
Biological process	down-regulated	negative regulation of transferase activity	4	1.35	0.343	1	CEP43;RB1;RPL5;PRKRIP1	O95684;P06400;P46777;Q9H875
Biological process	down-regulated	negative regulation of transforming growth factor beta receptor signaling pathway	3	1.61	0.285	1	ZBTB7A;BRMS1L;BCL9L	O95365;Q5PSV4;Q86UU0
Biological process	down-regulated	negative regulation of transmembrane receptor protein serine/threonine kinase signaling pathway	4	1.39	0.325	1	ZBTB7A;BRMS1L;BCL9L;SPART	O95365;Q5PSV4;Q86UU0;Q8N0X7
Biological process	down-regulated	negative regulation of type I interferon production	2	2.32	0.214	1	YY1;UFD1	P25490;Q92890
Biological process	down-regulated	negative regulation of ubiquitin-dependent protein catabolic process	5	4.74	0.00401	1	PHF20L1;RPL5;RYBP;USP7;PBK	A8MW92;P46777;Q8N488;Q93009;Q96KB5
Biological process	down-regulated	negative regulation of viral-induced cytoplasmic pattern recognition receptor signaling pathway	2	2.61	0.179	1	UFD1;AURKB	Q92890;Q96GD4
Biological process	down-regulated	neural tube closure	2	1.27	0.469	1	BRD2;SETD2	P25440;Q9BYW2
Biological process	down-regulated	neurogenesis	3	1.63	0.28	1	CIT;LIG4;NUP133	O14578;P49917;Q8WUM0
Biological process	down-regulated	neuron apoptotic process	3	1.4	0.364	1	CIT;RB1;LIG4	O14578;P06400;P49917
Biological process	down-regulated	neuron maturation	2	3.26	0.125	1	RB1;MECP2	P06400;P51608
Biological process	down-regulated	nitrogen compound metabolic process	202	1.78	1.60E-23	1.73E-20	TAF4;PRMT5;U2SURP;RNMT;PRPF4;IRAK2;SART1;PRPF3;PLRG1;HTATSF1;SMARCA5;CCNT1;PQBP1;KIN;SF3B1;MED6;UTP20;WDHD1;RNASEH2A;SMNDC1;USP1;PRPF6;ZRANB2;ZBTB7A;SLU7;PARN;SSB;RB1;XRCC6;UNG;HNRNPL;TCF3;CEBPB;PTPN2;DDX5;LIG1;CCNA2;TCEA1;MCM3;YY1;RPA1;GTF2E2;RFC1;GTF2F1;FUS;PPP1CC;IGHMBP2;FEN1;RECQL;ATRX;RPL5;PCYT1A;RBM25;HINT1;LIG4;MRE11;PAPOLA;MECP2;NCBP2;RBM5;BLM;MFAP1;ELL;WDR4;RPS20;GMFB;FAU;NOP14;RBM6;GTF2…	O00268;O14744;O15042;O43148;O43172;O43187;O43290;O43395;O43660;O43719;O60264;O60563;O60828;O60870;O75533;O75586;O75691;O75717;O75792;O75940;O94782;O94906;O95218;O95365;O95391;O95453;P05455;P06400;P12956;P13051;P14866;P15923;P17676;P17706;P17844;P18858;P20248;P23193;P25205;P25490;P27694;P29084;P35251;P35269;P35637;P36873;P38935;P39748;P46063;P46100;P46777;P49585;P49756;P49773;P49917;P49959;P51003;…
Biological process	down-regulated	nuclear cell cycle DNA replication initiation	2	20.84	0.00353	1	MCM3;GINS3	P25205;Q9BRX5
Biological process	down-regulated	nuclear chromosome segregation	6	6.01	0.000462	0.414	PPP1CC;TOP2B;NIPBL;WAPL;KIFC1;NUSAP1	P36873;Q02880;Q6KC79;Q7Z5K2;Q9BW19;Q9BXS6
Biological process	down-regulated	nuclear export	9	3.64	0.000865	0.759	ZC3H11A;SSB;NCBP2;SARNP;NCBP3;NUP133;RBM33;POLDIP3;NOL6	O75152;P05455;P52298;P82979;Q53F19;Q8WUM0;Q96EV2;Q9BY77;Q9H6R4
Biological process	down-regulated	nuclear membrane organization	2	2.22	0.228	1	TARDBP;CHMP1B	Q13148;Q7LBR1
Biological process	down-regulated	nuclear pore organization	2	6.95	0.0327	1	NUP133;AHCTF1	Q8WUM0;Q8WYP5
Biological process	down-regulated	nuclear transport	16	3.39	2.30E-05	0.0219	ZC3H11A;SSB;KPNA1;NCBP2;SARNP;MED1;NCBP3;ANKRD54;NUP133;AHCTF1;RBM33;RSRC1;PPP1R10;POLDIP3;NOL6;NUP50	O75152;P05455;P52294;P52298;P82979;Q15648;Q53F19;Q6NXT1;Q8WUM0;Q8WYP5;Q96EV2;Q96IZ7;Q96QC0;Q9BY77;Q9H6R4;Q9UKX7
Biological process	down-regulated	nuclear-transcribed mRNA catabolic process	7	3.68	0.00297	1	PARN;SSB;DDX5;NCBP2;EXOSC10;XRN2;THRAP3	O95453;P05455;P17844;P52298;Q01780;Q9H0D6;Q9Y2W1
Biological process	down-regulated	nuclear-transcribed mRNA catabolic process, nonsense-mediated decay	3	4.11	0.036	1	PARN;NCBP2;EXOSC10	O95453;P52298;Q01780
Biological process	down-regulated	nucleic acid metabolic process	173	4.39	2.97E-73	3.27E-70	TAF4;PRMT5;U2SURP;RNMT;PRPF4;SART1;PRPF3;PLRG1;HTATSF1;SMARCA5;CCNT1;PQBP1;KIN;SF3B1;UTP20;WDHD1;RNASEH2A;SMNDC1;USP1;PRPF6;ZRANB2;ZBTB7A;SLU7;PARN;SSB;RB1;XRCC6;UNG;HNRNPL;TCF3;CEBPB;DDX5;LIG1;CCNA2;TCEA1;MCM3;YY1;RPA1;GTF2E2;RFC1;GTF2F1;FUS;IGHMBP2;FEN1;RECQL;ATRX;RPL5;PCYT1A;RBM25;LIG4;MRE11;PAPOLA;NCBP2;RBM5;BLM;MFAP1;ELL;WDR4;NOP14;RBM6;GTF2I;RBM10;EXOSC10;TOP2B;NSUN2;GTF3C1;SFSWAP;SF3A3;TP5…	O00268;O14744;O15042;O43148;O43172;O43290;O43395;O43660;O43719;O60264;O60563;O60828;O60870;O75533;O75691;O75717;O75792;O75940;O94782;O94906;O95218;O95365;O95391;O95453;P05455;P06400;P12956;P13051;P14866;P15923;P17676;P17844;P18858;P20248;P23193;P25205;P25490;P27694;P29084;P35251;P35269;P35637;P38935;P39748;P46063;P46100;P46777;P49585;P49756;P49917;P49959;P51003;P52298;P52756;P54132;P55081;P55199;…
Biological process	down-regulated	nucleic acid transport	12	3.91	6.23E-05	0.0586	ZC3H11A;SSB;NCBP2;SARNP;SLBP;NCBP3;NUP133;AHCTF1;RBM33;POLDIP3;NOL6;NUP50	O75152;P05455;P52298;P82979;Q14493;Q53F19;Q8WUM0;Q8WYP5;Q96EV2;Q9BY77;Q9H6R4;Q9UKX7
Biological process	down-regulated	nucleobase-containing compound biosynthetic process	47	2.9	4.69E-11	4.85E-08	TAF4;PRMT5;SMARCA5;CCNT1;ZBTB7A;RB1;CEBPB;DDX5;LIG1;CCNA2;TCEA1;RPA1;GTF2E2;RFC1;GTF2F1;ATRX;LIG4;MRE11;NCBP2;ELL;GTF2I;GTF3C1;TCOF1;GTF2H3;ELOA;NCOA6;DRAP1;PCLAF;POLD3;TERF2;MED1;NCBP3;CDC73;CTR9;BCL9L;PAF1;GTF3C2;LEO1;RTF1;PHF3;WRNIP1;DIDO1;NIFK;SETD2;XRN2;RRN3;ZBTB1	O00268;O14744;O60264;O60563;O95365;P06400;P17676;P17844;P18858;P20248;P23193;P27694;P29084;P35251;P35269;P46100;P49917;P49959;P52298;P55199;P78347;Q12789;Q13428;Q13889;Q14241;Q14686;Q14919;Q15004;Q15054;Q15554;Q15648;Q53F19;Q6P1J9;Q6PD62;Q86UU0;Q8N7H5;Q8WUA4;Q8WVC0;Q92541;Q92576;Q96S55;Q9BTC0;Q9BYG3;Q9BYW2;Q9H0D6;Q9NYV6;Q9Y2K1
Biological process	down-regulated	nucleobase-containing compound catabolic process	13	2.04	0.0122	1	RNASEH2A;PARN;SSB;UNG;DDX5;FEN1;HINT1;NCBP2;EXOSC10;ZCCHC8;TRIR;XRN2;THRAP3	O75792;O95453;P05455;P13051;P17844;P39748;P49773;P52298;Q01780;Q6NZY4;Q9BQ61;Q9H0D6;Q9Y2W1
Biological process	down-regulated	nucleobase-containing compound metabolic process	175	3.5	7.33E-59	8.06E-56	TAF4;PRMT5;U2SURP;RNMT;PRPF4;SART1;PRPF3;PLRG1;HTATSF1;SMARCA5;CCNT1;PQBP1;KIN;SF3B1;UTP20;WDHD1;RNASEH2A;SMNDC1;USP1;PRPF6;ZRANB2;ZBTB7A;SLU7;PARN;SSB;RB1;XRCC6;UNG;HNRNPL;TCF3;CEBPB;DDX5;LIG1;CCNA2;TCEA1;MCM3;YY1;RPA1;GTF2E2;RFC1;GTF2F1;FUS;IGHMBP2;FEN1;RECQL;ATRX;RPL5;PCYT1A;RBM25;HINT1;LIG4;MRE11;PAPOLA;NCBP2;RBM5;BLM;MFAP1;ELL;WDR4;NOP14;RBM6;GTF2I;RBM10;EXOSC10;TOP2B;NSUN2;GTF3C1;SFSWAP;SF3…	O00268;O14744;O15042;O43148;O43172;O43290;O43395;O43660;O43719;O60264;O60563;O60828;O60870;O75533;O75691;O75717;O75792;O75940;O94782;O94906;O95218;O95365;O95391;O95453;P05455;P06400;P12956;P13051;P14866;P15923;P17676;P17844;P18858;P20248;P23193;P25205;P25490;P27694;P29084;P35251;P35269;P35637;P38935;P39748;P46063;P46100;P46777;P49585;P49756;P49773;P49917;P49959;P51003;P52298;P52756;P54132;P55081;…
Biological process	down-regulated	nucleobase-containing compound transport	12	2.78	0.0014	1	ZC3H11A;SSB;NCBP2;SARNP;SLBP;NCBP3;NUP133;AHCTF1;RBM33;POLDIP3;NOL6;NUP50	O75152;P05455;P52298;P82979;Q14493;Q53F19;Q8WUM0;Q8WYP5;Q96EV2;Q9BY77;Q9H6R4;Q9UKX7
Biological process	down-regulated	nucleocytoplasmic transport	16	3.4	2.18E-05	0.0208	ZC3H11A;SSB;KPNA1;NCBP2;SARNP;MED1;NCBP3;ANKRD54;NUP133;AHCTF1;RBM33;RSRC1;PPP1R10;POLDIP3;NOL6;NUP50	O75152;P05455;P52294;P52298;P82979;Q15648;Q53F19;Q6NXT1;Q8WUM0;Q8WYP5;Q96EV2;Q96IZ7;Q96QC0;Q9BY77;Q9H6R4;Q9UKX7
Biological process	down-regulated	nucleosome assembly	6	3.47	0.00772	1	SMARCA5;BRD2;ATRX;ATAD2;BAZ1A;DAXX	O60264;P25440;P46100;Q6PL18;Q9NRL2;Q9UER7
Biological process	down-regulated	nucleosome organization	7	3.32	0.00531	1	SMARCA5;BRD2;ATRX;ATAD2;SETD2;BAZ1A;DAXX	O60264;P25440;P46100;Q6PL18;Q9BYW2;Q9NRL2;Q9UER7
Biological process	down-regulated	nucleotide-excision repair	3	3.13	0.071	1	RPA1;GTF2H3;USP7	P27694;Q13889;Q93009
Biological process	down-regulated	nucleotide-excision repair, DNA gap filling	2	20.84	0.00353	1	LIG4;POLD3	P49917;Q15054
Biological process	down-regulated	nucleus organization	5	2.93	0.0283	1	NUMA1;CHMP1B;NUP133;AHCTF1;RRN3	Q14980;Q7LBR1;Q8WUM0;Q8WYP5;Q9NYV6
Biological process	down-regulated	organelle organization	55	1.11	0.213	1	CDC42EP2;PRMT5;PRC1;NCOR1;KIF4A;CEP43;RB1;PRKAR1A;XRCC6;MCM3;YY1;RPA1;MAP4;RFC1;FUS;PPP1CC;IGHMBP2;FEN1;RECQL;ATRX;LIG4;MRE11;SMTN;BLM;TOP2B;CDC20;KIF22;NUMA1;CNN3;SS18;TERF2;PDS5A;RIF1;NIPBL;CHMP1B;WAPL;DHX37;SPART;ZFAND1;NUP133;PHIP;AHCTF1;AURKB;CNN2;KIF2C;GINS3;KIFC1;NUSAP1;SETD2;RACGAP1;ANLN;RRN3;CRIPT;TFIP11;TPX2	O14613;O14744;O43663;O75376;O95239;O95684;P06400;P10644;P12956;P25205;P25490;P27694;P27816;P35251;P35637;P36873;P38935;P39748;P46063;P46100;P49917;P49959;P53814;P54132;Q02880;Q12834;Q14807;Q14980;Q15417;Q15532;Q15554;Q29RF7;Q5UIP0;Q6KC79;Q7LBR1;Q7Z5K2;Q8IY37;Q8N0X7;Q8TCF1;Q8WUM0;Q8WWQ0;Q8WYP5;Q96GD4;Q99439;Q99661;Q9BRX5;Q9BW19;Q9BXS6;Q9BYW2;Q9H0H5;Q9NQW6;Q9NYV6;Q9P021;Q9UBB9;Q9ULW0
Biological process	down-regulated	organic cyclic compound biosynthetic process	47	2.32	5.80E-08	5.79E-05	TAF4;PRMT5;SMARCA5;CCNT1;ZBTB7A;RB1;CEBPB;DDX5;LIG1;CCNA2;TCEA1;RPA1;GTF2E2;RFC1;GTF2F1;ATRX;LIG4;MRE11;NCBP2;ELL;GTF2I;GTF3C1;TCOF1;GTF2H3;ELOA;NCOA6;DRAP1;PCLAF;POLD3;TERF2;MED1;NCBP3;CDC73;CTR9;BCL9L;PAF1;GTF3C2;LEO1;RTF1;PHF3;WRNIP1;DIDO1;NIFK;SETD2;XRN2;RRN3;ZBTB1	O00268;O14744;O60264;O60563;O95365;P06400;P17676;P17844;P18858;P20248;P23193;P27694;P29084;P35251;P35269;P46100;P49917;P49959;P52298;P55199;P78347;Q12789;Q13428;Q13889;Q14241;Q14686;Q14919;Q15004;Q15054;Q15554;Q15648;Q53F19;Q6P1J9;Q6PD62;Q86UU0;Q8N7H5;Q8WUA4;Q8WVC0;Q92541;Q92576;Q96S55;Q9BTC0;Q9BYG3;Q9BYW2;Q9H0D6;Q9NYV6;Q9Y2K1
Biological process	down-regulated	organic cyclic compound catabolic process	13	1.6	0.0653	1	RNASEH2A;PARN;SSB;UNG;DDX5;FEN1;HINT1;NCBP2;EXOSC10;ZCCHC8;TRIR;XRN2;THRAP3	O75792;O95453;P05455;P13051;P17844;P39748;P49773;P52298;Q01780;Q6NZY4;Q9BQ61;Q9H0D6;Q9Y2W1
Biological process	down-regulated	organic cyclic compound metabolic process	177	3	1.98E-49	2.17E-46	TAF4;PRMT5;U2SURP;RNMT;PRPF4;SART1;PRPF3;PLRG1;HTATSF1;SMARCA5;CCNT1;PQBP1;KIN;SF3B1;UTP20;WDHD1;RNASEH2A;SMNDC1;USP1;PRPF6;ZRANB2;ZBTB7A;SLU7;PARN;SSB;RB1;XRCC6;UNG;HNRNPL;TCF3;CEBPB;DDX5;LIG1;CCNA2;TCEA1;MCM3;YY1;RPA1;GTF2E2;RFC1;GTF2F1;FUS;IGHMBP2;FEN1;RECQL;ATRX;RPL5;PCYT1A;RBM25;HINT1;LIG4;MRE11;PAPOLA;MECP2;NCBP2;RBM5;BLM;MFAP1;ELL;WDR4;NOP14;RBM6;GTF2I;RBM10;EXOSC10;TOP2B;NSUN2;GTF3C1;SFSW…	O00268;O14744;O15042;O43148;O43172;O43290;O43395;O43660;O43719;O60264;O60563;O60828;O60870;O75533;O75691;O75717;O75792;O75940;O94782;O94906;O95218;O95365;O95391;O95453;P05455;P06400;P12956;P13051;P14866;P15923;P17676;P17844;P18858;P20248;P23193;P25205;P25490;P27694;P29084;P35251;P35269;P35637;P38935;P39748;P46063;P46100;P46777;P49585;P49756;P49773;P49917;P49959;P51003;P51608;P52298;P52756;P54132;…
Biological process	down-regulated	organic substance biosynthetic process	55	1.26	0.0406	1	TAF4;PRMT5;SMARCA5;CCNT1;ZBTB7A;RB1;CEBPB;DDX5;LIG1;CCNA2;TCEA1;RPA1;GTF2E2;RFC1;GTF2F1;ATRX;RPL5;PCYT1A;LIG4;MRE11;MECP2;NCBP2;ELL;RPS20;FAU;EIF4G2;GTF2I;GTF3C1;TCOF1;GTF2H3;ELOA;NCOA6;DRAP1;PCLAF;POLD3;TERF2;MED1;CRTC2;NCBP3;CDC73;CTR9;BCL9L;SRBD1;PAF1;GTF3C2;LEO1;RTF1;PHF3;WRNIP1;DIDO1;NIFK;SETD2;XRN2;RRN3;ZBTB1	O00268;O14744;O60264;O60563;O95365;P06400;P17676;P17844;P18858;P20248;P23193;P27694;P29084;P35251;P35269;P46100;P46777;P49585;P49917;P49959;P51608;P52298;P55199;P60866;P62861;P78344;P78347;Q12789;Q13428;Q13889;Q14241;Q14686;Q14919;Q15004;Q15054;Q15554;Q15648;Q53ET0;Q53F19;Q6P1J9;Q6PD62;Q86UU0;Q8N5C6;Q8N7H5;Q8WUA4;Q8WVC0;Q92541;Q92576;Q96S55;Q9BTC0;Q9BYG3;Q9BYW2;Q9H0D6;Q9NYV6;Q9Y2K1
Biological process	down-regulated	organic substance metabolic process	207	1.58	2.23E-17	2.37E-14	TAF4;PRMT5;U2SURP;RNMT;PRPF4;IRAK2;SART1;PRPF3;PLRG1;HTATSF1;SMARCA5;CCNT1;PQBP1;KIN;SF3B1;MED6;UTP20;WDHD1;RNASEH2A;SMNDC1;USP1;PRPF6;ZRANB2;ZBTB7A;SLU7;PARN;SSB;RB1;XRCC6;UNG;HNRNPL;TCF3;CEBPB;PTPN2;DDX5;LIG1;CCNA2;TCEA1;MCM3;YY1;RPA1;GTF2E2;RFC1;GTF2F1;FUS;PPP1CC;IGHMBP2;FEN1;PPP1R2;RECQL;ATRX;RPL5;PCYT1A;RBM25;HINT1;LIG4;MRE11;PAPOLA;MECP2;NCBP2;RBM5;BLM;MFAP1;ELL;WDR4;RPS20;GMFB;FAU;NOP14;RB…	O00268;O14744;O15042;O43148;O43172;O43187;O43290;O43395;O43660;O43719;O60264;O60563;O60828;O60870;O75533;O75586;O75691;O75717;O75792;O75940;O94782;O94906;O95218;O95365;O95391;O95453;P05455;P06400;P12956;P13051;P14866;P15923;P17676;P17706;P17844;P18858;P20248;P23193;P25205;P25490;P27694;P29084;P35251;P35269;P35637;P36873;P38935;P39748;P41236;P46063;P46100;P46777;P49585;P49756;P49773;P49917;P49959;…
Biological process	down-regulated	ovarian follicle development	2	2.54	0.186	1	TAF4;CEBPB	O00268;P17676
Biological process	down-regulated	peptidyl-lysine methylation	2	5.79	0.0459	1	SETD2;EHMT1	Q9BYW2;Q9H9B1
Biological process	down-regulated	peptidyl-lysine modification	4	1.81	0.18	1	HINT1;HDAC7;SETD2;EHMT1	P49773;Q8WUI4;Q9BYW2;Q9H9B1
Biological process	down-regulated	phosphatidylcholine metabolic process	2	1.51	0.383	1	PCYT1A;MECP2	P49585;P51608
Biological process	down-regulated	photoperiodism	2	3.72	0.1	1	PPP1CC;MTA1	P36873;Q13330
Biological process	down-regulated	poly(A)+ mRNA export from nucleus	4	8.68	0.00105	0.914	ZC3H11A;SARNP;NUP133;POLDIP3	O75152;P82979;Q8WUM0;Q9BY77
Biological process	down-regulated	polyadenylation-dependent snoRNA 3'-end processing	2	13.03	0.00953	1	PARN;EXOSC10	O95453;Q01780
Biological process	down-regulated	polysaccharide metabolic process	2	1.45	0.403	1	PPP1CC;PPP1R2	P36873;P41236
Biological process	down-regulated	positive regulation by host of viral transcription	2	5.79	0.0459	1	CCNT1;RRP1B	O60563;Q14684
Biological process	down-regulated	positive regulation of actin filament polymerization	2	2	0.263	1	CDC42EP2;CARMIL1	O14613;Q5VZK9
Biological process	down-regulated	positive regulation of adaptive immune response	5	1.9	0.124	1	BRD4;BRD2;TP53BP1;RIF1;ZBTB1	O60885;P25440;Q12888;Q5UIP0;Q9Y2K1
Biological process	down-regulated	positive regulation of adaptive immune response based on somatic recombination of immune receptors built from immunoglobulin superfamily domains	5	1.99	0.108	1	BRD4;BRD2;TP53BP1;RIF1;ZBTB1	O60885;P25440;Q12888;Q5UIP0;Q9Y2K1
Biological process	down-regulated	positive regulation of alpha-beta T cell activation	2	1.43	0.41	1	BRD4;BRD2	O60885;P25440
Biological process	down-regulated	positive regulation of alpha-beta T cell differentiation	2	1.89	0.285	1	BRD4;BRD2	O60885;P25440
Biological process	down-regulated	positive regulation of attachment of spindle microtubules to kinetochore	2	9.47	0.018	1	AURKB;RCC2	Q96GD4;Q9P258
Biological process	down-regulated	positive regulation of B cell activation	3	1.82	0.229	1	TCF3;TP53BP1;RIF1	P15923;Q12888;Q5UIP0
Biological process	down-regulated	positive regulation of B cell mediated immunity	2	2.42	0.2	1	TP53BP1;RIF1	Q12888;Q5UIP0
Biological process	down-regulated	positive regulation of binding	3	1.53	0.312	1	EDF1;GMNN;RB1	O60869;O75496;P06400
Biological process	down-regulated	positive regulation of biological process	155	1.34	4.92E-06	0.00478	TAF4;CIT;CDC42EP2;PRMT5;NKRF;IRAK2;SART1;PLRG1;PRC1;SMARCA5;CCNT1;PQBP1;EDF1;BRD4;ANKRD17;PSIP1;SF3B1;MED6;USP1;PRPF6;PARN;CEP43;WIZ;SSB;RB1;PRKAR1A;XRCC6;TCF3;ZNF24;ATF7;CEBPB;PTPN2;DDX5;NELFE;CCNA2;TCEA1;BRD2;YY1;TEAD1;SMARCA1;KDM5A;RFC1;GTF2F1;FUS;PPP1CC;FEN1;MAP2K4;ATRX;RPL5;HINT1;LIG4;MRE11;CCT4;MECP2;HDGF;NCBP2;RBM5;BLM;ELL;BRPF1;RPS20;EIF4G2;GTF2I;RBM10;EXOSC10;TOP2B;TLE1;AHNAK;CDC20;TP53B…	O00268;O14578;O14613;O14744;O15226;O43187;O43290;O43660;O43663;O60264;O60563;O60828;O60869;O60885;O75179;O75475;O75533;O75586;O94782;O94906;O95453;O95684;O95785;P05455;P06400;P10644;P12956;P15923;P17028;P17544;P17676;P17706;P17844;P18615;P20248;P23193;P25440;P25490;P28347;P28370;P29375;P35251;P35269;P35637;P36873;P39748;P45985;P46100;P46777;P49773;P49917;P49959;P50991;P51608;P51858;P52298;P52756;…
Biological process	down-regulated	positive regulation of biosynthetic process	93	1.95	6.33E-11	6.54E-08	TAF4;PRMT5;NKRF;SMARCA5;CCNT1;PQBP1;EDF1;BRD4;PSIP1;SF3B1;MED6;USP1;PRPF6;PARN;SSB;RB1;XRCC6;TCF3;ZNF24;ATF7;CEBPB;PTPN2;NELFE;CCNA2;TCEA1;YY1;TEAD1;SMARCA1;KDM5A;RFC1;GTF2F1;FUS;MAP2K4;ATRX;RPL5;CCT4;MECP2;HDGF;NCBP2;BLM;ELL;BRPF1;EIF4G2;GTF2I;RBM10;EXOSC10;TOP2B;TLE1;TP53BP1;TARDBP;MTA1;CDK13;MDC1;RRP1B;NCOA6;MEF2D;SS18;TERF2;MED1;CRTC2;RIF1;MSL1;NIPBL;CDC73;CTR9;ATAD2;RAI1;BCL9L;MGA;RYBP;PAF1;…	O00268;O14744;O15226;O60264;O60563;O60828;O60869;O60885;O75475;O75533;O75586;O94782;O94906;O95453;P05455;P06400;P12956;P15923;P17028;P17544;P17676;P17706;P18615;P20248;P23193;P25490;P28347;P28370;P29375;P35251;P35269;P35637;P45985;P46100;P46777;P50991;P51608;P51858;P52298;P54132;P55199;P55201;P78344;P78347;P98175;Q01780;Q02880;Q04724;Q12888;Q13148;Q13330;Q14004;Q14676;Q14684;Q14686;Q14814;Q15532;…
Biological process	down-regulated	positive regulation of BMP signaling pathway	2	2.74	0.165	1	NUMA1;UBE2O	Q14980;Q9C0C9
Biological process	down-regulated	positive regulation of calcium-mediated signaling	2	1.74	0.32	1	HINT1;CHERP	P49773;Q8IWX8
Biological process	down-regulated	positive regulation of CD4-positive, alpha-beta T cell activation	2	2.27	0.221	1	BRD4;BRD2	O60885;P25440
Biological process	down-regulated	positive regulation of CD4-positive, alpha-beta T cell differentiation	2	2.82	0.158	1	BRD4;BRD2	O60885;P25440
Biological process	down-regulated	positive regulation of cell activation	8	1.09	0.452	1	SART1;BRD4;XRCC6;TCF3;BRD2;TP53BP1;RIF1;ZBTB1	O43290;O60885;P12956;P15923;P25440;Q12888;Q5UIP0;Q9Y2K1
Biological process	down-regulated	positive regulation of cell cycle	23	3.63	1.10E-07	0.00011	CIT;PLRG1;BRD4;ANKRD17;WIZ;RB1;TCF3;FEN1;ATRX;CDC20;CUL4A;NUMA1;MED1;CDC73;PAF1;PHIP;RAD51AP1;AURKB;PPP1R10;NUSAP1;RACGAP1;RCC2;USP22	O14578;O43660;O60885;O75179;O95785;P06400;P15923;P39748;P46100;Q12834;Q13619;Q14980;Q15648;Q6P1J9;Q8N7H5;Q8WWQ0;Q96B01;Q96GD4;Q96QC0;Q9BXS6;Q9H0H5;Q9P258;Q9UPT9
Biological process	down-regulated	positive regulation of cell cycle G1/S phase transition	5	4.42	0.00542	1	PLRG1;ANKRD17;CUL4A;CDC73;PAF1	O43660;O75179;Q13619;Q6P1J9;Q8N7H5
Biological process	down-regulated	positive regulation of cell cycle G2/M phase transition	2	3.36	0.119	1	BRD4;RCC2	O60885;Q9P258
Biological process	down-regulated	positive regulation of cell cycle phase transition	10	4.57	6.90E-05	0.0647	PLRG1;BRD4;ANKRD17;RB1;CDC20;CUL4A;CDC73;PAF1;PPP1R10;RCC2	O43660;O60885;O75179;P06400;Q12834;Q13619;Q6P1J9;Q8N7H5;Q96QC0;Q9P258
Biological process	down-regulated	positive regulation of cell cycle process	21	4.18	3.73E-08	3.73E-05	CIT;PLRG1;BRD4;ANKRD17;WIZ;RB1;FEN1;ATRX;CDC20;CUL4A;NUMA1;MED1;CDC73;PAF1;PHIP;RAD51AP1;AURKB;PPP1R10;NUSAP1;RACGAP1;RCC2	O14578;O43660;O60885;O75179;O95785;P06400;P39748;P46100;Q12834;Q13619;Q14980;Q15648;Q6P1J9;Q8N7H5;Q8WWQ0;Q96B01;Q96GD4;Q96QC0;Q9BXS6;Q9H0H5;Q9P258
Biological process	down-regulated	positive regulation of cell development	12	1.38	0.164	1	PRMT5;SART1;BRD4;RB1;XRCC6;BRD2;PPP1CC;LIG4;MECP2;EIF4G2;SPEN;ZBTB1	O14744;O43290;O60885;P06400;P12956;P25440;P36873;P49917;P51608;P78344;Q96T58;Q9Y2K1
Biological process	down-regulated	positive regulation of cell differentiation	18	1.08	0.41	1	PRMT5;SART1;BRD4;RB1;XRCC6;TCF3;CEBPB;BRD2;PPP1CC;LIG4;MECP2;EIF4G2;NUMA1;MED1;ANKRD54;BCL9L;SPEN;ZBTB1	O14744;O43290;O60885;P06400;P12956;P15923;P17676;P25440;P36873;P49917;P51608;P78344;Q14980;Q15648;Q6NXT1;Q86UU0;Q96T58;Q9Y2K1
Biological process	down-regulated	positive regulation of cell division	4	2.13	0.12	1	CIT;HDGF;AURKB;RACGAP1	O14578;P51858;Q96GD4;Q9H0H5
Biological process	down-regulated	positive regulation of cell fate commitment	2	8.02	0.0249	1	BRD4;BRD2	O60885;P25440
Biological process	down-regulated	positive regulation of cell growth	6	1.94	0.0903	1	CEP43;TEAD1;MECP2;EIF4G2;HDGFL2;CDKN2AIP	O95684;P28347;P51608;P78344;Q7Z4V5;Q9NXV6
Biological process	down-regulated	positive regulation of cellular amide metabolic process	4	1.25	0.399	1	SSB;RPL5;EIF4G2;POLDIP3	P05455;P46777;P78344;Q9BY77
Biological process	down-regulated	positive regulation of cellular biosynthetic process	92	1.95	8.53E-11	8.79E-08	TAF4;PRMT5;NKRF;SMARCA5;CCNT1;PQBP1;EDF1;BRD4;PSIP1;SF3B1;MED6;USP1;PRPF6;PARN;SSB;RB1;XRCC6;TCF3;ZNF24;ATF7;CEBPB;PTPN2;NELFE;CCNA2;TCEA1;YY1;TEAD1;SMARCA1;KDM5A;RFC1;GTF2F1;FUS;MAP2K4;ATRX;RPL5;CCT4;MECP2;HDGF;NCBP2;BLM;ELL;BRPF1;EIF4G2;GTF2I;RBM10;EXOSC10;TOP2B;TLE1;TP53BP1;TARDBP;MTA1;CDK13;MDC1;RRP1B;NCOA6;MEF2D;SS18;TERF2;MED1;CRTC2;RIF1;MSL1;NIPBL;CDC73;CTR9;ATAD2;RAI1;BCL9L;MGA;RYBP;PAF1;…	O00268;O14744;O15226;O60264;O60563;O60828;O60869;O60885;O75475;O75533;O75586;O94782;O94906;O95453;P05455;P06400;P12956;P15923;P17028;P17544;P17676;P17706;P18615;P20248;P23193;P25490;P28347;P28370;P29375;P35251;P35269;P35637;P45985;P46100;P46777;P50991;P51608;P51858;P52298;P54132;P55199;P55201;P78344;P78347;P98175;Q01780;Q02880;Q04724;Q12888;Q13148;Q13330;Q14004;Q14676;Q14684;Q14686;Q14814;Q15532;…
Biological process	down-regulated	positive regulation of cellular component organization	24	1.1	0.339	1	CDC42EP2;PARN;RB1;YY1;FEN1;ATRX;LIG4;MRE11;CCT4;MECP2;EIF4G2;AHNAK;CDC20;NUMA1;TERF2;CARMIL1;CBLL1;PHIP;RAD51AP1;AURKB;PPP1R10;NUSAP1;ANLN;GNL3L	O14613;O95453;P06400;P25490;P39748;P46100;P49917;P49959;P50991;P51608;P78344;Q09666;Q12834;Q14980;Q15554;Q5VZK9;Q75N03;Q8WWQ0;Q96B01;Q96GD4;Q96QC0;Q9BXS6;Q9NQW6;Q9NVN8
Biological process	down-regulated	positive regulation of cellular metabolic process	106	1.82	1.06E-10	1.09E-07	TAF4;PRMT5;NKRF;SMARCA5;CCNT1;PQBP1;EDF1;BRD4;PSIP1;SF3B1;MED6;USP1;PRPF6;PARN;WIZ;SSB;RB1;XRCC6;TCF3;ZNF24;ATF7;CEBPB;PTPN2;NELFE;CCNA2;TCEA1;YY1;TEAD1;SMARCA1;KDM5A;RFC1;GTF2F1;FUS;MAP2K4;ATRX;RPL5;MRE11;CCT4;MECP2;HDGF;NCBP2;BLM;ELL;BRPF1;EIF4G2;GTF2I;RBM10;EXOSC10;TOP2B;TLE1;TP53BP1;TARDBP;SKP2;MTA1;CDK13;MDC1;RRP1B;NCOA6;MEF2D;SS18;TERF2;MED1;CRTC2;RIF1;MSL1;NIPBL;CDC73;CTR9;ATAD2;HDGFL2;RAI…	O00268;O14744;O15226;O60264;O60563;O60828;O60869;O60885;O75475;O75533;O75586;O94782;O94906;O95453;O95785;P05455;P06400;P12956;P15923;P17028;P17544;P17676;P17706;P18615;P20248;P23193;P25490;P28347;P28370;P29375;P35251;P35269;P35637;P45985;P46100;P46777;P49959;P50991;P51608;P51858;P52298;P54132;P55199;P55201;P78344;P78347;P98175;Q01780;Q02880;Q04724;Q12888;Q13148;Q13309;Q13330;Q14004;Q14676;Q14684;…
Biological process	down-regulated	positive regulation of cellular process	148	1.39	8.31E-07	0.000817	TAF4;CIT;CDC42EP2;PRMT5;NKRF;IRAK2;SART1;PLRG1;PRC1;SMARCA5;CCNT1;PQBP1;EDF1;BRD4;ANKRD17;PSIP1;SF3B1;MED6;USP1;PRPF6;PARN;CEP43;WIZ;SSB;RB1;PRKAR1A;XRCC6;TCF3;ZNF24;ATF7;CEBPB;PTPN2;DDX5;NELFE;CCNA2;TCEA1;BRD2;YY1;TEAD1;SMARCA1;KDM5A;RFC1;GTF2F1;FUS;PPP1CC;FEN1;MAP2K4;ATRX;RPL5;HINT1;LIG4;MRE11;CCT4;MECP2;HDGF;NCBP2;RBM5;BLM;ELL;BRPF1;RPS20;EIF4G2;GTF2I;RBM10;EXOSC10;TOP2B;TLE1;AHNAK;CDC20;TP53B…	O00268;O14578;O14613;O14744;O15226;O43187;O43290;O43660;O43663;O60264;O60563;O60828;O60869;O60885;O75179;O75475;O75533;O75586;O94782;O94906;O95453;O95684;O95785;P05455;P06400;P10644;P12956;P15923;P17028;P17544;P17676;P17706;P17844;P18615;P20248;P23193;P25440;P25490;P28347;P28370;P29375;P35251;P35269;P35637;P36873;P39748;P45985;P46100;P46777;P49773;P49917;P49959;P50991;P51608;P51858;P52298;P52756;…
Biological process	down-regulated	positive regulation of chromosome organization	11	5.51	5.02E-06	0.00487	PARN;YY1;FEN1;ATRX;LIG4;MRE11;CCT4;NUMA1;TERF2;AURKB;PPP1R10	O95453;P25490;P39748;P46100;P49917;P49959;P50991;Q14980;Q15554;Q96GD4;Q96QC0
Biological process	down-regulated	positive regulation of chromosome segregation	3	5.21	0.0194	1	NUMA1;AURKB;RCC2	Q14980;Q96GD4;Q9P258
Biological process	down-regulated	positive regulation of chromosome separation	4	6.51	0.00313	1	RB1;CDC20;NUMA1;AURKB	P06400;Q12834;Q14980;Q96GD4
Biological process	down-regulated	positive regulation of cytokinesis	3	3.13	0.071	1	CIT;AURKB;RACGAP1	O14578;Q96GD4;Q9H0H5
Biological process	down-regulated	positive regulation of cytoskeleton organization	5	1.41	0.283	1	CDC42EP2;MECP2;NUMA1;CARMIL1;AURKB	O14613;P51608;Q14980;Q5VZK9;Q96GD4
Biological process	down-regulated	positive regulation of dendritic spine development	2	2.54	0.186	1	MECP2;EIF4G2	P51608;P78344
Biological process	down-regulated	positive regulation of developmental process	29	1.13	0.27	1	PRMT5;SART1;BRD4;RB1;XRCC6;TCF3;CEBPB;BRD2;PPP1CC;LIG4;MECP2;EIF4G2;CDC20;TP53BP1;NUMA1;SS18;MED1;BRMS1L;RIF1;UTP25;NIPBL;ANKRD54;BCL9L;DHX37;SPEN;BCL7B;BRD9;ZBTB1;MAGED1	O14744;O43290;O60885;P06400;P12956;P15923;P17676;P25440;P36873;P49917;P51608;P78344;Q12834;Q12888;Q14980;Q15532;Q15648;Q5PSV4;Q5UIP0;Q68CQ4;Q6KC79;Q6NXT1;Q86UU0;Q8IY37;Q96T58;Q9BQE9;Q9H8M2;Q9Y2K1;Q9Y5V3
Biological process	down-regulated	positive regulation of DNA binding	2	2.89	0.151	1	EDF1;RB1	O60869;P06400
Biological process	down-regulated	positive regulation of DNA biosynthetic process	4	3.93	0.0187	1	USP1;PARN;CCNA2;CCT4	O94782;O95453;P20248;P50991
Biological process	down-regulated	positive regulation of DNA metabolic process	25	4.39	6.57E-10	6.73E-07	SMARCA5;USP1;PARN;WIZ;CCNA2;YY1;FUS;MAP2K4;ATRX;MRE11;CCT4;TOP2B;TP53BP1;SKP2;TERF2;RIF1;HDGFL2;RAD51AP1;AURKB;EP400;PPP1R10;BCL7B;CBX8;BAZ1A;MORF4L1	O60264;O94782;O95453;O95785;P20248;P25490;P35637;P45985;P46100;P49959;P50991;Q02880;Q12888;Q13309;Q15554;Q5UIP0;Q7Z4V5;Q96B01;Q96GD4;Q96L91;Q96QC0;Q9BQE9;Q9HC52;Q9NRL2;Q9UBU8
Biological process	down-regulated	positive regulation of DNA recombination	8	5.41	0.000113	0.105	FUS;TP53BP1;SKP2;RIF1;HDGFL2;RAD51AP1;EP400;MORF4L1	P35637;Q12888;Q13309;Q5UIP0;Q7Z4V5;Q96B01;Q96L91;Q9UBU8
Biological process	down-regulated	positive regulation of DNA repair	12	4.5	1.54E-05	0.0148	USP1;YY1;FUS;TOP2B;SKP2;RIF1;HDGFL2;RAD51AP1;EP400;BCL7B;CBX8;MORF4L1	O94782;P25490;P35637;Q02880;Q13309;Q5UIP0;Q7Z4V5;Q96B01;Q96L91;Q9BQE9;Q9HC52;Q9UBU8
Biological process	down-regulated	positive regulation of DNA replication	5	5.92	0.00149	1	SMARCA5;WIZ;MAP2K4;ATRX;BAZ1A	O60264;O95785;P45985;P46100;Q9NRL2
Biological process	down-regulated	positive regulation of DNA-binding transcription factor activity	5	1.35	0.313	1	IRAK2;ZBTB7A;TCF3;TP53BP1;CRTC2	O43187;O95365;P15923;Q12888;Q53ET0
Biological process	down-regulated	positive regulation of DNA-dependent DNA replication	2	7.44	0.0287	1	WIZ;ATRX	O95785;P46100
Biological process	down-regulated	positive regulation of DNA-templated transcription, elongation	10	8.98	1.37E-07	0.000136	CCNT1;BRD4;MED6;GTF2F1;NCBP2;ELL;CDK13;MED1;CDC73;LEO1	O60563;O60885;O75586;P35269;P52298;P55199;Q14004;Q15648;Q6P1J9;Q8WVC0
Biological process	down-regulated	positive regulation of DNA-templated transcription, initiation	4	2.98	0.0455	1	TAF4;MED6;MDC1;MED1	O00268;O75586;Q14676;Q15648
Biological process	down-regulated	positive regulation of double-strand break repair	9	4.99	8.05E-05	0.0751	FUS;TOP2B;SKP2;RIF1;HDGFL2;RAD51AP1;EP400;BCL7B;MORF4L1	P35637;Q02880;Q13309;Q5UIP0;Q7Z4V5;Q96B01;Q96L91;Q9BQE9;Q9UBU8
Biological process	down-regulated	positive regulation of double-strand break repair via homologous recombination	6	7.27	0.00016	0.148	FUS;SKP2;HDGFL2;RAD51AP1;EP400;MORF4L1	P35637;Q13309;Q7Z4V5;Q96B01;Q96L91;Q9UBU8
Biological process	down-regulated	positive regulation of double-strand break repair via nonhomologous end joining	2	6.13	0.0413	1	TOP2B;RIF1	Q02880;Q5UIP0
Biological process	down-regulated	positive regulation of epidermal cell differentiation	2	3.72	0.1	1	NUMA1;MED1	Q14980;Q15648
Biological process	down-regulated	positive regulation of epidermis development	2	3.16	0.132	1	NUMA1;MED1	Q14980;Q15648
Biological process	down-regulated	positive regulation of epithelial cell differentiation	2	1.63	0.349	1	NUMA1;MED1	Q14980;Q15648
Biological process	down-regulated	positive regulation of erythrocyte differentiation	2	3.47	0.113	1	MED1;ANKRD54	Q15648;Q6NXT1
Biological process	down-regulated	positive regulation of fibroblast proliferation	2	1.97	0.271	1	CCNA2;LIG4	P20248;P49917
Biological process	down-regulated	positive regulation of G1/S transition of mitotic cell cycle	3	3.55	0.0521	1	PLRG1;ANKRD17;CUL4A	O43660;O75179;Q13619
Biological process	down-regulated	positive regulation of G2/M transition of mitotic cell cycle	2	3.72	0.1	1	BRD4;RCC2	O60885;Q9P258
Biological process	down-regulated	positive regulation of gene expression	25	1.11	0.322	1	PRMT5;PQBP1;SSB;CEBPB;YY1;FUS;RPL5;MECP2;EIF4G2;RBM10;EXOSC10;TLE1;TP53BP1;TARDBP;TERF2;MED1;RIF1;ATAD2;DGCR8;CNN2;POLDIP3;SETD2;RBM22;USP22;THRAP3	O14744;O60828;P05455;P17676;P25490;P35637;P46777;P51608;P78344;P98175;Q01780;Q04724;Q12888;Q13148;Q15554;Q15648;Q5UIP0;Q6PL18;Q8WYQ5;Q99439;Q9BY77;Q9BYW2;Q9NW64;Q9UPT9;Q9Y2W1
Biological process	down-regulated	positive regulation of glial cell proliferation	2	4.96	0.0607	1	PPP1CC;MECP2	P36873;P51608
Biological process	down-regulated	positive regulation of gliogenesis	3	2.27	0.147	1	PRMT5;PPP1CC;MECP2	O14744;P36873;P51608
Biological process	down-regulated	positive regulation of growth	7	1.47	0.201	1	CEP43;TEAD1;MECP2;EIF4G2;NIPBL;HDGFL2;CDKN2AIP	O95684;P28347;P51608;P78344;Q6KC79;Q7Z4V5;Q9NXV6
Biological process	down-regulated	positive regulation of hemopoiesis	6	1.62	0.168	1	SART1;BRD4;RB1;XRCC6;BRD2;ZBTB1	O43290;O60885;P06400;P12956;P25440;Q9Y2K1
Biological process	down-regulated	positive regulation of immune effector process	6	1.18	0.399	1	BRD4;ANKRD17;BRD2;TP53BP1;RIF1;ZBTB1	O60885;O75179;P25440;Q12888;Q5UIP0;Q9Y2K1
Biological process	down-regulated	positive regulation of immunoglobulin mediated immune response	2	2.42	0.2	1	TP53BP1;RIF1	Q12888;Q5UIP0
Biological process	down-regulated	positive regulation of immunoglobulin production	2	1.89	0.285	1	TP53BP1;RIF1	Q12888;Q5UIP0
Biological process	down-regulated	positive regulation of insulin secretion	2	1.18	0.506	1	PRKAR1A;TARDBP	P10644;Q13148
Biological process	down-regulated	positive regulation of intracellular estrogen receptor signaling pathway	2	10.42	0.0149	1	SKP2;MED1	Q13309;Q15648
Biological process	down-regulated	positive regulation of intracellular protein transport	3	1.68	0.265	1	TARDBP;ZFAND1;RBM22	Q13148;Q8TCF1;Q9NW64
Biological process	down-regulated	positive regulation of intracellular steroid hormone receptor signaling pathway	2	9.47	0.018	1	SKP2;MED1	Q13309;Q15648
Biological process	down-regulated	positive regulation of intracellular transport	6	2.27	0.0502	1	MECP2;NCBP2;TARDBP;NUMA1;ZFAND1;RBM22	P51608;P52298;Q13148;Q14980;Q8TCF1;Q9NW64
Biological process	down-regulated	positive regulation of isotype switching	2	3.59	0.106	1	TP53BP1;RIF1	Q12888;Q5UIP0
Biological process	down-regulated	positive regulation of keratinocyte differentiation	2	5.48	0.0507	1	NUMA1;MED1	Q14980;Q15648
Biological process	down-regulated	positive regulation of leukocyte activation	8	1.15	0.399	1	SART1;BRD4;XRCC6;TCF3;BRD2;TP53BP1;RIF1;ZBTB1	O43290;O60885;P12956;P15923;P25440;Q12888;Q5UIP0;Q9Y2K1
Biological process	down-regulated	positive regulation of leukocyte differentiation	6	1.62	0.168	1	SART1;BRD4;RB1;XRCC6;BRD2;ZBTB1	O43290;O60885;P06400;P12956;P25440;Q9Y2K1
Biological process	down-regulated	positive regulation of leukocyte mediated immunity	3	1.01	0.574	1	TP53BP1;RIF1;ZBTB1	Q12888;Q5UIP0;Q9Y2K1
Biological process	down-regulated	positive regulation of lymphocyte activation	8	1.25	0.31	1	SART1;BRD4;XRCC6;TCF3;BRD2;TP53BP1;RIF1;ZBTB1	O43290;O60885;P12956;P15923;P25440;Q12888;Q5UIP0;Q9Y2K1
Biological process	down-regulated	positive regulation of lymphocyte differentiation	5	1.92	0.121	1	SART1;BRD4;XRCC6;BRD2;ZBTB1	O43290;O60885;P12956;P25440;Q9Y2K1
Biological process	down-regulated	positive regulation of lymphocyte mediated immunity	3	1.17	0.476	1	TP53BP1;RIF1;ZBTB1	Q12888;Q5UIP0;Q9Y2K1
Biological process	down-regulated	positive regulation of macromolecule biosynthetic process	91	1.99	2.97E-11	3.07E-08	TAF4;PRMT5;NKRF;SMARCA5;CCNT1;PQBP1;EDF1;BRD4;PSIP1;SF3B1;MED6;USP1;PRPF6;PARN;SSB;RB1;XRCC6;TCF3;ZNF24;ATF7;CEBPB;NELFE;CCNA2;TCEA1;YY1;TEAD1;SMARCA1;KDM5A;RFC1;GTF2F1;FUS;MAP2K4;ATRX;RPL5;CCT4;MECP2;HDGF;NCBP2;BLM;ELL;BRPF1;EIF4G2;GTF2I;RBM10;EXOSC10;TOP2B;TLE1;TP53BP1;TARDBP;MTA1;CDK13;MDC1;RRP1B;NCOA6;MEF2D;SS18;TERF2;MED1;CRTC2;RIF1;MSL1;NIPBL;CDC73;CTR9;ATAD2;RAI1;BCL9L;MGA;RYBP;PAF1;LEO1;P…	O00268;O14744;O15226;O60264;O60563;O60828;O60869;O60885;O75475;O75533;O75586;O94782;O94906;O95453;P05455;P06400;P12956;P15923;P17028;P17544;P17676;P18615;P20248;P23193;P25490;P28347;P28370;P29375;P35251;P35269;P35637;P45985;P46100;P46777;P50991;P51608;P51858;P52298;P54132;P55199;P55201;P78344;P78347;P98175;Q01780;Q02880;Q04724;Q12888;Q13148;Q13330;Q14004;Q14676;Q14684;Q14686;Q14814;Q15532;Q15554;…
Biological process	down-regulated	positive regulation of macromolecule metabolic process	111	1.88	2.96E-12	3.09E-09	TAF4;PRMT5;NKRF;SMARCA5;CCNT1;PQBP1;EDF1;BRD4;PSIP1;SF3B1;MED6;USP1;PRPF6;PARN;WIZ;SSB;RB1;XRCC6;TCF3;ZNF24;ATF7;CEBPB;NELFE;CCNA2;TCEA1;YY1;TEAD1;SMARCA1;KDM5A;RFC1;GTF2F1;FUS;MAP2K4;ATRX;RPL5;MRE11;CCT4;MECP2;HDGF;NCBP2;BLM;ELL;BRPF1;EIF4G2;GTF2I;RBM10;EXOSC10;TOP2B;TLE1;CDC20;TP53BP1;TARDBP;SKP2;MTA1;CUL4A;CDK13;MDC1;RRP1B;NCOA6;MEF2D;SS18;TERF2;MED1;CRTC2;RIF1;MSL1;NIPBL;CDC73;CTR9;ATAD2;HDGF…	O00268;O14744;O15226;O60264;O60563;O60828;O60869;O60885;O75475;O75533;O75586;O94782;O94906;O95453;O95785;P05455;P06400;P12956;P15923;P17028;P17544;P17676;P18615;P20248;P23193;P25490;P28347;P28370;P29375;P35251;P35269;P35637;P45985;P46100;P46777;P49959;P50991;P51608;P51858;P52298;P54132;P55199;P55201;P78344;P78347;P98175;Q01780;Q02880;Q04724;Q12834;Q12888;Q13148;Q13309;Q13330;Q13619;Q14004;Q14676;…
Biological process	down-regulated	positive regulation of metabolic process	113	1.73	3.91E-10	4.02E-07	TAF4;PRMT5;NKRF;SMARCA5;CCNT1;PQBP1;EDF1;BRD4;PSIP1;SF3B1;MED6;USP1;PRPF6;PARN;WIZ;SSB;RB1;XRCC6;TCF3;ZNF24;ATF7;CEBPB;PTPN2;NELFE;CCNA2;TCEA1;YY1;TEAD1;SMARCA1;KDM5A;RFC1;GTF2F1;FUS;MAP2K4;ATRX;RPL5;MRE11;CCT4;MECP2;HDGF;NCBP2;BLM;ELL;BRPF1;EIF4G2;GTF2I;RBM10;EXOSC10;TOP2B;TLE1;CDC20;TP53BP1;TARDBP;SKP2;MTA1;CUL4A;CDK13;MDC1;RRP1B;NCOA6;MEF2D;SS18;TERF2;MED1;CRTC2;RIF1;MSL1;NIPBL;CDC73;CTR9;ATAD…	O00268;O14744;O15226;O60264;O60563;O60828;O60869;O60885;O75475;O75533;O75586;O94782;O94906;O95453;O95785;P05455;P06400;P12956;P15923;P17028;P17544;P17676;P17706;P18615;P20248;P23193;P25490;P28347;P28370;P29375;P35251;P35269;P35637;P45985;P46100;P46777;P49959;P50991;P51608;P51858;P52298;P54132;P55199;P55201;P78344;P78347;P98175;Q01780;Q02880;Q04724;Q12834;Q12888;Q13148;Q13309;Q13330;Q13619;Q14004;…
Biological process	down-regulated	positive regulation of metaphase/anaphase transition of cell cycle	2	5.79	0.0459	1	RB1;CDC20	P06400;Q12834
Biological process	down-regulated	positive regulation of microtubule polymerization	2	3.16	0.132	1	MECP2;NUMA1	P51608;Q14980
Biological process	down-regulated	positive regulation of microtubule polymerization or depolymerization	3	4.11	0.036	1	MECP2;NUMA1;AURKB	P51608;Q14980;Q96GD4
Biological process	down-regulated	positive regulation of mitotic cell cycle	9	3.78	0.000651	0.575	PLRG1;BRD4;ANKRD17;RB1;CDC20;CUL4A;PPP1R10;RCC2;USP22	O43660;O60885;O75179;P06400;Q12834;Q13619;Q96QC0;Q9P258;Q9UPT9
Biological process	down-regulated	positive regulation of mitotic cell cycle phase transition	7	3.92	0.00208	1	PLRG1;BRD4;ANKRD17;RB1;CDC20;CUL4A;RCC2	O43660;O60885;O75179;P06400;Q12834;Q13619;Q9P258
Biological process	down-regulated	positive regulation of mitotic metaphase/anaphase transition	2	6.13	0.0413	1	RB1;CDC20	P06400;Q12834
Biological process	down-regulated	positive regulation of mitotic nuclear division	4	4.43	0.0124	1	RB1;CDC20;PHIP;NUSAP1	P06400;Q12834;Q8WWQ0;Q9BXS6
Biological process	down-regulated	positive regulation of mitotic sister chromatid segregation	2	11.58	0.0121	1	NUMA1;AURKB	Q14980;Q96GD4
Biological process	down-regulated	positive regulation of mitotic sister chromatid separation	3	7.44	0.00721	1	RB1;CDC20;AURKB	P06400;Q12834;Q96GD4
Biological process	down-regulated	positive regulation of mRNA 3'-end processing	2	26.05	0.00215	1	NCBP2;CDC73	P52298;Q6P1J9
Biological process	down-regulated	positive regulation of mRNA metabolic process	6	3.01	0.0151	1	PRMT5;NCBP2;EXOSC10;TARDBP;CDC73;THRAP3	O14744;P52298;Q01780;Q13148;Q6P1J9;Q9Y2W1
Biological process	down-regulated	positive regulation of mRNA processing	5	7.24	0.000584	0.519	PRMT5;NCBP2;EXOSC10;CDC73;THRAP3	O14744;P52298;Q01780;Q6P1J9;Q9Y2W1
Biological process	down-regulated	positive regulation of mRNA splicing, via spliceosome	3	4.74	0.025	1	PRMT5;EXOSC10;THRAP3	O14744;Q01780;Q9Y2W1
Biological process	down-regulated	positive regulation of myeloid cell differentiation	3	1.5	0.322	1	RB1;MED1;ANKRD54	P06400;Q15648;Q6NXT1
Biological process	down-regulated	positive regulation of nervous system development	6	1.07	0.494	1	PRMT5;PPP1CC;LIG4;MECP2;EIF4G2;SPEN	O14744;P36873;P49917;P51608;P78344;Q96T58
Biological process	down-regulated	positive regulation of neurogenesis	6	1.3	0.317	1	PRMT5;PPP1CC;LIG4;MECP2;EIF4G2;SPEN	O14744;P36873;P49917;P51608;P78344;Q96T58
Biological process	down-regulated	positive regulation of nitrogen compound metabolic process	106	2.12	4.42E-15	4.67E-12	TAF4;PRMT5;NKRF;SMARCA5;CCNT1;EDF1;BRD4;PSIP1;SF3B1;MED6;USP1;PRPF6;PARN;WIZ;SSB;RB1;XRCC6;TCF3;ZNF24;ATF7;CEBPB;NELFE;CCNA2;TCEA1;YY1;TEAD1;SMARCA1;KDM5A;RFC1;GTF2F1;FUS;MAP2K4;ATRX;RPL5;MRE11;CCT4;MECP2;HDGF;NCBP2;BLM;ELL;BRPF1;EIF4G2;GTF2I;EXOSC10;TOP2B;CDC20;TP53BP1;TARDBP;SKP2;MTA1;CUL4A;CDK13;MDC1;RRP1B;NCOA6;MEF2D;SS18;TERF2;MED1;CRTC2;RIF1;MSL1;NIPBL;CDC73;CTR9;ATAD2;HDGFL2;RAI1;BCL9L;ZC3…	O00268;O14744;O15226;O60264;O60563;O60869;O60885;O75475;O75533;O75586;O94782;O94906;O95453;O95785;P05455;P06400;P12956;P15923;P17028;P17544;P17676;P18615;P20248;P23193;P25490;P28347;P28370;P29375;P35251;P35269;P35637;P45985;P46100;P46777;P49959;P50991;P51608;P51858;P52298;P54132;P55199;P55201;P78344;P78347;Q01780;Q02880;Q12834;Q12888;Q13148;Q13309;Q13330;Q13619;Q14004;Q14676;Q14684;Q14686;Q14814;…
Biological process	down-regulated	positive regulation of nuclear cell cycle DNA replication	2	14.89	0.00724	1	WIZ;ATRX	O95785;P46100
Biological process	down-regulated	positive regulation of nuclear division	5	4.14	0.00715	1	RB1;CDC20;PHIP;RAD51AP1;NUSAP1	P06400;Q12834;Q8WWQ0;Q96B01;Q9BXS6
Biological process	down-regulated	positive regulation of nucleobase-containing compound metabolic process	93	2.67	2.08E-19	2.23E-16	TAF4;PRMT5;NKRF;SMARCA5;CCNT1;EDF1;BRD4;PSIP1;SF3B1;MED6;USP1;PRPF6;PARN;WIZ;RB1;XRCC6;TCF3;ZNF24;ATF7;CEBPB;NELFE;CCNA2;TCEA1;YY1;TEAD1;SMARCA1;KDM5A;RFC1;GTF2F1;FUS;MAP2K4;ATRX;MRE11;CCT4;MECP2;HDGF;NCBP2;BLM;ELL;BRPF1;GTF2I;EXOSC10;TOP2B;TP53BP1;TARDBP;SKP2;MTA1;CDK13;MDC1;RRP1B;NCOA6;MEF2D;SS18;TERF2;MED1;CRTC2;RIF1;MSL1;NIPBL;CDC73;CTR9;ATAD2;HDGFL2;RAI1;BCL9L;ZC3H18;MGA;RYBP;PAF1;LEO1;PHIP;…	O00268;O14744;O15226;O60264;O60563;O60869;O60885;O75475;O75533;O75586;O94782;O94906;O95453;O95785;P06400;P12956;P15923;P17028;P17544;P17676;P18615;P20248;P23193;P25490;P28347;P28370;P29375;P35251;P35269;P35637;P45985;P46100;P49959;P50991;P51608;P51858;P52298;P54132;P55199;P55201;P78347;Q01780;Q02880;Q12888;Q13148;Q13309;Q13330;Q14004;Q14676;Q14684;Q14686;Q14814;Q15532;Q15554;Q15648;Q53ET0;Q5UIP0;…
Biological process	down-regulated	positive regulation of nucleocytoplasmic transport	3	2.44	0.125	1	NCBP2;TARDBP;RBM22	P52298;Q13148;Q9NW64
Biological process	down-regulated	positive regulation of organelle organization	19	1.9	0.00574	1	CDC42EP2;PARN;RB1;YY1;FEN1;ATRX;LIG4;MRE11;CCT4;MECP2;CDC20;NUMA1;TERF2;CARMIL1;PHIP;RAD51AP1;AURKB;PPP1R10;NUSAP1	O14613;O95453;P06400;P25490;P39748;P46100;P49917;P49959;P50991;P51608;Q12834;Q14980;Q15554;Q5VZK9;Q8WWQ0;Q96B01;Q96GD4;Q96QC0;Q9BXS6
Biological process	down-regulated	positive regulation of ossification	2	1.89	0.285	1	NIPBL;SETD2	Q6KC79;Q9BYW2
Biological process	down-regulated	positive regulation of post-translational protein modification	5	1.99	0.108	1	CDC20;SKP2;MTA1;DCUN1D5;PHF23	Q12834;Q13309;Q13330;Q9BTE7;Q9BUL5
Biological process	down-regulated	positive regulation of proteasomal ubiquitin-dependent protein catabolic process	2	1.29	0.462	1	CDC20;NUB1	Q12834;Q9Y5A7
Biological process	down-regulated	positive regulation of protein depolymerization	2	5.21	0.0556	1	CARMIL1;AURKB	Q5VZK9;Q96GD4
Biological process	down-regulated	positive regulation of protein import into nucleus	2	2.54	0.186	1	TARDBP;RBM22	Q13148;Q9NW64
Biological process	down-regulated	positive regulation of protein localization to chromosome, telomeric region	2	10.42	0.0149	1	CCT4;GNL3L	P50991;Q9NVN8
Biological process	down-regulated	positive regulation of protein localization to nucleus	3	1.66	0.27	1	CCT4;TARDBP;RBM22	P50991;Q13148;Q9NW64
Biological process	down-regulated	positive regulation of protein modification by small protein conjugation or removal	5	2	0.105	1	CDC20;SKP2;MTA1;DCUN1D5;PHF23	Q12834;Q13309;Q13330;Q9BTE7;Q9BUL5
Biological process	down-regulated	positive regulation of protein modification process	11	1.02	0.522	1	XRCC6;NELFE;MRE11;CDC20;SKP2;MTA1;DCUN1D5;PHF23;CLSPN;DAXX;TPX2	P12956;P18615;P49959;Q12834;Q13309;Q13330;Q9BTE7;Q9BUL5;Q9HAW4;Q9UER7;Q9ULW0
Biological process	down-regulated	positive regulation of protein polymerization	4	2.27	0.101	1	CDC42EP2;MECP2;NUMA1;CARMIL1	O14613;P51608;Q14980;Q5VZK9
Biological process	down-regulated	positive regulation of protein ubiquitination	4	1.95	0.15	1	CDC20;SKP2;MTA1;PHF23	Q12834;Q13309;Q13330;Q9BUL5
Biological process	down-regulated	positive regulation of protein-containing complex assembly	5	1.27	0.358	1	CDC42EP2;MECP2;NUMA1;CARMIL1;GNL3L	O14613;P51608;Q14980;Q5VZK9;Q9NVN8
Biological process	down-regulated	positive regulation of protein-containing complex disassembly	2	2.74	0.165	1	CARMIL1;AURKB	Q5VZK9;Q96GD4
Biological process	down-regulated	positive regulation of reproductive process	2	1.17	0.512	1	DHX37;RAD51AP1	Q8IY37;Q96B01
Biological process	down-regulated	positive regulation of RNA biosynthetic process	70	2.46	1.12E-12	1.17E-09	TAF4;NKRF;SMARCA5;CCNT1;EDF1;BRD4;PSIP1;SF3B1;MED6;PRPF6;RB1;XRCC6;TCF3;ZNF24;ATF7;CEBPB;NELFE;CCNA2;TCEA1;YY1;TEAD1;SMARCA1;KDM5A;RFC1;GTF2F1;ATRX;MECP2;HDGF;NCBP2;BLM;ELL;BRPF1;GTF2I;TOP2B;TP53BP1;MTA1;CDK13;MDC1;RRP1B;NCOA6;MEF2D;SS18;MED1;CRTC2;MSL1;NIPBL;CDC73;CTR9;ATAD2;RAI1;BCL9L;MGA;RYBP;PAF1;LEO1;PHIP;GATAD2B;ZNF462;EP400;NOL11;CHD8;RRN3;MORF4L1;TCF20;NUFIP1;BAZ1B;USP22;SATB2;THRAP3;ZNF2…	O00268;O15226;O60264;O60563;O60869;O60885;O75475;O75533;O75586;O94906;P06400;P12956;P15923;P17028;P17544;P17676;P18615;P20248;P23193;P25490;P28347;P28370;P29375;P35251;P35269;P46100;P51608;P51858;P52298;P54132;P55199;P55201;P78347;Q02880;Q12888;Q13330;Q14004;Q14676;Q14684;Q14686;Q14814;Q15532;Q15648;Q53ET0;Q68DK7;Q6KC79;Q6P1J9;Q6PD62;Q6PL18;Q7Z5J4;Q86UU0;Q8IWI9;Q8N488;Q8N7H5;Q8WVC0;Q8WWQ0;Q8WXI9;…
Biological process	down-regulated	positive regulation of RNA metabolic process	76	2.47	6.33E-14	6.67E-11	TAF4;PRMT5;NKRF;SMARCA5;CCNT1;EDF1;BRD4;PSIP1;SF3B1;MED6;PRPF6;RB1;XRCC6;TCF3;ZNF24;ATF7;CEBPB;NELFE;CCNA2;TCEA1;YY1;TEAD1;SMARCA1;KDM5A;RFC1;GTF2F1;ATRX;MECP2;HDGF;NCBP2;BLM;ELL;BRPF1;GTF2I;EXOSC10;TOP2B;TP53BP1;TARDBP;MTA1;CDK13;MDC1;RRP1B;NCOA6;MEF2D;SS18;MED1;CRTC2;MSL1;NIPBL;CDC73;CTR9;ATAD2;RAI1;BCL9L;ZC3H18;MGA;RYBP;PAF1;LEO1;PHIP;GATAD2B;DGCR8;ZNF462;EP400;NOL11;CHD8;RBM22;RRN3;MORF4L1;TC…	O00268;O14744;O15226;O60264;O60563;O60869;O60885;O75475;O75533;O75586;O94906;P06400;P12956;P15923;P17028;P17544;P17676;P18615;P20248;P23193;P25490;P28347;P28370;P29375;P35251;P35269;P46100;P51608;P51858;P52298;P54132;P55199;P55201;P78347;Q01780;Q02880;Q12888;Q13148;Q13330;Q14004;Q14676;Q14684;Q14686;Q14814;Q15532;Q15648;Q53ET0;Q68DK7;Q6KC79;Q6P1J9;Q6PD62;Q6PL18;Q7Z5J4;Q86UU0;Q86VM9;Q8IWI9;Q8N488;…
Biological process	down-regulated	positive regulation of RNA splicing	4	4.43	0.0124	1	PRMT5;EXOSC10;RBM22;THRAP3	O14744;Q01780;Q9NW64;Q9Y2W1
Biological process	down-regulated	positive regulation of signal transduction by p53 class mediator	2	3.47	0.113	1	DDX5;RPS20	P17844;P60866
Biological process	down-regulated	positive regulation of stem cell population maintenance	4	4.34	0.0134	1	SS18;BRMS1L;BCL7B;BRD9	Q15532;Q5PSV4;Q9BQE9;Q9H8M2
Biological process	down-regulated	positive regulation of supramolecular fiber organization	6	1.78	0.124	1	CDC42EP2;RB1;MECP2;NUMA1;CARMIL1;AURKB	O14613;P06400;P51608;Q14980;Q5VZK9;Q96GD4
Biological process	down-regulated	positive regulation of synaptic plasticity	2	9.47	0.018	1	MECP2;CDC20	P51608;Q12834
Biological process	down-regulated	positive regulation of T cell differentiation	4	1.72	0.203	1	SART1;BRD4;BRD2;ZBTB1	O43290;O60885;P25440;Q9Y2K1
Biological process	down-regulated	positive regulation of T-helper 17 cell differentiation	2	9.47	0.018	1	BRD4;BRD2	O60885;P25440
Biological process	down-regulated	positive regulation of T-helper 17 cell lineage commitment	2	13.03	0.00953	1	BRD4;BRD2	O60885;P25440
Biological process	down-regulated	positive regulation of T-helper 17 type immune response	2	5.48	0.0507	1	BRD4;BRD2	O60885;P25440
Biological process	down-regulated	positive regulation of T-helper cell differentiation	2	4.17	0.0825	1	BRD4;BRD2	O60885;P25440
Biological process	down-regulated	positive regulation of telomere maintenance	8	5.63	8.48E-05	0.0789	PARN;YY1;ATRX;MRE11;CCT4;TERF2;AURKB;PPP1R10	O95453;P25490;P46100;P49959;P50991;Q15554;Q96GD4;Q96QC0
Biological process	down-regulated	positive regulation of telomere maintenance via telomerase	2	4.01	0.0883	1	PARN;CCT4	O95453;P50991
Biological process	down-regulated	positive regulation of telomere maintenance via telomere lengthening	2	3.59	0.106	1	PARN;CCT4	O95453;P50991
Biological process	down-regulated	positive regulation of transcription by RNA polymerase I	4	5.79	0.00484	1	SMARCA5;SF3B1;NOL11;BAZ1B	O60264;O75533;Q9H8H0;Q9UIG0
Biological process	down-regulated	positive regulation of transcription by RNA polymerase II	50	2.31	2.29E-08	2.30E-05	TAF4;NKRF;SMARCA5;CCNT1;BRD4;PSIP1;SF3B1;MED6;PRPF6;RB1;XRCC6;TCF3;ZNF24;ATF7;CEBPB;NELFE;TCEA1;YY1;TEAD1;SMARCA1;GTF2F1;ATRX;MECP2;HDGF;NCBP2;ELL;GTF2I;TP53BP1;CDK13;MDC1;RRP1B;NCOA6;MEF2D;SS18;MED1;CRTC2;NIPBL;CDC73;CTR9;BCL9L;PAF1;LEO1;PHIP;ZNF462;CHD8;TCF20;NUFIP1;BAZ1B;SATB2;THRAP3	O00268;O15226;O60264;O60563;O60885;O75475;O75533;O75586;O94906;P06400;P12956;P15923;P17028;P17544;P17676;P18615;P23193;P25490;P28347;P28370;P35269;P46100;P51608;P51858;P52298;P55199;P78347;Q12888;Q14004;Q14676;Q14684;Q14686;Q14814;Q15532;Q15648;Q53ET0;Q6KC79;Q6P1J9;Q6PD62;Q86UU0;Q8N7H5;Q8WVC0;Q8WWQ0;Q96JM2;Q9HCK8;Q9UGU0;Q9UHK0;Q9UIG0;Q9UPW6;Q9Y2W1
Biological process	down-regulated	positive regulation of transcription by RNA polymerase III	5	13.71	2.35E-05	0.0223	SMARCA5;SF3B1;ELL;CHD8;BAZ1B	O60264;O75533;P55199;Q9HCK8;Q9UIG0
Biological process	down-regulated	positive regulation of transcription elongation from RNA polymerase II promoter	10	10.42	3.08E-08	3.09E-05	CCNT1;BRD4;MED6;GTF2F1;NCBP2;ELL;CDK13;MED1;CDC73;LEO1	O60563;O60885;O75586;P35269;P52298;P55199;Q14004;Q15648;Q6P1J9;Q8WVC0
Biological process	down-regulated	positive regulation of transcription initiation from RNA polymerase II promoter	4	3.31	0.0328	1	TAF4;MED6;MDC1;MED1	O00268;O75586;Q14676;Q15648
Biological process	down-regulated	positive regulation of transcription, DNA-templated	69	2.43	3.01E-12	3.14E-09	TAF4;NKRF;SMARCA5;CCNT1;EDF1;BRD4;PSIP1;SF3B1;MED6;PRPF6;RB1;XRCC6;TCF3;ZNF24;ATF7;CEBPB;NELFE;CCNA2;TCEA1;YY1;TEAD1;SMARCA1;KDM5A;RFC1;GTF2F1;ATRX;MECP2;HDGF;NCBP2;BLM;ELL;BRPF1;GTF2I;TP53BP1;MTA1;CDK13;MDC1;RRP1B;NCOA6;MEF2D;SS18;MED1;CRTC2;MSL1;NIPBL;CDC73;CTR9;ATAD2;RAI1;BCL9L;MGA;RYBP;PAF1;LEO1;PHIP;GATAD2B;ZNF462;EP400;NOL11;CHD8;RRN3;MORF4L1;TCF20;NUFIP1;BAZ1B;USP22;SATB2;THRAP3;ZNF281	O00268;O15226;O60264;O60563;O60869;O60885;O75475;O75533;O75586;O94906;P06400;P12956;P15923;P17028;P17544;P17676;P18615;P20248;P23193;P25490;P28347;P28370;P29375;P35251;P35269;P46100;P51608;P51858;P52298;P54132;P55199;P55201;P78347;Q12888;Q13330;Q14004;Q14676;Q14684;Q14686;Q14814;Q15532;Q15648;Q53ET0;Q68DK7;Q6KC79;Q6P1J9;Q6PD62;Q6PL18;Q7Z5J4;Q86UU0;Q8IWI9;Q8N488;Q8N7H5;Q8WVC0;Q8WWQ0;Q8WXI9;Q96JM2;…
Biological process	down-regulated	positive regulation of translation	4	1.52	0.269	1	SSB;RPL5;EIF4G2;POLDIP3	P05455;P46777;P78344;Q9BY77
Biological process	down-regulated	positive regulation of type I interferon production	3	2.06	0.179	1	PQBP1;SETD2;USP22	O60828;Q9BYW2;Q9UPT9
Biological process	down-regulated	post-transcriptional gene silencing by RNA	2	2.82	0.158	1	NCBP2;NCBP3	P52298;Q53F19
Biological process	down-regulated	post-translational protein modification	26	1.64	0.00951	1	MED6;USP1;CCNA2;HINT1;CDC20;SKP2;PPIL2;CUL4A;TRIP12;MED1;OBI1;CBLL1;RBBP6;USP48;HDAC7;PCNP;USP7;AURKB;BARD1;DCUN1D5;UBE2O;PHRF1;BAZ1B;USP22;NUB1;USP3	O75586;O94782;P20248;P49773;Q12834;Q13309;Q13356;Q13619;Q14669;Q15648;Q5W0B1;Q75N03;Q7Z6E9;Q86UV5;Q8WUI4;Q8WW12;Q93009;Q96GD4;Q99728;Q9BTE7;Q9C0C9;Q9P1Y6;Q9UIG0;Q9UPT9;Q9Y5A7;Q9Y6I4
Biological process	down-regulated	postreplication repair	3	4.47	0.0292	1	PCLAF;POLD3;ZBTB1	Q15004;Q15054;Q9Y2K1
Biological process	down-regulated	posttranscriptional gene silencing	2	2.22	0.228	1	NCBP2;NCBP3	P52298;Q53F19
Biological process	down-regulated	posttranscriptional regulation of gene expression	17	1.81	0.014	1	PARN;SSB;FUS;RPL5;NCBP2;EIF4G2;SARNP;RBM10;NSUN2;TARDBP;TCOF1;NCBP3;ZC3H14;ZC3H18;RBM33;POLDIP3;THRAP3	O95453;P05455;P35637;P46777;P52298;P78344;P82979;P98175;Q08J23;Q13148;Q13428;Q53F19;Q6PJT7;Q86VM9;Q96EV2;Q9BY77;Q9Y2W1
Biological process	down-regulated	primary metabolic process	205	1.66	4.09E-20	4.40E-17	TAF4;PRMT5;U2SURP;RNMT;PRPF4;IRAK2;SART1;PRPF3;PLRG1;HTATSF1;SMARCA5;CCNT1;PQBP1;KIN;SF3B1;MED6;UTP20;WDHD1;RNASEH2A;SMNDC1;USP1;PRPF6;ZRANB2;ZBTB7A;SLU7;PARN;SSB;RB1;XRCC6;UNG;HNRNPL;TCF3;CEBPB;PTPN2;DDX5;LIG1;CCNA2;TCEA1;MCM3;YY1;RPA1;GTF2E2;RFC1;GTF2F1;FUS;PPP1CC;IGHMBP2;FEN1;PPP1R2;RECQL;ATRX;RPL5;PCYT1A;RBM25;HINT1;LIG4;MRE11;PAPOLA;MECP2;NCBP2;RBM5;BLM;MFAP1;ELL;WDR4;RPS20;GMFB;FAU;NOP14;RB…	O00268;O14744;O15042;O43148;O43172;O43187;O43290;O43395;O43660;O43719;O60264;O60563;O60828;O60870;O75533;O75586;O75691;O75717;O75792;O75940;O94782;O94906;O95218;O95365;O95391;O95453;P05455;P06400;P12956;P13051;P14866;P15923;P17676;P17706;P17844;P18858;P20248;P23193;P25205;P25490;P27694;P29084;P35251;P35269;P35637;P36873;P38935;P39748;P41236;P46063;P46100;P46777;P49585;P49756;P49773;P49917;P49959;…
Biological process	down-regulated	primary miRNA processing	3	12.02	0.00174	1	DDX5;NCBP2;DGCR8	P17844;P52298;Q8WYQ5
Biological process	down-regulated	production of miRNAs involved in gene silencing by miRNA	3	4.6	0.027	1	DDX5;NCBP2;DGCR8	P17844;P52298;Q8WYQ5
Biological process	down-regulated	production of small RNA involved in gene silencing by RNA	4	3.59	0.0251	1	PARN;DDX5;NCBP2;DGCR8	O95453;P17844;P52298;Q8WYQ5
Biological process	down-regulated	proteasomal protein catabolic process	9	1.04	0.506	1	CDC20;SKP2;MTA1;CUL4A;TRIP12;PCNP;UFD1;PBK;UBXN6	Q12834;Q13309;Q13330;Q13619;Q14669;Q8WW12;Q92890;Q96KB5;Q9BZV1
Biological process	down-regulated	proteasome-mediated ubiquitin-dependent protein catabolic process	8	1.14	0.405	1	CDC20;SKP2;MTA1;CUL4A;TRIP12;PCNP;UFD1;PBK	Q12834;Q13309;Q13330;Q13619;Q14669;Q8WW12;Q92890;Q96KB5
Biological process	down-regulated	protection from non-homologous end joining at telomere	2	17.37	0.00523	1	TERF2;TFIP11	Q15554;Q9UBB9
Biological process	down-regulated	protein alkylation	3	3.72	0.0464	1	PRMT5;SETD2;EHMT1	O14744;Q9BYW2;Q9H9B1
Biological process	down-regulated	protein complex oligomerization	6	1.17	0.41	1	FUS;BLM;TP53BP1;ITPR3;CRTC2;ZBTB1	P35637;P54132;Q12888;Q14573;Q53ET0;Q9Y2K1
Biological process	down-regulated	protein dephosphorylation	2	1.1	0.547	1	PTPN2;PPP1CC	P17706;P36873
Biological process	down-regulated	protein destabilization	2	2.04	0.256	1	UTP25;CDC73	Q68CQ4;Q6P1J9
Biological process	down-regulated	protein deubiquitination	5	2.35	0.0627	1	USP1;USP48;USP7;USP22;USP3	O94782;Q86UV5;Q93009;Q9UPT9;Q9Y6I4
Biological process	down-regulated	protein exit from endoplasmic reticulum	2	4.34	0.0768	1	UFD1;STEEP1	Q92890;Q9H5V9
Biological process	down-regulated	protein homooligomerization	6	1.53	0.199	1	FUS;BLM;TP53BP1;ITPR3;CRTC2;ZBTB1	P35637;P54132;Q12888;Q14573;Q53ET0;Q9Y2K1
Biological process	down-regulated	protein homotetramerization	2	1.58	0.362	1	ITPR3;CRTC2	Q14573;Q53ET0
Biological process	down-regulated	protein import into nucleus	5	2.25	0.0728	1	KPNA1;MED1;NUP133;PPP1R10;NUP50	P52294;Q15648;Q8WUM0;Q96QC0;Q9UKX7
Biological process	down-regulated	protein K63-linked ubiquitination	2	1.89	0.285	1	SKP2;UBE2O	Q13309;Q9C0C9
Biological process	down-regulated	protein localization	40	1.08	0.315	1	PLRG1;HTATSF1;SNX2;ZBTB7A;SLU7;SSB;RB1;BRD2;RPA1;ID1;ATRX;MECP2;HDGF;KPNA1;ARFIP1;TP53BP1;IK;PPIL2;MDC1;TERF2;MED1;UTP25;NIPBL;PACS1;CHMP1B;WAPL;DDX42;MICALL1;PAF1;NUP133;AHCTF1;UFD1;AURKB;PPP1R10;RAB11FIP5;STEEP1;CRIPT;RCC2;NUP50;MAGED1	O43660;O43719;O60749;O95365;O95391;P05455;P06400;P25440;P27694;P41134;P46100;P51608;P51858;P52294;P53367;Q12888;Q13123;Q13356;Q14676;Q15554;Q15648;Q68CQ4;Q6KC79;Q6VY07;Q7LBR1;Q7Z5K2;Q86XP3;Q8N3F8;Q8N7H5;Q8WUM0;Q8WYP5;Q92890;Q96GD4;Q96QC0;Q9BXF6;Q9H5V9;Q9P021;Q9P258;Q9UKX7;Q9Y5V3
Biological process	down-regulated	protein localization to chromatin	3	4.11	0.036	1	BRD2;NIPBL;WAPL	P25440;Q6KC79;Q7Z5K2
Biological process	down-regulated	protein localization to chromosome	13	7.28	2.48E-08	2.49E-05	HTATSF1;RB1;BRD2;RPA1;ATRX;TP53BP1;IK;MDC1;TERF2;NIPBL;WAPL;AURKB;RCC2	O43719;P06400;P25440;P27694;P46100;Q12888;Q13123;Q14676;Q15554;Q6KC79;Q7Z5K2;Q96GD4;Q9P258
Biological process	down-regulated	protein localization to chromosome, centromeric region	4	8.34	0.00123	1	RB1;IK;AURKB;RCC2	P06400;Q13123;Q96GD4;Q9P258
Biological process	down-regulated	protein localization to chromosome, telomeric region	2	6.13	0.0413	1	ATRX;TERF2	P46100;Q15554
Biological process	down-regulated	protein localization to condensed chromosome	3	12.02	0.00174	1	IK;AURKB;RCC2	Q13123;Q96GD4;Q9P258
Biological process	down-regulated	protein localization to kinetochore	3	12.02	0.00174	1	IK;AURKB;RCC2	Q13123;Q96GD4;Q9P258
Biological process	down-regulated	protein localization to nucleus	11	3.26	0.000606	0.538	PLRG1;ZBTB7A;HDGF;KPNA1;MED1;UTP25;PAF1;NUP133;PPP1R10;NUP50;MAGED1	O43660;O95365;P51858;P52294;Q15648;Q68CQ4;Q8N7H5;Q8WUM0;Q96QC0;Q9UKX7;Q9Y5V3
Biological process	down-regulated	protein localization to organelle	28	2.11	0.000169	0.156	PLRG1;HTATSF1;ZBTB7A;SSB;RB1;BRD2;RPA1;ATRX;HDGF;KPNA1;TP53BP1;IK;MDC1;TERF2;MED1;UTP25;NIPBL;PACS1;WAPL;MICALL1;PAF1;NUP133;AURKB;PPP1R10;CRIPT;RCC2;NUP50;MAGED1	O43660;O43719;O95365;P05455;P06400;P25440;P27694;P46100;P51858;P52294;Q12888;Q13123;Q14676;Q15554;Q15648;Q68CQ4;Q6KC79;Q6VY07;Q7Z5K2;Q8N3F8;Q8N7H5;Q8WUM0;Q96GD4;Q96QC0;Q9P021;Q9P258;Q9UKX7;Q9Y5V3
Biological process	down-regulated	protein localization to site of double-strand break	4	13.03	0.000202	0.186	HTATSF1;RPA1;TP53BP1;MDC1	O43719;P27694;Q12888;Q14676
Biological process	down-regulated	protein methylation	3	3.72	0.0464	1	PRMT5;SETD2;EHMT1	O14744;Q9BYW2;Q9H9B1
Biological process	down-regulated	protein modification by small protein conjugation	18	1.4	0.0936	1	MED6;CDC20;SKP2;PPIL2;CUL4A;TRIP12;MED1;OBI1;CBLL1;RBBP6;HDAC7;PCNP;USP7;BARD1;DCUN1D5;UBE2O;PHRF1;NUB1	O75586;Q12834;Q13309;Q13356;Q13619;Q14669;Q15648;Q5W0B1;Q75N03;Q7Z6E9;Q8WUI4;Q8WW12;Q93009;Q99728;Q9BTE7;Q9C0C9;Q9P1Y6;Q9Y5A7
Biological process	down-regulated	protein modification by small protein conjugation or removal	23	1.54	0.027	1	MED6;USP1;HINT1;CDC20;SKP2;PPIL2;CUL4A;TRIP12;MED1;OBI1;CBLL1;RBBP6;USP48;HDAC7;PCNP;USP7;BARD1;DCUN1D5;UBE2O;PHRF1;USP22;NUB1;USP3	O75586;O94782;P49773;Q12834;Q13309;Q13356;Q13619;Q14669;Q15648;Q5W0B1;Q75N03;Q7Z6E9;Q86UV5;Q8WUI4;Q8WW12;Q93009;Q99728;Q9BTE7;Q9C0C9;Q9P1Y6;Q9UPT9;Q9Y5A7;Q9Y6I4
Biological process	down-regulated	protein modification by small protein removal	6	2.4	0.0395	1	USP1;HINT1;USP48;USP7;USP22;USP3	O94782;P49773;Q86UV5;Q93009;Q9UPT9;Q9Y6I4
Biological process	down-regulated	protein monoubiquitination	2	2.32	0.214	1	OBI1;UBE2O	Q5W0B1;Q9C0C9
Biological process	down-regulated	protein polyubiquitination	5	1.06	0.508	1	SKP2;PPIL2;TRIP12;BARD1;UBE2O	Q13309;Q13356;Q14669;Q99728;Q9C0C9
Biological process	down-regulated	protein tetramerization	2	1.05	0.569	1	ITPR3;CRTC2	Q14573;Q53ET0
Biological process	down-regulated	protein ubiquitination	16	1.42	0.103	1	MED6;CDC20;SKP2;PPIL2;CUL4A;TRIP12;MED1;OBI1;CBLL1;RBBP6;PCNP;USP7;BARD1;UBE2O;PHRF1;NUB1	O75586;Q12834;Q13309;Q13356;Q13619;Q14669;Q15648;Q5W0B1;Q75N03;Q7Z6E9;Q8WW12;Q93009;Q99728;Q9C0C9;Q9P1Y6;Q9Y5A7
Biological process	down-regulated	protein-containing complex assembly	41	1.71	0.000551	0.49	TAF4;PRMT5;SART1;PRPF3;HTATSF1;SMARCA5;PSIP1;GMNN;SF3B1;MED6;PRPF6;SLU7;BRD2;MAP4;TEAD1;FUS;ATRX;RPL5;RBM5;BLM;SFSWAP;SF3A3;TP53BP1;ITPR3;MED1;CRTC2;ATAD2;DDX46;DDX42;NOPCHAP1;AHCTF1;SCAF11;DDX23;NIFK;ANLN;BAZ1A;DAXX;DDX20;NUFIP1;ZBTB1;RBMX2	O00268;O14744;O43290;O43395;O43719;O60264;O75475;O75496;O75533;O75586;O94906;O95391;P25440;P27816;P28347;P35637;P46100;P46777;P52756;P54132;Q12872;Q12874;Q12888;Q14573;Q15648;Q53ET0;Q6PL18;Q7L014;Q86XP3;Q8N5I9;Q8WYP5;Q99590;Q9BUQ8;Q9BYG3;Q9NQW6;Q9NRL2;Q9UER7;Q9UHI6;Q9UHK0;Q9Y2K1;Q9Y388
Biological process	down-regulated	protein-containing complex disassembly	6	2.16	0.061	1	ATAD2;CHMP1B;ZFAND1;KIF2C;DNAJC17;TFIP11	Q6PL18;Q7LBR1;Q8TCF1;Q99661;Q9NVM6;Q9UBB9
Biological process	down-regulated	protein-containing complex subunit organization	94	2.55	3.12E-18	3.32E-15	TAF4;PRMT5;SART1;PRPF3;HTATSF1;SMARCA5;BRD4;NCOR1;PSIP1;GMNN;SF3B1;MED6;PRPF6;ZBTB7A;SLU7;RB1;BRD2;YY1;MAP4;TEAD1;SMARCA1;KDM5A;FUS;CBX5;ATRX;RPL5;MRE11;MECP2;HDGF;RBM5;BLM;BRPF1;SFSWAP;SF3A3;TP53BP1;MTA1;FAM50A;ITPR3;TRIP12;SS18;MED1;CRTC2;RIF1;MSL1;NIPBL;CTR9;ATAD2;DDX46;CHMP1B;HDGFL2;EMSY;DDX42;RYBP;NOPCHAP1;ZFAND1;HDAC7;NUP133;GATAD2B;AHCTF1;RTF1;USP7;L3MBTL2;ZNF462;EP400;SPEN;SCAF11;KIF2C;BA…	O00268;O14744;O43290;O43395;O43719;O60264;O60885;O75376;O75475;O75496;O75533;O75586;O94906;O95365;O95391;P06400;P25440;P25490;P27816;P28347;P28370;P29375;P35637;P45973;P46100;P46777;P49959;P51608;P51858;P52756;P54132;P55201;Q12872;Q12874;Q12888;Q13330;Q14320;Q14573;Q14669;Q15532;Q15648;Q53ET0;Q5UIP0;Q68DK7;Q6KC79;Q6PD62;Q6PL18;Q7L014;Q7LBR1;Q7Z4V5;Q7Z589;Q86XP3;Q8N488;Q8N5I9;Q8TCF1;Q8WUI4;Q8WUM0;…
Biological process	down-regulated	protein-DNA complex assembly	10	2.98	0.00208	1	TAF4;SMARCA5;GMNN;MED6;BRD2;ATRX;MED1;ATAD2;BAZ1A;DAXX	O00268;O60264;O75496;O75586;P25440;P46100;Q15648;Q6PL18;Q9NRL2;Q9UER7
Biological process	down-regulated	protein-DNA complex subunit organization	62	4.32	5.94E-23	6.42E-20	TAF4;PRMT5;SMARCA5;BRD4;NCOR1;PSIP1;GMNN;SF3B1;MED6;ZBTB7A;RB1;BRD2;YY1;SMARCA1;KDM5A;CBX5;ATRX;MRE11;MECP2;HDGF;BRPF1;MTA1;FAM50A;TRIP12;SS18;MED1;RIF1;MSL1;NIPBL;CTR9;ATAD2;HDGFL2;EMSY;RYBP;HDAC7;GATAD2B;RTF1;USP7;L3MBTL2;ZNF462;EP400;SPEN;BARD1;BCL7B;DDX23;SETD2;BRD9;EHMT1;CBX8;CHD8;UTP3;BAZ1A;HELLS;MORF4L1;DAXX;CGGBP1;BAZ1B;SATB2;CDYL;ZBTB1;USP3;MORC2	O00268;O14744;O60264;O60885;O75376;O75475;O75496;O75533;O75586;O95365;P06400;P25440;P25490;P28370;P29375;P45973;P46100;P49959;P51608;P51858;P55201;Q13330;Q14320;Q14669;Q15532;Q15648;Q5UIP0;Q68DK7;Q6KC79;Q6PD62;Q6PL18;Q7Z4V5;Q7Z589;Q8N488;Q8WUI4;Q8WXI9;Q92541;Q93009;Q969R5;Q96JM2;Q96L91;Q96T58;Q99728;Q9BQE9;Q9BUQ8;Q9BYW2;Q9H8M2;Q9H9B1;Q9HC52;Q9HCK8;Q9NQZ2;Q9NRL2;Q9NRZ9;Q9UBU8;Q9UER7;Q9UFW8;Q9UIG0;…
Biological process	down-regulated	R-loop disassembly	2	11.58	0.0121	1	MRE11;DDX23	P49959;Q9BUQ8
Biological process	down-regulated	random inactivation of X chromosome	2	8.02	0.0249	1	SPEN;CDYL	Q96T58;Q9Y232
Biological process	down-regulated	Ras protein signal transduction	2	1.29	0.462	1	RB1;CCNA2	P06400;P20248
Biological process	down-regulated	recombinational repair	12	4.92	6.12E-06	0.00593	HTATSF1;XRCC6;MCM3;YY1;RPA1;FEN1;RECQL;MRE11;BLM;NIPBL;RAD51AP1;MORF4L1	O43719;P12956;P25205;P25490;P27694;P39748;P46063;P49959;P54132;Q6KC79;Q96B01;Q9UBU8
Biological process	down-regulated	regeneration	5	1.89	0.127	1	PRMT5;CEBPB;CCNA2;MED1;HDGFL2	O14744;P17676;P20248;Q15648;Q7Z4V5
Biological process	down-regulated	regulation of actin cytoskeleton organization	7	1.05	0.503	1	CIT;CDC42EP2;ARFIP1;GMFB;CARMIL1;ARHGAP17;ARHGAP18	O14578;O14613;P53367;P60983;Q5VZK9;Q68EM7;Q8N392
Biological process	down-regulated	regulation of actin filament length	3	1.02	0.57	1	CDC42EP2;CARMIL1;ARHGAP18	O14613;Q5VZK9;Q8N392
Biological process	down-regulated	regulation of actin filament polymerization	3	1.18	0.471	1	CDC42EP2;CARMIL1;ARHGAP18	O14613;Q5VZK9;Q8N392
Biological process	down-regulated	regulation of actin filament-based process	8	1.08	0.46	1	CIT;CDC42EP2;ARFIP1;GMFB;CARMIL1;ARHGAP17;ARHGAP18;CNN2	O14578;O14613;P53367;P60983;Q5VZK9;Q68EM7;Q8N392;Q99439
Biological process	down-regulated	regulation of actin nucleation	3	3.72	0.0464	1	ARFIP1;GMFB;CARMIL1	P53367;P60983;Q5VZK9
Biological process	down-regulated	regulation of actin polymerization or depolymerization	3	1.04	0.556	1	CDC42EP2;CARMIL1;ARHGAP18	O14613;Q5VZK9;Q8N392
Biological process	down-regulated	regulation of adaptive immune response	5	1.18	0.415	1	BRD4;BRD2;TP53BP1;RIF1;ZBTB1	O60885;P25440;Q12888;Q5UIP0;Q9Y2K1
Biological process	down-regulated	regulation of adaptive immune response based on somatic recombination of immune receptors built from immunoglobulin superfamily domains	5	1.27	0.358	1	BRD4;BRD2;TP53BP1;RIF1;ZBTB1	O60885;P25440;Q12888;Q5UIP0;Q9Y2K1
Biological process	down-regulated	regulation of alpha-beta T cell differentiation	2	1.3	0.456	1	BRD4;BRD2	O60885;P25440
Biological process	down-regulated	regulation of alternative mRNA splicing, via spliceosome	7	6.4	0.000104	0.0967	ZBTB7A;HNRNPL;DDX5;RBM25;RBM5;NSRP1;THRAP3	O95365;P14866;P17844;P49756;P52756;Q9H0G5;Q9Y2W1
Biological process	down-regulated	regulation of androgen receptor signaling pathway	4	7.19	0.00217	1	NCOR1;ZBTB7A;DDX5;NCOR2	O75376;O95365;P17844;Q9Y618
Biological process	down-regulated	regulation of apoptotic process	34	1.19	0.16	1	ZBTB7A;RB1;UNG;CEBPB;PTPN2;MAP2K4;RBM25;LIG4;MRE11;MECP2;KPNA1;RBM5;RBM10;TLE1;TARDBP;SKP2;RRP1B;MED1;CDC73;DDX42;INTS1;RYBP;PHIP;AURKB;EP400;PPP1R10;BARD1;CHD8;HELLS;RRN3;MORF4L1;DAXX;DDX20;MAGED1	O95365;P06400;P13051;P17676;P17706;P45985;P49756;P49917;P49959;P51608;P52294;P52756;P98175;Q04724;Q13148;Q13309;Q14684;Q15648;Q6P1J9;Q86XP3;Q8N201;Q8N488;Q8WWQ0;Q96GD4;Q96L91;Q96QC0;Q99728;Q9HCK8;Q9NRZ9;Q9NYV6;Q9UBU8;Q9UER7;Q9UHI6;Q9Y5V3
Biological process	down-regulated	regulation of Arp2/3 complex-mediated actin nucleation	3	4.74	0.025	1	ARFIP1;GMFB;CARMIL1	P53367;P60983;Q5VZK9
Biological process	down-regulated	regulation of ATP metabolic process	2	1.39	0.423	1	NCOR1;ZBTB7A	O75376;O95365
Biological process	down-regulated	regulation of attachment of spindle microtubules to kinetochore	3	6.8	0.00933	1	AURKB;RACGAP1;RCC2	Q96GD4;Q9H0H5;Q9P258
Biological process	down-regulated	regulation of B cell activation	3	1.18	0.467	1	TCF3;TP53BP1;RIF1	P15923;Q12888;Q5UIP0
Biological process	down-regulated	regulation of B cell mediated immunity	2	1.65	0.342	1	TP53BP1;RIF1	Q12888;Q5UIP0
Biological process	down-regulated	regulation of binding	9	2.27	0.0188	1	BTAF1;EDF1;GMNN;ZBTB7A;RB1;GTF2F1;WAPL;PSME3IP1;GNL3L	O14981;O60869;O75496;O95365;P06400;P35269;Q7Z5K2;Q9GZU8;Q9NVN8
Biological process	down-regulated	regulation of biological process	250	1.16	3.63E-05	0.0343	PHF20L1;TAF4;CIT;CDC42EP2;PRMT5;BTAF1;NKRF;IRAK2;SART1;PLRG1;PRC1;SMARCA5;TBC1D4;CCNT1;PQBP1;EDF1;BRD4;ANKRD17;ZNF217;NCOR1;PSIP1;GMNN;SF3B1;MED6;UTP20;TRIO;USP1;PRPF6;ZBTB7A;PARN;CEP43;WIZ;SSB;RB1;PRKAR1A;XRCC6;UNG;HNRNPL;TCF3;ZNF24;ATF7;CEBPB;PTPN2;DDX5;NELFE;CCNA2;TCEA1;MCM3;BRD2;YY1;MAP4;TEAD1;SMARCA1;KDM5A;RFC1;GTF2F1;FUS;PPP1CC;FEN1;ID1;PPP1R2;CBX5;MAP2K4;MKI67;ATRX;RPL5;RBM25;HINT1;LIG4;MR…	A8MW92;O00268;O14578;O14613;O14744;O14981;O15226;O43187;O43290;O43660;O43663;O60264;O60343;O60563;O60828;O60869;O60885;O75179;O75362;O75376;O75475;O75496;O75533;O75586;O75691;O75962;O94782;O94906;O95365;O95453;O95684;O95785;P05455;P06400;P10644;P12956;P13051;P14866;P15923;P17028;P17544;P17676;P17706;P17844;P18615;P20248;P23193;P25205;P25440;P25490;P27816;P28347;P28370;P29375;P35251;P35269;P35637;…
Biological process	down-regulated	regulation of biosynthetic process	174	1.79	4.61E-19	4.93E-16	PHF20L1;TAF4;PRMT5;BTAF1;NKRF;IRAK2;SMARCA5;CCNT1;PQBP1;EDF1;BRD4;ZNF217;NCOR1;PSIP1;GMNN;SF3B1;MED6;USP1;PRPF6;ZBTB7A;PARN;WIZ;SSB;RB1;PRKAR1A;XRCC6;HNRNPL;TCF3;ZNF24;ATF7;CEBPB;PTPN2;DDX5;NELFE;CCNA2;TCEA1;BRD2;YY1;TEAD1;SMARCA1;KDM5A;RFC1;GTF2F1;FUS;PPP1CC;ID1;CBX5;MAP2K4;ATRX;RPL5;RBM25;HINT1;ERF;CCT4;MECP2;HDGF;NCBP2;RBM5;BLM;ELL;BRPF1;EIF4G2;GTF2I;SARNP;RBM10;EXOSC10;TOP2B;TLE1;NSUN2;AHNAK;…	A8MW92;O00268;O14744;O14981;O15226;O43187;O60264;O60563;O60828;O60869;O60885;O75362;O75376;O75475;O75496;O75533;O75586;O94782;O94906;O95365;O95453;O95785;P05455;P06400;P10644;P12956;P14866;P15923;P17028;P17544;P17676;P17706;P17844;P18615;P20248;P23193;P25440;P25490;P28347;P28370;P29375;P35251;P35269;P35637;P36873;P41134;P45973;P45985;P46100;P46777;P49756;P49773;P50548;P50991;P51608;P51858;P52298;…
Biological process	down-regulated	regulation of blood vessel endothelial cell migration	2	1.13	0.53	1	MECP2;HDAC7	P51608;Q8WUI4
Biological process	down-regulated	regulation of BMP signaling pathway	3	1.46	0.338	1	NUMA1;SPART;UBE2O	Q14980;Q8N0X7;Q9C0C9
Biological process	down-regulated	regulation of calcium-mediated signaling	2	1.05	0.569	1	HINT1;CHERP	P49773;Q8IWX8
Biological process	down-regulated	regulation of carbohydrate biosynthetic process	2	1.04	0.575	1	PTPN2;USP7	P17706;Q93009
Biological process	down-regulated	regulation of carbohydrate catabolic process	2	1.6	0.355	1	NCOR1;ZBTB7A	O75376;O95365
Biological process	down-regulated	regulation of carbohydrate metabolic process	4	1.11	0.484	1	NCOR1;ZBTB7A;PTPN2;USP7	O75376;O95365;P17706;Q93009
Biological process	down-regulated	regulation of catabolic process	24	1.22	0.18	1	PHF20L1;NCOR1;ZBTB7A;PARN;FUS;RPL5;EIF4G2;RBM10;NSUN2;CDC20;TARDBP;CUL4A;ZC3H14;ZC3H18;RYBP;USP7;RBM33;PBK;BARD1;PHF23;SETD2;PSME3IP1;THRAP3;NUB1	A8MW92;O75376;O95365;O95453;P35637;P46777;P78344;P98175;Q08J23;Q12834;Q13148;Q13619;Q6PJT7;Q86VM9;Q8N488;Q93009;Q96EV2;Q96KB5;Q99728;Q9BUL5;Q9BYW2;Q9GZU8;Q9Y2W1;Q9Y5A7
Biological process	down-regulated	regulation of CD4-positive, alpha-beta T cell activation	2	1.24	0.481	1	BRD4;BRD2	O60885;P25440
Biological process	down-regulated	regulation of CD4-positive, alpha-beta T cell differentiation	2	1.68	0.334	1	BRD4;BRD2	O60885;P25440
Biological process	down-regulated	regulation of cell cycle	55	2.67	2.08E-11	2.15E-08	CIT;PRMT5;PLRG1;PRC1;SMARCA5;CCNT1;BRD4;ANKRD17;GMNN;WIZ;RB1;TCF3;YY1;FEN1;MKI67;ATRX;MRE11;BLM;EIF4G2;NSUN2;CDC20;TP53BP1;IK;TARDBP;SKP2;CUL4A;MDC1;NUMA1;PCLAF;TERF2;MED1;CDC73;CHMP1B;WAPL;PAF1;PHIP;AHCTF1;RAD51AP1;AURKB;EP400;PPP1R10;KIF2C;BARD1;BCL7B;NUSAP1;SETD2;RACGAP1;CLSPN;ANLN;C9orf78;RCC2;MORF4L1;BAZ1B;TPX2;USP22	O14578;O14744;O43660;O43663;O60264;O60563;O60885;O75179;O75496;O95785;P06400;P15923;P25490;P39748;P46013;P46100;P49959;P54132;P78344;Q08J23;Q12834;Q12888;Q13123;Q13148;Q13309;Q13619;Q14676;Q14980;Q15004;Q15554;Q15648;Q6P1J9;Q7LBR1;Q7Z5K2;Q8N7H5;Q8WWQ0;Q8WYP5;Q96B01;Q96GD4;Q96L91;Q96QC0;Q99661;Q99728;Q9BQE9;Q9BXS6;Q9BYW2;Q9H0H5;Q9HAW4;Q9NQW6;Q9NZ63;Q9P258;Q9UBU8;Q9UIG0;Q9ULW0;Q9UPT9
Biological process	down-regulated	regulation of cell cycle checkpoint	5	5.32	0.00241	1	BRD4;CUL4A;AURKB;PPP1R10;BARD1	O60885;Q13619;Q96GD4;Q96QC0;Q99728
Biological process	down-regulated	regulation of cell cycle G1/S phase transition	8	2.21	0.0298	1	PLRG1;ANKRD17;RB1;TCF3;CUL4A;CDC73;PAF1;BCL7B	O43660;O75179;P06400;P15923;Q13619;Q6P1J9;Q8N7H5;Q9BQE9
Biological process	down-regulated	regulation of cell cycle G2/M phase transition	7	3.09	0.00773	1	BRD4;MRE11;BLM;AURKB;BARD1;CLSPN;RCC2	O60885;P49959;P54132;Q96GD4;Q99728;Q9HAW4;Q9P258
Biological process	down-regulated	regulation of cell cycle phase transition	22	2.57	5.43E-05	0.0512	PLRG1;BRD4;ANKRD17;RB1;TCF3;MRE11;BLM;NSUN2;CDC20;TP53BP1;IK;CUL4A;MDC1;CDC73;PAF1;AURKB;PPP1R10;BARD1;BCL7B;CLSPN;ANLN;RCC2	O43660;O60885;O75179;P06400;P15923;P49959;P54132;Q08J23;Q12834;Q12888;Q13123;Q13619;Q14676;Q6P1J9;Q8N7H5;Q96GD4;Q96QC0;Q99728;Q9BQE9;Q9HAW4;Q9NQW6;Q9P258
Biological process	down-regulated	regulation of cell cycle process	45	3.16	6.91E-12	7.19E-09	CIT;PRMT5;PLRG1;PRC1;SMARCA5;BRD4;ANKRD17;WIZ;RB1;TCF3;FEN1;MKI67;ATRX;MRE11;BLM;NSUN2;CDC20;TP53BP1;IK;CUL4A;MDC1;NUMA1;TERF2;MED1;CDC73;CHMP1B;WAPL;PAF1;PHIP;AHCTF1;RAD51AP1;AURKB;PPP1R10;KIF2C;BARD1;BCL7B;NUSAP1;SETD2;RACGAP1;CLSPN;ANLN;C9orf78;RCC2;BAZ1B;TPX2	O14578;O14744;O43660;O43663;O60264;O60885;O75179;O95785;P06400;P15923;P39748;P46013;P46100;P49959;P54132;Q08J23;Q12834;Q12888;Q13123;Q13619;Q14676;Q14980;Q15554;Q15648;Q6P1J9;Q7LBR1;Q7Z5K2;Q8N7H5;Q8WWQ0;Q8WYP5;Q96B01;Q96GD4;Q96QC0;Q99661;Q99728;Q9BQE9;Q9BXS6;Q9BYW2;Q9H0H5;Q9HAW4;Q9NQW6;Q9NZ63;Q9P258;Q9UIG0;Q9ULW0
Biological process	down-regulated	regulation of cell development	23	1.45	0.0483	1	PRMT5;SART1;BRD4;RB1;XRCC6;CEBPB;PTPN2;BRD2;PPP1CC;LIG4;MECP2;BRPF1;EIF4G2;CUL4A;MED1;ANKRD54;CDC73;CTR9;SPART;PAF1;LEO1;SPEN;ZBTB1	O14744;O43290;O60885;P06400;P12956;P17676;P17706;P25440;P36873;P49917;P51608;P55201;P78344;Q13619;Q15648;Q6NXT1;Q6P1J9;Q6PD62;Q8N0X7;Q8N7H5;Q8WVC0;Q96T58;Q9Y2K1
Biological process	down-regulated	regulation of cell differentiation	38	1.27	0.0726	1	PRMT5;SART1;BRD4;ANKRD17;TRIO;RB1;XRCC6;TCF3;CEBPB;PTPN2;DDX5;BRD2;YY1;PPP1CC;LIG4;MECP2;BRPF1;EIF4G2;NSUN2;MTA1;CUL4A;CDK13;NUMA1;SS18;MED1;ANKRD54;CDC73;CTR9;BCL9L;SPART;PAF1;HDAC7;LEO1;GATAD2B;SPEN;BCL7B;BRD9;ZBTB1	O14744;O43290;O60885;O75179;O75962;P06400;P12956;P15923;P17676;P17706;P17844;P25440;P25490;P36873;P49917;P51608;P55201;P78344;Q08J23;Q13330;Q13619;Q14004;Q14980;Q15532;Q15648;Q6NXT1;Q6P1J9;Q6PD62;Q86UU0;Q8N0X7;Q8N7H5;Q8WUI4;Q8WVC0;Q8WXI9;Q96T58;Q9BQE9;Q9H8M2;Q9Y2K1
Biological process	down-regulated	regulation of cell division	8	2.22	0.029	1	CIT;PRC1;HDGF;BLM;AHCTF1;AURKB;SETD2;RACGAP1	O14578;O43663;P51858;P54132;Q8WYP5;Q96GD4;Q9BYW2;Q9H0H5
Biological process	down-regulated	regulation of cell fate commitment	4	4.63	0.0107	1	BRD4;BRD2;MTA1;GATAD2B	O60885;P25440;Q13330;Q8WXI9
Biological process	down-regulated	regulation of cell fate specification	2	4.34	0.0768	1	MTA1;GATAD2B	Q13330;Q8WXI9
Biological process	down-regulated	regulation of cell growth	11	1.43	0.152	1	CEP43;RB1;YY1;TEAD1;MECP2;EIF4G2;CDC73;HDGFL2;SPART;DCUN1D5;CDKN2AIP	O95684;P06400;P25490;P28347;P51608;P78344;Q6P1J9;Q7Z4V5;Q8N0X7;Q9BTE7;Q9NXV6
Biological process	down-regulated	regulation of cell morphogenesis	5	1.06	0.512	1	CDC42EP2;MECP2;BCL9L;ARHGAP18;PHIP	O14613;P51608;Q86UU0;Q8N392;Q8WWQ0
Biological process	down-regulated	regulation of cell projection assembly	4	1.01	0.56	1	CDC42EP2;MAP4;ANLN;RCC2	O14613;P27816;Q9NQW6;Q9P258
Biological process	down-regulated	regulation of cell shape	3	1.12	0.501	1	CDC42EP2;ARHGAP18;PHIP	O14613;Q8N392;Q8WWQ0
Biological process	down-regulated	regulation of cellular biosynthetic process	173	1.8	5.08E-19	5.43E-16	PHF20L1;TAF4;PRMT5;BTAF1;NKRF;IRAK2;SMARCA5;CCNT1;PQBP1;EDF1;BRD4;ZNF217;NCOR1;PSIP1;GMNN;SF3B1;MED6;USP1;PRPF6;ZBTB7A;PARN;WIZ;SSB;RB1;PRKAR1A;XRCC6;HNRNPL;TCF3;ZNF24;ATF7;CEBPB;PTPN2;DDX5;NELFE;CCNA2;TCEA1;BRD2;YY1;TEAD1;SMARCA1;KDM5A;RFC1;GTF2F1;FUS;PPP1CC;ID1;CBX5;MAP2K4;ATRX;RPL5;RBM25;HINT1;ERF;CCT4;MECP2;HDGF;NCBP2;RBM5;BLM;ELL;BRPF1;EIF4G2;GTF2I;SARNP;RBM10;EXOSC10;TOP2B;TLE1;NSUN2;AHNAK;…	A8MW92;O00268;O14744;O14981;O15226;O43187;O60264;O60563;O60828;O60869;O60885;O75362;O75376;O75475;O75496;O75533;O75586;O94782;O94906;O95365;O95453;O95785;P05455;P06400;P10644;P12956;P14866;P15923;P17028;P17544;P17676;P17706;P17844;P18615;P20248;P23193;P25440;P25490;P28347;P28370;P29375;P35251;P35269;P35637;P36873;P41134;P45973;P45985;P46100;P46777;P49756;P49773;P50548;P50991;P51608;P51858;P52298;…
Biological process	down-regulated	regulation of cellular catabolic process	14	1.06	0.45	1	NCOR1;ZBTB7A;PARN;FUS;EIF4G2;RBM10;NSUN2;TARDBP;ZC3H14;ZC3H18;RBM33;PHF23;SETD2;THRAP3	O75376;O95365;O95453;P35637;P78344;P98175;Q08J23;Q13148;Q6PJT7;Q86VM9;Q96EV2;Q9BUL5;Q9BYW2;Q9Y2W1
Biological process	down-regulated	regulation of cellular component organization	57	1.19	0.0898	1	CIT;CDC42EP2;PRMT5;SMARCA5;TBC1D4;PQBP1;PARN;CEP43;RB1;YY1;MAP4;TEAD1;FEN1;MKI67;ATRX;LIG4;MRE11;CCT4;MECP2;ARFIP1;GMFB;EIF4G2;EXOSC10;AHNAK;CDC20;IK;NUMA1;TERF2;CARMIL1;ARHGAP17;CDC73;CBLL1;CHMP1B;HDGFL2;WAPL;SPART;ARHGAP18;PHIP;USP7;RAD51AP1;AURKB;PPP1R10;CNN2;BCL7B;DCUN1D5;PHF23;NUSAP1;ANLN;BAZ1A;STRN4;GNL3L;CDKN2AIP;CRIPT;RCC2;TFIP11;BAZ1B;TPX2	O14578;O14613;O14744;O60264;O60343;O60828;O95453;O95684;P06400;P25490;P27816;P28347;P39748;P46013;P46100;P49917;P49959;P50991;P51608;P53367;P60983;P78344;Q01780;Q09666;Q12834;Q13123;Q14980;Q15554;Q5VZK9;Q68EM7;Q6P1J9;Q75N03;Q7LBR1;Q7Z4V5;Q7Z5K2;Q8N0X7;Q8N392;Q8WWQ0;Q93009;Q96B01;Q96GD4;Q96QC0;Q99439;Q9BQE9;Q9BTE7;Q9BUL5;Q9BXS6;Q9NQW6;Q9NRL2;Q9NRL3;Q9NVN8;Q9NXV6;Q9P021;Q9P258;Q9UBB9;Q9UIG0;Q9ULW0
Biological process	down-regulated	regulation of cellular metabolic process	193	1.74	9.73E-21	1.05E-17	PHF20L1;TAF4;PRMT5;BTAF1;NKRF;IRAK2;SMARCA5;CCNT1;PQBP1;EDF1;BRD4;ANKRD17;ZNF217;NCOR1;PSIP1;GMNN;SF3B1;MED6;USP1;PRPF6;ZBTB7A;PARN;CEP43;WIZ;SSB;RB1;PRKAR1A;XRCC6;HNRNPL;TCF3;ZNF24;ATF7;CEBPB;PTPN2;DDX5;NELFE;CCNA2;TCEA1;MCM3;BRD2;YY1;TEAD1;SMARCA1;KDM5A;RFC1;GTF2F1;FUS;PPP1CC;ID1;CBX5;MAP2K4;ATRX;RPL5;RBM25;HINT1;MRE11;ERF;CCT4;MECP2;HDGF;KPNA1;NCBP2;RBM5;BLM;ELL;BRPF1;EIF4G2;GTF2I;SARNP;RBM10;…	A8MW92;O00268;O14744;O14981;O15226;O43187;O60264;O60563;O60828;O60869;O60885;O75179;O75362;O75376;O75475;O75496;O75533;O75586;O94782;O94906;O95365;O95453;O95684;O95785;P05455;P06400;P10644;P12956;P14866;P15923;P17028;P17544;P17676;P17706;P17844;P18615;P20248;P23193;P25205;P25440;P25490;P28347;P28370;P29375;P35251;P35269;P35637;P36873;P41134;P45973;P45985;P46100;P46777;P49756;P49773;P49959;P50548;…
Biological process	down-regulated	regulation of cellular process	244	1.18	6.57E-06	0.00635	PHF20L1;TAF4;CIT;CDC42EP2;PRMT5;BTAF1;NKRF;IRAK2;SART1;PLRG1;PRC1;SMARCA5;TBC1D4;CCNT1;PQBP1;EDF1;BRD4;ANKRD17;ZNF217;NCOR1;PSIP1;GMNN;SF3B1;MED6;UTP20;TRIO;USP1;PRPF6;ZBTB7A;PARN;CEP43;WIZ;SSB;RB1;PRKAR1A;XRCC6;UNG;HNRNPL;TCF3;ZNF24;ATF7;CEBPB;PTPN2;DDX5;NELFE;CCNA2;TCEA1;MCM3;BRD2;YY1;MAP4;TEAD1;SMARCA1;KDM5A;RFC1;GTF2F1;FUS;PPP1CC;FEN1;ID1;PPP1R2;CBX5;MAP2K4;MKI67;ATRX;RPL5;RBM25;HINT1;LIG4;MR…	A8MW92;O00268;O14578;O14613;O14744;O14981;O15226;O43187;O43290;O43660;O43663;O60264;O60343;O60563;O60828;O60869;O60885;O75179;O75362;O75376;O75475;O75496;O75533;O75586;O75691;O75962;O94782;O94906;O95365;O95453;O95684;O95785;P05455;P06400;P10644;P12956;P13051;P14866;P15923;P17028;P17544;P17676;P17706;P17844;P18615;P20248;P23193;P25205;P25440;P25490;P27816;P28347;P28370;P29375;P35251;P35269;P35637;…
Biological process	down-regulated	regulation of cellular response to insulin stimulus	3	2.2	0.156	1	PTPN2;ZNF592;NCOA5	P17706;Q92610;Q9HCD5
Biological process	down-regulated	regulation of cellular response to stress	26	2.53	1.52E-05	0.0146	TAF4;BRD4;USP1;PTPN2;DDX5;YY1;FUS;MRE11;TOP2B;TP53BP1;SKP2;CUL4A;TERF2;RIF1;HDGFL2;RAD51AP1;PBK;EP400;PPP1R10;BARD1;BCL7B;SETD2;CBX8;TFIP11;MORF4L1;USP22	O00268;O60885;O94782;P17706;P17844;P25490;P35637;P49959;Q02880;Q12888;Q13309;Q13619;Q15554;Q5UIP0;Q7Z4V5;Q96B01;Q96KB5;Q96L91;Q96QC0;Q99728;Q9BQE9;Q9BYW2;Q9HC52;Q9UBB9;Q9UBU8;Q9UPT9
Biological process	down-regulated	regulation of cellular response to transforming growth factor beta stimulus	3	1.07	0.534	1	ZBTB7A;BRMS1L;BCL9L	O95365;Q5PSV4;Q86UU0
Biological process	down-regulated	regulation of chromatin binding	3	15.63	0.000761	0.67	BTAF1;GMNN;WAPL	O14981;O75496;Q7Z5K2
Biological process	down-regulated	regulation of chromatin organization	2	5.21	0.0556	1	MKI67;BAZ1A	P46013;Q9NRL2
Biological process	down-regulated	regulation of chromosome condensation	2	8.68	0.0213	1	SMARCA5;BAZ1B	O60264;Q9UIG0
Biological process	down-regulated	regulation of chromosome organization	21	4.48	1.08E-08	1.09E-05	SMARCA5;PARN;RB1;YY1;FEN1;ATRX;LIG4;MRE11;CCT4;EXOSC10;CDC20;IK;NUMA1;TERF2;WAPL;USP7;AURKB;PPP1R10;BCL7B;GNL3L;BAZ1B	O60264;O95453;P06400;P25490;P39748;P46100;P49917;P49959;P50991;Q01780;Q12834;Q13123;Q14980;Q15554;Q7Z5K2;Q93009;Q96GD4;Q96QC0;Q9BQE9;Q9NVN8;Q9UIG0
Biological process	down-regulated	regulation of chromosome segregation	10	3.83	0.000297	0.271	RB1;MKI67;CDC20;IK;NUMA1;AURKB;KIF2C;BCL7B;C9orf78;RCC2	P06400;P46013;Q12834;Q13123;Q14980;Q96GD4;Q99661;Q9BQE9;Q9NZ63;Q9P258
Biological process	down-regulated	regulation of chromosome separation	5	3.38	0.0162	1	RB1;CDC20;IK;NUMA1;AURKB	P06400;Q12834;Q13123;Q14980;Q96GD4
Biological process	down-regulated	regulation of circadian rhythm	6	2.74	0.0227	1	PPP1CC;TARDBP;MTA1;USP7;THRAP3;MAGED1	P36873;Q13148;Q13330;Q93009;Q9Y2W1;Q9Y5V3
Biological process	down-regulated	regulation of cold-induced thermogenesis	4	1.35	0.343	1	RB1;CEBPB;ID1;EHMT1	P06400;P17676;P41134;Q9H9B1
Biological process	down-regulated	regulation of cyclin-dependent protein kinase activity	2	1.77	0.313	1	CCNT1;BLM	O60563;P54132
Biological process	down-regulated	regulation of cyclin-dependent protein serine/threonine kinase activity	2	1.83	0.299	1	CCNT1;BLM	O60563;P54132
Biological process	down-regulated	regulation of cytokinesis	6	3.33	0.00947	1	CIT;PRC1;AHCTF1;AURKB;SETD2;RACGAP1	O14578;O43663;Q8WYP5;Q96GD4;Q9BYW2;Q9H0H5
Biological process	down-regulated	regulation of cytoskeleton organization	12	1.17	0.33	1	CIT;CDC42EP2;MECP2;ARFIP1;GMFB;NUMA1;CARMIL1;ARHGAP17;CHMP1B;ARHGAP18;AURKB;TPX2	O14578;O14613;P51608;P53367;P60983;Q14980;Q5VZK9;Q68EM7;Q7LBR1;Q8N392;Q96GD4;Q9ULW0
Biological process	down-regulated	regulation of dendritic spine development	2	1.77	0.313	1	MECP2;EIF4G2	P51608;P78344
Biological process	down-regulated	regulation of developmental growth	6	1.01	0.549	1	YY1;MECP2;EIF4G2;NIPBL;RAI1;SPART	P25490;P51608;P78344;Q6KC79;Q7Z5J4;Q8N0X7
Biological process	down-regulated	regulation of developmental process	56	1.2	0.0855	1	CDC42EP2;PRMT5;SART1;PQBP1;BRD4;ANKRD17;TRIO;RB1;XRCC6;TCF3;CEBPB;PTPN2;DDX5;BRD2;YY1;PPP1CC;LIG4;MECP2;BRPF1;EIF4G2;GTF2I;NSUN2;CDC20;TP53BP1;MTA1;CUL4A;CDK13;TRIP12;NUMA1;SS18;MED1;NAB2;BRMS1L;RIF1;UTP25;NIPBL;ANKRD54;CDC73;CTR9;RAI1;BCL9L;DHX37;SPART;ARHGAP18;PAF1;HDAC7;LEO1;PHIP;GATAD2B;SPEN;BCL7B;RACGAP1;BRD9;EHMT1;ZBTB1;MAGED1	O14613;O14744;O43290;O60828;O60885;O75179;O75962;P06400;P12956;P15923;P17676;P17706;P17844;P25440;P25490;P36873;P49917;P51608;P55201;P78344;P78347;Q08J23;Q12834;Q12888;Q13330;Q13619;Q14004;Q14669;Q14980;Q15532;Q15648;Q15742;Q5PSV4;Q5UIP0;Q68CQ4;Q6KC79;Q6NXT1;Q6P1J9;Q6PD62;Q7Z5J4;Q86UU0;Q8IY37;Q8N0X7;Q8N392;Q8N7H5;Q8WUI4;Q8WVC0;Q8WWQ0;Q8WXI9;Q96T58;Q9BQE9;Q9H0H5;Q9H8M2;Q9H9B1;Q9Y2K1;Q9Y5V3
Biological process	down-regulated	regulation of DNA binding	3	2.17	0.16	1	EDF1;ZBTB7A;RB1	O60869;O95365;P06400
Biological process	down-regulated	regulation of DNA biosynthetic process	7	3.88	0.00221	1	USP1;PARN;CCNA2;CCT4;EXOSC10;TERF2;GNL3L	O94782;O95453;P20248;P50991;Q01780;Q15554;Q9NVN8
Biological process	down-regulated	regulation of DNA damage checkpoint	4	9.06	0.000884	0.775	BRD4;CUL4A;PPP1R10;BARD1	O60885;Q13619;Q96QC0;Q99728
Biological process	down-regulated	regulation of DNA metabolic process	44	4.54	3.46E-17	3.67E-14	TAF4;SMARCA5;ANKRD17;GMNN;USP1;PARN;WIZ;CCNA2;MCM3;YY1;FUS;MAP2K4;ATRX;MRE11;CCT4;KPNA1;BLM;EXOSC10;TOP2B;TP53BP1;SKP2;CUL4A;TERF2;PDS5A;RIF1;OBI1;HDGFL2;WAPL;RBBP6;USP7;RAD51AP1;AURKB;EP400;PPP1R10;WRNIP1;BARD1;BCL7B;SETD2;CBX8;BAZ1A;GNL3L;TFIP11;MORF4L1;USP22	O00268;O60264;O75179;O75496;O94782;O95453;O95785;P20248;P25205;P25490;P35637;P45985;P46100;P49959;P50991;P52294;P54132;Q01780;Q02880;Q12888;Q13309;Q13619;Q15554;Q29RF7;Q5UIP0;Q5W0B1;Q7Z4V5;Q7Z5K2;Q7Z6E9;Q93009;Q96B01;Q96GD4;Q96L91;Q96QC0;Q96S55;Q99728;Q9BQE9;Q9BYW2;Q9HC52;Q9NRL2;Q9NVN8;Q9UBB9;Q9UBU8;Q9UPT9
Biological process	down-regulated	regulation of DNA recombination	13	4.74	3.87E-06	0.00379	FUS;MRE11;KPNA1;BLM;TP53BP1;SKP2;TERF2;RIF1;HDGFL2;RAD51AP1;EP400;SETD2;MORF4L1	P35637;P49959;P52294;P54132;Q12888;Q13309;Q15554;Q5UIP0;Q7Z4V5;Q96B01;Q96L91;Q9BYW2;Q9UBU8
Biological process	down-regulated	regulation of DNA repair	21	4.82	2.96E-09	3.01E-06	TAF4;USP1;YY1;FUS;MRE11;TOP2B;TP53BP1;SKP2;CUL4A;TERF2;RIF1;HDGFL2;RAD51AP1;EP400;BARD1;BCL7B;SETD2;CBX8;TFIP11;MORF4L1;USP22	O00268;O94782;P25490;P35637;P49959;Q02880;Q12888;Q13309;Q13619;Q15554;Q5UIP0;Q7Z4V5;Q96B01;Q96L91;Q99728;Q9BQE9;Q9BYW2;Q9HC52;Q9UBB9;Q9UBU8;Q9UPT9
Biological process	down-regulated	regulation of DNA replication	16	6.51	3.16E-09	3.21E-06	SMARCA5;ANKRD17;GMNN;WIZ;CCNA2;MCM3;YY1;MAP2K4;ATRX;BLM;PDS5A;OBI1;WAPL;RBBP6;WRNIP1;BAZ1A	O60264;O75179;O75496;O95785;P20248;P25205;P25490;P45985;P46100;P54132;Q29RF7;Q5W0B1;Q7Z5K2;Q7Z6E9;Q96S55;Q9NRL2
Biological process	down-regulated	regulation of DNA-binding transcription factor activity	9	1.44	0.174	1	IRAK2;ZBTB7A;RB1;TCF3;KDM5A;ID1;TP53BP1;CRTC2;USP7	O43187;O95365;P06400;P15923;P29375;P41134;Q12888;Q53ET0;Q93009
Biological process	down-regulated	regulation of DNA-dependent DNA replication	6	6.25	0.000373	0.337	GMNN;WIZ;MCM3;ATRX;BLM;WRNIP1	O75496;O95785;P25205;P46100;P54132;Q96S55
Biological process	down-regulated	regulation of DNA-dependent DNA replication initiation	3	9.77	0.00326	1	GMNN;MCM3;WRNIP1	O75496;P25205;Q96S55
Biological process	down-regulated	regulation of DNA-templated transcription, elongation	13	6.84	5.33E-08	5.32E-05	CCNT1;BRD4;MED6;NELFE;GTF2F1;NCBP2;ELL;CDK13;MED1;CDC73;INTS1;LEO1;INTS12	O60563;O60885;O75586;P18615;P35269;P52298;P55199;Q14004;Q15648;Q6P1J9;Q8N201;Q8WVC0;Q96CB8
Biological process	down-regulated	regulation of DNA-templated transcription, initiation	5	3.14	0.0217	1	TAF4;MED6;MDC1;MED1;RRN3	O00268;O75586;Q14676;Q15648;Q9NYV6
Biological process	down-regulated	regulation of double-strand break repair	13	4.7	4.18E-06	0.00409	FUS;MRE11;TOP2B;TP53BP1;SKP2;RIF1;HDGFL2;RAD51AP1;EP400;BCL7B;SETD2;TFIP11;MORF4L1	P35637;P49959;Q02880;Q12888;Q13309;Q5UIP0;Q7Z4V5;Q96B01;Q96L91;Q9BQE9;Q9BYW2;Q9UBB9;Q9UBU8
Biological process	down-regulated	regulation of double-strand break repair via homologous recombination	9	5.72	2.71E-05	0.0257	FUS;TP53BP1;SKP2;RIF1;HDGFL2;RAD51AP1;EP400;SETD2;MORF4L1	P35637;Q12888;Q13309;Q5UIP0;Q7Z4V5;Q96B01;Q96L91;Q9BYW2;Q9UBU8
Biological process	down-regulated	regulation of double-strand break repair via nonhomologous end joining	4	7.19	0.00217	1	MRE11;TOP2B;RIF1;TFIP11	P49959;Q02880;Q5UIP0;Q9UBB9
Biological process	down-regulated	regulation of embryonic development	6	3.4	0.00856	1	YY1;TRIP12;UTP25;NIPBL;RACGAP1;EHMT1	P25490;Q14669;Q68CQ4;Q6KC79;Q9H0H5;Q9H9B1
Biological process	down-regulated	regulation of epidermal cell differentiation	2	1.74	0.32	1	NUMA1;MED1	Q14980;Q15648
Biological process	down-regulated	regulation of epidermis development	3	2.33	0.138	1	NUMA1;MED1;NAB2	Q14980;Q15648;Q15742
Biological process	down-regulated	regulation of erythrocyte differentiation	2	2.42	0.2	1	MED1;ANKRD54	Q15648;Q6NXT1
Biological process	down-regulated	regulation of establishment of protein localization to chromosome	2	9.47	0.018	1	CCT4;USP7	P50991;Q93009
Biological process	down-regulated	regulation of establishment of protein localization to telomere	2	10.42	0.0149	1	CCT4;USP7	P50991;Q93009
Biological process	down-regulated	regulation of extent of cell growth	2	1.05	0.569	1	EIF4G2;SPART	P78344;Q8N0X7
Biological process	down-regulated	regulation of fibroblast proliferation	3	1.78	0.239	1	CCNA2;LIG4;CDC73	P20248;P49917;Q6P1J9
Biological process	down-regulated	regulation of G0 to G1 transition	2	2.89	0.151	1	MED1;BCL7B	Q15648;Q9BQE9
Biological process	down-regulated	regulation of G1/S transition of mitotic cell cycle	7	2.22	0.0391	1	PLRG1;ANKRD17;RB1;TCF3;CUL4A;CDC73;BCL7B	O43660;O75179;P06400;P15923;Q13619;Q6P1J9;Q9BQE9
Biological process	down-regulated	regulation of G2/M transition of mitotic cell cycle	7	3.47	0.00412	1	BRD4;MRE11;BLM;AURKB;BARD1;CLSPN;RCC2	O60885;P49959;P54132;Q96GD4;Q99728;Q9HAW4;Q9P258
Biological process	down-regulated	regulation of gene expression	167	1.83	6.48E-19	6.91E-16	PHF20L1;TAF4;PRMT5;BTAF1;NKRF;IRAK2;SMARCA5;CCNT1;PQBP1;EDF1;BRD4;ZNF217;NCOR1;PSIP1;GMNN;SF3B1;MED6;PRPF6;ZBTB7A;PARN;WIZ;SSB;RB1;PRKAR1A;XRCC6;HNRNPL;TCF3;ZNF24;ATF7;CEBPB;PTPN2;DDX5;NELFE;CCNA2;TCEA1;BRD2;YY1;TEAD1;SMARCA1;KDM5A;RFC1;GTF2F1;FUS;PPP1CC;ID1;CBX5;ATRX;RPL5;RBM25;HINT1;ERF;MECP2;HDGF;NCBP2;RBM5;BLM;ELL;BRPF1;EIF4G2;GTF2I;SARNP;RBM10;EXOSC10;TLE1;NSUN2;AHNAK;SFSWAP;TP53BP1;TARDBP;M…	A8MW92;O00268;O14744;O14981;O15226;O43187;O60264;O60563;O60828;O60869;O60885;O75362;O75376;O75475;O75496;O75533;O75586;O94906;O95365;O95453;O95785;P05455;P06400;P10644;P12956;P14866;P15923;P17028;P17544;P17676;P17706;P17844;P18615;P20248;P23193;P25440;P25490;P28347;P28370;P29375;P35251;P35269;P35637;P36873;P41134;P45973;P46100;P46777;P49756;P49773;P50548;P51608;P51858;P52298;P52756;P54132;P55199;…
Biological process	down-regulated	regulation of gene expression, epigenetic	19	3.9	4.90E-07	0.000484	PRMT5;SMARCA5;RB1;SMARCA1;KDM5A;CBX5;ATRX;MECP2;MTA1;RIF1;CTR9;ATAD2;USP7;SPEN;EHMT1;HELLS;CGGBP1;CDYL;MORC2	O14744;O60264;P06400;P28370;P29375;P45973;P46100;P51608;Q13330;Q5UIP0;Q6PD62;Q6PL18;Q93009;Q96T58;Q9H9B1;Q9NRZ9;Q9UFW8;Q9Y232;Q9Y6X9
Biological process	down-regulated	regulation of gene silencing by miRNA	2	4.17	0.0825	1	MECP2;DGCR8	P51608;Q8WYQ5
Biological process	down-regulated	regulation of gene silencing by RNA	2	3.72	0.1	1	MECP2;DGCR8	P51608;Q8WYQ5
Biological process	down-regulated	regulation of glial cell differentiation	2	1.35	0.437	1	PRMT5;MECP2	O14744;P51608
Biological process	down-regulated	regulation of glial cell proliferation	3	4.11	0.036	1	RB1;PPP1CC;MECP2	P06400;P36873;P51608
Biological process	down-regulated	regulation of gliogenesis	4	1.98	0.143	1	PRMT5;RB1;PPP1CC;MECP2	O14744;P06400;P36873;P51608
Biological process	down-regulated	regulation of gluconeogenesis	2	1.97	0.271	1	PTPN2;USP7	P17706;Q93009
Biological process	down-regulated	regulation of glucose metabolic process	2	1.02	0.586	1	PTPN2;USP7	P17706;Q93009
Biological process	down-regulated	regulation of glycolytic process	2	1.89	0.285	1	NCOR1;ZBTB7A	O75376;O95365
Biological process	down-regulated	regulation of growth	13	1.13	0.361	1	CEP43;RB1;YY1;TEAD1;MECP2;EIF4G2;NIPBL;CDC73;HDGFL2;RAI1;SPART;DCUN1D5;CDKN2AIP	O95684;P06400;P25490;P28347;P51608;P78344;Q6KC79;Q6P1J9;Q7Z4V5;Q7Z5J4;Q8N0X7;Q9BTE7;Q9NXV6
Biological process	down-regulated	regulation of hair cycle	2	3.59	0.106	1	NUMA1;NIPBL	Q14980;Q6KC79
Biological process	down-regulated	regulation of hemopoiesis	16	2.01	0.00665	1	SART1;BRD4;RB1;XRCC6;CEBPB;PTPN2;BRD2;BRPF1;CUL4A;MED1;ANKRD54;CDC73;CTR9;PAF1;LEO1;ZBTB1	O43290;O60885;P06400;P12956;P17676;P17706;P25440;P55201;Q13619;Q15648;Q6NXT1;Q6P1J9;Q6PD62;Q8N7H5;Q8WVC0;Q9Y2K1
Biological process	down-regulated	regulation of hippo signaling	2	2.48	0.193	1	CIT;STRN4	O14578;Q9NRL3
Biological process	down-regulated	regulation of immunoglobulin mediated immune response	2	1.65	0.342	1	TP53BP1;RIF1	Q12888;Q5UIP0
Biological process	down-regulated	regulation of immunoglobulin production	2	1.35	0.437	1	TP53BP1;RIF1	Q12888;Q5UIP0
Biological process	down-regulated	regulation of insulin receptor signaling pathway	3	2.37	0.133	1	PTPN2;ZNF592;NCOA5	P17706;Q92610;Q9HCD5
Biological process	down-regulated	regulation of interferon-gamma-mediated signaling pathway	2	6.95	0.0327	1	PTPN2;MED1	P17706;Q15648
Biological process	down-regulated	regulation of intracellular estrogen receptor signaling pathway	2	3.07	0.138	1	SKP2;MED1	Q13309;Q15648
Biological process	down-regulated	regulation of intracellular protein transport	4	1.39	0.325	1	TARDBP;ZFAND1;BARD1;RBM22	Q13148;Q8TCF1;Q99728;Q9NW64
Biological process	down-regulated	regulation of intracellular steroid hormone receptor signaling pathway	6	4.34	0.00258	1	NCOR1;ZBTB7A;DDX5;SKP2;MED1;NCOR2	O75376;O95365;P17844;Q13309;Q15648;Q9Y618
Biological process	down-regulated	regulation of intracellular transport	12	2.33	0.00579	1	PPP1CC;MECP2;NCBP2;ARFIP1;NSUN2;TARDBP;NUMA1;ZFAND1;USP7;BARD1;SETD2;RBM22	P36873;P51608;P52298;P53367;Q08J23;Q13148;Q14980;Q8TCF1;Q93009;Q99728;Q9BYW2;Q9NW64
Biological process	down-regulated	regulation of isotype switching	2	2.74	0.165	1	TP53BP1;RIF1	Q12888;Q5UIP0
Biological process	down-regulated	regulation of keratinocyte differentiation	2	2.67	0.172	1	NUMA1;MED1	Q14980;Q15648
Biological process	down-regulated	regulation of kinase activity	9	1.22	0.316	1	CCNT1;CEP43;RB1;XRCC6;MRE11;BLM;PRKRIP1;CLSPN;TPX2	O60563;O95684;P06400;P12956;P49959;P54132;Q9H875;Q9HAW4;Q9ULW0
Biological process	down-regulated	regulation of leukocyte differentiation	9	1.4	0.194	1	SART1;BRD4;RB1;XRCC6;CEBPB;PTPN2;BRD2;CUL4A;ZBTB1	O43290;O60885;P06400;P12956;P17676;P17706;P25440;Q13619;Q9Y2K1
Biological process	down-regulated	regulation of lymphocyte activation	11	1.12	0.395	1	SART1;BRD4;PRKAR1A;XRCC6;TCF3;CEBPB;PTPN2;BRD2;TP53BP1;RIF1;ZBTB1	O43290;O60885;P10644;P12956;P15923;P17676;P17706;P25440;Q12888;Q5UIP0;Q9Y2K1
Biological process	down-regulated	regulation of lymphocyte differentiation	6	1.41	0.255	1	SART1;BRD4;XRCC6;PTPN2;BRD2;ZBTB1	O43290;O60885;P12956;P17706;P25440;Q9Y2K1
Biological process	down-regulated	regulation of macromolecule biosynthetic process	172	1.83	6.38E-20	6.84E-17	PHF20L1;TAF4;PRMT5;BTAF1;NKRF;IRAK2;SMARCA5;CCNT1;PQBP1;EDF1;BRD4;ZNF217;NCOR1;PSIP1;GMNN;SF3B1;MED6;USP1;PRPF6;ZBTB7A;PARN;WIZ;SSB;RB1;PRKAR1A;XRCC6;HNRNPL;TCF3;ZNF24;ATF7;CEBPB;PTPN2;DDX5;NELFE;CCNA2;TCEA1;BRD2;YY1;TEAD1;SMARCA1;KDM5A;RFC1;GTF2F1;FUS;PPP1CC;ID1;CBX5;MAP2K4;ATRX;RPL5;RBM25;HINT1;ERF;CCT4;MECP2;HDGF;NCBP2;RBM5;BLM;ELL;BRPF1;EIF4G2;GTF2I;SARNP;RBM10;EXOSC10;TOP2B;TLE1;NSUN2;AHNAK;…	A8MW92;O00268;O14744;O14981;O15226;O43187;O60264;O60563;O60828;O60869;O60885;O75362;O75376;O75475;O75496;O75533;O75586;O94782;O94906;O95365;O95453;O95785;P05455;P06400;P10644;P12956;P14866;P15923;P17028;P17544;P17676;P17706;P17844;P18615;P20248;P23193;P25440;P25490;P28347;P28370;P29375;P35251;P35269;P35637;P36873;P41134;P45973;P45985;P46100;P46777;P49756;P49773;P50548;P50991;P51608;P51858;P52298;…
Biological process	down-regulated	regulation of macromolecule metabolic process	197	1.8	2.70E-23	2.92E-20	PHF20L1;TAF4;PRMT5;BTAF1;NKRF;IRAK2;SMARCA5;CCNT1;PQBP1;EDF1;BRD4;ANKRD17;ZNF217;NCOR1;PSIP1;GMNN;SF3B1;MED6;USP1;PRPF6;ZBTB7A;PARN;CEP43;WIZ;SSB;RB1;PRKAR1A;XRCC6;HNRNPL;TCF3;ZNF24;ATF7;CEBPB;PTPN2;DDX5;NELFE;CCNA2;TCEA1;MCM3;BRD2;YY1;TEAD1;SMARCA1;KDM5A;RFC1;GTF2F1;FUS;PPP1CC;ID1;CBX5;MAP2K4;ATRX;RPL5;RBM25;HINT1;MRE11;ERF;CCT4;MECP2;HDGF;KPNA1;NCBP2;RBM5;BLM;ELL;BRPF1;EIF4G2;GTF2I;SARNP;RBM10;…	A8MW92;O00268;O14744;O14981;O15226;O43187;O60264;O60563;O60828;O60869;O60885;O75179;O75362;O75376;O75475;O75496;O75533;O75586;O94782;O94906;O95365;O95453;O95684;O95785;P05455;P06400;P10644;P12956;P14866;P15923;P17028;P17544;P17676;P17706;P17844;P18615;P20248;P23193;P25205;P25440;P25490;P28347;P28370;P29375;P35251;P35269;P35637;P36873;P41134;P45973;P45985;P46100;P46777;P49756;P49773;P49959;P50548;…
Biological process	down-regulated	regulation of macrophage differentiation	2	4.34	0.0768	1	RB1;PTPN2	P06400;P17706
Biological process	down-regulated	regulation of meiotic cell cycle	2	1.51	0.383	1	CDC20;RAD51AP1	Q12834;Q96B01
Biological process	down-regulated	regulation of meiotic nuclear division	2	2.89	0.151	1	CDC20;RAD51AP1	Q12834;Q96B01
Biological process	down-regulated	regulation of metabolic process	199	1.66	5.84E-19	6.24E-16	PHF20L1;TAF4;PRMT5;BTAF1;NKRF;IRAK2;SMARCA5;CCNT1;PQBP1;EDF1;BRD4;ANKRD17;ZNF217;NCOR1;PSIP1;GMNN;SF3B1;MED6;USP1;PRPF6;ZBTB7A;PARN;CEP43;WIZ;SSB;RB1;PRKAR1A;XRCC6;HNRNPL;TCF3;ZNF24;ATF7;CEBPB;PTPN2;DDX5;NELFE;CCNA2;TCEA1;MCM3;BRD2;YY1;TEAD1;SMARCA1;KDM5A;RFC1;GTF2F1;FUS;PPP1CC;ID1;CBX5;MAP2K4;ATRX;RPL5;RBM25;HINT1;MRE11;ERF;CCT4;MECP2;HDGF;KPNA1;NCBP2;RBM5;BLM;ELL;BRPF1;EIF4G2;GTF2I;SARNP;RBM10;…	A8MW92;O00268;O14744;O14981;O15226;O43187;O60264;O60563;O60828;O60869;O60885;O75179;O75362;O75376;O75475;O75496;O75533;O75586;O94782;O94906;O95365;O95453;O95684;O95785;P05455;P06400;P10644;P12956;P14866;P15923;P17028;P17544;P17676;P17706;P17844;P18615;P20248;P23193;P25205;P25440;P25490;P28347;P28370;P29375;P35251;P35269;P35637;P36873;P41134;P45973;P45985;P46100;P46777;P49756;P49773;P49959;P50548;…
Biological process	down-regulated	regulation of metaphase plate congression	2	6.95	0.0327	1	NUMA1;AURKB	Q14980;Q96GD4
Biological process	down-regulated	regulation of metaphase/anaphase transition of cell cycle	5	2.71	0.0375	1	RB1;CDC20;IK;AURKB;BCL7B	P06400;Q12834;Q13123;Q96GD4;Q9BQE9
Biological process	down-regulated	regulation of microtubule cytoskeleton organization	5	1.56	0.218	1	MECP2;NUMA1;CHMP1B;AURKB;TPX2	P51608;Q14980;Q7LBR1;Q96GD4;Q9ULW0
Biological process	down-regulated	regulation of microtubule depolymerization	2	2.82	0.158	1	AURKB;TPX2	Q96GD4;Q9ULW0
Biological process	down-regulated	regulation of microtubule polymerization	2	1.6	0.355	1	MECP2;NUMA1	P51608;Q14980
Biological process	down-regulated	regulation of microtubule polymerization or depolymerization	4	2.06	0.13	1	MECP2;NUMA1;AURKB;TPX2	P51608;Q14980;Q96GD4;Q9ULW0
Biological process	down-regulated	regulation of miRNA metabolic process	4	2.42	0.0836	1	NCOR1;YY1;TEAD1;NCOR2	O75376;P25490;P28347;Q9Y618
Biological process	down-regulated	regulation of mitotic cell cycle	25	2.61	1.29E-05	0.0124	PRMT5;PLRG1;BRD4;ANKRD17;GMNN;RB1;TCF3;MKI67;MRE11;BLM;CDC20;IK;CUL4A;MDC1;CDC73;PHIP;AURKB;PPP1R10;BARD1;BCL7B;NUSAP1;CLSPN;ANLN;RCC2;USP22	O14744;O43660;O60885;O75179;O75496;P06400;P15923;P46013;P49959;P54132;Q12834;Q13123;Q13619;Q14676;Q6P1J9;Q8WWQ0;Q96GD4;Q96QC0;Q99728;Q9BQE9;Q9BXS6;Q9HAW4;Q9NQW6;Q9P258;Q9UPT9
Biological process	down-regulated	regulation of mitotic cell cycle phase transition	17	2.61	0.000325	0.296	PLRG1;BRD4;ANKRD17;RB1;TCF3;MRE11;BLM;CDC20;IK;CUL4A;CDC73;AURKB;BARD1;BCL7B;CLSPN;ANLN;RCC2	O43660;O60885;O75179;P06400;P15923;P49959;P54132;Q12834;Q13123;Q13619;Q6P1J9;Q96GD4;Q99728;Q9BQE9;Q9HAW4;Q9NQW6;Q9P258
Biological process	down-regulated	regulation of mitotic chromosome condensation	2	52.11	0.000367	0.334	SMARCA5;BAZ1B	O60264;Q9UIG0
Biological process	down-regulated	regulation of mitotic metaphase/anaphase transition	5	2.8	0.0334	1	RB1;CDC20;IK;AURKB;BCL7B	P06400;Q12834;Q13123;Q96GD4;Q9BQE9
Biological process	down-regulated	regulation of mitotic nuclear division	8	3.44	0.00233	1	PRMT5;RB1;MKI67;CDC20;IK;PHIP;AURKB;NUSAP1	O14744;P06400;P46013;Q12834;Q13123;Q8WWQ0;Q96GD4;Q9BXS6
Biological process	down-regulated	regulation of mitotic recombination	2	14.89	0.00724	1	MRE11;TERF2	P49959;Q15554
Biological process	down-regulated	regulation of mitotic sister chromatid segregation	4	3.59	0.0251	1	CDC20;IK;NUMA1;AURKB	Q12834;Q13123;Q14980;Q96GD4
Biological process	down-regulated	regulation of mitotic sister chromatid separation	4	3.36	0.0311	1	RB1;CDC20;IK;AURKB	P06400;Q12834;Q13123;Q96GD4
Biological process	down-regulated	regulation of mitotic spindle organization	3	3.55	0.0521	1	NUMA1;CHMP1B;TPX2	Q14980;Q7LBR1;Q9ULW0
Biological process	down-regulated	regulation of molecular function	31	1.08	0.347	1	BTAF1;IRAK2;CCNT1;EDF1;GMNN;ZBTB7A;CEP43;RB1;XRCC6;TCF3;KDM5A;GTF2F1;ID1;RPL5;MRE11;BLM;AHNAK;CDC20;TP53BP1;RRP1B;TERF2;CRTC2;WAPL;USP7;PSME3IP1;PRKRIP1;CLSPN;GNL3L;RCC2;TPX2;NOSIP	O14981;O43187;O60563;O60869;O75496;O95365;O95684;P06400;P12956;P15923;P29375;P35269;P41134;P46777;P49959;P54132;Q09666;Q12834;Q12888;Q14684;Q15554;Q53ET0;Q7Z5K2;Q93009;Q9GZU8;Q9H875;Q9HAW4;Q9NVN8;Q9P258;Q9ULW0;Q9Y314
Biological process	down-regulated	regulation of monooxygenase activity	2	3.36	0.119	1	TERF2;NOSIP	Q15554;Q9Y314
Biological process	down-regulated	regulation of morphogenesis of a branching structure	2	1.97	0.271	1	MECP2;MAGED1	P51608;Q9Y5V3
Biological process	down-regulated	regulation of mRNA 3'-end processing	3	17.37	0.00054	0.482	NCBP2;CDC73;BARD1	P52298;Q6P1J9;Q99728
Biological process	down-regulated	regulation of mRNA catabolic process	6	1.82	0.114	1	FUS;RBM10;TARDBP;ZC3H14;RBM33;THRAP3	P35637;P98175;Q13148;Q6PJT7;Q96EV2;Q9Y2W1
Biological process	down-regulated	regulation of mRNA export from nucleus	2	14.89	0.00724	1	NSUN2;SETD2	Q08J23;Q9BYW2
Biological process	down-regulated	regulation of mRNA metabolic process	20	3.66	6.76E-07	0.000667	PRMT5;ZBTB7A;HNRNPL;DDX5;FUS;RBM25;NCBP2;RBM5;RBM10;EXOSC10;SFSWAP;TARDBP;RBM39;CDC73;ZC3H14;HDAC7;RBM33;BARD1;NSRP1;THRAP3	O14744;O95365;P14866;P17844;P35637;P49756;P52298;P52756;P98175;Q01780;Q12872;Q13148;Q14498;Q6P1J9;Q6PJT7;Q8WUI4;Q96EV2;Q99728;Q9H0G5;Q9Y2W1
Biological process	down-regulated	regulation of mRNA processing	16	6.32	4.98E-09	5.05E-06	PRMT5;ZBTB7A;HNRNPL;DDX5;RBM25;NCBP2;RBM5;RBM10;EXOSC10;SFSWAP;RBM39;CDC73;HDAC7;BARD1;NSRP1;THRAP3	O14744;O95365;P14866;P17844;P49756;P52298;P52756;P98175;Q01780;Q12872;Q14498;Q6P1J9;Q8WUI4;Q99728;Q9H0G5;Q9Y2W1
Biological process	down-regulated	regulation of mRNA splicing, via spliceosome	12	5.68	1.34E-06	0.00131	PRMT5;ZBTB7A;HNRNPL;DDX5;RBM25;RBM5;RBM10;EXOSC10;SFSWAP;RBM39;NSRP1;THRAP3	O14744;O95365;P14866;P17844;P49756;P52756;P98175;Q01780;Q12872;Q14498;Q9H0G5;Q9Y2W1
Biological process	down-regulated	regulation of mRNA stability	6	2.06	0.073	1	FUS;RBM10;TARDBP;ZC3H14;RBM33;THRAP3	P35637;P98175;Q13148;Q6PJT7;Q96EV2;Q9Y2W1
Biological process	down-regulated	regulation of multicellular organism growth	2	1.6	0.355	1	NIPBL;RAI1	Q6KC79;Q7Z5J4
Biological process	down-regulated	regulation of multicellular organismal development	31	1.15	0.236	1	PRMT5;SART1;BRD4;RB1;XRCC6;CEBPB;PTPN2;BRD2;YY1;PPP1CC;LIG4;MECP2;BRPF1;EIF4G2;GTF2I;CUL4A;TRIP12;NUMA1;MED1;UTP25;NIPBL;ANKRD54;CDC73;CTR9;SPART;PAF1;LEO1;SPEN;RACGAP1;EHMT1;ZBTB1	O14744;O43290;O60885;P06400;P12956;P17676;P17706;P25440;P25490;P36873;P49917;P51608;P55201;P78344;P78347;Q13619;Q14669;Q14980;Q15648;Q68CQ4;Q6KC79;Q6NXT1;Q6P1J9;Q6PD62;Q8N0X7;Q8N7H5;Q8WVC0;Q96T58;Q9H0H5;Q9H9B1;Q9Y2K1
Biological process	down-regulated	regulation of muscle cell apoptotic process	2	1.37	0.43	1	RBM10;PPP1R10	P98175;Q96QC0
Biological process	down-regulated	regulation of muscle cell differentiation	3	1.1	0.515	1	ANKRD17;YY1;MECP2	O75179;P25490;P51608
Biological process	down-regulated	regulation of myeloid cell differentiation	10	2.58	0.00576	1	RB1;CEBPB;PTPN2;CUL4A;MED1;ANKRD54;CDC73;CTR9;PAF1;LEO1	P06400;P17676;P17706;Q13619;Q15648;Q6NXT1;Q6P1J9;Q6PD62;Q8N7H5;Q8WVC0
Biological process	down-regulated	regulation of myeloid leukocyte differentiation	4	1.64	0.228	1	RB1;CEBPB;PTPN2;CUL4A	P06400;P17676;P17706;Q13619
Biological process	down-regulated	regulation of neurogenesis	8	1.11	0.428	1	PRMT5;RB1;PPP1CC;LIG4;MECP2;EIF4G2;SPART;SPEN	O14744;P06400;P36873;P49917;P51608;P78344;Q8N0X7;Q96T58
Biological process	down-regulated	regulation of nitric-oxide synthase activity	2	5.48	0.0507	1	TERF2;NOSIP	Q15554;Q9Y314
Biological process	down-regulated	regulation of nitrogen compound metabolic process	190	1.96	7.00E-27	7.62E-24	PHF20L1;TAF4;PRMT5;BTAF1;NKRF;IRAK2;SMARCA5;CCNT1;PQBP1;EDF1;BRD4;ANKRD17;ZNF217;NCOR1;PSIP1;GMNN;SF3B1;MED6;USP1;PRPF6;ZBTB7A;PARN;CEP43;WIZ;SSB;RB1;PRKAR1A;XRCC6;HNRNPL;TCF3;ZNF24;ATF7;CEBPB;PTPN2;DDX5;NELFE;CCNA2;TCEA1;MCM3;BRD2;YY1;TEAD1;SMARCA1;KDM5A;RFC1;GTF2F1;FUS;ID1;CBX5;MAP2K4;ATRX;RPL5;RBM25;HINT1;MRE11;ERF;CCT4;MECP2;HDGF;KPNA1;NCBP2;RBM5;BLM;ELL;BRPF1;EIF4G2;GTF2I;SARNP;RBM10;EXOSC10…	A8MW92;O00268;O14744;O14981;O15226;O43187;O60264;O60563;O60828;O60869;O60885;O75179;O75362;O75376;O75475;O75496;O75533;O75586;O94782;O94906;O95365;O95453;O95684;O95785;P05455;P06400;P10644;P12956;P14866;P15923;P17028;P17544;P17676;P17706;P17844;P18615;P20248;P23193;P25205;P25440;P25490;P28347;P28370;P29375;P35251;P35269;P35637;P41134;P45973;P45985;P46100;P46777;P49756;P49773;P49959;P50548;P50991;…
Biological process	down-regulated	regulation of nuclear cell cycle DNA replication	2	7.44	0.0287	1	WIZ;ATRX	O95785;P46100
Biological process	down-regulated	regulation of nuclear division	9	3.13	0.00247	1	PRMT5;RB1;MKI67;CDC20;IK;PHIP;RAD51AP1;AURKB;NUSAP1	O14744;P06400;P46013;Q12834;Q13123;Q8WWQ0;Q96B01;Q96GD4;Q9BXS6
Biological process	down-regulated	regulation of nucleobase-containing compound metabolic process	173	2.32	1.39E-32	1.52E-29	PHF20L1;TAF4;PRMT5;BTAF1;NKRF;IRAK2;SMARCA5;CCNT1;PQBP1;EDF1;BRD4;ANKRD17;ZNF217;NCOR1;PSIP1;GMNN;SF3B1;MED6;USP1;PRPF6;ZBTB7A;PARN;WIZ;RB1;PRKAR1A;XRCC6;HNRNPL;TCF3;ZNF24;ATF7;CEBPB;PTPN2;DDX5;NELFE;CCNA2;TCEA1;MCM3;BRD2;YY1;TEAD1;SMARCA1;KDM5A;RFC1;GTF2F1;FUS;ID1;CBX5;MAP2K4;ATRX;RBM25;HINT1;MRE11;ERF;CCT4;MECP2;HDGF;KPNA1;NCBP2;RBM5;BLM;ELL;BRPF1;GTF2I;SARNP;RBM10;EXOSC10;TOP2B;TLE1;NSUN2;AHNA…	A8MW92;O00268;O14744;O14981;O15226;O43187;O60264;O60563;O60828;O60869;O60885;O75179;O75362;O75376;O75475;O75496;O75533;O75586;O94782;O94906;O95365;O95453;O95785;P06400;P10644;P12956;P14866;P15923;P17028;P17544;P17676;P17706;P17844;P18615;P20248;P23193;P25205;P25440;P25490;P28347;P28370;P29375;P35251;P35269;P35637;P41134;P45973;P45985;P46100;P49756;P49773;P49959;P50548;P50991;P51608;P51858;P52294;…
Biological process	down-regulated	regulation of nucleobase-containing compound transport	3	8.68	0.00462	1	NCBP2;NSUN2;SETD2	P52298;Q08J23;Q9BYW2
Biological process	down-regulated	regulation of nucleocytoplasmic transport	7	3.09	0.00773	1	PPP1CC;NCBP2;NSUN2;TARDBP;BARD1;SETD2;RBM22	P36873;P52298;Q08J23;Q13148;Q99728;Q9BYW2;Q9NW64
Biological process	down-regulated	regulation of nucleotide catabolic process	2	1.89	0.285	1	NCOR1;ZBTB7A	O75376;O95365
Biological process	down-regulated	regulation of nucleotide metabolic process	2	1.12	0.536	1	NCOR1;ZBTB7A	O75376;O95365
Biological process	down-regulated	regulation of nucleotide-excision repair	2	3.72	0.1	1	CUL4A;BCL7B	Q13619;Q9BQE9
Biological process	down-regulated	regulation of organelle assembly	5	1.11	0.471	1	MAP4;NUMA1;CHMP1B;PHF23;CRIPT	P27816;Q14980;Q7LBR1;Q9BUL5;Q9P021
Biological process	down-regulated	regulation of organelle organization	40	1.72	0.000546	0.486	CIT;CDC42EP2;PRMT5;SMARCA5;TBC1D4;PARN;RB1;YY1;MAP4;FEN1;MKI67;ATRX;LIG4;MRE11;CCT4;MECP2;ARFIP1;GMFB;EXOSC10;CDC20;IK;NUMA1;TERF2;CARMIL1;ARHGAP17;CHMP1B;WAPL;ARHGAP18;PHIP;USP7;RAD51AP1;AURKB;PPP1R10;BCL7B;PHF23;NUSAP1;GNL3L;CRIPT;BAZ1B;TPX2	O14578;O14613;O14744;O60264;O60343;O95453;P06400;P25490;P27816;P39748;P46013;P46100;P49917;P49959;P50991;P51608;P53367;P60983;Q01780;Q12834;Q13123;Q14980;Q15554;Q5VZK9;Q68EM7;Q7LBR1;Q7Z5K2;Q8N392;Q8WWQ0;Q93009;Q96B01;Q96GD4;Q96QC0;Q9BQE9;Q9BUL5;Q9BXS6;Q9NVN8;Q9P021;Q9UIG0;Q9ULW0
Biological process	down-regulated	regulation of osteoblast differentiation	3	1.2	0.457	1	CEBPB;DDX5;HDAC7	P17676;P17844;Q8WUI4
Biological process	down-regulated	regulation of oxidoreductase activity	2	1.83	0.299	1	TERF2;NOSIP	Q15554;Q9Y314
Biological process	down-regulated	regulation of pattern recognition receptor signaling pathway	3	1.11	0.51	1	ANKRD17;UFD1;AURKB	O75179;Q92890;Q96GD4
Biological process	down-regulated	regulation of phosphate metabolic process	16	1.04	0.465	1	CCNT1;NCOR1;ZBTB7A;CEP43;RB1;XRCC6;PTPN2;MRE11;BLM;TARDBP;PHIP;BARD1;PRKRIP1;CLSPN;DAXX;TPX2	O60563;O75376;O95365;O95684;P06400;P12956;P17706;P49959;P54132;Q13148;Q8WWQ0;Q99728;Q9H875;Q9HAW4;Q9UER7;Q9ULW0
Biological process	down-regulated	regulation of phosphorus metabolic process	16	1.04	0.471	1	CCNT1;NCOR1;ZBTB7A;CEP43;RB1;XRCC6;PTPN2;MRE11;BLM;TARDBP;PHIP;BARD1;PRKRIP1;CLSPN;DAXX;TPX2	O60563;O75376;O95365;O95684;P06400;P12956;P17706;P49959;P54132;Q13148;Q8WWQ0;Q99728;Q9H875;Q9HAW4;Q9UER7;Q9ULW0
Biological process	down-regulated	regulation of phosphorylation	14	1.08	0.42	1	CCNT1;CEP43;RB1;XRCC6;PTPN2;MRE11;BLM;TARDBP;PHIP;BARD1;PRKRIP1;CLSPN;DAXX;TPX2	O60563;O95684;P06400;P12956;P17706;P49959;P54132;Q13148;Q8WWQ0;Q99728;Q9H875;Q9HAW4;Q9UER7;Q9ULW0
Biological process	down-regulated	regulation of plasma membrane bounded cell projection assembly	4	1.02	0.553	1	CDC42EP2;MAP4;ANLN;RCC2	O14613;P27816;Q9NQW6;Q9P258
Biological process	down-regulated	regulation of post-translational protein modification	8	1.71	0.0989	1	RPL5;CDC20;SKP2;MTA1;DCUN1D5;PHF23;GNL3L;DAXX	P46777;Q12834;Q13309;Q13330;Q9BTE7;Q9BUL5;Q9NVN8;Q9UER7
Biological process	down-regulated	regulation of posttranscriptional gene silencing	2	3.86	0.0942	1	MECP2;DGCR8	P51608;Q8WYQ5
Biological process	down-regulated	regulation of pri-miRNA transcription by RNA polymerase II	4	2.78	0.0561	1	NCOR1;YY1;TEAD1;NCOR2	O75376;P25490;P28347;Q9Y618
Biological process	down-regulated	regulation of primary metabolic process	190	1.9	5.05E-25	5.48E-22	PHF20L1;TAF4;PRMT5;BTAF1;NKRF;IRAK2;SMARCA5;CCNT1;PQBP1;EDF1;BRD4;ANKRD17;ZNF217;NCOR1;PSIP1;GMNN;SF3B1;MED6;USP1;PRPF6;ZBTB7A;PARN;CEP43;WIZ;SSB;RB1;PRKAR1A;XRCC6;HNRNPL;TCF3;ZNF24;ATF7;CEBPB;PTPN2;DDX5;NELFE;CCNA2;TCEA1;MCM3;BRD2;YY1;TEAD1;SMARCA1;KDM5A;RFC1;GTF2F1;FUS;ID1;CBX5;MAP2K4;ATRX;RPL5;RBM25;HINT1;MRE11;ERF;CCT4;MECP2;HDGF;KPNA1;NCBP2;RBM5;BLM;ELL;BRPF1;EIF4G2;GTF2I;SARNP;RBM10;EXOSC10…	A8MW92;O00268;O14744;O14981;O15226;O43187;O60264;O60563;O60828;O60869;O60885;O75179;O75362;O75376;O75475;O75496;O75533;O75586;O94782;O94906;O95365;O95453;O95684;O95785;P05455;P06400;P10644;P12956;P14866;P15923;P17028;P17544;P17676;P17706;P17844;P18615;P20248;P23193;P25205;P25440;P25490;P28347;P28370;P29375;P35251;P35269;P35637;P41134;P45973;P45985;P46100;P46777;P49756;P49773;P49959;P50548;P50991;…
Biological process	down-regulated	regulation of production of miRNAs involved in gene silencing by miRNA	2	6.51	0.0369	1	MECP2;DGCR8	P51608;Q8WYQ5
Biological process	down-regulated	regulation of production of small RNA involved in gene silencing by RNA	2	6.13	0.0413	1	MECP2;DGCR8	P51608;Q8WYQ5
Biological process	down-regulated	regulation of programmed cell death	34	1.16	0.205	1	ZBTB7A;RB1;UNG;CEBPB;PTPN2;MAP2K4;RBM25;LIG4;MRE11;MECP2;KPNA1;RBM5;RBM10;TLE1;TARDBP;SKP2;RRP1B;MED1;CDC73;DDX42;INTS1;RYBP;PHIP;AURKB;EP400;PPP1R10;BARD1;CHD8;HELLS;RRN3;MORF4L1;DAXX;DDX20;MAGED1	O95365;P06400;P13051;P17676;P17706;P45985;P49756;P49917;P49959;P51608;P52294;P52756;P98175;Q04724;Q13148;Q13309;Q14684;Q15648;Q6P1J9;Q86XP3;Q8N201;Q8N488;Q8WWQ0;Q96GD4;Q96L91;Q96QC0;Q99728;Q9HCK8;Q9NRZ9;Q9NYV6;Q9UBU8;Q9UER7;Q9UHI6;Q9Y5V3
Biological process	down-regulated	regulation of proteasomal protein catabolic process	7	1.87	0.0825	1	PHF20L1;CDC20;RYBP;USP7;PBK;PSME3IP1;NUB1	A8MW92;Q12834;Q8N488;Q93009;Q96KB5;Q9GZU8;Q9Y5A7
Biological process	down-regulated	regulation of proteasomal ubiquitin-dependent protein catabolic process	6	2.39	0.0407	1	PHF20L1;CDC20;RYBP;USP7;PBK;NUB1	A8MW92;Q12834;Q8N488;Q93009;Q96KB5;Q9Y5A7
Biological process	down-regulated	regulation of protein binding	3	1.47	0.333	1	GTF2F1;PSME3IP1;GNL3L	P35269;Q9GZU8;Q9NVN8
Biological process	down-regulated	regulation of protein catabolic process	9	1.27	0.279	1	PHF20L1;CDC20;CUL4A;RYBP;USP7;PBK;BARD1;PSME3IP1;NUB1	A8MW92;Q12834;Q13619;Q8N488;Q93009;Q96KB5;Q99728;Q9GZU8;Q9Y5A7
Biological process	down-regulated	regulation of protein depolymerization	3	1.68	0.265	1	CARMIL1;AURKB;TPX2	Q5VZK9;Q96GD4;Q9ULW0
Biological process	down-regulated	regulation of protein export from nucleus	2	2.82	0.158	1	BARD1;RBM22	Q99728;Q9NW64
Biological process	down-regulated	regulation of protein import into nucleus	2	1.71	0.327	1	TARDBP;RBM22	Q13148;Q9NW64
Biological process	down-regulated	regulation of protein kinase activity	8	1.17	0.373	1	CCNT1;CEP43;RB1;XRCC6;BLM;PRKRIP1;CLSPN;TPX2	O60563;O95684;P06400;P12956;P54132;Q9H875;Q9HAW4;Q9ULW0
Biological process	down-regulated	regulation of protein localization to chromosome, telomeric region	3	11.17	0.00218	1	CCT4;USP7;GNL3L	P50991;Q93009;Q9NVN8
Biological process	down-regulated	regulation of protein localization to nucleus	4	1.44	0.304	1	CCT4;TARDBP;RBM22;MAGED1	P50991;Q13148;Q9NW64;Q9Y5V3
Biological process	down-regulated	regulation of protein metabolic process	36	1.05	0.409	1	PHF20L1;CCNT1;CEP43;SSB;RB1;XRCC6;PTPN2;NELFE;RPL5;MRE11;NCBP2;BLM;EIF4G2;SARNP;CDC20;TARDBP;SKP2;MTA1;TCOF1;CUL4A;RYBP;PHIP;USP7;PBK;BARD1;DCUN1D5;PHF23;POLDIP3;PSME3IP1;PRKRIP1;CLSPN;GNL3L;DAXX;TPX2;CDYL;NUB1	A8MW92;O60563;O95684;P05455;P06400;P12956;P17706;P18615;P46777;P49959;P52298;P54132;P78344;P82979;Q12834;Q13148;Q13309;Q13330;Q13428;Q13619;Q8N488;Q8WWQ0;Q93009;Q96KB5;Q99728;Q9BTE7;Q9BUL5;Q9BY77;Q9GZU8;Q9H875;Q9HAW4;Q9NVN8;Q9UER7;Q9ULW0;Q9Y232;Q9Y5A7
Biological process	down-regulated	regulation of protein modification by small protein conjugation or removal	8	1.74	0.0904	1	RPL5;CDC20;SKP2;MTA1;DCUN1D5;PHF23;GNL3L;DAXX	P46777;Q12834;Q13309;Q13330;Q9BTE7;Q9BUL5;Q9NVN8;Q9UER7
Biological process	down-regulated	regulation of protein modification process	22	1.27	0.153	1	CCNT1;CEP43;RB1;XRCC6;PTPN2;NELFE;RPL5;MRE11;BLM;CDC20;TARDBP;SKP2;MTA1;PHIP;DCUN1D5;PHF23;PRKRIP1;CLSPN;GNL3L;DAXX;TPX2;CDYL	O60563;O95684;P06400;P12956;P17706;P18615;P46777;P49959;P54132;Q12834;Q13148;Q13309;Q13330;Q8WWQ0;Q9BTE7;Q9BUL5;Q9H875;Q9HAW4;Q9NVN8;Q9UER7;Q9ULW0;Q9Y232
Biological process	down-regulated	regulation of protein neddylation	2	5.21	0.0556	1	RPL5;DCUN1D5	P46777;Q9BTE7
Biological process	down-regulated	regulation of protein phosphorylation	13	1.09	0.421	1	CCNT1;CEP43;RB1;XRCC6;PTPN2;MRE11;BLM;TARDBP;PHIP;PRKRIP1;CLSPN;DAXX;TPX2	O60563;O95684;P06400;P12956;P17706;P49959;P54132;Q13148;Q8WWQ0;Q9H875;Q9HAW4;Q9UER7;Q9ULW0
Biological process	down-regulated	regulation of protein polymerization	5	1.27	0.358	1	CDC42EP2;MECP2;NUMA1;CARMIL1;ARHGAP18	O14613;P51608;Q14980;Q5VZK9;Q8N392
Biological process	down-regulated	regulation of protein stability	11	1.49	0.122	1	USP1;WIZ;RPL5;CCT4;TARDBP;UTP25;CDC73;USP48;USP7;GNL3L;CDKN2AIP	O94782;O95785;P46777;P50991;Q13148;Q68CQ4;Q6P1J9;Q86UV5;Q93009;Q9NVN8;Q9NXV6
Biological process	down-regulated	regulation of protein ubiquitination	7	1.86	0.0842	1	RPL5;CDC20;SKP2;MTA1;PHF23;GNL3L;DAXX	P46777;Q12834;Q13309;Q13330;Q9BUL5;Q9NVN8;Q9UER7
Biological process	down-regulated	regulation of protein-containing complex disassembly	4	1.6	0.24	1	CARMIL1;AURKB;PHF23;TPX2	Q5VZK9;Q96GD4;Q9BUL5;Q9ULW0
Biological process	down-regulated	regulation of proteolysis involved in cellular protein catabolic process	8	1.78	0.0825	1	PHF20L1;RPL5;CDC20;RYBP;USP7;PBK;PSME3IP1;NUB1	A8MW92;P46777;Q12834;Q8N488;Q93009;Q96KB5;Q9GZU8;Q9Y5A7
Biological process	down-regulated	regulation of purine nucleotide catabolic process	2	1.89	0.285	1	NCOR1;ZBTB7A	O75376;O95365
Biological process	down-regulated	regulation of purine nucleotide metabolic process	2	1.13	0.53	1	NCOR1;ZBTB7A	O75376;O95365
Biological process	down-regulated	regulation of receptor signaling pathway via JAK-STAT	2	1.58	0.362	1	USP1;PTPN2	O94782;P17706
Biological process	down-regulated	regulation of receptor signaling pathway via STAT	2	1.37	0.43	1	USP1;PTPN2	O94782;P17706
Biological process	down-regulated	regulation of reproductive process	4	1.01	0.564	1	CDC20;DHX37;RAD51AP1;C9orf78	Q12834;Q8IY37;Q96B01;Q9NZ63
Biological process	down-regulated	regulation of response to interferon-gamma	2	6.95	0.0327	1	PTPN2;MED1	P17706;Q15648
Biological process	down-regulated	regulation of response to stress	35	1.31	0.0615	1	TAF4;IRAK2;PQBP1;BRD4;ANKRD17;USP1;RB1;XRCC6;CEBPB;PTPN2;DDX5;YY1;FUS;MRE11;TOP2B;TP53BP1;SKP2;CUL4A;TERF2;MED1;RIF1;HDGFL2;UFD1;RAD51AP1;AURKB;PBK;EP400;PPP1R10;BARD1;BCL7B;SETD2;CBX8;TFIP11;MORF4L1;USP22	O00268;O43187;O60828;O60885;O75179;O94782;P06400;P12956;P17676;P17706;P17844;P25490;P35637;P49959;Q02880;Q12888;Q13309;Q13619;Q15554;Q15648;Q5UIP0;Q7Z4V5;Q92890;Q96B01;Q96GD4;Q96KB5;Q96L91;Q96QC0;Q99728;Q9BQE9;Q9BYW2;Q9HC52;Q9UBB9;Q9UBU8;Q9UPT9
Biological process	down-regulated	regulation of retrograde transport, endosome to Golgi	2	14.89	0.00724	1	ARFIP1;USP7	P53367;Q93009
Biological process	down-regulated	regulation of ribonucleoprotein complex localization	2	11.58	0.0121	1	NSUN2;SETD2	Q08J23;Q9BYW2
Biological process	down-regulated	regulation of RIG-I signaling pathway	2	4.96	0.0607	1	ANKRD17;UFD1	O75179;Q92890
Biological process	down-regulated	regulation of RNA biosynthetic process	135	2.14	2.88E-20	3.10E-17	PHF20L1;TAF4;PRMT5;BTAF1;NKRF;IRAK2;SMARCA5;CCNT1;PQBP1;EDF1;BRD4;ZNF217;NCOR1;PSIP1;GMNN;SF3B1;MED6;PRPF6;ZBTB7A;WIZ;RB1;PRKAR1A;XRCC6;HNRNPL;TCF3;ZNF24;ATF7;CEBPB;PTPN2;DDX5;NELFE;CCNA2;TCEA1;BRD2;YY1;TEAD1;SMARCA1;KDM5A;RFC1;GTF2F1;FUS;ID1;CBX5;ATRX;HINT1;ERF;MECP2;HDGF;NCBP2;BLM;ELL;BRPF1;GTF2I;SARNP;RBM10;TOP2B;TLE1;TP53BP1;MTA1;ORC2;GTF2H3;CDK13;ELOA;MDC1;RRP1B;NCOA6;MEF2D;DRAP1;SS18;MED1;J…	A8MW92;O00268;O14744;O14981;O15226;O43187;O60264;O60563;O60828;O60869;O60885;O75362;O75376;O75475;O75496;O75533;O75586;O94906;O95365;O95785;P06400;P10644;P12956;P14866;P15923;P17028;P17544;P17676;P17706;P17844;P18615;P20248;P23193;P25440;P25490;P28347;P28370;P29375;P35251;P35269;P35637;P41134;P45973;P46100;P49773;P50548;P51608;P51858;P52298;P54132;P55199;P55201;P78347;P82979;P98175;Q02880;Q04724;…
Biological process	down-regulated	regulation of RNA export from nucleus	3	10.42	0.00269	1	NCBP2;NSUN2;SETD2	P52298;Q08J23;Q9BYW2
Biological process	down-regulated	regulation of RNA interference	2	4.01	0.0883	1	MECP2;DGCR8	P51608;Q8WYQ5
Biological process	down-regulated	regulation of RNA metabolic process	153	2.23	1.05E-25	1.14E-22	PHF20L1;TAF4;PRMT5;BTAF1;NKRF;IRAK2;SMARCA5;CCNT1;PQBP1;EDF1;BRD4;ZNF217;NCOR1;PSIP1;GMNN;SF3B1;MED6;PRPF6;ZBTB7A;PARN;WIZ;RB1;PRKAR1A;XRCC6;HNRNPL;TCF3;ZNF24;ATF7;CEBPB;PTPN2;DDX5;NELFE;CCNA2;TCEA1;BRD2;YY1;TEAD1;SMARCA1;KDM5A;RFC1;GTF2F1;FUS;ID1;CBX5;ATRX;RBM25;HINT1;ERF;MECP2;HDGF;NCBP2;RBM5;BLM;ELL;BRPF1;GTF2I;SARNP;RBM10;EXOSC10;TOP2B;TLE1;NSUN2;AHNAK;SFSWAP;TP53BP1;TARDBP;MTA1;ORC2;GTF2H3;C…	A8MW92;O00268;O14744;O14981;O15226;O43187;O60264;O60563;O60828;O60869;O60885;O75362;O75376;O75475;O75496;O75533;O75586;O94906;O95365;O95453;O95785;P06400;P10644;P12956;P14866;P15923;P17028;P17544;P17676;P17706;P17844;P18615;P20248;P23193;P25440;P25490;P28347;P28370;P29375;P35251;P35269;P35637;P41134;P45973;P46100;P49756;P49773;P50548;P51608;P51858;P52298;P52756;P54132;P55199;P55201;P78347;P82979;…
Biological process	down-regulated	regulation of RNA splicing	21	5.85	8.19E-11	8.45E-08	PRMT5;PQBP1;ZBTB7A;HNRNPL;DDX5;FUS;RBM25;RBM5;RBM10;EXOSC10;AHNAK;SFSWAP;FAM50A;RBM39;RRP1B;ZNF638;AHNAK2;NSRP1;RBM22;USP22;THRAP3	O14744;O60828;O95365;P14866;P17844;P35637;P49756;P52756;P98175;Q01780;Q09666;Q12872;Q14320;Q14498;Q14684;Q14966;Q8IVF2;Q9H0G5;Q9NW64;Q9UPT9;Q9Y2W1
Biological process	down-regulated	regulation of RNA stability	9	2.82	0.00483	1	PARN;FUS;RBM10;NSUN2;TARDBP;ZC3H14;ZC3H18;RBM33;THRAP3	O95453;P35637;P98175;Q08J23;Q13148;Q6PJT7;Q86VM9;Q96EV2;Q9Y2W1
Biological process	down-regulated	regulation of signal transduction by p53 class mediator	7	3.38	0.0048	1	PRMT5;DDX5;RPL5;RPS20;USP7;AURKB;RRN3	O14744;P17844;P46777;P60866;Q93009;Q96GD4;Q9NYV6
Biological process	down-regulated	regulation of sister chromatid cohesion	3	9.2	0.0039	1	FEN1;ATRX;WAPL	P39748;P46100;Q7Z5K2
Biological process	down-regulated	regulation of sister chromatid segregation	6	2.89	0.0179	1	RB1;CDC20;IK;NUMA1;AURKB;BCL7B	P06400;Q12834;Q13123;Q14980;Q96GD4;Q9BQE9
Biological process	down-regulated	regulation of smooth muscle cell differentiation	2	2.89	0.151	1	ANKRD17;MECP2	O75179;P51608
Biological process	down-regulated	regulation of smooth muscle cell proliferation	3	1.13	0.496	1	XRCC6;RBM10;MEF2D	P12956;P98175;Q14814
Biological process	down-regulated	regulation of spindle assembly	2	3.07	0.138	1	NUMA1;CHMP1B	Q14980;Q7LBR1
Biological process	down-regulated	regulation of spindle organization	3	3.26	0.0644	1	NUMA1;CHMP1B;TPX2	Q14980;Q7LBR1;Q9ULW0
Biological process	down-regulated	regulation of stem cell differentiation	4	2.61	0.0679	1	NSUN2;MTA1;CDK13;GATAD2B	Q08J23;Q13330;Q14004;Q8WXI9
Biological process	down-regulated	regulation of stem cell population maintenance	4	2.89	0.0496	1	SS18;BRMS1L;BCL7B;BRD9	Q15532;Q5PSV4;Q9BQE9;Q9H8M2
Biological process	down-regulated	regulation of steroid biosynthetic process	2	1.3	0.456	1	C7orf50;DDX20	Q9BRJ6;Q9UHI6
Biological process	down-regulated	regulation of substrate adhesion-dependent cell spreading	2	1.68	0.334	1	CARMIL1;RCC2	Q5VZK9;Q9P258
Biological process	down-regulated	regulation of supramolecular fiber organization	10	1.32	0.232	1	CDC42EP2;RB1;MECP2;ARFIP1;GMFB;NUMA1;CARMIL1;ARHGAP18;AURKB;TPX2	O14613;P06400;P51608;P53367;P60983;Q14980;Q5VZK9;Q8N392;Q96GD4;Q9ULW0
Biological process	down-regulated	regulation of T cell differentiation	5	1.37	0.301	1	SART1;BRD4;PTPN2;BRD2;ZBTB1	O43290;O60885;P17706;P25440;Q9Y2K1
Biological process	down-regulated	regulation of T-helper 17 cell differentiation	2	3.72	0.1	1	BRD4;BRD2	O60885;P25440
Biological process	down-regulated	regulation of T-helper 17 cell lineage commitment	2	6.95	0.0327	1	BRD4;BRD2	O60885;P25440
Biological process	down-regulated	regulation of T-helper 17 type immune response	2	2.74	0.165	1	BRD4;BRD2	O60885;P25440
Biological process	down-regulated	regulation of T-helper cell differentiation	2	2.17	0.235	1	BRD4;BRD2	O60885;P25440
Biological process	down-regulated	regulation of telomerase RNA localization to Cajal body	3	13.03	0.00136	1	PARN;CCT4;EXOSC10	O95453;P50991;Q01780
Biological process	down-regulated	regulation of telomere capping	2	7.44	0.0287	1	TERF2;USP7	Q15554;Q93009
Biological process	down-regulated	regulation of telomere maintenance	11	5.16	9.45E-06	0.00911	PARN;YY1;ATRX;MRE11;CCT4;EXOSC10;TERF2;USP7;AURKB;PPP1R10;GNL3L	O95453;P25490;P46100;P49959;P50991;Q01780;Q15554;Q93009;Q96GD4;Q96QC0;Q9NVN8
Biological process	down-regulated	regulation of telomere maintenance via telomerase	5	5.43	0.0022	1	PARN;CCT4;EXOSC10;TERF2;GNL3L	O95453;P50991;Q01780;Q15554;Q9NVN8
Biological process	down-regulated	regulation of telomere maintenance via telomere lengthening	5	4.65	0.00433	1	PARN;CCT4;EXOSC10;TERF2;GNL3L	O95453;P50991;Q01780;Q15554;Q9NVN8
Biological process	down-regulated	regulation of transcription by RNA polymerase I	4	4.34	0.0134	1	SMARCA5;SF3B1;NOL11;BAZ1B	O60264;O75533;Q9H8H0;Q9UIG0
Biological process	down-regulated	regulation of transcription by RNA polymerase II	107	2.23	1.12E-16	1.19E-13	PHF20L1;TAF4;NKRF;SMARCA5;CCNT1;BRD4;ZNF217;NCOR1;PSIP1;SF3B1;MED6;PRPF6;ZBTB7A;WIZ;RB1;PRKAR1A;XRCC6;TCF3;ZNF24;ATF7;CEBPB;PTPN2;DDX5;NELFE;TCEA1;BRD2;YY1;TEAD1;SMARCA1;KDM5A;RFC1;GTF2F1;FUS;ID1;CBX5;ATRX;ERF;MECP2;HDGF;NCBP2;ELL;BRPF1;GTF2I;SARNP;RBM10;TP53BP1;MTA1;ORC2;CDK13;ELOA;MDC1;RRP1B;NCOA6;MEF2D;DRAP1;SS18;MED1;JMJD1C;CRTC2;BRMS1L;RIF1;ZNF787;NIPBL;CDC73;CTR9;MIDEAS;KDM3B;RAI1;BCL9L;MGA…	A8MW92;O00268;O15226;O60264;O60563;O60885;O75362;O75376;O75475;O75533;O75586;O94906;O95365;O95785;P06400;P10644;P12956;P15923;P17028;P17544;P17676;P17706;P17844;P18615;P23193;P25440;P25490;P28347;P28370;P29375;P35251;P35269;P35637;P41134;P45973;P46100;P50548;P51608;P51858;P52298;P55199;P55201;P78347;P82979;P98175;Q12888;Q13330;Q13416;Q14004;Q14241;Q14676;Q14684;Q14686;Q14814;Q14919;Q15532;Q15648;…
Biological process	down-regulated	regulation of transcription by RNA polymerase III	6	10.08	2.35E-05	0.0223	SMARCA5;SF3B1;ELL;NAB2;CHD8;BAZ1B	O60264;O75533;P55199;Q15742;Q9HCK8;Q9UIG0
Biological process	down-regulated	regulation of transcription elongation from RNA polymerase II promoter	13	7.79	1.08E-08	1.09E-05	CCNT1;BRD4;MED6;NELFE;GTF2F1;NCBP2;ELL;CDK13;MED1;CDC73;INTS1;LEO1;INTS12	O60563;O60885;O75586;P18615;P35269;P52298;P55199;Q14004;Q15648;Q6P1J9;Q8N201;Q8WVC0;Q96CB8
Biological process	down-regulated	regulation of transcription initiation from RNA polymerase II promoter	4	2.82	0.0539	1	TAF4;MED6;MDC1;MED1	O00268;O75586;Q14676;Q15648
Biological process	down-regulated	regulation of transcription regulatory region DNA binding	2	3.07	0.138	1	ZBTB7A;RB1	O95365;P06400
Biological process	down-regulated	regulation of transcription, DNA-templated	134	2.13	5.86E-20	6.29E-17	PHF20L1;TAF4;PRMT5;BTAF1;NKRF;IRAK2;SMARCA5;CCNT1;PQBP1;EDF1;BRD4;ZNF217;NCOR1;PSIP1;GMNN;SF3B1;MED6;PRPF6;ZBTB7A;WIZ;RB1;PRKAR1A;XRCC6;HNRNPL;TCF3;ZNF24;ATF7;CEBPB;PTPN2;DDX5;NELFE;CCNA2;TCEA1;BRD2;YY1;TEAD1;SMARCA1;KDM5A;RFC1;GTF2F1;FUS;ID1;CBX5;ATRX;HINT1;ERF;MECP2;HDGF;NCBP2;BLM;ELL;BRPF1;GTF2I;SARNP;RBM10;TLE1;TP53BP1;MTA1;ORC2;GTF2H3;CDK13;ELOA;MDC1;RRP1B;NCOA6;MEF2D;DRAP1;SS18;MED1;JMJD1C;…	A8MW92;O00268;O14744;O14981;O15226;O43187;O60264;O60563;O60828;O60869;O60885;O75362;O75376;O75475;O75496;O75533;O75586;O94906;O95365;O95785;P06400;P10644;P12956;P14866;P15923;P17028;P17544;P17676;P17706;P17844;P18615;P20248;P23193;P25440;P25490;P28347;P28370;P29375;P35251;P35269;P35637;P41134;P45973;P46100;P49773;P50548;P51608;P51858;P52298;P54132;P55199;P55201;P78347;P82979;P98175;Q04724;Q12888;…
Biological process	down-regulated	regulation of transferase activity	11	1.28	0.244	1	CCNT1;CEP43;RB1;XRCC6;RPL5;MRE11;BLM;CDC20;PRKRIP1;CLSPN;TPX2	O60563;O95684;P06400;P12956;P46777;P49959;P54132;Q12834;Q9H875;Q9HAW4;Q9ULW0
Biological process	down-regulated	regulation of transforming growth factor beta receptor signaling pathway	3	1.09	0.52	1	ZBTB7A;BRMS1L;BCL9L	O95365;Q5PSV4;Q86UU0
Biological process	down-regulated	regulation of translation	7	1.02	0.536	1	SSB;RPL5;NCBP2;EIF4G2;SARNP;TCOF1;POLDIP3	P05455;P46777;P52298;P78344;P82979;Q13428;Q9BY77
Biological process	down-regulated	regulation of translational initiation	2	1.23	0.488	1	NCBP2;EIF4G2	P52298;P78344
Biological process	down-regulated	regulation of transmembrane receptor protein serine/threonine kinase signaling pathway	6	1.15	0.42	1	ZBTB7A;NUMA1;BRMS1L;BCL9L;SPART;UBE2O	O95365;Q14980;Q5PSV4;Q86UU0;Q8N0X7;Q9C0C9
Biological process	down-regulated	regulation of type I interferon production	5	2.05	0.0979	1	PQBP1;YY1;UFD1;SETD2;USP22	O60828;P25490;Q92890;Q9BYW2;Q9UPT9
Biological process	down-regulated	regulation of ubiquitin protein ligase activity	2	5.48	0.0507	1	RPL5;CDC20	P46777;Q12834
Biological process	down-regulated	regulation of ubiquitin-dependent protein catabolic process	7	2.13	0.0472	1	PHF20L1;RPL5;CDC20;RYBP;USP7;PBK;NUB1	A8MW92;P46777;Q12834;Q8N488;Q93009;Q96KB5;Q9Y5A7
Biological process	down-regulated	regulation of ubiquitin-protein transferase activity	2	2.98	0.145	1	RPL5;CDC20	P46777;Q12834
Biological process	down-regulated	regulation of vascular associated smooth muscle cell proliferation	2	1.74	0.32	1	RBM10;MEF2D	P98175;Q14814
Biological process	down-regulated	regulation of viral genome replication	2	1.29	0.462	1	DDX5;TOP2B	P17844;Q02880
Biological process	down-regulated	regulation of viral-induced cytoplasmic pattern recognition receptor signaling pathway	3	1.86	0.219	1	ANKRD17;UFD1;AURKB	O75179;Q92890;Q96GD4
Biological process	down-regulated	release of sequestered calcium ion into cytosol	2	1.86	0.292	1	ITPR3;CHERP	Q14573;Q8IWX8
Biological process	down-regulated	replacement ossification	2	3.36	0.119	1	MEF2D;NAB2	Q14814;Q15742
Biological process	down-regulated	replication fork processing	4	5.08	0.00772	1	RECQL;ATRX;BLM;BOD1L1	P46063;P46100;P54132;Q8NFC6
Biological process	down-regulated	reproductive process	30	1.02	0.478	1	TAF4;PARN;RB1;CEBPB;BRD2;YY1;RPA1;PPP1CC;ATRX;MRE11;CCT4;MECP2;TOP2B;NSUN2;CDC20;CUL4A;FAM50A;NUMA1;MED1;NIPBL;PHC2;INTS1;RAD51AP1;XRN2;RACGAP1;AFF4;DDX20;MAGED2;CDYL;NCOR2	O00268;O95453;P06400;P17676;P25440;P25490;P27694;P36873;P46100;P49959;P50991;P51608;Q02880;Q08J23;Q12834;Q13619;Q14320;Q14980;Q15648;Q6KC79;Q8IXK0;Q8N201;Q96B01;Q9H0D6;Q9H0H5;Q9UHB7;Q9UHI6;Q9UNF1;Q9Y232;Q9Y618
Biological process	down-regulated	response to abiotic stimulus	25	1.18	0.226	1	PSIP1;USP1;SLU7;XRCC6;CCNA2;YY1;PPP1CC;FEN1;MAP2K4;LIG4;MECP2;BLM;TP53BP1;MTA1;CUL4A;PCLAF;NIPBL;RAD51AP1;AURKB;PBK;CNN2;BARD1;RAB11FIP5;DAXX;ZBTB1	O75475;O94782;O95391;P12956;P20248;P25490;P36873;P39748;P45985;P49917;P51608;P54132;Q12888;Q13330;Q13619;Q15004;Q6KC79;Q96B01;Q96GD4;Q96KB5;Q99439;Q99728;Q9BXF6;Q9UER7;Q9Y2K1
Biological process	down-regulated	response to alkaloid	4	2.32	0.0949	1	CCNA2;MECP2;BLM;SETD2	P20248;P51608;P54132;Q9BYW2
Biological process	down-regulated	response to antibiotic	2	2.74	0.165	1	RSRC1;EHMT1	Q96IZ7;Q9H9B1
Biological process	down-regulated	response to arsenic-containing substance	2	3.36	0.119	1	ZFAND1;DAXX	Q8TCF1;Q9UER7
Biological process	down-regulated	response to cocaine	2	2.32	0.214	1	CCNA2;MECP2	P20248;P51608
Biological process	down-regulated	response to endoplasmic reticulum stress	5	1.16	0.434	1	CEBPB;TARDBP;UFD1;UBXN6;AFF4	P17676;Q13148;Q92890;Q9BZV1;Q9UHB7
Biological process	down-regulated	response to estradiol	3	1.3	0.406	1	CCNA2;MECP2;NCOR2	P20248;P51608;Q9Y618
Biological process	down-regulated	response to gamma radiation	2	1.93	0.278	1	XRCC6;LIG4	P12956;P49917
Biological process	down-regulated	response to glucagon	2	4.96	0.0607	1	PRKAR1A;CCNA2	P10644;P20248
Biological process	down-regulated	response to heat	3	1.65	0.275	1	PSIP1;SLU7;DAXX	O75475;O95391;Q9UER7
Biological process	down-regulated	response to hydrogen peroxide	2	1.1	0.547	1	TOP2B;CBX8	Q02880;Q9HC52
Biological process	down-regulated	response to hydroxyurea	3	13.03	0.00136	1	ATRX;BLM;RTF2	P46100;P54132;Q9BY42
Biological process	down-regulated	response to inorganic substance	12	1.3	0.216	1	CCNA2;ATRX;LIG4;MECP2;BLM;TOP2B;ITPR3;ZFAND1;RTF2;SETD2;CBX8;DAXX	P20248;P46100;P49917;P51608;P54132;Q02880;Q14573;Q8TCF1;Q9BY42;Q9BYW2;Q9HC52;Q9UER7
Biological process	down-regulated	response to interferon-gamma	2	1.06	0.564	1	CDC42EP2;NUB1	O14613;Q9Y5A7
Biological process	down-regulated	response to interleukin-1	2	1.21	0.494	1	IRAK2;YY1	O43187;P25490
Biological process	down-regulated	response to ionizing radiation	9	3.33	0.00162	1	XRCC6;LIG4;MECP2;BLM;TP53BP1;MTA1;NIPBL;RAD51AP1;BARD1	P12956;P49917;P51608;P54132;Q12888;Q13330;Q6KC79;Q96B01;Q99728
Biological process	down-regulated	response to leukemia inhibitory factor	4	2.08	0.126	1	RNMT;SMARCA5;RIF1;HELLS	O43148;O60264;Q5UIP0;Q9NRZ9
Biological process	down-regulated	response to light stimulus	11	1.81	0.043	1	USP1;YY1;PPP1CC;FEN1;MECP2;MTA1;CUL4A;PCLAF;AURKB;PBK;ZBTB1	O94782;P25490;P36873;P39748;P51608;Q13330;Q13619;Q15004;Q96GD4;Q96KB5;Q9Y2K1
Biological process	down-regulated	response to radiation	18	2.17	0.00181	1	USP1;XRCC6;YY1;PPP1CC;FEN1;LIG4;MECP2;BLM;TP53BP1;MTA1;CUL4A;PCLAF;NIPBL;RAD51AP1;AURKB;PBK;BARD1;ZBTB1	O94782;P12956;P25490;P36873;P39748;P49917;P51608;P54132;Q12888;Q13330;Q13619;Q15004;Q6KC79;Q96B01;Q96GD4;Q96KB5;Q99728;Q9Y2K1
Biological process	down-regulated	response to stress	78	1.29	0.00839	1	IRAK2;HTATSF1;SMARCA5;PQBP1;KIN;BRD4;ANKRD17;PSIP1;WDHD1;RNASEH2A;USP1;ZBTB7A;SLU7;XRCC6;UNG;CEBPB;LIG1;CCNA2;MCM3;YY1;RPA1;RFC1;FEN1;CBX5;MAP2K4;RECQL;ATRX;LIG4;MRE11;MECP2;BLM;WDR4;FAU;EXOSC10;TOP2B;TP53BP1;TARDBP;SKP2;MTA1;CUL4A;GTF2H3;TRIP12;MDC1;NCOA6;KIF22;PCLAF;POLD3;TERF2;NCBP3;RIF1;NIPBL;HDGFL2;EMSY;RBBP6;BOD1L1;DGCR8;UFD1;USP7;RAD51AP1;PBK;EP400;WRNIP1;CNN2;BARD1;DCUN1D5;SETD2;UBXN6;CLS…	O43187;O43719;O60264;O60828;O60870;O60885;O75179;O75475;O75717;O75792;O94782;O95365;O95391;P12956;P13051;P17676;P18858;P20248;P25205;P25490;P27694;P35251;P39748;P45973;P45985;P46063;P46100;P49917;P49959;P51608;P54132;P57081;P62861;Q01780;Q02880;Q12888;Q13148;Q13309;Q13330;Q13619;Q13889;Q14669;Q14676;Q14686;Q14807;Q15004;Q15054;Q15554;Q53F19;Q5UIP0;Q6KC79;Q7Z4V5;Q7Z589;Q7Z6E9;Q8NFC6;Q8WYQ5;Q92890;…
Biological process	down-regulated	response to topologically incorrect protein	2	1.24	0.481	1	UFD1;DAXX	Q92890;Q9UER7
Biological process	down-regulated	response to UV	8	2.69	0.0102	1	USP1;YY1;FEN1;CUL4A;PCLAF;AURKB;PBK;ZBTB1	O94782;P25490;P39748;Q13619;Q15004;Q96GD4;Q96KB5;Q9Y2K1
Biological process	down-regulated	response to X-ray	5	9.3	0.000173	0.16	XRCC6;LIG4;BLM;TP53BP1;NIPBL	P12956;P49917;P54132;Q12888;Q6KC79
Biological process	down-regulated	retrograde transport, endosome to Golgi	2	1.05	0.569	1	SNX2;UBE2O	O60749;Q9C0C9
Biological process	down-regulated	Rho protein signal transduction	3	2.3	0.142	1	CDC42EP2;ARHGAP5;RACGAP1	O14613;Q13017;Q9H0H5
Biological process	down-regulated	rhythmic behavior	2	3.86	0.0942	1	NCOR1;MTA1	O75376;Q13330
Biological process	down-regulated	rhythmic process	14	2.7	0.000758	0.669	PRMT5;NCOR1;DDX5;KDM5A;PPP1CC;ID1;TARDBP;MTA1;CUL4A;RAI1;USP7;THRAP3;MAGED1;NCOR2	O14744;O75376;P17844;P29375;P36873;P41134;Q13148;Q13330;Q13619;Q7Z5J4;Q93009;Q9Y2W1;Q9Y5V3;Q9Y618
Biological process	down-regulated	ribonucleoprotein complex assembly	20	5.48	7.43E-10	7.61E-07	PRMT5;SART1;PRPF3;HTATSF1;PSIP1;SF3B1;PRPF6;SLU7;RPL5;RBM5;SFSWAP;SF3A3;DDX46;DDX42;NOPCHAP1;SCAF11;DDX23;DDX20;NUFIP1;RBMX2	O14744;O43290;O43395;O43719;O75475;O75533;O94906;O95391;P46777;P52756;Q12872;Q12874;Q7L014;Q86XP3;Q8N5I9;Q99590;Q9BUQ8;Q9UHI6;Q9UHK0;Q9Y388
Biological process	down-regulated	ribonucleoprotein complex biogenesis	14	5.57	2.27E-07	0.000225	UTP20;RPL5;NOP14;EXOSC10;CUL4A;BMS1;DNTTIP2;WDR74;DHX37;NOL6;ISG20L2;UTP3;GNL3L;RRN3	O75691;P46777;P78316;Q01780;Q13619;Q14692;Q5QJE6;Q6RFH5;Q8IY37;Q9H6R4;Q9H9L3;Q9NQZ2;Q9NVN8;Q9NYV6
Biological process	down-regulated	ribonucleoprotein complex disassembly	3	17.37	0.00054	0.482	ZFAND1;DNAJC17;TFIP11	Q8TCF1;Q9NVM6;Q9UBB9
Biological process	down-regulated	ribonucleoprotein complex subunit organization	23	6.02	5.53E-12	5.76E-09	PRMT5;SART1;PRPF3;HTATSF1;PSIP1;SF3B1;PRPF6;SLU7;RPL5;RBM5;SFSWAP;SF3A3;DDX46;DDX42;NOPCHAP1;ZFAND1;SCAF11;DDX23;DNAJC17;TFIP11;DDX20;NUFIP1;RBMX2	O14744;O43290;O43395;O43719;O75475;O75533;O94906;O95391;P46777;P52756;Q12872;Q12874;Q7L014;Q86XP3;Q8N5I9;Q8TCF1;Q99590;Q9BUQ8;Q9NVM6;Q9UBB9;Q9UHI6;Q9UHK0;Q9Y388
Biological process	down-regulated	ribosomal large subunit biogenesis	2	2.89	0.151	1	RPL5;WDR74	P46777;Q6RFH5
Biological process	down-regulated	ribosomal small subunit biogenesis	8	5.79	6.96E-05	0.0652	UTP20;NOP14;EXOSC10;BMS1;DNTTIP2;DHX37;NOL6;UTP3	O75691;P78316;Q01780;Q14692;Q5QJE6;Q8IY37;Q9H6R4;Q9NQZ2
Biological process	down-regulated	ribosome biogenesis	5	8.98	0.000205	0.189	CUL4A;DHX37;ISG20L2;GNL3L;RRN3	Q13619;Q8IY37;Q9H9L3;Q9NVN8;Q9NYV6
Biological process	down-regulated	RNA 3'-end processing	12	7.03	1.30E-07	0.000129	PARN;SSB;PAPOLA;NCBP2;EXOSC10;SLBP;ZCCHC8;CDC73;INTS1;PAF1;LEO1;INTS12	O95453;P05455;P51003;P52298;Q01780;Q14493;Q6NZY4;Q6P1J9;Q8N201;Q8N7H5;Q8WVC0;Q96CB8
Biological process	down-regulated	RNA 5'-end processing	3	7.44	0.00721	1	UTP20;SSB;NOP14	O75691;P05455;P78316
Biological process	down-regulated	RNA biosynthetic process	38	4.2	6.83E-14	7.19E-11	TAF4;PRMT5;SMARCA5;CCNT1;ZBTB7A;RB1;CEBPB;DDX5;CCNA2;TCEA1;GTF2E2;GTF2F1;ATRX;NCBP2;ELL;GTF2I;GTF3C1;TCOF1;GTF2H3;ELOA;NCOA6;DRAP1;MED1;NCBP3;CDC73;CTR9;BCL9L;PAF1;GTF3C2;LEO1;RTF1;PHF3;DIDO1;NIFK;SETD2;XRN2;RRN3;ZBTB1	O00268;O14744;O60264;O60563;O95365;P06400;P17676;P17844;P20248;P23193;P29084;P35269;P46100;P52298;P55199;P78347;Q12789;Q13428;Q13889;Q14241;Q14686;Q14919;Q15648;Q53F19;Q6P1J9;Q6PD62;Q86UU0;Q8N7H5;Q8WUA4;Q8WVC0;Q92541;Q92576;Q9BTC0;Q9BYG3;Q9BYW2;Q9H0D6;Q9NYV6;Q9Y2K1
Biological process	down-regulated	RNA capping	3	10.42	0.00269	1	RNMT;NCBP3;CMTR1	O43148;Q53F19;Q8N1G2
Biological process	down-regulated	RNA catabolic process	11	3.41	0.00041	0.37	RNASEH2A;PARN;SSB;DDX5;FEN1;NCBP2;EXOSC10;ZCCHC8;TRIR;XRN2;THRAP3	O75792;O95453;P05455;P17844;P39748;P52298;Q01780;Q6NZY4;Q9BQ61;Q9H0D6;Q9Y2W1
Biological process	down-regulated	RNA destabilization	2	1.71	0.327	1	TARDBP;ZC3H18	Q13148;Q86VM9
Biological process	down-regulated	RNA export from nucleus	9	5.65	2.99E-05	0.0283	ZC3H11A;SSB;NCBP2;SARNP;NCBP3;NUP133;RBM33;POLDIP3;NOL6	O75152;P05455;P52298;P82979;Q53F19;Q8WUM0;Q96EV2;Q9BY77;Q9H6R4
Biological process	down-regulated	RNA localization	3	5.21	0.0194	1	PRPF6;YY1;CCT4	O94906;P25490;P50991
Biological process	down-regulated	RNA metabolic process	129	4.69	1.29E-54	1.42E-51	TAF4;PRMT5;U2SURP;RNMT;PRPF4;SART1;PRPF3;PLRG1;HTATSF1;SMARCA5;CCNT1;PQBP1;KIN;SF3B1;UTP20;RNASEH2A;SMNDC1;PRPF6;ZRANB2;ZBTB7A;SLU7;PARN;SSB;RB1;HNRNPL;CEBPB;DDX5;CCNA2;TCEA1;GTF2E2;GTF2F1;FUS;IGHMBP2;FEN1;ATRX;RPL5;RBM25;PAPOLA;NCBP2;RBM5;MFAP1;ELL;WDR4;NOP14;RBM6;GTF2I;RBM10;EXOSC10;NSUN2;GTF3C1;SFSWAP;SF3A3;IK;TARDBP;PPIL2;TCOF1;GTF2H3;CDK13;ELOA;FAM50A;FRG1;SLBP;RBM39;RRP1B;NCOA6;BMS1;DRAP1;Z…	O00268;O14744;O15042;O43148;O43172;O43290;O43395;O43660;O43719;O60264;O60563;O60828;O60870;O75533;O75691;O75792;O75940;O94906;O95218;O95365;O95391;O95453;P05455;P06400;P14866;P17676;P17844;P20248;P23193;P29084;P35269;P35637;P38935;P39748;P46100;P46777;P49756;P51003;P52298;P52756;P55081;P55199;P57081;P78316;P78332;P78347;P98175;Q01780;Q08J23;Q12789;Q12872;Q12874;Q13123;Q13148;Q13356;Q13428;Q13889;…
Biological process	down-regulated	RNA methylation	2	1.32	0.45	1	WDR4;NSUN2	P57081;Q08J23
Biological process	down-regulated	RNA modification	5	1.55	0.222	1	PARN;SSB;WDR4;NSUN2;TSR3	O95453;P05455;P57081;Q08J23;Q9UJK0
Biological process	down-regulated	RNA polymerase II preinitiation complex assembly	3	2.52	0.116	1	TAF4;MED6;MED1	O00268;O75586;Q15648
Biological process	down-regulated	RNA processing	93	5.69	5.60E-45	6.13E-42	U2SURP;RNMT;PRPF4;SART1;PRPF3;PLRG1;HTATSF1;PQBP1;KIN;SF3B1;UTP20;SMNDC1;PRPF6;ZRANB2;SLU7;PARN;SSB;HNRNPL;DDX5;FUS;RPL5;RBM25;PAPOLA;NCBP2;RBM5;MFAP1;WDR4;NOP14;RBM6;RBM10;EXOSC10;NSUN2;SFSWAP;SF3A3;IK;TARDBP;PPIL2;CDK13;FAM50A;FRG1;SLBP;RBM39;RRP1B;BMS1;ZNF638;TSR1;NCBP3;DNTTIP2;PRPF38B;UTP25;ZCCHC8;CDC73;WDR74;CBLL1;DDX46;RBBP6;CHERP;DHX37;CMTR1;INTS1;PAF1;LEO1;DGCR8;DHX38;INTS12;SNRNP40;RBM17…	O15042;O43148;O43172;O43290;O43395;O43660;O43719;O60828;O60870;O75533;O75691;O75940;O94906;O95218;O95391;O95453;P05455;P14866;P17844;P35637;P46777;P49756;P51003;P52298;P52756;P55081;P57081;P78316;P78332;P98175;Q01780;Q08J23;Q12872;Q12874;Q13123;Q13148;Q13356;Q14004;Q14320;Q14331;Q14493;Q14498;Q14684;Q14692;Q14966;Q2NL82;Q53F19;Q5QJE6;Q5VTL8;Q68CQ4;Q6NZY4;Q6P1J9;Q6RFH5;Q75N03;Q7L014;Q7Z6E9;Q8IWX8;…
Biological process	down-regulated	RNA splicing	51	7.66	2.07E-30	2.25E-27	PRPF4;SART1;PRPF3;PLRG1;HTATSF1;PQBP1;SF3B1;SMNDC1;PRPF6;ZRANB2;SLU7;DDX5;FUS;RBM25;NCBP2;RBM5;MFAP1;RBM6;RBM10;SFSWAP;SF3A3;IK;TARDBP;PPIL2;CDK13;FAM50A;FRG1;RBM39;RRP1B;ZNF638;PRPF38B;ZCCHC8;DDX46;DHX38;SNRNP40;RBM17;RSRC1;SCAF11;GPATCH1;DDX23;C2orf49;NSRP1;PNN;PRKRIP1;RBM22;C9orf78;CRIPT;TFIP11;THRAP3;WBP11;RBMX2	O43172;O43290;O43395;O43660;O43719;O60828;O75533;O75940;O94906;O95218;O95391;P17844;P35637;P49756;P52298;P52756;P55081;P78332;P98175;Q12872;Q12874;Q13123;Q13148;Q13356;Q14004;Q14320;Q14331;Q14498;Q14684;Q14966;Q5VTL8;Q6NZY4;Q7L014;Q92620;Q96DI7;Q96I25;Q96IZ7;Q99590;Q9BRR8;Q9BUQ8;Q9BVC5;Q9H0G5;Q9H307;Q9H875;Q9NW64;Q9NZ63;Q9P021;Q9UBB9;Q9Y2W1;Q9Y2W2;Q9Y388
Biological process	down-regulated	RNA splicing, via transesterification reactions	35	8.73	5.25E-23	5.68E-20	PRPF4;SART1;PRPF3;PLRG1;HTATSF1;PQBP1;SF3B1;SMNDC1;PRPF6;SLU7;DDX5;NCBP2;RBM5;MFAP1;RBM6;RBM10;SFSWAP;SF3A3;IK;CDK13;FRG1;ZCCHC8;DDX46;DHX38;SNRNP40;RBM17;RSRC1;SCAF11;GPATCH1;DDX23;PNN;RBM22;C9orf78;TFIP11;RBMX2	O43172;O43290;O43395;O43660;O43719;O60828;O75533;O75940;O94906;O95391;P17844;P52298;P52756;P55081;P78332;P98175;Q12872;Q12874;Q13123;Q14004;Q14331;Q6NZY4;Q7L014;Q92620;Q96DI7;Q96I25;Q96IZ7;Q99590;Q9BRR8;Q9BUQ8;Q9H307;Q9NW64;Q9NZ63;Q9UBB9;Q9Y388
Biological process	down-regulated	RNA splicing, via transesterification reactions with bulged adenosine as nucleophile	33	8.47	2.52E-21	2.72E-18	PRPF4;SART1;PRPF3;PLRG1;HTATSF1;PQBP1;SF3B1;PRPF6;SLU7;DDX5;NCBP2;RBM5;MFAP1;RBM6;RBM10;SFSWAP;SF3A3;IK;CDK13;FRG1;ZCCHC8;DDX46;DHX38;SNRNP40;RBM17;RSRC1;GPATCH1;DDX23;PNN;RBM22;C9orf78;TFIP11;RBMX2	O43172;O43290;O43395;O43660;O43719;O60828;O75533;O94906;O95391;P17844;P52298;P52756;P55081;P78332;P98175;Q12872;Q12874;Q13123;Q14004;Q14331;Q6NZY4;Q7L014;Q92620;Q96DI7;Q96I25;Q96IZ7;Q9BRR8;Q9BUQ8;Q9H307;Q9NW64;Q9NZ63;Q9UBB9;Q9Y388
Biological process	down-regulated	RNA stabilization	6	4.06	0.00361	1	PARN;FUS;RBM10;NSUN2;TARDBP;THRAP3	O95453;P35637;P98175;Q08J23;Q13148;Q9Y2W1
Biological process	down-regulated	RNA transport	12	3.91	6.23E-05	0.0586	ZC3H11A;SSB;NCBP2;SARNP;SLBP;NCBP3;NUP133;AHCTF1;RBM33;POLDIP3;NOL6;NUP50	O75152;P05455;P52298;P82979;Q14493;Q53F19;Q8WUM0;Q8WYP5;Q96EV2;Q9BY77;Q9H6R4;Q9UKX7
Biological process	down-regulated	RNA-dependent DNA biosynthetic process	4	9.06	0.000884	0.775	RPA1;RFC1;MRE11;TERF2	P27694;P35251;P49959;Q15554
Biological process	down-regulated	rRNA 5'-end processing	2	20.84	0.00353	1	UTP20;NOP14	O75691;P78316
Biological process	down-regulated	rRNA catabolic process	2	5.21	0.0556	1	EXOSC10;TRIR	Q01780;Q9BQ61
Biological process	down-regulated	rRNA metabolic process	25	5.25	1.37E-11	1.42E-08	SART1;UTP20;RPL5;NOP14;EXOSC10;GTF3C1;TCOF1;FRG1;RRP1B;BMS1;TSR1;UTP25;WDR74;DHX37;GTF3C2;TRIR;NIFK;XRN2;NOL6;NOL11;UTP3;TSR3;DDX52;WBP11;RRP15	O43290;O75691;P46777;P78316;Q01780;Q12789;Q13428;Q14331;Q14684;Q14692;Q2NL82;Q68CQ4;Q6RFH5;Q8IY37;Q8WUA4;Q9BQ61;Q9BYG3;Q9H0D6;Q9H6R4;Q9H8H0;Q9NQZ2;Q9UJK0;Q9Y2R4;Q9Y2W2;Q9Y3B9
Biological process	down-regulated	rRNA processing	20	4.82	7.00E-09	7.09E-06	SART1;UTP20;RPL5;NOP14;EXOSC10;FRG1;RRP1B;BMS1;TSR1;UTP25;WDR74;DHX37;XRN2;NOL6;NOL11;UTP3;TSR3;DDX52;WBP11;RRP15	O43290;O75691;P46777;P78316;Q01780;Q14331;Q14684;Q14692;Q2NL82;Q68CQ4;Q6RFH5;Q8IY37;Q9H0D6;Q9H6R4;Q9H8H0;Q9NQZ2;Q9UJK0;Q9Y2R4;Q9Y2W2;Q9Y3B9
Biological process	down-regulated	rRNA transcription	4	9.92	0.000616	0.546	GTF3C1;TCOF1;GTF3C2;NIFK	Q12789;Q13428;Q8WUA4;Q9BYG3
Biological process	down-regulated	sensory organ morphogenesis	2	1.71	0.327	1	YY1;NIPBL	P25490;Q6KC79
Biological process	down-regulated	signal transduction by p53 class mediator	4	2.24	0.104	1	DDX5;ATRX;HINT1;RRN3	P17844;P46100;P49773;Q9NYV6
Biological process	down-regulated	signal transduction in response to DNA damage	6	2.11	0.066	1	ATRX;MRE11;BLM;TP53BP1;MDC1;CLSPN	P46100;P49959;P54132;Q12888;Q14676;Q9HAW4
Biological process	down-regulated	single strand break repair	2	8.68	0.0213	1	UNG;LIG4	P13051;P49917
Biological process	down-regulated	sister chromatid biorientation	2	26.05	0.00215	1	RB1;AURKB	P06400;Q96GD4
Biological process	down-regulated	sister chromatid cohesion	5	6.35	0.00107	0.93	MRE11;CDC20;KIF22;PDS5A;NIPBL	P49959;Q12834;Q14807;Q29RF7;Q6KC79
Biological process	down-regulated	sister chromatid segregation	6	8.23	7.85E-05	0.0733	PPP1CC;TOP2B;NIPBL;WAPL;KIFC1;NUSAP1	P36873;Q02880;Q6KC79;Q7Z5K2;Q9BW19;Q9BXS6
Biological process	down-regulated	skeletal muscle cell differentiation	3	2.56	0.112	1	RB1;MEF2D;BCL9L	P06400;Q14814;Q86UU0
Biological process	down-regulated	skeletal system development	4	1.25	0.399	1	USP1;TCOF1;RAI1;UFD1	O94782;Q13428;Q7Z5J4;Q92890
Biological process	down-regulated	small GTPase mediated signal transduction	6	1.19	0.392	1	CDC42EP2;RB1;CCNA2;ARHGAP5;ARHGAP18;RACGAP1	O14613;P06400;P20248;Q13017;Q8N392;Q9H0H5
Biological process	down-regulated	small nucleolar ribonucleoprotein complex assembly	2	9.47	0.018	1	NOPCHAP1;NUFIP1	Q8N5I9;Q9UHK0
Biological process	down-regulated	smooth muscle cell apoptotic process	2	52.11	0.000367	0.334	MAP2K4;RBM10	P45985;P98175
Biological process	down-regulated	sno(s)RNA 3'-end processing	2	8.68	0.0213	1	PARN;EXOSC10	O95453;Q01780
Biological process	down-regulated	sno(s)RNA metabolic process	2	6.51	0.0369	1	PARN;EXOSC10	O95453;Q01780
Biological process	down-regulated	sno(s)RNA processing	2	7.44	0.0287	1	PARN;EXOSC10	O95453;Q01780
Biological process	down-regulated	snRNA 3'-end processing	2	4.53	0.0713	1	INTS1;INTS12	Q8N201;Q96CB8
Biological process	down-regulated	snRNA catabolic process	2	20.84	0.00353	1	EXOSC10;ZCCHC8	Q01780;Q6NZY4
Biological process	down-regulated	snRNA export from nucleus	2	26.05	0.00215	1	NCBP2;NCBP3	P52298;Q53F19
Biological process	down-regulated	snRNA metabolic process	5	4.65	0.00433	1	ELL;EXOSC10;ZCCHC8;INTS1;INTS12	P55199;Q01780;Q6NZY4;Q8N201;Q96CB8
Biological process	down-regulated	snRNA processing	2	3.59	0.106	1	INTS1;INTS12	Q8N201;Q96CB8
Biological process	down-regulated	snRNA transport	2	17.37	0.00523	1	NCBP2;NCBP3	P52298;Q53F19
Biological process	down-regulated	social behavior	2	1.83	0.299	1	MECP2;CHD8	P51608;Q9HCK8
Biological process	down-regulated	somatic cell DNA recombination	5	6.06	0.00134	1	UNG;TCF3;YY1;PCYT1A;LIG4	P13051;P15923;P25490;P49585;P49917
Biological process	down-regulated	somatic diversification of immune receptors	5	4.82	0.0037	1	UNG;TCF3;YY1;PCYT1A;LIG4	P13051;P15923;P25490;P49585;P49917
Biological process	down-regulated	somatic diversification of immune receptors via germline recombination within a single locus	5	6.06	0.00134	1	UNG;TCF3;YY1;PCYT1A;LIG4	P13051;P15923;P25490;P49585;P49917
Biological process	down-regulated	somatic diversification of immunoglobulins	5	5.92	0.00149	1	UNG;TCF3;YY1;PCYT1A;LIG4	P13051;P15923;P25490;P49585;P49917
Biological process	down-regulated	somatic diversification of immunoglobulins involved in immune response	3	5.39	0.0177	1	UNG;PCYT1A;LIG4	P13051;P49585;P49917
Biological process	down-regulated	somatic recombination of immunoglobulin gene segments	5	7.66	0.000445	0.4	UNG;TCF3;YY1;PCYT1A;LIG4	P13051;P15923;P25490;P49585;P49917
Biological process	down-regulated	somatic recombination of immunoglobulin genes involved in immune response	3	6.25	0.0118	1	UNG;PCYT1A;LIG4	P13051;P49585;P49917
Biological process	down-regulated	somatic stem cell population maintenance	6	5.58	0.000692	0.611	MED6;LIG4;CUL4A;RIF1;NIPBL;BCL9L	O75586;P49917;Q13619;Q5UIP0;Q6KC79;Q86UU0
Biological process	down-regulated	somite development	2	6.95	0.0327	1	RBBP6;NUP133	Q7Z6E9;Q8WUM0
Biological process	down-regulated	spermatid development	3	1.53	0.312	1	NSUN2;AFF4;CDYL	Q08J23;Q9UHB7;Q9Y232
Biological process	down-regulated	spermatogenesis	11	1.26	0.257	1	RB1;BRD2;YY1;PPP1CC;ATRX;CUL4A;FAM50A;PHC2;XRN2;RACGAP1;CDYL	P06400;P25440;P25490;P36873;P46100;Q13619;Q14320;Q8IXK0;Q9H0D6;Q9H0H5;Q9Y232
Biological process	down-regulated	spindle assembly	6	3.36	0.00901	1	NCOR1;CDC20;NUMA1;AURKB;KIFC1;TPX2	O75376;Q12834;Q14980;Q96GD4;Q9BW19;Q9ULW0
Biological process	down-regulated	spindle assembly checkpoint signaling	2	3.47	0.113	1	CDC20;IK	Q12834;Q13123
Biological process	down-regulated	spindle checkpoint signaling	2	3.36	0.119	1	CDC20;IK	Q12834;Q13123
Biological process	down-regulated	spindle elongation	2	17.37	0.00523	1	PRC1;KIF4A	O43663;O95239
Biological process	down-regulated	spindle localization	3	2.33	0.138	1	MAP4;NUMA1;NUSAP1	P27816;Q14980;Q9BXS6
Biological process	down-regulated	spindle midzone assembly	4	14.89	0.000115	0.107	PRC1;KIF4A;AURKB;RACGAP1	O43663;O95239;Q96GD4;Q9H0H5
Biological process	down-regulated	spindle organization	9	2.93	0.0038	1	NCOR1;KIF4A;MAP4;ATRX;CDC20;NUMA1;AURKB;KIFC1;TPX2	O75376;O95239;P27816;P46100;Q12834;Q14980;Q96GD4;Q9BW19;Q9ULW0
Biological process	down-regulated	spliceosomal complex assembly	9	10.19	1.87E-07	0.000186	HTATSF1;SF3B1;PRPF6;RBM5;SF3A3;DDX46;DDX42;SCAF11;RBMX2	O43719;O75533;O94906;P52756;Q12874;Q7L014;Q86XP3;Q99590;Q9Y388
Biological process	down-regulated	spliceosomal complex disassembly	2	52.11	0.000367	0.334	DNAJC17;TFIP11	Q9NVM6;Q9UBB9
Biological process	down-regulated	spliceosomal snRNP assembly	5	6.51	0.000958	0.837	PRMT5;SART1;PRPF3;PRPF6;DDX20	O14744;O43290;O43395;O94906;Q9UHI6
Biological process	down-regulated	spliceosomal tri-snRNP complex assembly	3	10.42	0.00269	1	PRPF3;PRPF6;DDX20	O43395;O94906;Q9UHI6
Biological process	down-regulated	stem cell development	2	3.26	0.125	1	TCOF1;SETD2	Q13428;Q9BYW2
Biological process	down-regulated	stem cell differentiation	3	1.52	0.317	1	MED1;SETD2;ZNF281	Q15648;Q9BYW2;Q9Y2X9
Biological process	down-regulated	stem cell population maintenance	12	5.21	3.38E-06	0.00331	MED6;LIG4;CUL4A;SS18;RIF1;NIPBL;CDC73;CTR9;BCL9L;PAF1;LEO1;RTF1	O75586;P49917;Q13619;Q15532;Q5UIP0;Q6KC79;Q6P1J9;Q6PD62;Q86UU0;Q8N7H5;Q8WVC0;Q92541
Biological process	down-regulated	steroid hormone mediated signaling pathway	3	2.44	0.125	1	DDX5;MED1;DAXX	P17844;Q15648;Q9UER7
Biological process	down-regulated	striated muscle cell proliferation	2	2.89	0.151	1	PRKAR1A;KPNA1	P10644;P52294
Biological process	down-regulated	subtelomeric heterochromatin assembly	2	11.58	0.0121	1	ATRX;RIF1	P46100;Q5UIP0
Biological process	down-regulated	supramolecular fiber organization	11	1.01	0.533	1	CDC42EP2;MAP4;FUS;TARDBP;NUMA1;CNN3;CARMIL1;ARHGAP17;CNN2;KIF2C;CRIPT	O14613;P27816;P35637;Q13148;Q14980;Q15417;Q5VZK9;Q68EM7;Q99439;Q99661;Q9P021
Biological process	down-regulated	T cell differentiation	3	1.06	0.543	1	PTPN2;LIG4;ZBTB1	P17706;P49917;Q9Y2K1
Biological process	down-regulated	T cell differentiation in thymus	2	2.42	0.2	1	LIG4;ZBTB1	P49917;Q9Y2K1
Biological process	down-regulated	telomere maintenance	10	5.43	1.55E-05	0.0148	XRCC6;YY1;RPA1;RFC1;FEN1;MRE11;BLM;TERF2;RIF1;TFIP11	P12956;P25490;P27694;P35251;P39748;P49959;P54132;Q15554;Q5UIP0;Q9UBB9
Biological process	down-regulated	telomere maintenance in response to DNA damage	3	10.42	0.00269	1	TERF2;RIF1;TFIP11	Q15554;Q5UIP0;Q9UBB9
Biological process	down-regulated	telomere maintenance via semi-conservative replication	2	14.89	0.00724	1	FEN1;BLM	P39748;P54132
Biological process	down-regulated	telomere maintenance via telomerase	3	7.11	0.00823	1	RPA1;RFC1;MRE11	P27694;P35251;P49959
Biological process	down-regulated	telomere maintenance via telomere lengthening	3	5.39	0.0177	1	RPA1;RFC1;MRE11	P27694;P35251;P49959
Biological process	down-regulated	telomere organization	10	5.21	2.22E-05	0.0212	XRCC6;YY1;RPA1;RFC1;FEN1;MRE11;BLM;TERF2;RIF1;TFIP11	P12956;P25490;P27694;P35251;P39748;P49959;P54132;Q15554;Q5UIP0;Q9UBB9
Biological process	down-regulated	telomeric D-loop disassembly	2	13.03	0.00953	1	BLM;TERF2	P54132;Q15554
Biological process	down-regulated	telomeric loop disassembly	2	10.42	0.0149	1	BLM;TERF2	P54132;Q15554
Biological process	down-regulated	transcription by RNA polymerase II	17	3.34	1.53E-05	0.0147	TAF4;CCNT1;RB1;CEBPB;TCEA1;GTF2E2;GTF2F1;ATRX;NCBP2;ELL;GTF2I;GTF2H3;DRAP1;MED1;NCBP3;BCL9L;ZBTB1	O00268;O60563;P06400;P17676;P23193;P29084;P35269;P46100;P52298;P55199;P78347;Q13889;Q14919;Q15648;Q53F19;Q86UU0;Q9Y2K1
Biological process	down-regulated	transcription by RNA polymerase III	3	4.22	0.0337	1	ELL;GTF3C1;GTF3C2	P55199;Q12789;Q8WUA4
Biological process	down-regulated	transcription elongation from RNA polymerase II promoter	10	14.47	9.67E-10	9.87E-07	TCEA1;GTF2F1;ELL;ELOA;CDC73;CTR9;PAF1;LEO1;RTF1;SETD2	P23193;P35269;P55199;Q14241;Q6P1J9;Q6PD62;Q8N7H5;Q8WVC0;Q92541;Q9BYW2
Biological process	down-regulated	transcription initiation from RNA polymerase II promoter	4	4.63	0.0107	1	TAF4;GTF2E2;GTF2F1;ELOA	O00268;P29084;P35269;Q14241
Biological process	down-regulated	transcription preinitiation complex assembly	3	2.2	0.156	1	TAF4;MED6;MED1	O00268;O75586;Q15648
Biological process	down-regulated	transcription, DNA-templated	26	3.52	3.01E-08	3.02E-05	TAF4;CCNT1;ZBTB7A;RB1;CEBPB;DDX5;CCNA2;TCEA1;GTF2E2;GTF2F1;ATRX;NCBP2;ELL;GTF2I;GTF3C1;TCOF1;GTF2H3;DRAP1;MED1;NCBP3;BCL9L;GTF3C2;PHF3;DIDO1;NIFK;ZBTB1	O00268;O60563;O95365;P06400;P17676;P17844;P20248;P23193;P29084;P35269;P46100;P52298;P55199;P78347;Q12789;Q13428;Q13889;Q14919;Q15648;Q53F19;Q86UU0;Q8WUA4;Q92576;Q9BTC0;Q9BYG3;Q9Y2K1
Biological process	down-regulated	translational initiation	3	2.79	0.0925	1	NCBP2;EIF4G2;SLBP	P52298;P78344;Q14493
Biological process	down-regulated	translesion synthesis	3	6.25	0.0118	1	PCLAF;POLD3;ZBTB1	Q15004;Q15054;Q9Y2K1
Biological process	down-regulated	tRNA export from nucleus	2	34.74	0.00109	0.945	SSB;NOL6	P05455;Q9H6R4
Biological process	down-regulated	tRNA metabolic process	7	1.83	0.0895	1	SSB;WDR4;EXOSC10;NSUN2;GTF3C1;GTF3C2;C2orf49	P05455;P57081;Q01780;Q08J23;Q12789;Q8WUA4;Q9BVC5
Biological process	down-regulated	tRNA methylation	2	2.67	0.172	1	WDR4;NSUN2	P57081;Q08J23
Biological process	down-regulated	tRNA modification	3	1.7	0.259	1	SSB;WDR4;NSUN2	P05455;P57081;Q08J23
Biological process	down-regulated	tRNA processing	4	1.57	0.252	1	SSB;WDR4;NSUN2;C2orf49	P05455;P57081;Q08J23;Q9BVC5
Biological process	down-regulated	tRNA transcription	2	8.02	0.0249	1	GTF3C1;GTF3C2	Q12789;Q8WUA4
Biological process	down-regulated	tRNA transcription by RNA polymerase III	2	8.68	0.0213	1	GTF3C1;GTF3C2	Q12789;Q8WUA4
Biological process	down-regulated	tRNA transport	2	17.37	0.00523	1	SSB;NOL6	P05455;Q9H6R4
Biological process	down-regulated	tube closure	2	1.23	0.488	1	BRD2;SETD2	P25440;Q9BYW2
Biological process	down-regulated	tube development	6	1.56	0.187	1	RB1;ATRX;MED1;NIPBL;NUP133;CHD8	P06400;P46100;Q15648;Q6KC79;Q8WUM0;Q9HCK8
Biological process	down-regulated	tube formation	3	1.23	0.442	1	BRD2;SETD2;NUP50	P25440;Q9BYW2;Q9UKX7
Biological process	down-regulated	U2-type prespliceosome assembly	6	12.51	6.22E-06	0.00602	HTATSF1;SF3B1;SF3A3;DDX46;DDX42;RBMX2	O43719;O75533;Q12874;Q7L014;Q86XP3;Q9Y388
Biological process	down-regulated	ubiquitin-dependent protein catabolic process	11	1.08	0.446	1	CDC20;SKP2;MTA1;CUL4A;TRIP12;CHMP1B;RBBP6;PCNP;UFD1;PBK;NUB1	Q12834;Q13309;Q13330;Q13619;Q14669;Q7LBR1;Q7Z6E9;Q8WW12;Q92890;Q96KB5;Q9Y5A7
Biological process	down-regulated	V(D)J recombination	3	9.2	0.0039	1	TCF3;YY1;LIG4	P15923;P25490;P49917
Biological process	down-regulated	Wnt signaling pathway	9	1.66	0.0946	1	TLE1;CDC73;CTR9;BCL9L;PAF1;LEO1;RTF1;BCL7B;CHD8	Q04724;Q6P1J9;Q6PD62;Q86UU0;Q8N7H5;Q8WVC0;Q92541;Q9BQE9;Q9HCK8
Biological process	up-regulated	'de novo' posttranslational protein folding	13	17.99	1.59E-13	3.02E-10	HSPA1A;HSPA5;HSPA8;HSPA9;CCT6A;CCT5;CCT3;CCT8;CCT4;HSPE1;CCT2;PTGES3;CCT7	P0DMV8;P11021;P11142;P38646;P40227;P48643;P49368;P50990;P50991;P61604;P78371;Q15185;Q99832
Biological process	up-regulated	'de novo' protein folding	14	17.39	3.05E-14	5.80E-11	HSPA1A;HSPD1;HSPA5;HSPA8;HSPA9;CCT6A;CCT5;CCT3;CCT8;CCT4;HSPE1;CCT2;PTGES3;CCT7	P0DMV8;P10809;P11021;P11142;P38646;P40227;P48643;P49368;P50990;P50991;P61604;P78371;Q15185;Q99832
Biological process	up-regulated	4-hydroxyproline metabolic process	2	20.29	0.00386	1	GOT2;P4HB	P00505;P07237
Biological process	up-regulated	actin cytoskeleton organization	19	3.35	4.61E-06	0.00816	ACTN4;FLNB;ANXA1;KRT8;PFN1;ACTN1;EZR;FLNA;CALR;MYH9;CDC42;ARF6;RAC1;SPTBN1;SPTAN1;CTTN;PLEC;FSCN1;TLN1	O43707;O75369;P04083;P05787;P07737;P12814;P15311;P21333;P27797;P35579;P60953;P62330;P63000;Q01082;Q13813;Q14247;Q15149;Q16658;Q9Y490
Biological process	up-regulated	actin filament bundle assembly	4	3.87	0.0199	1	ACTN1;HSP90B1;EZR;FSCN1	P12814;P14625;P15311;Q16658
Biological process	up-regulated	actin filament bundle organization	5	4.61	0.00456	1	SHTN1;ACTN1;HSP90B1;EZR;FSCN1	A0MZ66;P12814;P14625;P15311;Q16658
Biological process	up-regulated	actin filament capping	3	5.22	0.0195	1	CAPZB;SPTBN1;SPTAN1	P47756;Q01082;Q13813
Biological process	up-regulated	actin filament organization	17	3.66	4.71E-06	0.00833	SHTN1;ALDOA;ACTN1;HSP90B1;EZR;FLNA;IQGAP1;CAPZB;VASP;CDC42;RAC1;TMSB10;CAP1;PLEC;FSCN1;HDAC6;CD2AP	A0MZ66;P04075;P12814;P14625;P15311;P21333;P46940;P47756;P50552;P60953;P63000;P63313;Q01518;Q15149;Q16658;Q9UBN7;Q9Y5K6
Biological process	up-regulated	actin filament polymerization	2	3.2	0.129	1	RAC1;CD2AP	P63000;Q9Y5K6
Biological process	up-regulated	actin filament-based movement	5	5.16	0.0028	1	SHTN1;ACTN4;MYH9;MYL6;SYNE2	A0MZ66;O43707;P35579;P60660;Q8WXH0
Biological process	up-regulated	actin filament-based process	23	3.54	1.75E-07	0.000319	SHTN1;ACTN4;FLNB;ANXA1;KRT8;PFN1;ACTN1;EZR;FLNA;CALR;MYH9;MYL6;CDC42;ARF6;RAC1;SPTBN1;SPTAN1;CTTN;ACAP2;PLEC;FSCN1;SYNE2;TLN1	A0MZ66;O43707;O75369;P04083;P05787;P07737;P12814;P15311;P21333;P27797;P35579;P60660;P60953;P62330;P63000;Q01082;Q13813;Q14247;Q15057;Q15149;Q16658;Q8WXH0;Q9Y490
Biological process	up-regulated	actin filament-based transport	2	12.18	0.0111	1	ACTN4;SYNE2	O43707;Q8WXH0
Biological process	up-regulated	actin polymerization or depolymerization	4	3.81	0.021	1	CAPZB;VASP;RAC1;CD2AP	P47756;P50552;P63000;Q9Y5K6
Biological process	up-regulated	actin-mediated cell contraction	2	3.58	0.107	1	SHTN1;MYL6	A0MZ66;P60660
Biological process	up-regulated	activation of GTPase activity	2	3.48	0.112	1	TAX1BP3;RANGAP1	O14907;P46060
Biological process	up-regulated	activation of immune response	8	1.24	0.317	1	HSP90AA1;HMGB1;HSPD1;SFPQ;MATR3;KHDRBS1;PSPC1;CD2AP	P07900;P09429;P10809;P23246;P43243;Q07666;Q8WXF1;Q9Y5K6
Biological process	up-regulated	activation of innate immune response	6	2.17	0.0592	1	HSP90AA1;HMGB1;HSPD1;SFPQ;MATR3;PSPC1	P07900;P09429;P10809;P23246;P43243;Q8WXF1
Biological process	up-regulated	actomyosin contractile ring assembly actin filament organization	2	30.44	0.00158	1	IQGAP1;PLEC	P46940;Q15149
Biological process	up-regulated	actomyosin structure organization	3	1.57	0.297	1	KRT8;MYH9;PLEC	P05787;P35579;Q15149
Biological process	up-regulated	acyl-CoA biosynthetic process	2	2.83	0.157	1	FASN;ACLY	P49327;P53396
Biological process	up-regulated	acyl-CoA metabolic process	3	1.99	0.193	1	FASN;ACLY;ACOT9	P49327;P53396;Q9Y305
Biological process	up-regulated	adaptive thermogenesis	2	4.87	0.063	1	SLC25A5;HNRNPU	P05141;Q00839
Biological process	up-regulated	adenine nucleotide transport	2	3.12	0.134	1	SLC25A5;SLC25A6	P05141;P12236
Biological process	up-regulated	adherens junction assembly	2	8.12	0.0245	1	VCL;ACTB	P18206;P60709
Biological process	up-regulated	adherens junction organization	4	4.51	0.0118	1	VCL;ACTB;CDC42;PLEC	P18206;P60709;P60953;Q15149
Biological process	up-regulated	adipose tissue development	2	2.71	0.169	1	TBL1XR1;CD2AP	Q9BZK7;Q9Y5K6
Biological process	up-regulated	ADP catabolic process	7	8.52	1.64E-05	0.0286	LDHA;PGK1;ALDOA;GAPDH;ENO1;PKM;TPI1	P00338;P00558;P04075;P04406;P06733;P14618;P60174
Biological process	up-regulated	ADP metabolic process	7	7.61	3.49E-05	0.0597	LDHA;PGK1;ALDOA;GAPDH;ENO1;PKM;TPI1	P00338;P00558;P04075;P04406;P06733;P14618;P60174
Biological process	up-regulated	ADP transport	2	12.18	0.0111	1	SLC25A5;SLC25A6	P05141;P12236
Biological process	up-regulated	aerobic electron transport chain	3	2.1	0.172	1	UQCRC2;SDHA;CYCS	P22695;P31040;P99999
Biological process	up-regulated	aerobic respiration	4	2.08	0.127	1	UQCRC2;SDHA;MDH2;CYCS	P22695;P31040;P40926;P99999
Biological process	up-regulated	aggresome assembly	2	20.29	0.00386	1	VCP;HDAC6	P55072;Q9UBN7
Biological process	up-regulated	alcohol biosynthetic process	3	1.96	0.197	1	ACLY;DHCR24;PARK7	P53396;Q15392;Q99497
Biological process	up-regulated	alcohol metabolic process	6	1.16	0.415	1	ACLY;TPI1;NPC2;HDLBP;DHCR24;PARK7	P53396;P60174;P61916;Q00341;Q15392;Q99497
Biological process	up-regulated	aldehyde biosynthetic process	2	12.18	0.0111	1	TKT;TPI1	P29401;P60174
Biological process	up-regulated	alpha-amino acid biosynthetic process	3	3.04	0.0758	1	GOT2;MTHFD1;SHMT2	P00505;P11586;P34897
Biological process	up-regulated	alpha-amino acid catabolic process	2	1.4	0.42	1	GOT2;HSD17B10	P00505;Q99714
Biological process	up-regulated	alpha-amino acid metabolic process	6	1.95	0.0885	1	GOT2;P4HB;FH;MTHFD1;SHMT2;HSD17B10	P00505;P07237;P07954;P11586;P34897;Q99714
Biological process	up-regulated	alpha-beta T cell activation	2	1.24	0.48	1	ANXA1;HMGB1	P04083;P09429
Biological process	up-regulated	alpha-beta T cell differentiation	2	1.96	0.271	1	ANXA1;HMGB1	P04083;P09429
Biological process	up-regulated	alternative mRNA splicing, via spliceosome	3	8.3	0.00536	1	DDX5;SFPQ;DHX9	P17844;P23246;Q08211
Biological process	up-regulated	ameboidal-type cell migration	5	1.56	0.218	1	MYH9;IQGAP1;CDC42;CAP1;PLEC	P35579;P46940;P60953;Q01518;Q15149
Biological process	up-regulated	amide biosynthetic process	36	5.58	4.78E-17	9.11E-14	EGFR;RPLP2;FH;RPSA;HARS1;DARS1;RPL7;RPS3;RPL13A;RPL27A;RPL5;RPL21;RPS9;FASN;RPL14;ACLY;RPS3A;RPL37A;RPS15A;RPS16;RPS18;RPS29;RPS11;RPL7A;RPS6;RPS25;RPL30;RPL10A;RPL11;RPS27A;RPL6;EIF4G1;EEF1A2;PABPC4;RRBP1;HBS1L	P00533;P05387;P07954;P08865;P12081;P14868;P18124;P23396;P40429;P46776;P46777;P46778;P46781;P49327;P50914;P53396;P61247;P61513;P62244;P62249;P62269;P62273;P62280;P62424;P62753;P62851;P62888;P62906;P62913;P62979;Q02878;Q04637;Q05639;Q13310;Q9P2E9;Q9Y450
Biological process	up-regulated	amino acid activation	9	12.18	4.05E-08	7.47E-05	EPRS1;HARS1;DARS1;TARS1;VARS1;GARS1;QARS1;AARS1;YARS1	P07814;P12081;P14868;P26639;P26640;P41250;P47897;P49588;P54577
Biological process	up-regulated	anatomical structure development	55	1.02	0.471	1	ACTN4;STRN;FLNB;LDHA;SOD1;EGFR;LMNA;TYMS;HSP90AB1;VIM;CALM1;HSPA5;MTHFD1;ACTN1;KRT10;PRKCSH;EZR;H1-5;FLNA;CBL;PPIB;ITGA3;PRDX3;SDHA;SFN;MYH9;MATR3;MAP2K3;IQGAP1;QARS1;FASN;AARS1;NAP1L1;MYL6;ACTB;PRPS1;CDC42;SEC61A1;ARF6;RPS6;HNRNPU;SPTBN1;FKBP4;TOP2B;CAV1;EIF4G1;AP1B1;PABPC4;PLEC;PTGES3;DHCR24;TBL1XR1;RTN4;MBD2;CD2AP	O43707;O43815;O75369;P00338;P00441;P00533;P02545;P04818;P08238;P08670;P0DP23;P11021;P11586;P12814;P13645;P14314;P15311;P16401;P21333;P22681;P23284;P26006;P30048;P31040;P31947;P35579;P43243;P46734;P46940;P47897;P49327;P49588;P55209;P60660;P60709;P60891;P60953;P61619;P62330;P62753;Q00839;Q01082;Q02790;Q02880;Q03135;Q04637;Q10567;Q13310;Q15149;Q15185;Q15392;Q9BZK7;Q9NQC3;Q9UBB5;Q9Y5K6
Biological process	up-regulated	anatomical structure formation involved in morphogenesis	16	1.2	0.262	1	ATP5F1B;PFN1;MTHFD1;ACTN1;NCL;FLNA;MYH9;MATR3;VASP;CDC42;SPTBN1;CAV1;TNFAIP2;PLEC;RTN4;NUP50	P06576;P07737;P11586;P12814;P19338;P21333;P35579;P43243;P50552;P60953;Q01082;Q03135;Q03169;Q15149;Q9NQC3;Q9UKX7
Biological process	up-regulated	anatomical structure homeostasis	5	1.63	0.195	1	SOD1;FH;VCL;ACTB;CD2AP	P00441;P07954;P18206;P60709;Q9Y5K6
Biological process	up-regulated	androgen receptor signaling pathway	4	10.15	0.000584	0.918	DDX5;DNAJA1;FKBP4;PARK7	P17844;P31689;Q02790;Q99497
Biological process	up-regulated	angiogenesis	7	1.4	0.237	1	ATP5F1B;NCL;FLNA;MYH9;CDC42;CAV1;TNFAIP2	P06576;P19338;P21333;P35579;P60953;Q03135;Q03169
Biological process	up-regulated	animal organ development	25	1.17	0.235	1	SOD1;EGFR;LMNA;TYMS;HSP90AB1;MTHFD1;PRKCSH;H1-5;CBL;PPIB;ITGA3;MAP2K3;QARS1;FASN;ARF6;RPS6;FKBP4;CAV1;EIF4G1;AP1B1;PTGES3;DHCR24;RTN4;MBD2;CD2AP	P00441;P00533;P02545;P04818;P08238;P11586;P14314;P16401;P22681;P23284;P26006;P46734;P47897;P49327;P62330;P62753;Q02790;Q03135;Q04637;Q10567;Q15185;Q15392;Q9NQC3;Q9UBB5;Q9Y5K6
Biological process	up-regulated	animal organ regeneration	2	1.84	0.295	1	EGFR;TYMS	P00533;P04818
Biological process	up-regulated	anion transport	2	1.03	0.58	1	CLIC1;VDAC2	O00299;P45880
Biological process	up-regulated	antimicrobial humoral immune response mediated by antimicrobial peptide	2	1.34	0.442	1	GAPDH;RPL30	P04406;P62888
Biological process	up-regulated	antiviral innate immune response	2	2.03	0.259	1	RPSA;UAP1	P08865;Q16222
Biological process	up-regulated	apoptotic cell clearance	2	5.07	0.0585	1	ANXA1;HMGB1	P04083;P09429
Biological process	up-regulated	apoptotic chromosome condensation	2	20.29	0.00386	1	TOP2A;ACIN1	P11388;Q9UKV3
Biological process	up-regulated	apoptotic mitochondrial changes	3	2.95	0.0818	1	HSPD1;SFN;VDAC2	P10809;P31947;P45880
Biological process	up-regulated	apoptotic process	18	1.4	0.0944	1	SOD1;GAPDH;KRT18;KRT8;HSP90AA1;LGALS1;SLC25A6;RPS3;AARS1;YARS1;PSME3;ARF6;RPS6;PPIA;CCAR1;ADNP;RTN4;CD2AP	P00441;P04406;P05783;P05787;P07900;P09382;P12236;P23396;P49588;P54577;P61289;P62330;P62753;P62937;Q8IX12;Q9H2P0;Q9NQC3;Q9Y5K6
Biological process	up-regulated	apoptotic signaling pathway	11	2.07	0.0186	1	KRT18;KRT8;DDX5;PDIA3;SFN;HSPE1;CYCS;CAV1;SNW1;CTTN;ZNF622	P05783;P05787;P17844;P30101;P31947;P61604;P99999;Q03135;Q13573;Q14247;Q969S3
Biological process	up-regulated	aromatic compound biosynthetic process	28	1.83	0.00146	1	PCF11;ALDOA;TK1;TYMS;ATP5F1B;HSP90AA1;HSP90AB1;MTHFD1;GTF2F2;UBTF;DDX5;FLNA;PAICS;SDHA;RBMX;GARS1;ATP5PO;FASN;ACLY;VCP;PRPS1;S100A10;GTF2I;DHX9;PTGES3;ELOB;UAP1;DDX21	O94913;P04075;P04183;P04818;P06576;P07900;P08238;P11586;P13984;P17480;P17844;P21333;P22234;P31040;P38159;P41250;P48047;P49327;P53396;P55072;P60891;P60903;P78347;Q08211;Q15185;Q15370;Q16222;Q9NR30
Biological process	up-regulated	aromatic compound catabolic process	13	2.05	0.0117	1	LDHA;PGK1;ALDOA;GAPDH;ENO1;HSPA1A;PKM;DDX5;VCP;TPI1;PABPC4;ELOB;HBS1L	P00338;P00558;P04075;P04406;P06733;P0DMV8;P14618;P17844;P55072;P60174;Q13310;Q15370;Q9Y450
Biological process	up-regulated	aspartate family amino acid biosynthetic process	2	5.8	0.046	1	GOT2;MTHFD1	P00505;P11586
Biological process	up-regulated	aspartate family amino acid metabolic process	2	2.83	0.157	1	GOT2;MTHFD1	P00505;P11586
Biological process	up-regulated	astral microtubule organization	2	11.07	0.0134	1	EZR;KPNB1	P15311;Q14974
Biological process	up-regulated	ATP biosynthetic process	4	2.97	0.0461	1	ALDOA;ATP5F1B;SDHA;ATP5PO	P04075;P06576;P31040;P48047
Biological process	up-regulated	ATP metabolic process	13	4.83	3.23E-06	0.00575	LDHA;PGK1;ALDOA;GAPDH;ATP5F1B;ENO1;HSPA1A;HSPA8;PKM;SDHA;ATP5PO;VCP;TPI1	P00338;P00558;P04075;P04406;P06576;P06733;P0DMV8;P11142;P14618;P31040;P48047;P55072;P60174
Biological process	up-regulated	ATP synthesis coupled proton transport	3	2.57	0.111	1	ATP5F1B;SDHA;ATP5PO	P06576;P31040;P48047
Biological process	up-regulated	ATP transport	2	5.29	0.0542	1	SLC25A5;SLC25A6	P05141;P12236
Biological process	up-regulated	autophagy	7	1.59	0.153	1	HSP90AA1;HMGB1;HSPA8;VCP;CLTC;WDR81;PARK7	P07900;P09429;P11142;P55072;Q00610;Q562E7;Q99497
Biological process	up-regulated	axo-dendritic transport	4	3.12	0.0395	1	SOD1;HNRNPU;DYNC1H1;HDAC6	P00441;Q00839;Q14204;Q9UBN7
Biological process	up-regulated	axonal transport	3	2.81	0.0913	1	SOD1;DYNC1H1;HDAC6	P00441;Q14204;Q9UBN7
Biological process	up-regulated	axonogenesis	4	1.73	0.202	1	SHTN1;S100A6;ACTB;TOP2B	A0MZ66;P06703;P60709;Q02880
Biological process	up-regulated	B cell activation	6	1.93	0.092	1	SLC25A5;LGALS1;HSPD1;PCYT1A;TPD52;TOP2B	P05141;P09382;P10809;P49585;P55327;Q02880
Biological process	up-regulated	B cell activation involved in immune response	3	2.54	0.115	1	LGALS1;HSPD1;PCYT1A	P09382;P10809;P49585
Biological process	up-regulated	B cell differentiation	4	2.28	0.0998	1	SLC25A5;LGALS1;TPD52;TOP2B	P05141;P09382;P55327;Q02880
Biological process	up-regulated	B cell proliferation	2	3.04	0.14	1	HSPD1;PCYT1A	P10809;P49585
Biological process	up-regulated	behavioral defense response	2	3.48	0.112	1	EIF4G1;VDAC3	Q04637;Q9Y277
Biological process	up-regulated	behavioral fear response	2	3.58	0.107	1	EIF4G1;VDAC3	Q04637;Q9Y277
Biological process	up-regulated	binding of sperm to zona pellucida	8	13.53	9.75E-08	0.000179	ALDOA;VDAC2;CCT5;CCT3;CCT8;CCT4;CCT2;CCT7	P04075;P45880;P48643;P49368;P50990;P50991;P78371;Q99832
Biological process	up-regulated	biological process involved in interaction with host	6	4.51	0.00216	1	VAPB;SLC3A2;HSP90AB1;CBL;MYH9;PPIA	O95292;P08195;P08238;P22681;P35579;P62937
Biological process	up-regulated	biological process involved in interaction with symbiont	7	3.58	0.00351	1	VAPB;GAPDH;HSPD1;PPIB;FASN;CDC42;SNW1	O95292;P04406;P10809;P23284;P49327;P60953;Q13573
Biological process	up-regulated	biological process involved in interspecies interaction between organisms	37	1.75	0.000598	0.938	VAPB;IPO7;ANXA1;GAPDH;KRT8;ENO1;TUBB;HSP90AA1;SLC3A2;HSP90AB1;RPSA;HMGB1;HSPD1;CBL;SFPQ;PPIB;CALR;GBP1;MYH9;MATR3;CCT5;FASN;CDC42;NPC2;RPS15A;RPL30;PPIA;EIF5A;TUBB4B;CAV1;DHX9;ILF3;SNW1;UAP1;PSPC1;DDX21;CD2AP	O95292;O95373;P04083;P04406;P05787;P06733;P07437;P07900;P08195;P08238;P08865;P09429;P10809;P22681;P23246;P23284;P27797;P32455;P35579;P43243;P48643;P49327;P60953;P61916;P62244;P62888;P62937;P63241;P68371;Q03135;Q08211;Q12906;Q13573;Q16222;Q8WXF1;Q9NR30;Q9Y5K6
Biological process	up-regulated	biological process involved in symbiotic interaction	12	3.81	8.19E-05	0.137	VAPB;GAPDH;SLC3A2;HSP90AB1;HSPD1;CBL;PPIB;MYH9;FASN;CDC42;PPIA;SNW1	O95292;P04406;P08195;P08238;P10809;P22681;P23284;P35579;P49327;P60953;P62937;Q13573
Biological process	up-regulated	biological regulation	202	1.05	0.101	1	SHTN1;CLIC1;TAX1BP3;MYL12B;XPO1;EIF3H;TPD52L2;ACTN4;STRN;SYNCRIP;EIF5B;SIN3B;FLNB;PRPF40A;RSL1D1;STK10;VAPB;IPO7;PCNT;SOD1;EGFR;PGK1;LMNA;ALDOA;ANXA1;GAPDH;CAPNS1;TYMS;SLC25A5;KRT18;KRT8;ATP5F1B;S100A6;ENO1;NPM1;P4HB;TUBB;PFN1;EPRS1;HSP90AA1;HNRNPC;FH;SLC3A2;HSP90AB1;VIM;LGALS1;HMGB1;HSPA1A;CALM1;H1-4;HSPD1;HSPA5;HSPA8;TOP2A;SLC25A6;TPR;ACTN1;KRT10;GTF2F2;CD59;PRKCSH;PKM;HSP90B1;EZR;H1-5;UBTF;DDX…	A0MZ66;O00299;O14907;O14950;O14980;O15372;O43399;O43707;O43815;O60506;O60841;O75182;O75369;O75400;O76021;O94804;O95292;O95373;O95613;P00441;P00533;P00558;P02545;P04075;P04083;P04406;P04632;P04818;P05141;P05783;P05787;P06576;P06703;P06733;P06748;P07237;P07437;P07737;P07814;P07900;P07910;P07954;P08195;P08238;P08670;P09382;P09429;P0DMV8;P0DP23;P10412;P10809;P11021;P11142;P11388;P12236;P12270;P12814;…
Biological process	up-regulated	biosynthetic process	81	2.11	1.66E-11	3.13E-08	PCF11;SOD1;GOT2;EGFR;PGK1;ALDOA;TK1;TYMS;RPLP2;ATP5F1B;ENO1;HSP90AA1;FH;HSP90AB1;RPSA;MTHFD1;HARS1;GTF2F2;DARS1;UBTF;DDX5;RPL7;FLNA;PAICS;RPS3;TKT;EEF1D;SDHA;SHMT2;RBMX;RPL13A;MDH2;GARS1;RPL27A;RPL5;RPL21;RPS9;ATP5PO;FASN;TUFM;PCYT1A;RPL14;ACLY;VCP;TPI1;PRPS1;S100A10;RPS3A;RPL37A;NPC2;RPS15A;RPS16;RPS18;RPS29;RPS11;RPL7A;RPS6;RPS25;RPL30;RPL10A;RPL11;RPS27A;EIF5A;GTF2I;RPL6;CAV1;EIF4G1;EEF1A2;DHX…	O94913;P00441;P00505;P00533;P00558;P04075;P04183;P04818;P05387;P06576;P06733;P07900;P07954;P08238;P08865;P11586;P12081;P13984;P14868;P17480;P17844;P18124;P21333;P22234;P23396;P29401;P29692;P31040;P34897;P38159;P40429;P40926;P41250;P46776;P46777;P46778;P46781;P48047;P49327;P49411;P49585;P50914;P53396;P55072;P60174;P60891;P60903;P61247;P61513;P61916;P62244;P62249;P62269;P62273;P62280;P62424;P62753;…
Biological process	up-regulated	blastocyst formation	2	6.41	0.0383	1	MATR3;RTN4	P43243;Q9NQC3
Biological process	up-regulated	blood coagulation	3	1.96	0.197	1	CD59;PABPC4;JMJD1C	P13987;Q13310;Q15652
Biological process	up-regulated	calcium ion homeostasis	4	1.09	0.504	1	VAPB;CALR;CAV1;IMMT	O95292;P27797;Q03135;Q16891
Biological process	up-regulated	calcium ion transport	4	1.04	0.538	1	SLC3A2;FLNA;HSPA9;CAV1	P08195;P21333;P38646;Q03135
Biological process	up-regulated	canonical glycolysis	4	12.82	0.000227	0.371	PGK1;ENO1;PKM;TPI1	P00558;P06733;P14618;P60174
Biological process	up-regulated	carbohydrate biosynthetic process	5	2.44	0.0554	1	PGK1;ENO1;MDH2;TPI1;PTGES3	P00558;P06733;P40926;P60174;Q15185
Biological process	up-regulated	carbohydrate catabolic process	7	3.71	0.0029	1	LDHA;PGK1;ALDOA;GAPDH;ENO1;PKM;TPI1	P00338;P00558;P04075;P04406;P06733;P14618;P60174
Biological process	up-regulated	carbohydrate derivative biosynthetic process	14	1.85	0.0206	1	ALDOA;TK1;TYMS;ATP5F1B;MTHFD1;PAICS;TKT;SDHA;ATP5PO;FASN;ACLY;TPI1;PRPS1;UAP1	P04075;P04183;P04818;P06576;P11586;P22234;P29401;P31040;P48047;P49327;P53396;P60174;P60891;Q16222
Biological process	up-regulated	carbohydrate derivative catabolic process	7	1.99	0.0637	1	LDHA;PGK1;ALDOA;GAPDH;ENO1;PKM;TPI1	P00338;P00558;P04075;P04406;P06733;P14618;P60174
Biological process	up-regulated	carbohydrate derivative metabolic process	27	1.9	0.00109	1	LDHA;PGK1;ALDOA;TK1;GAPDH;TYMS;ATP5F1B;ENO1;HSPA1A;HSPA8;MTHFD1;PRKCSH;PKM;PAICS;TKT;SDHA;TALDO1;ATP5PO;FASN;ACLY;VCP;TPI1;PRPS1;RAN;GANAB;UAP1;ACOT9	P00338;P00558;P04075;P04183;P04406;P04818;P06576;P06733;P0DMV8;P11142;P11586;P14314;P14618;P22234;P29401;P31040;P37837;P48047;P49327;P53396;P55072;P60174;P60891;P62826;Q14697;Q16222;Q9Y305
Biological process	up-regulated	carbohydrate derivative transport	3	2.25	0.148	1	SLC25A5;SLC25A6;NPC2	P05141;P12236;P61916
Biological process	up-regulated	carbohydrate metabolic process	13	1.82	0.0281	1	TPD52L2;LDHA;PGK1;ALDOA;GAPDH;ENO1;SLC3A2;PKM;TALDO1;MDH2;TPI1;GANAB;PTGES3	O43399;P00338;P00558;P04075;P04406;P06733;P08195;P14618;P37837;P40926;P60174;Q14697;Q15185
Biological process	up-regulated	carbohydrate transport	2	1.96	0.271	1	EZR;CD2AP	P15311;Q9Y5K6
Biological process	up-regulated	carboxylic acid biosynthetic process	8	1.84	0.0718	1	GOT2;MTHFD1;SHMT2;FASN;ACLY;PTGES3;PARK7;HSD17B10	P00505;P11586;P34897;P49327;P53396;Q15185;Q99497;Q99714
Biological process	up-regulated	carboxylic acid metabolic process	20	1.57	0.0316	1	LDHA;GOT2;PGK1;ALDOA;GAPDH;ENO1;P4HB;FH;MTHFD1;PKM;SDHA;SHMT2;MDH2;FASN;ACADVL;ACLY;TPI1;PTGES3;PARK7;HSD17B10	P00338;P00505;P00558;P04075;P04406;P06733;P07237;P07954;P11586;P14618;P31040;P34897;P40926;P49327;P49748;P53396;P60174;Q15185;Q99497;Q99714
Biological process	up-regulated	cardiac cell development	3	4.06	0.0375	1	LMNA;HNRNPU;PLEC	P02545;Q00839;Q15149
Biological process	up-regulated	cardiac muscle cell development	3	4.45	0.0295	1	LMNA;HNRNPU;PLEC	P02545;Q00839;Q15149
Biological process	up-regulated	cardiac muscle tissue development	2	1.96	0.271	1	CDC42;MBD2	P60953;Q9UBB5
Biological process	up-regulated	catabolic process	41	1.3	0.0497	1	LDHA;GOT2;PGK1;ALDOA;GAPDH;ENO1;HSP90AA1;HMGB1;HSPA1A;HSPA5;HSPA8;PKM;HSP90B1;DDX5;PSMB1;UBA1;CBL;CALR;PSMB5;PRDX5;PRDX3;ACADVL;PSMD7;RAD23B;VCP;TPI1;PSMA6;PSMC6;RPS27A;CLTC;PABPC4;ELOB;WDR81;CCAR1;PARK7;HSD17B10;TBL1XR1;HDAC6;NSFL1C;HBS1L;CD2AP	P00338;P00505;P00558;P04075;P04406;P06733;P07900;P09429;P0DMV8;P11021;P11142;P14618;P14625;P17844;P20618;P22314;P22681;P27797;P28074;P30044;P30048;P49748;P51665;P54727;P55072;P60174;P60900;P62333;P62979;Q00610;Q13310;Q15370;Q562E7;Q8IX12;Q99497;Q99714;Q9BZK7;Q9UBN7;Q9UNZ2;Q9Y450;Q9Y5K6
Biological process	up-regulated	caveola assembly	2	17.39	0.00535	1	IQGAP1;CAV1	P46940;Q03135
Biological process	up-regulated	Cdc42 protein signal transduction	2	13.53	0.00897	1	SHTN1;CDC42	A0MZ66;P60953
Biological process	up-regulated	cell activation	11	1.03	0.507	1	EGFR;ANXA1;SLC25A5;LGALS1;HMGB1;HSPD1;PCYT1A;TPD52;RPS6;PPIA;TOP2B	P00533;P04083;P05141;P09382;P09429;P10809;P49585;P55327;P62753;P62937;Q02880
Biological process	up-regulated	cell activation involved in immune response	5	1.89	0.126	1	LGALS1;HMGB1;HSPD1;PCYT1A;RPS6	P09382;P09429;P10809;P49585;P62753
Biological process	up-regulated	cell adhesion	17	1.12	0.355	1	CLIC1;STK10;EGFR;LGALS1;EZR;VCL;FLNA;ITGA3;PDIA3;MYH9;ACTB;ARF6;PPIA;RAC1;RTN4;TLN1;CD2AP	O00299;O94804;P00533;P09382;P15311;P18206;P21333;P26006;P30101;P35579;P60709;P62330;P62937;P63000;Q9NQC3;Q9Y490;Q9Y5K6
Biological process	up-regulated	cell chemotaxis	7	2.04	0.0576	1	ANXA1;HMGB1;PPIB;RPL13A;PPIA;RAC1;PLEC	P04083;P09429;P23284;P40429;P62937;P63000;Q15149
Biological process	up-regulated	cell cycle	4	1.29	0.376	1	TUBB;RAN;TUBB4B;CLTC	P07437;P62826;P68371;Q00610
Biological process	up-regulated	cell cycle G1/S phase transition	2	1.47	0.397	1	RPS6;KHDRBS1	P62753;Q07666
Biological process	up-regulated	cell cycle G2/M phase transition	2	2.21	0.228	1	CALM1;KHDRBS1	P0DP23;Q07666
Biological process	up-regulated	cell cycle phase transition	3	1.14	0.491	1	CALM1;RPS6;KHDRBS1	P0DP23;P62753;Q07666
Biological process	up-regulated	cell cycle process	28	1.92	0.000756	1	PCNT;LMNA;TK1;SLC25A5;NPM1;TUBB;CALM1;TOP2A;TPR;EZR;FLNA;RPS3;PPP2R1A;MYH9;IQGAP1;VCP;RPS6;RAN;SPTBN1;TOP2B;KHDRBS1;CKAP5;DYNC1H1;MCM6;KPNB1;PLEC;CHORDC1;NSFL1C	O95613;P02545;P04183;P05141;P06748;P07437;P0DP23;P11388;P12270;P15311;P21333;P23396;P30153;P35579;P46940;P55072;P62753;P62826;Q01082;Q02880;Q07666;Q14008;Q14204;Q14566;Q14974;Q15149;Q9UHD1;Q9UNZ2
Biological process	up-regulated	cell death	20	1.46	0.0597	1	SOD1;GAPDH;KRT18;KRT8;HSP90AA1;LGALS1;SLC25A6;PKM;RPS3;AARS1;YARS1;PSME3;ARF6;RPS6;PPIA;DHX9;CCAR1;ADNP;RTN4;CD2AP	P00441;P04406;P05783;P05787;P07900;P09382;P12236;P14618;P23396;P49588;P54577;P61289;P62330;P62753;P62937;Q08211;Q8IX12;Q9H2P0;Q9NQC3;Q9Y5K6
Biological process	up-regulated	cell development	14	1.05	0.465	1	ACTN4;FLNB;LMNA;VIM;ACTN1;EZR;FLNA;SFN;IQGAP1;FASN;RPS6;HNRNPU;PABPC4;PLEC	O43707;O75369;P02545;P08670;P12814;P15311;P21333;P31947;P46940;P49327;P62753;Q00839;Q13310;Q15149
Biological process	up-regulated	cell differentiation	49	1.37	0.0129	1	SYNCRIP;RSL1D1;EGFR;PGK1;ANXA1;SLC25A5;KRT8;ATP5F1B;NPM1;TUBB;HNRNPC;VIM;LGALS1;HMGB1;TOP2A;ACTN1;KRT10;DDX5;FLNA;ITGA3;CALR;PRDX3;MYH9;RBMX;HSPA9;FASN;ACADVL;TPD52;CDC42;RPS3A;HSPE1;ARF6;RPS6;PPIA;CLTC;HNRNPU;TOP2B;CAV1;TNFAIP2;EIF4G1;DHX9;PLEC;TBL1XR1;ADNP;RTN4;DDX21;RRBP1;ACIN1;CD2AP	O60506;O76021;P00533;P00558;P04083;P05141;P05787;P06576;P06748;P07437;P07910;P08670;P09382;P09429;P11388;P12814;P13645;P17844;P21333;P26006;P27797;P30048;P35579;P38159;P38646;P49327;P49748;P55327;P60953;P61247;P61604;P62330;P62753;P62937;Q00610;Q00839;Q02880;Q03135;Q03169;Q04637;Q08211;Q15149;Q9BZK7;Q9H2P0;Q9NQC3;Q9NR30;Q9P2E9;Q9UKV3;Q9Y5K6
Biological process	up-regulated	cell division	12	1.79	0.0384	1	PRPF40A;TUBB;TOP2A;TPR;RPS3;ARF6;RAN;CLTC;HNRNPU;CKAP5;DYNC1H1;CD2AP	O75400;P07437;P11388;P12270;P23396;P62330;P62826;Q00610;Q00839;Q14008;Q14204;Q9Y5K6
Biological process	up-regulated	cell growth	4	2.12	0.121	1	VCL;IQGAP1;HDAC6;CD2AP	P18206;P46940;Q9UBN7;Q9Y5K6
Biological process	up-regulated	cell junction assembly	9	1.96	0.0423	1	STRN;ACTN1;VCL;ACTB;CDC42;CTTN;PLEC;FSCN1;TLN1	O43815;P12814;P18206;P60709;P60953;Q14247;Q15149;Q16658;Q9Y490
Biological process	up-regulated	cell junction organization	14	1.86	0.0199	1	STRN;PFN1;ACTN1;VCL;FLNA;ACTB;CDC42;ARF6;CAP1;CTTN;PLEC;FSCN1;TLN1;CD2AP	O43815;P07737;P12814;P18206;P21333;P60709;P60953;P62330;Q01518;Q14247;Q15149;Q16658;Q9Y490;Q9Y5K6
Biological process	up-regulated	cell killing	5	2.17	0.0812	1	GAPDH;TUBB;GBP1;RPL30;TUBB4B	P04406;P07437;P32455;P62888;P68371
Biological process	up-regulated	cell migration	20	1.38	0.0931	1	PRPF40A;EGFR;ANXA1;HSP90AA1;HMGB1;FLNA;PPIB;ITGA3;MYH9;RPL13A;IQGAP1;CDC42;PPIA;RAC1;CAP1;TOP2B;PLEC;FSCN1;RTN4;CD2AP	O75400;P00533;P04083;P07900;P09429;P21333;P23284;P26006;P35579;P40429;P46940;P60953;P62937;P63000;Q01518;Q02880;Q15149;Q16658;Q9NQC3;Q9Y5K6
Biological process	up-regulated	cell morphogenesis	6	2.09	0.0692	1	FLNB;ACTN1;FLNA;CAPZB;CAP1;PLEC	O75369;P12814;P21333;P47756;Q01518;Q15149
Biological process	up-regulated	cell motility	24	1.37	0.0729	1	PRPF40A;EGFR;ANXA1;HSP90AA1;HMGB1;FLNA;PPIB;ITGA3;DNAJA1;MYH9;RPL13A;IQGAP1;ACTB;CDC42;PPIA;RAC1;TUBB4B;CAP1;TOP2B;CTTN;PLEC;FSCN1;RTN4;CD2AP	O75400;P00533;P04083;P07900;P09429;P21333;P23284;P26006;P31689;P35579;P40429;P46940;P60709;P60953;P62937;P63000;P68371;Q01518;Q02880;Q14247;Q15149;Q16658;Q9NQC3;Q9Y5K6
Biological process	up-regulated	cell projection assembly	13	2.07	0.011	1	SHTN1;PCNT;EZR;VCL;FLNA;CAPZB;CDC42;ARF6;RAC1;CTTN;FSCN1;HDAC6;CD2AP	A0MZ66;O95613;P15311;P18206;P21333;P47756;P60953;P62330;P63000;Q14247;Q16658;Q9UBN7;Q9Y5K6
Biological process	up-regulated	cell projection morphogenesis	8	1.85	0.0693	1	SHTN1;EGFR;S100A6;ACTB;CDC42;TOP2B;CTTN;HDAC6	A0MZ66;P00533;P06703;P60709;P60953;Q02880;Q14247;Q9UBN7
Biological process	up-regulated	cell projection organization	25	1.38	0.0657	1	SHTN1;STRN;PCNT;SOD1;EGFR;S100A6;VIM;HMGB1;EZR;VCL;FLNA;ITGA3;MYH9;CAPZB;VASP;ACTB;CDC42;ARF6;RAC1;TOP2B;CTTN;FSCN1;RTN4;HDAC6;CD2AP	A0MZ66;O43815;O95613;P00441;P00533;P06703;P08670;P09429;P15311;P18206;P21333;P26006;P35579;P47756;P50552;P60709;P60953;P62330;P63000;Q02880;Q14247;Q16658;Q9NQC3;Q9UBN7;Q9Y5K6
Biological process	up-regulated	cell recognition	10	4.51	7.91E-05	0.133	ALDOA;VDAC2;CCT5;CCT3;CCT8;CCT4;CCT2;CCT7;RTN4;CD2AP	P04075;P45880;P48643;P49368;P50990;P50991;P78371;Q99832;Q9NQC3;Q9Y5K6
Biological process	up-regulated	cell redox homeostasis	2	3.04	0.14	1	PRDX5;PRDX3	P30044;P30048
Biological process	up-regulated	cell-cell adhesion	14	1.59	0.0591	1	CLIC1;STK10;EGFR;LGALS1;EZR;VCL;FLNA;ITGA3;PDIA3;MYH9;ACTB;PPIA;TLN1;CD2AP	O00299;O94804;P00533;P09382;P15311;P18206;P21333;P26006;P30101;P35579;P60709;P62937;Q9Y490;Q9Y5K6
Biological process	up-regulated	cell-cell junction assembly	5	2.34	0.0634	1	STRN;VCL;ACTB;FSCN1;TLN1	O43815;P18206;P60709;Q16658;Q9Y490
Biological process	up-regulated	cell-cell junction organization	9	2.98	0.00345	1	STRN;VCL;FLNA;ACTB;CDC42;PLEC;FSCN1;TLN1;CD2AP	O43815;P18206;P21333;P60709;P60953;Q15149;Q16658;Q9Y490;Q9Y5K6
Biological process	up-regulated	cell-cell recognition	9	8.3	1.25E-06	0.00225	ALDOA;VDAC2;CCT5;CCT3;CCT8;CCT4;CCT2;CCT7;CD2AP	P04075;P45880;P48643;P49368;P50990;P50991;P78371;Q99832;Q9Y5K6
Biological process	up-regulated	cell-matrix adhesion	3	1.66	0.271	1	VCL;ITGA3;RAC1	P18206;P26006;P63000
Biological process	up-regulated	cell-substrate adhesion	3	1.14	0.491	1	VCL;ITGA3;RAC1	P18206;P26006;P63000
Biological process	up-regulated	cell-substrate junction assembly	4	5.94	0.00448	1	ACTN1;CTTN;PLEC;TLN1	P12814;Q14247;Q15149;Q9Y490
Biological process	up-regulated	cell-substrate junction organization	4	5.66	0.00532	1	ACTN1;CTTN;PLEC;TLN1	P12814;Q14247;Q15149;Q9Y490
Biological process	up-regulated	cellular aldehyde metabolic process	4	3.58	0.0256	1	TKT;TALDO1;TPI1;PARK7	P29401;P37837;P60174;Q99497
Biological process	up-regulated	cellular amide metabolic process	39	3.53	6.57E-12	1.24E-08	SOD1;EGFR;RPLP2;P4HB;FH;RPSA;HARS1;DARS1;RPL7;RPS3;RPL13A;RPL27A;RPL5;RPL21;RPS9;FASN;RPL14;ACLY;RPS3A;RPL37A;RPS15A;RPS16;RPS18;RPS29;RPS11;RPL7A;RPS6;RPS25;RPL30;RPL10A;RPL11;RPS27A;RPL6;EIF4G1;EEF1A2;PABPC4;RRBP1;ACOT9;HBS1L	P00441;P00533;P05387;P07237;P07954;P08865;P12081;P14868;P18124;P23396;P40429;P46776;P46777;P46778;P46781;P49327;P50914;P53396;P61247;P61513;P62244;P62249;P62269;P62273;P62280;P62424;P62753;P62851;P62888;P62906;P62913;P62979;Q02878;Q04637;Q05639;Q13310;Q9P2E9;Q9Y305;Q9Y450
Biological process	up-regulated	cellular amino acid biosynthetic process	3	2.99	0.0788	1	GOT2;MTHFD1;SHMT2	P00505;P11586;P34897
Biological process	up-regulated	cellular amino acid catabolic process	2	1.13	0.532	1	GOT2;HSD17B10	P00505;Q99714
Biological process	up-regulated	cellular amino acid metabolic process	15	3.45	3.43E-05	0.0588	GOT2;P4HB;EPRS1;FH;MTHFD1;HARS1;DARS1;TARS1;VARS1;SHMT2;GARS1;QARS1;AARS1;YARS1;HSD17B10	P00505;P07237;P07814;P07954;P11586;P12081;P14868;P26639;P26640;P34897;P41250;P47897;P49588;P54577;Q99714
Biological process	up-regulated	cellular aromatic compound metabolic process	93	2.01	5.44E-12	1.03E-08	SYNCRIP;PRPF40A;WBP4;PCF11;LDHA;PGK1;ALDOA;TK1;GAPDH;TYMS;ATP5F1B;ENO1;NPM1;EPRS1;HSP90AA1;HNRNPC;FH;HSP90AB1;HMGB1;HSPA1A;HSPD1;HSPA8;TOP2A;MTHFD1;HARS1;GTF2F2;PKM;DARS1;UBTF;DDX5;RPL7;FLNA;PAICS;SFPQ;RPS3;PTBP1;TARS1;VARS1;TKT;PRDX5;SDHA;SHMT2;RBMX;MDH2;GARS1;RPL5;QARS1;ATP5PO;FASN;PCYT1A;AARS1;RPL14;ACLY;YARS1;RAD23B;VCP;NAP1L1;SNU13;TPI1;PRPS1;S100A10;RPS16;RPL7A;RPS6;RAN;RPS25;RPL11;GTF2I;HN…	O60506;O75400;O75554;O94913;P00338;P00558;P04075;P04183;P04406;P04818;P06576;P06733;P06748;P07814;P07900;P07910;P07954;P08238;P09429;P0DMV8;P10809;P11142;P11388;P11586;P12081;P13984;P14618;P14868;P17480;P17844;P18124;P21333;P22234;P23246;P23396;P26599;P26639;P26640;P29401;P30044;P31040;P34897;P38159;P40926;P41250;P46777;P47897;P48047;P49327;P49585;P49588;P50914;P53396;P54577;P54727;P55072;P55209;…
Biological process	up-regulated	cellular biosynthetic process	77	2.19	1.07E-11	2.02E-08	PCF11;SOD1;GOT2;EGFR;ALDOA;TK1;TYMS;RPLP2;ATP5F1B;HSP90AA1;FH;HSP90AB1;RPSA;MTHFD1;HARS1;GTF2F2;DARS1;UBTF;DDX5;RPL7;FLNA;PAICS;RPS3;TKT;EEF1D;SDHA;SHMT2;RBMX;RPL13A;GARS1;RPL27A;RPL5;RPL21;RPS9;ATP5PO;FASN;TUFM;PCYT1A;RPL14;ACLY;VCP;TPI1;PRPS1;S100A10;RPS3A;RPL37A;NPC2;RPS15A;RPS16;RPS18;RPS29;RPS11;RPL7A;RPS6;RPS25;RPL30;RPL10A;RPL11;RPS27A;EIF5A;GTF2I;RPL6;CAV1;EIF4G1;EEF1A2;DHX9;PABPC4;PLEC;P…	O94913;P00441;P00505;P00533;P04075;P04183;P04818;P05387;P06576;P07900;P07954;P08238;P08865;P11586;P12081;P13984;P14868;P17480;P17844;P18124;P21333;P22234;P23396;P29401;P29692;P31040;P34897;P38159;P40429;P41250;P46776;P46777;P46778;P46781;P48047;P49327;P49411;P49585;P50914;P53396;P55072;P60174;P60891;P60903;P61247;P61513;P61916;P62244;P62249;P62269;P62273;P62280;P62424;P62753;P62851;P62888;P62906;…
Biological process	up-regulated	cellular calcium ion homeostasis	4	1.24	0.402	1	VAPB;CALR;CAV1;IMMT	O95292;P27797;Q03135;Q16891
Biological process	up-regulated	cellular catabolic process	24	1.36	0.079	1	LDHA;GOT2;PGK1;ALDOA;GAPDH;ENO1;HSP90AA1;HMGB1;HSPA1A;HSPA8;PKM;DDX5;PRDX5;PRDX3;ACADVL;VCP;TPI1;CLTC;PABPC4;ELOB;WDR81;PARK7;HSD17B10;HBS1L	P00338;P00505;P00558;P04075;P04406;P06733;P07900;P09429;P0DMV8;P11142;P14618;P17844;P30044;P30048;P49748;P55072;P60174;Q00610;Q13310;Q15370;Q562E7;Q99497;Q99714;Q9Y450
Biological process	up-regulated	cellular component assembly	81	2.03	1.28E-10	2.41E-07	SHTN1;EIF3H;STRN;EIF5B;PCNT;ALDOA;TK1;NPM1;TUBB;HSP90AA1;HSP90AB1;RPSA;HSPA1A;H1-4;HSPD1;ACTN1;KRT10;HSP90B1;DARS1;EZR;H1-5;VCL;FLNA;RPS3;CALR;PDIA3;PPP2R1A;GBP1;SHMT2;HSPA4;RBMX;HSPA9;EIF2S3;RPL5;IQGAP1;CAPZB;VASP;EIF5;VCP;NAP1L1;ACTB;S100A10;CDC42;ARF6;H4C1;RPL11;RAC1;CCT2;CLTC;SPTBN1;SET;FKBP4;CAV1;DHX9;AP1B1;SF3A3;CKAP5;EIF3A;DYNC1H1;CTTN;CLINT1;KPNB1;PLEC;PTGES3;ELOB;SF3A1;PSMD5;CPSF6;FSCN1;…	A0MZ66;O15372;O43815;O60841;O95613;P04075;P04183;P06748;P07437;P07900;P08238;P08865;P0DMV8;P10412;P10809;P12814;P13645;P14625;P14868;P15311;P16401;P18206;P21333;P23396;P27797;P30101;P30153;P32455;P34897;P34932;P38159;P38646;P41091;P46777;P46940;P47756;P50552;P55010;P55072;P55209;P60709;P60903;P60953;P62330;P62805;P62913;P63000;P78371;Q00610;Q01082;Q01105;Q02790;Q03135;Q08211;Q10567;Q12874;Q14008;…
Biological process	up-regulated	cellular component biogenesis	15	6.39	1.38E-08	2.56E-05	XPO1;NPM1;RPL7;RPL5;RPS9;RPL14;SNU13;RPS3A;RPS15A;RPS16;RPS11;RPS6;RPS25;RPL11;ZNF622	O14980;P06748;P18124;P46777;P46781;P50914;P55769;P61247;P62244;P62249;P62280;P62753;P62851;P62913;Q969S3
Biological process	up-regulated	cellular component disassembly	7	1.21	0.358	1	HSPA8;VCP;CLTC;SET;CKAP5;HDAC6;HBS1L	P11142;P55072;Q00610;Q01105;Q14008;Q9UBN7;Q9Y450
Biological process	up-regulated	cellular component maintenance	3	3.15	0.07	1	ITGA3;ARF6;CTTN	P26006;P62330;Q14247
Biological process	up-regulated	cellular component morphogenesis	8	1.85	0.0693	1	SHTN1;EGFR;S100A6;ACTB;CDC42;TOP2B;CTTN;HDAC6	A0MZ66;P00533;P06703;P60709;P60953;Q02880;Q14247;Q9UBN7
Biological process	up-regulated	cellular component organization	136	1.53	3.12E-09	5.81E-06	SHTN1;EIF3H;DYNC1LI2;ACTN4;STRN;EIF5B;FLNB;PRPF40A;VAPB;PCNT;SOD1;EGFR;LMNA;ALDOA;ANXA1;TK1;GAPDH;SLC25A5;KRT18;KRT8;S100A6;NPM1;TUBB;PFN1;HSP90AA1;HNRNPC;HSP90AB1;VIM;KRT7;RPSA;HMGB1;HSPA1A;CALM1;H1-4;HSPD1;HSPA8;TOP2A;SLC25A6;TPR;ACTN1;KRT10;HSP90B1;DARS1;EZR;H1-5;VCL;LMNB1;FLNA;SFPQ;RPS3;ITGA3;CALR;PRDX3;PDIA3;PPP2R1A;SFN;GBP1;SHMT2;HSPA4;MYH9;RBMX;HSPA9;EIF2S3;VDAC2;RPL5;IQGAP1;CAPZB;PITPNB;V…	A0MZ66;O15372;O43237;O43707;O43815;O60841;O75369;O75400;O95292;O95613;P00441;P00533;P02545;P04075;P04083;P04183;P04406;P05141;P05783;P05787;P06703;P06748;P07437;P07737;P07900;P07910;P08238;P08670;P08729;P08865;P09429;P0DMV8;P0DP23;P10412;P10809;P11142;P11388;P12236;P12270;P12814;P13645;P14625;P14868;P15311;P16401;P18206;P20700;P21333;P23246;P23396;P26006;P27797;P30048;P30101;P30153;P31947;P32455;…
Biological process	up-regulated	cellular component organization or biogenesis	148	1.63	9.82E-13	1.86E-09	SHTN1;XPO1;EIF3H;DYNC1LI2;ACTN4;STRN;EIF5B;FLNB;PRPF40A;VAPB;PCNT;SOD1;EGFR;LMNA;ALDOA;ANXA1;TK1;GAPDH;SLC25A5;KRT18;KRT8;S100A6;NPM1;TUBB;PFN1;HSP90AA1;HNRNPC;HSP90AB1;VIM;KRT7;RPSA;HMGB1;HSPA1A;CALM1;H1-4;HSPD1;HSPA8;TOP2A;SLC25A6;TPR;ACTN1;KRT10;HSP90B1;DARS1;EZR;H1-5;RPL7;VCL;LMNB1;FLNA;SFPQ;RPS3;ITGA3;CALR;PRDX3;PDIA3;PPP2R1A;SFN;GBP1;SHMT2;HSPA4;MYH9;RBMX;HSPA9;EIF2S3;VDAC2;RPL5;RPS9;IQGAP1…	A0MZ66;O14980;O15372;O43237;O43707;O43815;O60841;O75369;O75400;O95292;O95613;P00441;P00533;P02545;P04075;P04083;P04183;P04406;P05141;P05783;P05787;P06703;P06748;P07437;P07737;P07900;P07910;P08238;P08670;P08729;P08865;P09429;P0DMV8;P0DP23;P10412;P10809;P11142;P11388;P12236;P12270;P12814;P13645;P14625;P14868;P15311;P16401;P18124;P18206;P20700;P21333;P23246;P23396;P26006;P27797;P30048;P30101;P30153;…
Biological process	up-regulated	cellular detoxification	2	2.03	0.259	1	SOD1;PARK7	P00441;Q99497
Biological process	up-regulated	cellular developmental process	58	1.25	0.0396	1	ACTN4;SYNCRIP;FLNB;RSL1D1;SOD1;EGFR;PGK1;LMNA;ANXA1;TYMS;SLC25A5;KRT8;ATP5F1B;NPM1;TUBB;HNRNPC;VIM;LGALS1;HMGB1;TOP2A;ACTN1;KRT10;EZR;DDX5;FLNA;ITGA3;CALR;PRDX3;SFN;MYH9;RBMX;HSPA9;IQGAP1;FASN;ACADVL;TPD52;CDC42;RPS3A;HSPE1;ARF6;RPS6;PPIA;CLTC;HNRNPU;TOP2B;CAV1;TNFAIP2;EIF4G1;DHX9;PABPC4;PLEC;TBL1XR1;ADNP;RTN4;DDX21;RRBP1;ACIN1;CD2AP	O43707;O60506;O75369;O76021;P00441;P00533;P00558;P02545;P04083;P04818;P05141;P05787;P06576;P06748;P07437;P07910;P08670;P09382;P09429;P11388;P12814;P13645;P15311;P17844;P21333;P26006;P27797;P30048;P31947;P35579;P38159;P38646;P46940;P49327;P49748;P55327;P60953;P61247;P61604;P62330;P62753;P62937;Q00610;Q00839;Q02880;Q03135;Q03169;Q04637;Q08211;Q13310;Q15149;Q9BZK7;Q9H2P0;Q9NQC3;Q9NR30;Q9P2E9;Q9UKV3;…
Biological process	up-regulated	cellular homeostasis	11	1.01	0.524	1	VAPB;SOD1;ALDOA;ATP5F1B;CALR;PRDX5;PRDX3;CAV1;IMMT;ADNP;RTN4	O95292;P00441;P04075;P06576;P27797;P30044;P30048;Q03135;Q16891;Q9H2P0;Q9NQC3
Biological process	up-regulated	cellular ketone metabolic process	3	2.12	0.168	1	TPI1;PARK7;HSD17B10	P60174;Q99497;Q99714
Biological process	up-regulated	cellular localization	73	1.91	1.89E-08	3.50E-05	XPO1;ACTN4;VAPB;IPO7;SOD1;EGFR;LMNA;KRT18;NPM1;P4HB;TUBB;HSP90AA1;HSPA1A;HSPD1;HSPA5;HSPA8;TPR;PDIA4;HSP90B1;EZR;H1-5;VCL;LMNB1;FLNA;CBL;CALR;ERP29;DNAJA1;SFN;GBP1;HSPA4;MYH9;SRP14;HSPA9;RANGAP1;RANBP2;GDI2;VCP;ACTB;S100A10;CDC42;SEC61A1;NPC2;YWHAG;ARF6;H4C1;RAN;RPL11;RAC1;CLTC;HNRNPU;SPTBN1;CAV1;DHX9;AP1B1;DYNC1H1;CTTN;KPNB1;ACAP2;PLEC;DHCR24;WDR81;PACS1;KTN1;ARFGAP1;SYNE2;TNPO1;PARK7;RTN4;RRBP1…	O14980;O43707;O95292;O95373;P00441;P00533;P02545;P05783;P06748;P07237;P07437;P07900;P0DMV8;P10809;P11021;P11142;P12270;P13667;P14625;P15311;P16401;P18206;P20700;P21333;P22681;P27797;P30040;P31689;P31947;P32455;P34932;P35579;P37108;P38646;P46060;P49792;P50395;P55072;P60709;P60903;P60953;P61619;P61916;P61981;P62330;P62805;P62826;P62913;P63000;Q00610;Q00839;Q01082;Q03135;Q08211;Q10567;Q14204;Q14247;…
Biological process	up-regulated	cellular macromolecule localization	61	1.93	3.23E-07	0.000586	XPO1;ACTN4;IPO7;EGFR;LMNA;KRT18;NPM1;HSP90AA1;HSPD1;HSPA5;HSPA8;TPR;PDIA4;HSP90B1;EZR;H1-5;VCL;LMNB1;FLNA;CBL;CALR;ERP29;DNAJA1;SFN;GBP1;HSPA4;MYH9;SRP14;HSPA9;RANBP2;GDI2;VCP;ACTB;S100A10;CDC42;SEC61A1;YWHAG;ARF6;H4C1;RAN;RPL11;CLTC;HNRNPU;SPTBN1;CAV1;DHX9;AP1B1;CTTN;KPNB1;PLEC;DHCR24;PACS1;KTN1;ARFGAP1;TNPO1;PARK7;RTN4;RRBP1;HDAC6;NUP50;CD2AP	O14980;O43707;O95373;P00533;P02545;P05783;P06748;P07900;P10809;P11021;P11142;P12270;P13667;P14625;P15311;P16401;P18206;P20700;P21333;P22681;P27797;P30040;P31689;P31947;P32455;P34932;P35579;P37108;P38646;P49792;P50395;P55072;P60709;P60903;P60953;P61619;P61981;P62330;P62805;P62826;P62913;Q00610;Q00839;Q01082;Q03135;Q08211;Q10567;Q14247;Q14974;Q15149;Q15392;Q6VY07;Q86UP2;Q8N6T3;Q92973;Q99497;Q9NQC3;…
Biological process	up-regulated	cellular metabolic process	141	1.61	2.49E-11	4.69E-08	EIF3H;SYNCRIP;EIF5B;PRPF40A;WBP4;STK10;PCF11;LDHA;SOD1;GOT2;EGFR;PGK1;LMNA;ALDOA;TK1;GAPDH;TYMS;RPLP2;ATP5F1B;ENO1;NPM1;P4HB;EPRS1;HSP90AA1;HNRNPC;FH;HSP90AB1;RPSA;HMGB1;HSPA1A;HSPD1;HSPA8;TOP2A;MTHFD1;HARS1;GTF2F2;PKM;DARS1;UBTF;DDX5;RPL7;FLNA;PAICS;UQCRC2;SFPQ;RPS3;AHCY;PTBP1;TARS1;VARS1;CALR;TKT;EEF1D;PRDX5;PRDX3;SDHA;SHMT2;TALDO1;RBMX;RPL13A;MDH2;EIF2S3;GARS1;MAP2K3;RPL27A;RPL5;RPL21;RPS9;QAR…	O15372;O60506;O60841;O75400;O75554;O94804;O94913;P00338;P00441;P00505;P00533;P00558;P02545;P04075;P04183;P04406;P04818;P05387;P06576;P06733;P06748;P07237;P07814;P07900;P07910;P07954;P08238;P08865;P09429;P0DMV8;P10809;P11142;P11388;P11586;P12081;P13984;P14618;P14868;P17480;P17844;P18124;P21333;P22234;P22695;P23246;P23396;P23526;P26599;P26639;P26640;P27797;P29401;P29692;P30044;P30048;P31040;P34897;…
Biological process	up-regulated	cellular modified amino acid metabolic process	6	2.14	0.0633	1	SOD1;GOT2;TYMS;P4HB;MTHFD1;SHMT2	P00441;P00505;P04818;P07237;P11586;P34897
Biological process	up-regulated	cellular nitrogen compound biosynthetic process	63	2.95	3.85E-15	7.32E-12	PCF11;EGFR;ALDOA;TK1;TYMS;RPLP2;ATP5F1B;HSP90AA1;FH;HSP90AB1;RPSA;MTHFD1;HARS1;GTF2F2;DARS1;UBTF;DDX5;RPL7;FLNA;PAICS;RPS3;SDHA;RBMX;RPL13A;GARS1;RPL27A;RPL5;RPL21;RPS9;ATP5PO;FASN;RPL14;ACLY;VCP;PRPS1;S100A10;RPS3A;RPL37A;RPS15A;RPS16;RPS18;RPS29;RPS11;RPL7A;RPS6;RPS25;RPL30;RPL10A;RPL11;RPS27A;GTF2I;RPL6;CAV1;EIF4G1;EEF1A2;DHX9;PABPC4;PTGES3;ELOB;UAP1;DDX21;RRBP1;HBS1L	O94913;P00533;P04075;P04183;P04818;P05387;P06576;P07900;P07954;P08238;P08865;P11586;P12081;P13984;P14868;P17480;P17844;P18124;P21333;P22234;P23396;P31040;P38159;P40429;P41250;P46776;P46777;P46778;P46781;P48047;P49327;P50914;P53396;P55072;P60891;P60903;P61247;P61513;P62244;P62249;P62269;P62273;P62280;P62424;P62753;P62851;P62888;P62906;P62913;P62979;P78347;Q02878;Q03135;Q04637;Q05639;Q08211;Q13310;…
Biological process	up-regulated	cellular nitrogen compound catabolic process	13	2.13	0.00861	1	LDHA;PGK1;ALDOA;GAPDH;ENO1;HSPA1A;PKM;DDX5;VCP;TPI1;PABPC4;ELOB;HBS1L	P00338;P00558;P04075;P04406;P06733;P0DMV8;P14618;P17844;P55072;P60174;Q13310;Q15370;Q9Y450
Biological process	up-regulated	cellular nitrogen compound metabolic process	113	2.25	9.05E-19	1.72E-15	SYNCRIP;PRPF40A;WBP4;PCF11;LDHA;EGFR;PGK1;ALDOA;TK1;GAPDH;TYMS;RPLP2;ATP5F1B;ENO1;NPM1;EPRS1;HSP90AA1;HNRNPC;FH;HSP90AB1;RPSA;HMGB1;HSPA1A;HSPD1;HSPA8;TOP2A;MTHFD1;HARS1;GTF2F2;PKM;DARS1;UBTF;DDX5;RPL7;FLNA;PAICS;SFPQ;RPS3;PTBP1;TARS1;VARS1;TKT;PRDX5;SDHA;RBMX;RPL13A;MDH2;GARS1;RPL27A;RPL5;RPL21;RPS9;QARS1;ATP5PO;FASN;PCYT1A;AARS1;RPL14;ACLY;YARS1;RAD23B;VCP;NAP1L1;SNU13;TPI1;PRPS1;S100A10;RPS3A;…	O60506;O75400;O75554;O94913;P00338;P00533;P00558;P04075;P04183;P04406;P04818;P05387;P06576;P06733;P06748;P07814;P07900;P07910;P07954;P08238;P08865;P09429;P0DMV8;P10809;P11142;P11388;P11586;P12081;P13984;P14618;P14868;P17480;P17844;P18124;P21333;P22234;P23246;P23396;P26599;P26639;P26640;P29401;P30044;P31040;P38159;P40429;P40926;P41250;P46776;P46777;P46778;P46781;P47897;P48047;P49327;P49585;P49588;…
Biological process	up-regulated	cellular oxidant detoxification	2	3.81	0.0967	1	SOD1;PARK7	P00441;Q99497
Biological process	up-regulated	cellular process	267	1.16	5.65E-10	1.06E-06	SHTN1;CLIC1;TAX1BP3;XPO1;EIF3H;DYNC1LI2;ACTN4;STRN;SYNCRIP;EIF5B;FLNB;PRPF40A;WBP4;RSL1D1;STK10;PCF11;VAPB;IPO7;PCNT;LDHA;SOD1;GOT2;EGFR;PGK1;LMNA;ALDOA;ANXA1;TK1;GAPDH;TYMS;SLC25A5;RPLP2;KRT18;KRT8;ATP5F1B;S100A6;ENO1;NPM1;P4HB;TUBB;PFN1;EPRS1;HSP90AA1;HNRNPC;FH;SLC3A2;HSP90AB1;VIM;KRT7;RPSA;LGALS1;HMGB1;HSPA1A;CALM1;H1-4;HSPD1;HSPA5;HSPA8;TOP2A;MTHFD1;HARS1;SLC25A6;TPR;ACTN1;KRT10;PDIA4;GTF2F2;…	A0MZ66;O00299;O14907;O14980;O15372;O43237;O43707;O43815;O60506;O60841;O75369;O75400;O75554;O76021;O94804;O94913;O95292;O95373;O95613;P00338;P00441;P00505;P00533;P00558;P02545;P04075;P04083;P04183;P04406;P04818;P05141;P05387;P05783;P05787;P06576;P06703;P06733;P06748;P07237;P07437;P07737;P07814;P07900;P07910;P07954;P08195;P08238;P08670;P08729;P08865;P09382;P09429;P0DMV8;P0DP23;P10412;P10809;P11021;…
Biological process	up-regulated	cellular respiration	4	1.86	0.169	1	UQCRC2;SDHA;MDH2;CYCS	P22695;P31040;P40926;P99999
Biological process	up-regulated	cellular response to acid chemical	2	1.34	0.442	1	EGFR;PLEC	P00533;Q15149
Biological process	up-regulated	cellular response to ATP	2	6.41	0.0383	1	HSP90B1;TOP2B	P14625;Q02880
Biological process	up-regulated	cellular response to biotic stimulus	4	1.17	0.447	1	VIM;HMGB1;HSPA5;MAP2K3	P08670;P09429;P11021;P46734
Biological process	up-regulated	cellular response to chemical stimulus	55	2.1	8.55E-08	0.000157	SYNCRIP;FLNB;EGFR;PGK1;LMNA;ANXA1;GAPDH;SLC25A5;ATP5F1B;P4HB;EPRS1;HSP90AB1;VIM;HMGB1;HSPA1A;CALM1;HSPD1;HSPA5;HSPA8;TPR;PKM;HSP90B1;EZR;NCL;CBL;RPS3;CALR;PRDX5;PRDX3;PDIA3;STIP1;GBP1;RBMX;RPL13A;RANGAP1;MAP2K3;IQGAP1;FASN;RAD23B;VCP;ACTB;CDC42;YWHAG;RPS16;PPIA;HNRNPU;TOP2B;CAV1;DHX9;SNW1;PLEC;PARK7;RTN4;MBD2;HDAC6	O60506;O75369;P00533;P00558;P02545;P04083;P04406;P05141;P06576;P07237;P07814;P08238;P08670;P09429;P0DMV8;P0DP23;P10809;P11021;P11142;P12270;P14618;P14625;P15311;P19338;P22681;P23396;P27797;P30044;P30048;P30101;P31948;P32455;P38159;P40429;P46060;P46734;P46940;P49327;P54727;P55072;P60709;P60953;P61981;P62249;P62937;Q00839;Q02880;Q03135;Q08211;Q13573;Q15149;Q99497;Q9NQC3;Q9UBB5;Q9UBN7
Biological process	up-regulated	cellular response to chemical stress	10	2.34	0.011	1	HSPA1A;RPS3;PRDX5;PRDX3;PPIA;TOP2B;CAV1;PLEC;PARK7;HDAC6	P0DMV8;P23396;P30044;P30048;P62937;Q02880;Q03135;Q15149;Q99497;Q9UBN7
Biological process	up-regulated	cellular response to corticosteroid stimulus	3	2.77	0.0945	1	EGFR;ANXA1;HNRNPU	P00533;P04083;Q00839
Biological process	up-regulated	cellular response to cytokine stimulus	26	3.92	3.23E-09	6.01E-06	SYNCRIP;FLNB;GAPDH;SLC25A5;ATP5F1B;P4HB;EPRS1;HSP90AB1;VIM;CALM1;HSPD1;HSPA5;TPR;NCL;RPS3;PDIA3;STIP1;GBP1;RBMX;RPL13A;FASN;RAD23B;CDC42;RPS16;HNRNPU;DHX9	O60506;O75369;P04406;P05141;P06576;P07237;P07814;P08238;P08670;P0DP23;P10809;P11021;P12270;P19338;P23396;P30101;P31948;P32455;P38159;P40429;P49327;P54727;P60953;P62249;Q00839;Q08211
Biological process	up-regulated	cellular response to decreased oxygen levels	5	2.27	0.0702	1	PGK1;LMNA;P4HB;CBL;RTN4	P00558;P02545;P07237;P22681;Q9NQC3
Biological process	up-regulated	cellular response to DNA damage stimulus	14	1.12	0.374	1	NPM1;FH;HMGB1;TOP2A;UBA1;CBL;SFPQ;RPS3;SFN;RAD23B;VCP;SNW1;MCM6;PARK7	P06748;P07954;P09429;P11388;P22314;P22681;P23246;P23396;P31947;P54727;P55072;Q13573;Q14566;Q99497
Biological process	up-regulated	cellular response to dsRNA	2	5.53	0.05	1	CAV1;DHX9	Q03135;Q08211
Biological process	up-regulated	cellular response to endogenous stimulus	23	1.82	0.00435	1	DYNC1LI2;EGFR;ANXA1;EPRS1;VIM;HSPA1A;HSPA8;PKM;HSP90B1;EZR;NCL;CBL;RANGAP1;MAP2K3;IQGAP1;ACTB;YWHAG;ARF6;HNRNPU;TOP2B;CAV1;ACAP2;HDAC6	O43237;P00533;P04083;P07814;P08670;P0DMV8;P11142;P14618;P14625;P15311;P19338;P22681;P46060;P46734;P46940;P60709;P61981;P62330;Q00839;Q02880;Q03135;Q15057;Q9UBN7
Biological process	up-regulated	cellular response to epidermal growth factor stimulus	3	4.15	0.0354	1	EGFR;NCL;IQGAP1	P00533;P19338;P46940
Biological process	up-regulated	cellular response to exogenous dsRNA	2	7.16	0.0311	1	CAV1;DHX9	Q03135;Q08211
Biological process	up-regulated	cellular response to external stimulus	7	1.34	0.272	1	EGFR;HSPA5;HSPA8;YWHAG;CAV1;EIF4G1;PLEC	P00533;P11021;P11142;P61981;Q03135;Q04637;Q15149
Biological process	up-regulated	cellular response to extracellular stimulus	5	1.21	0.395	1	HSPA5;HSPA8;YWHAG;CAV1;EIF4G1	P11021;P11142;P61981;Q03135;Q04637
Biological process	up-regulated	cellular response to glucocorticoid stimulus	3	3.2	0.0671	1	EGFR;ANXA1;HNRNPU	P00533;P04083;Q00839
Biological process	up-regulated	cellular response to glucose starvation	2	2.48	0.192	1	HSPA5;YWHAG	P11021;P61981
Biological process	up-regulated	cellular response to growth factor stimulus	10	2.22	0.0155	1	DYNC1LI2;EGFR;ANXA1;NCL;CBL;MAP2K3;IQGAP1;ARF6;CAV1;ACAP2	O43237;P00533;P04083;P19338;P22681;P46734;P46940;P62330;Q03135;Q15057
Biological process	up-regulated	cellular response to heat	7	7.48	3.93E-05	0.067	HSP90AA1;HSP90AB1;HSPA1A;TPR;EEF1D;VCP;HDAC6	P07900;P08238;P0DMV8;P12270;P29692;P55072;Q9UBN7
Biological process	up-regulated	cellular response to hormone stimulus	11	2.13	0.0151	1	EGFR;ANXA1;EPRS1;HSPA1A;HSPA8;PKM;RANGAP1;YWHAG;HNRNPU;CAV1;HDAC6	P00533;P04083;P07814;P0DMV8;P11142;P14618;P46060;P61981;Q00839;Q03135;Q9UBN7
Biological process	up-regulated	cellular response to hydrogen peroxide	4	3.87	0.0199	1	RPS3;TOP2B;PARK7;HDAC6	P23396;Q02880;Q99497;Q9UBN7
Biological process	up-regulated	cellular response to hypoxia	5	2.4	0.0585	1	PGK1;LMNA;P4HB;CBL;RTN4	P00558;P02545;P07237;P22681;Q9NQC3
Biological process	up-regulated	cellular response to insulin stimulus	3	1.99	0.193	1	EPRS1;PKM;YWHAG	P07814;P14618;P61981
Biological process	up-regulated	cellular response to interferon-gamma	9	7.61	2.64E-06	0.00472	SYNCRIP;FLNB;GAPDH;EPRS1;VIM;CALM1;GBP1;RPL13A;CDC42	O60506;O75369;P04406;P07814;P08670;P0DP23;P32455;P40429;P60953
Biological process	up-regulated	cellular response to interleukin-1	2	2.25	0.222	1	GBP1;RBMX	P32455;P38159
Biological process	up-regulated	cellular response to interleukin-4	3	7.31	0.00772	1	HSP90AB1;HSPA5;FASN	P08238;P11021;P49327
Biological process	up-regulated	cellular response to interleukin-7	6	30.44	1.58E-08	2.93E-05	ATP5F1B;P4HB;HSPD1;PDIA3;STIP1;RAD23B	P06576;P07237;P10809;P30101;P31948;P54727
Biological process	up-regulated	cellular response to leukemia inhibitory factor	4	2.48	0.078	1	SLC25A5;NCL;RPS16;HNRNPU	P05141;P19338;P62249;Q00839
Biological process	up-regulated	cellular response to lipid	9	1.23	0.312	1	EGFR;ANXA1;VIM;HMGB1;HSPA1A;HSPA8;MAP2K3;HNRNPU;SNW1	P00533;P04083;P08670;P09429;P0DMV8;P11142;P46734;Q00839;Q13573
Biological process	up-regulated	cellular response to lipopolysaccharide	3	1.07	0.535	1	VIM;HMGB1;MAP2K3	P08670;P09429;P46734
Biological process	up-regulated	cellular response to mechanical stimulus	2	1.65	0.344	1	EGFR;PLEC	P00533;Q15149
Biological process	up-regulated	cellular response to metal ion	3	1.02	0.566	1	HSP90B1;CALR;IQGAP1	P14625;P27797;P46940
Biological process	up-regulated	cellular response to misfolded protein	3	14.05	0.00111	1	VCP;CAV1;HDAC6	P55072;Q03135;Q9UBN7
Biological process	up-regulated	cellular response to nerve growth factor stimulus	4	5.66	0.00532	1	DYNC1LI2;CBL;ARF6;ACAP2	O43237;P22681;P62330;Q15057
Biological process	up-regulated	cellular response to nitrogen compound	12	1.56	0.0861	1	EGFR;EPRS1;VIM;PKM;HSP90B1;EZR;RANGAP1;ACTB;YWHAG;TOP2B;CAV1;DHX9	P00533;P07814;P08670;P14618;P14625;P15311;P46060;P60709;P61981;Q02880;Q03135;Q08211
Biological process	up-regulated	cellular response to nutrient levels	5	1.26	0.366	1	HSPA5;HSPA8;YWHAG;CAV1;EIF4G1	P11021;P11142;P61981;Q03135;Q04637
Biological process	up-regulated	cellular response to organic cyclic compound	12	2	0.0183	1	EGFR;ANXA1;HSPA1A;HSPA8;HSP90B1;EZR;ACTB;HNRNPU;TOP2B;CAV1;DHX9;MBD2	P00533;P04083;P0DMV8;P11142;P14625;P15311;P60709;Q00839;Q02880;Q03135;Q08211;Q9UBB5
Biological process	up-regulated	cellular response to organic substance	45	2.25	2.44E-07	0.000444	SYNCRIP;FLNB;EGFR;ANXA1;GAPDH;SLC25A5;ATP5F1B;P4HB;EPRS1;HSP90AB1;VIM;HMGB1;HSPA1A;CALM1;HSPD1;HSPA5;HSPA8;TPR;PKM;HSP90B1;EZR;NCL;RPS3;PDIA3;STIP1;GBP1;RBMX;RPL13A;RANGAP1;MAP2K3;FASN;RAD23B;VCP;ACTB;CDC42;YWHAG;RPS16;HNRNPU;TOP2B;CAV1;DHX9;SNW1;PARK7;MBD2;HDAC6	O60506;O75369;P00533;P04083;P04406;P05141;P06576;P07237;P07814;P08238;P08670;P09429;P0DMV8;P0DP23;P10809;P11021;P11142;P12270;P14618;P14625;P15311;P19338;P23396;P30101;P31948;P32455;P38159;P40429;P46060;P46734;P49327;P54727;P55072;P60709;P60953;P61981;P62249;Q00839;Q02880;Q03135;Q08211;Q13573;Q99497;Q9UBB5;Q9UBN7
Biological process	up-regulated	cellular response to organonitrogen compound	11	1.56	0.0974	1	EGFR;EPRS1;VIM;PKM;HSP90B1;EZR;RANGAP1;ACTB;YWHAG;TOP2B;CAV1	P00533;P07814;P08670;P14618;P14625;P15311;P46060;P60709;P61981;Q02880;Q03135
Biological process	up-regulated	cellular response to oxidative stress	8	2.42	0.0182	1	HSPA1A;RPS3;PRDX5;PRDX3;PPIA;TOP2B;PARK7;HDAC6	P0DMV8;P23396;P30044;P30048;P62937;Q02880;Q99497;Q9UBN7
Biological process	up-regulated	cellular response to oxygen levels	6	2.44	0.0376	1	PGK1;LMNA;P4HB;CBL;CAV1;RTN4	P00558;P02545;P07237;P22681;Q03135;Q9NQC3
Biological process	up-regulated	cellular response to oxygen-containing compound	21	1.47	0.0491	1	EGFR;EPRS1;VIM;HMGB1;PKM;HSP90B1;EZR;RPS3;PRDX5;PRDX3;RANGAP1;MAP2K3;VCP;ACTB;YWHAG;TOP2B;CAV1;SNW1;PLEC;PARK7;HDAC6	P00533;P07814;P08670;P09429;P14618;P14625;P15311;P23396;P30044;P30048;P46060;P46734;P55072;P60709;P61981;Q02880;Q03135;Q13573;Q15149;Q99497;Q9UBN7
Biological process	up-regulated	cellular response to peptide	6	1.65	0.16	1	EPRS1;VIM;PKM;RANGAP1;YWHAG;CAV1	P07814;P08670;P14618;P46060;P61981;Q03135
Biological process	up-regulated	cellular response to peptide hormone stimulus	5	1.94	0.117	1	EPRS1;PKM;RANGAP1;YWHAG;CAV1	P07814;P14618;P46060;P61981;Q03135
Biological process	up-regulated	cellular response to platelet-derived growth factor stimulus	2	5.53	0.05	1	CBL;IQGAP1	P22681;P46940
Biological process	up-regulated	cellular response to reactive oxygen species	6	3.48	0.00773	1	RPS3;PRDX5;PRDX3;TOP2B;PARK7;HDAC6	P23396;P30044;P30048;Q02880;Q99497;Q9UBN7
Biological process	up-regulated	cellular response to starvation	4	1.28	0.38	1	HSPA5;HSPA8;YWHAG;CAV1	P11021;P11142;P61981;Q03135
Biological process	up-regulated	cellular response to steroid hormone stimulus	5	3.58	0.013	1	EGFR;ANXA1;HSPA1A;HSPA8;HNRNPU	P00533;P04083;P0DMV8;P11142;Q00839
Biological process	up-regulated	cellular response to stimulus	69	1.56	7.34E-05	0.124	SYNCRIP;FLNB;VAPB;EGFR;PGK1;LMNA;ANXA1;GAPDH;SLC25A5;ATP5F1B;NPM1;P4HB;EPRS1;HSP90AA1;FH;HSP90AB1;VIM;HMGB1;HSPA1A;CALM1;HSPD1;HSPA5;HSPA8;TOP2A;TPR;PDIA4;PKM;HSP90B1;EZR;NCL;UBA1;CBL;SFPQ;RPS3;CALR;EEF1D;PRDX5;PRDX3;PDIA3;SFN;STIP1;GBP1;RBMX;RPL13A;RANGAP1;MAP2K3;IQGAP1;FASN;RAD23B;VCP;ACTB;CDC42;YWHAG;RPS16;PSMC6;PPIA;HNRNPU;TOP2B;CAV1;EIF4G1;DHX9;SNW1;MCM6;PLEC;PARK7;RTN4;MBD2;HDAC6;CD2AP	O60506;O75369;O95292;P00533;P00558;P02545;P04083;P04406;P05141;P06576;P06748;P07237;P07814;P07900;P07954;P08238;P08670;P09429;P0DMV8;P0DP23;P10809;P11021;P11142;P11388;P12270;P13667;P14618;P14625;P15311;P19338;P22314;P22681;P23246;P23396;P27797;P29692;P30044;P30048;P30101;P31947;P31948;P32455;P38159;P40429;P46060;P46734;P46940;P49327;P54727;P55072;P60709;P60953;P61981;P62249;P62333;P62937;Q00839;…
Biological process	up-regulated	cellular response to stress	42	1.67	7.00E-04	1	VAPB;PGK1;LMNA;NPM1;P4HB;HSP90AA1;FH;HSP90AB1;HMGB1;HSPA1A;HSPD1;HSPA5;HSPA8;TOP2A;TPR;PDIA4;HSP90B1;UBA1;CBL;SFPQ;RPS3;CALR;EEF1D;PRDX5;PRDX3;PDIA3;SFN;MAP2K3;RAD23B;VCP;YWHAG;PSMC6;PPIA;TOP2B;CAV1;SNW1;MCM6;PLEC;PARK7;RTN4;HDAC6;CD2AP	O95292;P00558;P02545;P06748;P07237;P07900;P07954;P08238;P09429;P0DMV8;P10809;P11021;P11142;P11388;P12270;P13667;P14625;P22314;P22681;P23246;P23396;P27797;P29692;P30044;P30048;P30101;P31947;P46734;P54727;P55072;P61981;P62333;P62937;Q02880;Q03135;Q13573;Q14566;Q15149;Q99497;Q9NQC3;Q9UBN7;Q9Y5K6
Biological process	up-regulated	cellular response to topologically incorrect protein	5	9.51	0.000162	0.267	HSPA1A;HSPD1;VCP;CAV1;HDAC6	P0DMV8;P10809;P55072;Q03135;Q9UBN7
Biological process	up-regulated	cellular response to tumor necrosis factor	3	1.77	0.24	1	RPS3;GBP1;DHX9	P23396;P32455;Q08211
Biological process	up-regulated	cellular response to unfolded protein	2	6.41	0.0383	1	HSPA1A;HSPD1	P0DMV8;P10809
Biological process	up-regulated	cellular response to vascular endothelial growth factor stimulus	2	4.35	0.0769	1	ANXA1;MAP2K3	P04083;P46734
Biological process	up-regulated	cellular response to virus	3	2.28	0.144	1	HSP90AA1;CALR;EIF5A	P07900;P27797;P63241
Biological process	up-regulated	cellular senescence	5	4.68	0.00427	1	LMNA;NPM1;CALR;MAP2K3;TOP2B	P02545;P06748;P27797;P46734;Q02880
Biological process	up-regulated	centrosome cycle	2	2.59	0.18	1	NPM1;CKAP5	P06748;Q14008
Biological process	up-regulated	centrosome duplication	2	7.16	0.0311	1	CKAP5;CHORDC1	Q14008;Q9UHD1
Biological process	up-regulated	centrosome localization	4	7.38	0.002	1	DYNC1LI2;EZR;RANBP2;SYNE2	O43237;P15311;P49792;Q8WXH0
Biological process	up-regulated	cerebellar Purkinje cell layer development	2	15.22	0.00705	1	HSPA5;AARS1	P11021;P49588
Biological process	up-regulated	cerebral cortex cell migration	2	4.51	0.0721	1	EGFR;RTN4	P00533;Q9NQC3
Biological process	up-regulated	chaperone cofactor-dependent protein refolding	6	11.42	1.18E-05	0.0206	HSPA1A;HSPA5;HSPA8;HSPA9;HSPE1;PTGES3	P0DMV8;P11021;P11142;P38646;P61604;Q15185
Biological process	up-regulated	chaperone mediated protein folding independent of cofactor	7	53.27	2.37E-12	4.49E-09	CCT6A;CCT5;CCT3;CCT8;CCT4;CCT2;CCT7	P40227;P48643;P49368;P50990;P50991;P78371;Q99832
Biological process	up-regulated	chaperone-mediated autophagy	2	30.44	0.00158	1	HSP90AA1;HSPA8	P07900;P11142
Biological process	up-regulated	chaperone-mediated protein complex assembly	7	18.53	5.87E-08	0.000108	HSP90AA1;HSP90AB1;HSPA1A;HSPD1;HSPA4;CCT2;PTGES3	P07900;P08238;P0DMV8;P10809;P34932;P78371;Q15185
Biological process	up-regulated	chaperone-mediated protein folding	18	14.61	1.83E-16	3.48E-13	HSP90AB1;HSPA1A;HSPA5;HSPA8;PDIA4;PPIB;HSPA9;CCT6A;CCT5;CCT3;CCT8;CCT4;HSPE1;CCT2;FKBP4;PTGES3;CCT7;CHORDC1	P08238;P0DMV8;P11021;P11142;P13667;P23284;P38646;P40227;P48643;P49368;P50990;P50991;P61604;P78371;Q02790;Q15185;Q99832;Q9UHD1
Biological process	up-regulated	chemotaxis	7	1.32	0.284	1	ANXA1;HMGB1;PPIB;RPL13A;PPIA;RAC1;PLEC	P04083;P09429;P23284;P40429;P62937;P63000;Q15149
Biological process	up-regulated	cholesterol biosynthetic process	2	3.29	0.123	1	ACLY;DHCR24	P53396;Q15392
Biological process	up-regulated	cholesterol homeostasis	2	1.32	0.448	1	NPC2;CAV1	P61916;Q03135
Biological process	up-regulated	cholesterol metabolic process	4	2.03	0.136	1	ACLY;NPC2;HDLBP;DHCR24	P53396;P61916;Q00341;Q15392
Biological process	up-regulated	cholesterol transport	3	2.57	0.111	1	VAPB;NPC2;CAV1	O95292;P61916;Q03135
Biological process	up-regulated	chromatin organization	21	1.91	0.00363	1	LMNA;NPM1;HNRNPC;HMGB1;H1-4;H1-5;LMNB1;SFPQ;NAP1L1;ACTB;H4C1;HNRNPU;SET;HMGN3;BACC1;DNAJC9;NAP1L4;TBL1XR1;DDX21;MBD2;HDAC6	P02545;P06748;P07910;P09429;P10412;P16401;P20700;P23246;P55209;P60709;P62805;Q00839;Q01105;Q15651;Q8IXM2;Q8WXX5;Q99733;Q9BZK7;Q9NR30;Q9UBB5;Q9UBN7
Biological process	up-regulated	chromatin remodeling	18	2.01	0.00405	1	LMNA;NPM1;HNRNPC;HMGB1;H1-4;H1-5;LMNB1;SFPQ;NAP1L1;ACTB;H4C1;HNRNPU;SET;DNAJC9;NAP1L4;DDX21;MBD2;HDAC6	P02545;P06748;P07910;P09429;P10412;P16401;P20700;P23246;P55209;P60709;P62805;Q00839;Q01105;Q8WXX5;Q99733;Q9NR30;Q9UBB5;Q9UBN7
Biological process	up-regulated	chromosome condensation	4	5.8	0.00488	1	H1-4;TOP2A;H1-5;ACIN1	P10412;P11388;P16401;Q9UKV3
Biological process	up-regulated	chromosome localization	2	1.5	0.385	1	LMNA;KPNB1	P02545;Q14974
Biological process	up-regulated	chromosome organization	14	2.39	0.00243	1	HSP90AA1;HSP90AB1;HMGB1;H1-4;TOP2A;H1-5;PPP2R1A;H4C1;RAN;TOP2B;DHX9;MCM6;PTGES3;ACIN1	P07900;P08238;P09429;P10412;P11388;P16401;P30153;P62805;P62826;Q02880;Q08211;Q14566;Q15185;Q9UKV3
Biological process	up-regulated	chromosome segregation	6	2.77	0.0219	1	SLC25A5;TOP2A;RPS3;PPP2R1A;RAN;TOP2B	P05141;P11388;P23396;P30153;P62826;Q02880
Biological process	up-regulated	circadian rhythm	3	1.31	0.4	1	EGFR;TYMS;HNRNPU	P00533;P04818;Q00839
Biological process	up-regulated	clathrin coat assembly	2	6.76	0.0346	1	CLTC;CLINT1	Q00610;Q14677
Biological process	up-regulated	clathrin coat disassembly	2	15.22	0.00705	1	HSPA8;CLTC	P11142;Q00610
Biological process	up-regulated	coagulation	3	1.92	0.205	1	CD59;PABPC4;JMJD1C	P13987;Q13310;Q15652
Biological process	up-regulated	collateral sprouting	2	7.61	0.0277	1	HDAC6;CD2AP	Q9UBN7;Q9Y5K6
Biological process	up-regulated	columnar/cuboidal epithelial cell differentiation	2	1.5	0.385	1	TUBB;CAV1	P07437;Q03135
Biological process	up-regulated	connective tissue development	2	2	0.265	1	TBL1XR1;CD2AP	Q9BZK7;Q9Y5K6
Biological process	up-regulated	cortical actin cytoskeleton organization	4	6.96	0.0025	1	EZR;CALR;ARF6;TLN1	P15311;P27797;P62330;Q9Y490
Biological process	up-regulated	cortical cytoskeleton organization	5	6.34	0.00111	1	EZR;CALR;ARF6;RAC1;TLN1	P15311;P27797;P62330;P63000;Q9Y490
Biological process	up-regulated	cortical microtubule organization	2	13.53	0.00897	1	EZR;TLN1	P15311;Q9Y490
Biological process	up-regulated	corticosteroid receptor signaling pathway	2	24.35	0.0026	1	CALR;PTGES3	P27797;Q15185
Biological process	up-regulated	cotranslational protein targeting to membrane	2	7.61	0.0277	1	SRP14;SEC61A1	P37108;P61619
Biological process	up-regulated	CRD-mediated mRNA stabilization	3	16.6	0.000656	1	SYNCRIP;HNRNPU;DHX9	O60506;Q00839;Q08211
Biological process	up-regulated	cyclic-nucleotide-mediated signaling	2	2.25	0.222	1	CAP1;ADNP	Q01518;Q9H2P0
Biological process	up-regulated	cytokine-mediated signaling pathway	7	1.19	0.374	1	ACTN4;KRT18;KRT8;P4HB;CBL;EIF5A;CAV1	O43707;P05783;P05787;P07237;P22681;P63241;Q03135
Biological process	up-regulated	cytoplasmic microtubule organization	5	4.68	0.00427	1	EZR;DYNC1H1;KPNB1;CLIP2;TLN1	P15311;Q14204;Q14974;Q9UDT6;Q9Y490
Biological process	up-regulated	cytoplasmic translation	25	16.91	3.79E-24	7.24E-21	RPLP2;RPSA;RPL7;RPS3;RPL13A;RPL27A;RPL5;RPL21;RPS9;RPL14;RPS3A;RPL37A;RPS15A;RPS16;RPS18;RPS29;RPS11;RPL7A;RPS6;RPS25;RPL30;RPL10A;RPL11;RPS27A;RPL6	P05387;P08865;P18124;P23396;P40429;P46776;P46777;P46778;P46781;P50914;P61247;P61513;P62244;P62249;P62269;P62273;P62280;P62424;P62753;P62851;P62888;P62906;P62913;P62979;Q02878
Biological process	up-regulated	cytoplasmic translational elongation	2	40.59	0.000798	1	RPLP2;EEF1D	P05387;P29692
Biological process	up-regulated	cytoplasmic translational initiation	4	11.6	0.000342	0.55	EIF2S3;EIF4A1;EIF4G1;EIF3A	P41091;P60842;Q04637;Q14152
Biological process	up-regulated	cytoskeleton organization	40	2.52	6.66E-08	0.000122	DYNC1LI2;ACTN4;FLNB;PRPF40A;PCNT;SOD1;LMNA;ANXA1;GAPDH;KRT18;KRT8;TUBB;PFN1;VIM;KRT7;ACTN1;KRT10;EZR;FLNA;RPS3;CALR;MYH9;CAPZB;VCP;CDC42;ARF6;RAN;RAC1;TUBB4B;SPTBN1;SPTAN1;CKAP5;DYNC1H1;CTTN;KPNB1;PLEC;FSCN1;CLIP2;NSFL1C;TLN1	O43237;O43707;O75369;O75400;O95613;P00441;P02545;P04083;P04406;P05783;P05787;P07437;P07737;P08670;P08729;P12814;P13645;P15311;P21333;P23396;P27797;P35579;P47756;P55072;P60953;P62330;P62826;P63000;P68371;Q01082;Q13813;Q14008;Q14204;Q14247;Q14974;Q15149;Q16658;Q9UDT6;Q9UNZ2;Q9Y490
Biological process	up-regulated	cytoskeleton-dependent intracellular transport	8	2.45	0.0173	1	ACTN4;SOD1;TUBB;CDC42;HNRNPU;DYNC1H1;SYNE2;HDAC6	O43707;P00441;P07437;P60953;Q00839;Q14204;Q8WXH0;Q9UBN7
Biological process	up-regulated	defense response	25	1.12	0.314	1	VAPB;IPO7;ANXA1;GAPDH;TUBB;RPSA;HMGB1;SFPQ;PRDX5;GBP1;MATR3;MAP2K3;FASN;RPL30;RAC1;TUBB4B;EIF4G1;DHX9;ILF3;UAP1;PSPC1;PARK7;DDX21;VDAC3;CD2AP	O95292;O95373;P04083;P04406;P07437;P08865;P09429;P23246;P30044;P32455;P43243;P46734;P49327;P62888;P63000;P68371;Q04637;Q08211;Q12906;Q16222;Q8WXF1;Q99497;Q9NR30;Q9Y277;Q9Y5K6
Biological process	up-regulated	defense response to other organism	17	1.07	0.424	1	VAPB;IPO7;ANXA1;GAPDH;TUBB;RPSA;HMGB1;SFPQ;GBP1;MATR3;RPL30;TUBB4B;DHX9;ILF3;UAP1;PSPC1;DDX21	O95292;O95373;P04083;P04406;P07437;P08865;P09429;P23246;P32455;P43243;P62888;P68371;Q08211;Q12906;Q16222;Q8WXF1;Q9NR30
Biological process	up-regulated	defense response to symbiont	17	1.21	0.242	1	VAPB;IPO7;ANXA1;GAPDH;TUBB;RPSA;HMGB1;SFPQ;GBP1;MATR3;RPL30;TUBB4B;DHX9;ILF3;UAP1;PSPC1;DDX21	O95292;O95373;P04083;P04406;P07437;P08865;P09429;P23246;P32455;P43243;P62888;P68371;Q08211;Q12906;Q16222;Q8WXF1;Q9NR30
Biological process	up-regulated	defense response to virus	6	1.29	0.324	1	VAPB;RPSA;GBP1;ILF3;UAP1;DDX21	O95292;P08865;P32455;Q12906;Q16222;Q9NR30
Biological process	up-regulated	dendritic cell migration	2	5.07	0.0585	1	HMGB1;CDC42	P09429;P60953
Biological process	up-regulated	dendritic spine maintenance	2	11.07	0.0134	1	ITGA3;CTTN	P26006;Q14247
Biological process	up-regulated	dendritic spine morphogenesis	2	6.76	0.0346	1	CDC42;HDAC6	P60953;Q9UBN7
Biological process	up-regulated	dendritic spine organization	4	7.38	0.002	1	ITGA3;CDC42;CTTN;HDAC6	P26006;P60953;Q14247;Q9UBN7
Biological process	up-regulated	detoxification	2	1.5	0.385	1	SOD1;PARK7	P00441;Q99497
Biological process	up-regulated	developmental cell growth	4	2.16	0.116	1	VCL;IQGAP1;HDAC6;CD2AP	P18206;P46940;Q9UBN7;Q9Y5K6
Biological process	up-regulated	developmental growth	7	1.17	0.393	1	TYMS;VCL;IQGAP1;PLEC;TBL1XR1;HDAC6;CD2AP	P04818;P18206;P46940;Q15149;Q9BZK7;Q9UBN7;Q9Y5K6
Biological process	up-regulated	developmental growth involved in morphogenesis	4	1.82	0.179	1	VCL;IQGAP1;HDAC6;CD2AP	P18206;P46940;Q9UBN7;Q9Y5K6
Biological process	up-regulated	developmental process	102	1.19	0.0215	1	SHTN1;ACTN4;STRN;SYNCRIP;FLNB;RSL1D1;LDHA;SOD1;EGFR;PGK1;LMNA;ANXA1;TYMS;SLC25A5;KRT18;KRT8;ATP5F1B;S100A6;NPM1;TUBB;PFN1;HNRNPC;HSP90AB1;VIM;LGALS1;HMGB1;CALM1;HSPA5;TOP2A;MTHFD1;ACTN1;KRT10;PRKCSH;EZR;H1-5;DDX5;VCL;NCL;FLNA;CBL;PPIB;ITGA3;CALR;PRDX3;SDHA;DNAJA1;SFN;MYH9;RBMX;HSPA9;RPL13A;MATR3;MAP2K3;IQGAP1;CAPZB;QARS1;FASN;AARS1;ACADVL;VASP;RAD23B;NAP1L1;TPD52;MYL6;ACTB;PRPS1;CDC42;RPS3A;HSPE1…	A0MZ66;O43707;O43815;O60506;O75369;O76021;P00338;P00441;P00533;P00558;P02545;P04083;P04818;P05141;P05783;P05787;P06576;P06703;P06748;P07437;P07737;P07910;P08238;P08670;P09382;P09429;P0DP23;P11021;P11388;P11586;P12814;P13645;P14314;P15311;P16401;P17844;P18206;P19338;P21333;P22681;P23284;P26006;P27797;P30048;P31040;P31689;P31947;P35579;P38159;P38646;P40429;P43243;P46734;P46940;P47756;P47897;P49327;…
Biological process	up-regulated	dicarboxylic acid biosynthetic process	2	9.37	0.0186	1	GOT2;MTHFD1	P00505;P11586
Biological process	up-regulated	dicarboxylic acid metabolic process	6	3.85	0.00478	1	GOT2;FH;MTHFD1;SDHA;MDH2;ACLY	P00505;P07954;P11586;P31040;P40926;P53396
Biological process	up-regulated	DNA biosynthetic process	6	4.15	0.00328	1	TK1;TYMS;HSP90AA1;HSP90AB1;VCP;PTGES3	P04183;P04818;P07900;P08238;P55072;Q15185
Biological process	up-regulated	DNA conformation change	5	4.41	0.00551	1	HMGB1;TOP2A;TOP2B;DHX9;MCM6	P09429;P11388;Q02880;Q08211;Q14566
Biological process	up-regulated	DNA duplex unwinding	2	2.39	0.204	1	DHX9;MCM6	Q08211;Q14566
Biological process	up-regulated	DNA geometric change	3	3.04	0.0758	1	HMGB1;DHX9;MCM6	P09429;Q08211;Q14566
Biological process	up-regulated	DNA metabolic process	22	1.84	0.00437	1	TK1;TYMS;NPM1;HSP90AA1;FH;HSP90AB1;HMGB1;HSPD1;TOP2A;SFPQ;RPS3;PCYT1A;RAD23B;VCP;NAP1L1;RAN;SET;TOP2B;DHX9;MCM6;PTGES3;PARK7	P04183;P04818;P06748;P07900;P07954;P08238;P09429;P10809;P11388;P23246;P23396;P49585;P54727;P55072;P55209;P62826;Q01105;Q02880;Q08211;Q14566;Q15185;Q99497
Biological process	up-regulated	DNA recombination	5	1.29	0.347	1	HMGB1;HSPD1;SFPQ;PCYT1A;MCM6	P09429;P10809;P23246;P49585;Q14566
Biological process	up-regulated	DNA repair	9	1.11	0.424	1	NPM1;FH;HMGB1;SFPQ;RPS3;RAD23B;VCP;MCM6;PARK7	P06748;P07954;P09429;P23246;P23396;P54727;P55072;Q14566;Q99497
Biological process	up-regulated	DNA replication	4	1.93	0.154	1	NAP1L1;SET;DHX9;MCM6	P55209;Q01105;Q08211;Q14566
Biological process	up-regulated	DNA topological change	3	18.26	0.000483	0.767	HMGB1;TOP2A;TOP2B	P09429;P11388;Q02880
Biological process	up-regulated	DNA-templated transcription, elongation	2	2.77	0.163	1	GTF2F2;ELOB	P13984;Q15370
Biological process	up-regulated	DNA-templated transcription, initiation	3	2.54	0.115	1	GTF2F2;UBTF;ELOB	P13984;P17480;Q15370
Biological process	up-regulated	DNA-templated transcription, termination	2	4.87	0.063	1	PCF11;DHX9	O94913;Q08211
Biological process	up-regulated	double-strand break repair	4	1.12	0.479	1	HMGB1;SFPQ;VCP;MCM6	P09429;P23246;P55072;Q14566
Biological process	up-regulated	double-strand break repair via homologous recombination	2	1.01	0.594	1	SFPQ;MCM6	P23246;Q14566
Biological process	up-regulated	early endosome to late endosome transport	2	4.87	0.063	1	FLNA;WDR81	P21333;Q562E7
Biological process	up-regulated	electron transport chain	4	2.06	0.13	1	UQCRC2;SDHA;CYCS;PLEC	P22695;P31040;P99999;Q15149
Biological process	up-regulated	embryo implantation	2	2.9	0.151	1	SOD1;FKBP4	P00441;Q02790
Biological process	up-regulated	endocytic recycling	2	1.52	0.379	1	ARF6;ACAP2	P62330;Q15057
Biological process	up-regulated	endocytosis	12	1.67	0.0586	1	ANXA1;HMGB1;CALM1;EZR;CBL;CDC42;ARF6;CLTC;CAP1;CAV1;CTTN;CLINT1	P04083;P09429;P0DP23;P15311;P22681;P60953;P62330;Q00610;Q01518;Q03135;Q14247;Q14677
Biological process	up-regulated	endoplasmic reticulum membrane organization	3	14.05	0.00111	1	VAPB;REEP5;RTN4	O95292;Q00765;Q9NQC3
Biological process	up-regulated	endoplasmic reticulum organization	5	5.64	0.00189	1	SHTN1;VAPB;SEC61A1;REEP5;RTN4	A0MZ66;O95292;P61619;Q00765;Q9NQC3
Biological process	up-regulated	endoplasmic reticulum to cytosol transport	2	7.61	0.0277	1	HSP90B1;VCP	P14625;P55072
Biological process	up-regulated	endoplasmic reticulum to Golgi vesicle-mediated transport	3	1.57	0.297	1	VAPB;P4HB;VCP	O95292;P07237;P55072
Biological process	up-regulated	endoplasmic reticulum unfolded protein response	3	3.1	0.0729	1	VAPB;HSPA5;VCP	O95292;P11021;P55072
Biological process	up-regulated	endosomal transport	6	1.38	0.268	1	FLNA;VCP;ARF6;CLTC;ACAP2;WDR81	P21333;P55072;P62330;Q00610;Q15057;Q562E7
Biological process	up-regulated	endothelial cell development	2	3.2	0.129	1	EZR;FASN	P15311;P49327
Biological process	up-regulated	energy derivation by oxidation of organic compounds	6	1.81	0.116	1	UQCRC2;SDHA;MDH2;ACADVL;CYCS;PTGES3	P22695;P31040;P40926;P49748;P99999;Q15185
Biological process	up-regulated	energy homeostasis	2	1.82	0.302	1	EIF4G1;TBL1XR1	Q04637;Q9BZK7
Biological process	up-regulated	entry into host	3	4.45	0.0295	1	SLC3A2;CBL;MYH9	P08195;P22681;P35579
Biological process	up-regulated	epidermal cell differentiation	2	1.27	0.47	1	ANXA1;KRT10	P04083;P13645
Biological process	up-regulated	epidermal growth factor receptor signaling pathway	2	2.48	0.192	1	EGFR;IQGAP1	P00533;P46940
Biological process	up-regulated	epidermis development	3	1.57	0.297	1	KRT10;SFN;PLEC	P13645;P31947;Q15149
Biological process	up-regulated	epithelial cell apoptotic process	3	3.26	0.0643	1	KRT18;KRT8;ARF6	P05783;P05787;P62330
Biological process	up-regulated	epithelial cell development	8	3.87	0.00113	1	FLNB;VIM;EZR;FLNA;SFN;IQGAP1;FASN;PLEC	O75369;P08670;P15311;P21333;P31947;P46940;P49327;Q15149
Biological process	up-regulated	epithelial cell differentiation	8	1.24	0.317	1	PGK1;ANXA1;TUBB;KRT10;ACADVL;CDC42;CAV1;CD2AP	P00558;P04083;P07437;P13645;P49748;P60953;Q03135;Q9Y5K6
Biological process	up-regulated	epithelial cell proliferation	3	1.03	0.559	1	EGFR;SFN;CAV1	P00533;P31947;Q03135
Biological process	up-regulated	epithelial to mesenchymal transition	3	2.28	0.144	1	DDX5;FLNA;RTN4	P17844;P21333;Q9NQC3
Biological process	up-regulated	epithelium development	5	1.46	0.26	1	MTHFD1;SFN;CDC42;PLEC;CD2AP	P11586;P31947;P60953;Q15149;Q9Y5K6
Biological process	up-regulated	ERAD pathway	5	3.24	0.0194	1	HSPA5;HSP90B1;CALR;VCP;PSMC6	P11021;P14625;P27797;P55072;P62333
Biological process	up-regulated	ERBB signaling pathway	2	1.82	0.302	1	EGFR;IQGAP1	P00533;P46940
Biological process	up-regulated	erythrocyte differentiation	3	2.69	0.101	1	SLC25A5;HSPA9;ACIN1	P05141;P38646;Q9UKV3
Biological process	up-regulated	establishment of apical/basal cell polarity	2	5.53	0.05	1	CDC42;FSCN1	P60953;Q16658
Biological process	up-regulated	establishment of cell polarity	4	2.56	0.0713	1	MYH9;CDC42;ARF6;FSCN1	P35579;P60953;P62330;Q16658
Biological process	up-regulated	establishment of endothelial barrier	2	3.69	0.102	1	EZR;FASN	P15311;P49327
Biological process	up-regulated	establishment of epithelial cell polarity	2	3.69	0.102	1	CDC42;ARF6	P60953;P62330
Biological process	up-regulated	establishment of localization	84	1.41	0.000374	0.599	CLIC1;XPO1;ACTN4;VAPB;IPO7;SOD1;GOT2;EGFR;LMNA;ANXA1;SLC25A5;KRT18;ATP5F1B;NPM1;P4HB;TUBB;HSP90AA1;SLC3A2;HMGB1;HSPA1A;CALM1;HSPD1;HSPA5;HSPA8;SLC25A6;TPR;PDIA4;HSP90B1;EZR;H1-5;LMNB1;FLNA;CBL;CALR;ERP29;SFN;HSPA4;MYH9;SRP14;HSPA9;MDH2;VDAC2;RANGAP1;ATP5PO;PITPNB;RANBP2;GDI2;VCP;TPD52;CDC42;SEC61A1;NPC2;YWHAG;ARF6;RAN;RPL11;HDLBP;CLTC;HNRNPU;SPTBN1;CAP1;FKBP4;CAV1;TNFAIP2;DHX9;AP1B1;CKAP5;DYNC1H1…	O00299;O14980;O43707;O95292;O95373;P00441;P00505;P00533;P02545;P04083;P05141;P05783;P06576;P06748;P07237;P07437;P07900;P08195;P09429;P0DMV8;P0DP23;P10809;P11021;P11142;P12236;P12270;P13667;P14625;P15311;P16401;P20700;P21333;P22681;P27797;P30040;P31947;P34932;P35579;P37108;P38646;P40926;P45880;P46060;P48047;P48739;P49792;P50395;P55072;P55327;P60953;P61619;P61916;P61981;P62330;P62826;P62913;Q00341;…
Biological process	up-regulated	establishment of localization in cell	49	1.9	9.25E-06	0.0162	XPO1;ACTN4;VAPB;IPO7;SOD1;LMNA;NPM1;P4HB;TUBB;HSP90AA1;HSPA1A;CALM1;HSPA5;HSPA8;TPR;HSP90B1;EZR;LMNB1;FLNA;CBL;CALR;ERP29;SFN;HSPA4;MYH9;HSPA9;RANGAP1;RANBP2;VCP;CDC42;SEC61A1;NPC2;ARF6;RAN;CLTC;HNRNPU;CAV1;AP1B1;DYNC1H1;CTTN;KPNB1;ACAP2;WDR81;SYNE2;TNPO1;PARK7;HDAC6;NUP50;NSFL1C	O14980;O43707;O95292;O95373;P00441;P02545;P06748;P07237;P07437;P07900;P0DMV8;P0DP23;P11021;P11142;P12270;P14625;P15311;P20700;P21333;P22681;P27797;P30040;P31947;P34932;P35579;P38646;P46060;P49792;P55072;P60953;P61619;P61916;P62330;P62826;Q00610;Q00839;Q03135;Q10567;Q14204;Q14247;Q14974;Q15057;Q562E7;Q8WXH0;Q92973;Q99497;Q9UBN7;Q9UKX7;Q9UNZ2
Biological process	up-regulated	establishment of mitotic spindle localization	2	2.9	0.151	1	KPNB1;NSFL1C	Q14974;Q9UNZ2
Biological process	up-regulated	establishment of monopolar cell polarity	2	5.07	0.0585	1	CDC42;FSCN1	P60953;Q16658
Biological process	up-regulated	establishment of organelle localization	15	2.78	0.000362	0.58	XPO1;ACTN4;LMNA;NPM1;EZR;LMNB1;CBL;MYH9;CDC42;RAN;DYNC1H1;KPNB1;SYNE2;HDAC6;NSFL1C	O14980;O43707;P02545;P06748;P15311;P20700;P22681;P35579;P60953;P62826;Q14204;Q14974;Q8WXH0;Q9UBN7;Q9UNZ2
Biological process	up-regulated	establishment of protein localization	46	2.16	5.61E-07	0.00101	XPO1;ACTN4;IPO7;EGFR;LMNA;KRT18;NPM1;HSP90AA1;HSPD1;HSPA5;HSPA8;TPR;PDIA4;HSP90B1;H1-5;FLNA;CBL;CALR;ERP29;SFN;HSPA4;MYH9;SRP14;HSPA9;RANBP2;GDI2;VCP;SEC61A1;YWHAG;ARF6;RAN;RPL11;CLTC;SPTBN1;CAV1;AP1B1;CTTN;KPNB1;KTN1;ARFGAP1;TNPO1;PARK7;RRBP1;HDAC6;NUP50;CD2AP	O14980;O43707;O95373;P00533;P02545;P05783;P06748;P07900;P10809;P11021;P11142;P12270;P13667;P14625;P16401;P21333;P22681;P27797;P30040;P31947;P34932;P35579;P37108;P38646;P49792;P50395;P55072;P61619;P61981;P62330;P62826;P62913;Q00610;Q01082;Q03135;Q10567;Q14247;Q14974;Q86UP2;Q8N6T3;Q92973;Q99497;Q9P2E9;Q9UBN7;Q9UKX7;Q9Y5K6
Biological process	up-regulated	establishment of protein localization to endoplasmic reticulum	2	3.81	0.0967	1	SRP14;SEC61A1	P37108;P61619
Biological process	up-regulated	establishment of protein localization to extracellular region	5	2.4	0.0585	1	PDIA4;ERP29;AP1B1;PARK7;CD2AP	P13667;P30040;Q10567;Q99497;Q9Y5K6
Biological process	up-regulated	establishment of protein localization to membrane	7	1.94	0.0715	1	EGFR;KRT18;HSP90AA1;HSPA4;SRP14;SEC61A1;SPTBN1	P00533;P05783;P07900;P34932;P37108;P61619;Q01082
Biological process	up-regulated	establishment of protein localization to mitochondrial membrane	2	3.58	0.107	1	HSP90AA1;HSPA4	P07900;P34932
Biological process	up-regulated	establishment of protein localization to mitochondrion	3	2.54	0.115	1	HSP90AA1;HSPD1;HSPA4	P07900;P10809;P34932
Biological process	up-regulated	establishment of protein localization to organelle	17	3.12	3.72E-05	0.0636	IPO7;LMNA;NPM1;HSP90AA1;HSPD1;HSPA8;TPR;H1-5;CBL;HSPA4;SRP14;RANBP2;SEC61A1;RAN;KPNB1;TNPO1;NUP50	O95373;P02545;P06748;P07900;P10809;P11142;P12270;P16401;P22681;P34932;P37108;P49792;P61619;P62826;Q14974;Q92973;Q9UKX7
Biological process	up-regulated	establishment of protein localization to plasma membrane	2	2.25	0.222	1	KRT18;SPTBN1	P05783;Q01082
Biological process	up-regulated	establishment of RNA localization	8	3.01	0.00538	1	XPO1;TPR;RANBP2;RAN;DHX9;CKAP5;KPNB1;NUP50	O14980;P12270;P49792;P62826;Q08211;Q14008;Q14974;Q9UKX7
Biological process	up-regulated	establishment of skin barrier	2	3.48	0.112	1	SFN;PLEC	P31947;Q15149
Biological process	up-regulated	establishment of spindle localization	4	3.93	0.0189	1	MYH9;DYNC1H1;KPNB1;NSFL1C	P35579;Q14204;Q14974;Q9UNZ2
Biological process	up-regulated	establishment or maintenance of apical/basal cell polarity	3	3.38	0.0589	1	EZR;CDC42;FSCN1	P15311;P60953;Q16658
Biological process	up-regulated	establishment or maintenance of bipolar cell polarity	3	3.38	0.0589	1	EZR;CDC42;FSCN1	P15311;P60953;Q16658
Biological process	up-regulated	establishment or maintenance of cell polarity	10	3.81	0.000319	0.516	LMNA;EZR;MYH9;ACTB;CDC42;ARF6;RAC1;CAP1;CKAP5;FSCN1	P02545;P15311;P35579;P60709;P60953;P62330;P63000;Q01518;Q14008;Q16658
Biological process	up-regulated	establishment or maintenance of cytoskeleton polarity	2	17.39	0.00535	1	LMNA;CKAP5	P02545;Q14008
Biological process	up-regulated	establishment or maintenance of microtubule cytoskeleton polarity	2	30.44	0.00158	1	LMNA;CKAP5	P02545;Q14008
Biological process	up-regulated	establishment or maintenance of monopolar cell polarity	2	4.87	0.063	1	CDC42;FSCN1	P60953;Q16658
Biological process	up-regulated	exit from host cell	2	4.2	0.0817	1	VAPB;PPIA	O95292;P62937
Biological process	up-regulated	export from cell	8	1.03	0.517	1	PDIA4;CBL;ERP29;MYH9;TNFAIP2;AP1B1;PARK7;CD2AP	P13667;P22681;P30040;P35579;Q03169;Q10567;Q99497;Q9Y5K6
Biological process	up-regulated	extrinsic apoptotic signaling pathway	4	2.14	0.118	1	KRT18;KRT8;PDIA3;CTTN	P05783;P05787;P30101;Q14247
Biological process	up-regulated	fatty acid beta-oxidation	2	2.1	0.247	1	ACADVL;HSD17B10	P49748;Q99714
Biological process	up-regulated	fatty acid biosynthetic process	3	1.62	0.284	1	FASN;ACLY;PTGES3	P49327;P53396;Q15185
Biological process	up-regulated	fatty acid catabolic process	2	1.37	0.431	1	ACADVL;HSD17B10	P49748;Q99714
Biological process	up-regulated	fatty acid oxidation	2	1.48	0.391	1	ACADVL;HSD17B10	P49748;Q99714
Biological process	up-regulated	fatty acid transport	2	1.35	0.437	1	GOT2;ANXA1	P00505;P04083
Biological process	up-regulated	fear response	2	3.12	0.134	1	EIF4G1;VDAC3	Q04637;Q9Y277
Biological process	up-regulated	female meiotic nuclear division	2	6.76	0.0346	1	TOP2A;PPP2R1A	P11388;P30153
Biological process	up-regulated	fibroblast migration	2	6.41	0.0383	1	IQGAP1;PLEC	P46940;Q15149
Biological process	up-regulated	fibroblast proliferation	2	3.04	0.14	1	CAV1;PTGES3	Q03135;Q15185
Biological process	up-regulated	filopodium assembly	3	7.31	0.00772	1	EZR;CDC42;CD2AP	P15311;P60953;Q9Y5K6
Biological process	up-regulated	focal adhesion assembly	2	4.2	0.0817	1	ACTN1;CTTN	P12814;Q14247
Biological process	up-regulated	folic acid-containing compound metabolic process	3	7.02	0.00862	1	TYMS;MTHFD1;SHMT2	P04818;P11586;P34897
Biological process	up-regulated	forebrain cell migration	2	2.83	0.157	1	EGFR;RTN4	P00533;Q9NQC3
Biological process	up-regulated	formation of cytoplasmic translation initiation complex	3	12.18	0.00172	1	EIF3H;EIF5;EIF3A	O15372;P55010;Q14152
Biological process	up-regulated	G1/S transition of mitotic cell cycle	2	1.5	0.385	1	RPS6;KHDRBS1	P62753;Q07666
Biological process	up-regulated	G2/M transition of mitotic cell cycle	2	2.44	0.198	1	CALM1;KHDRBS1	P0DP23;Q07666
Biological process	up-regulated	gene expression	5	1.59	0.209	1	SOD1;NPC2;PLEC;HSD17B10;CD2AP	P00441;P61916;Q15149;Q99714;Q9Y5K6
Biological process	up-regulated	gene silencing by miRNA	2	4.68	0.0675	1	EIF4G1;DHX9	Q04637;Q08211
Biological process	up-regulated	gene silencing by RNA	4	3.48	0.0281	1	HNRNPU;EIF4G1;DHX9;ELOB	Q00839;Q04637;Q08211;Q15370
Biological process	up-regulated	generation of precursor metabolites and energy	17	3.16	3.20E-05	0.0549	LDHA;PGK1;ALDOA;GAPDH;ATP5F1B;ENO1;PKM;UQCRC2;TKT;SDHA;TALDO1;MDH2;ACADVL;TPI1;CYCS;PLEC;PTGES3	P00338;P00558;P04075;P04406;P06576;P06733;P14618;P22695;P29401;P31040;P37837;P40926;P49748;P60174;P99999;Q15149;Q15185
Biological process	up-regulated	gland development	9	2.16	0.0249	1	SOD1;EGFR;TYMS;PRKCSH;FASN;ARF6;FKBP4;CAV1;CD2AP	P00441;P00533;P04818;P14314;P49327;P62330;Q02790;Q03135;Q9Y5K6
Biological process	up-regulated	glucocorticoid receptor signaling pathway	2	30.44	0.00158	1	CALR;PTGES3	P27797;Q15185
Biological process	up-regulated	gluconeogenesis	4	5.29	0.00677	1	PGK1;ENO1;MDH2;TPI1	P00558;P06733;P40926;P60174
Biological process	up-regulated	glucose catabolic process	4	9.37	0.000801	1	PGK1;ENO1;PKM;TPI1	P00558;P06733;P14618;P60174
Biological process	up-regulated	glucose catabolic process to pyruvate	4	12.82	0.000227	0.371	PGK1;ENO1;PKM;TPI1	P00558;P06733;P14618;P60174
Biological process	up-regulated	glucose metabolic process	6	3.15	0.0123	1	PGK1;GAPDH;ENO1;PKM;MDH2;TPI1	P00558;P04406;P06733;P14618;P40926;P60174
Biological process	up-regulated	glyceraldehyde-3-phosphate biosynthetic process	2	30.44	0.00158	1	TKT;TPI1	P29401;P60174
Biological process	up-regulated	glyceraldehyde-3-phosphate metabolic process	3	15.22	0.000864	1	TKT;TALDO1;TPI1	P29401;P37837;P60174
Biological process	up-regulated	glycolytic process	7	8.88	1.24E-05	0.0217	LDHA;PGK1;ALDOA;GAPDH;ENO1;PKM;TPI1	P00338;P00558;P04075;P04406;P06733;P14618;P60174
Biological process	up-regulated	glycolytic process through fructose-6-phosphate	4	11.6	0.000342	0.55	PGK1;ENO1;PKM;TPI1	P00558;P06733;P14618;P60174
Biological process	up-regulated	glycolytic process through glucose-6-phosphate	4	11.6	0.000342	0.55	PGK1;ENO1;PKM;TPI1	P00558;P06733;P14618;P60174
Biological process	up-regulated	Golgi to plasma membrane protein transport	2	3.81	0.0967	1	KRT18;SPTBN1	P05783;Q01082
Biological process	up-regulated	Golgi to plasma membrane transport	2	2.17	0.234	1	KRT18;SPTBN1	P05783;Q01082
Biological process	up-regulated	Golgi vesicle transport	6	1.33	0.299	1	VAPB;KRT18;P4HB;PITPNB;VCP;SPTBN1	O95292;P05783;P07237;P48739;P55072;Q01082
Biological process	up-regulated	granulocyte chemotaxis	3	2.25	0.148	1	ANXA1;PPIB;PPIA	P04083;P23284;P62937
Biological process	up-regulated	granulocyte migration	3	1.92	0.205	1	ANXA1;PPIB;PPIA	P04083;P23284;P62937
Biological process	up-regulated	growth	7	1.17	0.393	1	TYMS;VCL;IQGAP1;PLEC;TBL1XR1;HDAC6;CD2AP	P04818;P18206;P46940;Q15149;Q9BZK7;Q9UBN7;Q9Y5K6
Biological process	up-regulated	heart contraction	2	6.41	0.0383	1	SOD1;CDC42	P00441;P60953
Biological process	up-regulated	heart development	4	1.16	0.454	1	MTHFD1;ITGA3;MAP2K3;AP1B1	P11586;P26006;P46734;Q10567
Biological process	up-regulated	heart process	2	4.68	0.0675	1	SOD1;CDC42	P00441;P60953
Biological process	up-regulated	hematopoietic or lymphoid organ development	2	1.27	0.47	1	SOD1;CD2AP	P00441;Q9Y5K6
Biological process	up-regulated	hemopoiesis	3	1.22	0.448	1	FLNA;RPS6;PABPC4	P21333;P62753;Q13310
Biological process	up-regulated	hemostasis	3	1.83	0.227	1	CD59;PABPC4;JMJD1C	P13987;Q13310;Q15652
Biological process	up-regulated	hepatocyte apoptotic process	3	13.05	0.0014	1	KRT18;KRT8;ARF6	P05783;P05787;P62330
Biological process	up-regulated	heterochromatin assembly	5	2.45	0.0539	1	LMNA;HMGB1;LMNB1;HNRNPU;MBD2	P02545;P09429;P20700;Q00839;Q9UBB5
Biological process	up-regulated	heterochromatin organization	5	2.24	0.0738	1	LMNA;HMGB1;LMNB1;HNRNPU;MBD2	P02545;P09429;P20700;Q00839;Q9UBB5
Biological process	up-regulated	heterocycle biosynthetic process	28	1.85	0.00131	1	PCF11;ALDOA;TK1;TYMS;ATP5F1B;HSP90AA1;HSP90AB1;MTHFD1;GTF2F2;UBTF;DDX5;FLNA;PAICS;SDHA;RBMX;GARS1;ATP5PO;FASN;ACLY;VCP;PRPS1;S100A10;GTF2I;DHX9;PTGES3;ELOB;UAP1;DDX21	O94913;P04075;P04183;P04818;P06576;P07900;P08238;P11586;P13984;P17480;P17844;P21333;P22234;P31040;P38159;P41250;P48047;P49327;P53396;P55072;P60891;P60903;P78347;Q08211;Q15185;Q15370;Q16222;Q9NR30
Biological process	up-regulated	heterocycle catabolic process	14	2.28	0.00368	1	LDHA;GOT2;PGK1;ALDOA;GAPDH;ENO1;HSPA1A;PKM;DDX5;VCP;TPI1;PABPC4;ELOB;HBS1L	P00338;P00505;P00558;P04075;P04406;P06733;P0DMV8;P14618;P17844;P55072;P60174;Q13310;Q15370;Q9Y450
Biological process	up-regulated	heterocycle metabolic process	95	2.07	3.90E-13	7.40E-10	SYNCRIP;PRPF40A;WBP4;PCF11;LDHA;GOT2;PGK1;ALDOA;TK1;GAPDH;TYMS;ATP5F1B;ENO1;NPM1;P4HB;EPRS1;HSP90AA1;HNRNPC;FH;HSP90AB1;HMGB1;HSPA1A;HSPD1;HSPA8;TOP2A;MTHFD1;HARS1;GTF2F2;PKM;DARS1;UBTF;DDX5;RPL7;FLNA;PAICS;SFPQ;RPS3;PTBP1;TARS1;VARS1;TKT;PRDX5;SDHA;SHMT2;RBMX;MDH2;GARS1;RPL5;QARS1;ATP5PO;FASN;PCYT1A;AARS1;RPL14;ACLY;YARS1;RAD23B;VCP;NAP1L1;SNU13;TPI1;PRPS1;S100A10;RPS16;RPL7A;RPS6;RAN;RPS25;RPL1…	O60506;O75400;O75554;O94913;P00338;P00505;P00558;P04075;P04183;P04406;P04818;P06576;P06733;P06748;P07237;P07814;P07900;P07910;P07954;P08238;P09429;P0DMV8;P10809;P11142;P11388;P11586;P12081;P13984;P14618;P14868;P17480;P17844;P18124;P21333;P22234;P23246;P23396;P26599;P26639;P26640;P29401;P30044;P31040;P34897;P38159;P40926;P41250;P46777;P47897;P48047;P49327;P49585;P49588;P50914;P53396;P54577;P54727;…
Biological process	up-regulated	hexose biosynthetic process	4	4.97	0.00846	1	PGK1;ENO1;MDH2;TPI1	P00558;P06733;P40926;P60174
Biological process	up-regulated	hexose catabolic process	4	5.07	0.00787	1	PGK1;ENO1;PKM;TPI1	P00558;P06733;P14618;P60174
Biological process	up-regulated	hexose metabolic process	7	2.66	0.0167	1	PGK1;ALDOA;GAPDH;ENO1;PKM;MDH2;TPI1	P00558;P04075;P04406;P06733;P14618;P40926;P60174
Biological process	up-regulated	homeostasis of number of cells	6	2.02	0.0785	1	SOD1;ANXA1;FH;MTHFD1;PPP2R1A;PACS1	P00441;P04083;P07954;P11586;P30153;Q6VY07
Biological process	up-regulated	homeostatic process	26	1.23	0.162	1	VAPB;SOD1;ALDOA;ANXA1;ATP5F1B;FH;MTHFD1;VCL;CALR;PRDX5;PRDX3;PPP2R1A;RPL13A;ACADVL;ACTB;NPC2;RPS6;CAV1;EIF4G1;IMMT;PACS1;PARK7;TBL1XR1;ADNP;RTN4;CD2AP	O95292;P00441;P04075;P04083;P06576;P07954;P11586;P18206;P27797;P30044;P30048;P30153;P40429;P49748;P60709;P61916;P62753;Q03135;Q04637;Q16891;Q6VY07;Q99497;Q9BZK7;Q9H2P0;Q9NQC3;Q9Y5K6
Biological process	up-regulated	homotypic cell-cell adhesion	8	7.06	1.69E-05	0.0294	CLIC1;VCL;FLNA;PDIA3;MYH9;ACTB;PPIA;TLN1	O00299;P18206;P21333;P30101;P35579;P60709;P62937;Q9Y490
Biological process	up-regulated	hormone transport	2	1.21	0.496	1	SLC3A2;PARK7	P08195;Q99497
Biological process	up-regulated	hormone-mediated signaling pathway	6	3.18	0.0118	1	DDX5;CALR;DNAJA1;FKBP4;PTGES3;PARK7	P17844;P27797;P31689;Q02790;Q15185;Q99497
Biological process	up-regulated	hydrogen peroxide catabolic process	2	4.68	0.0675	1	PRDX5;PRDX3	P30044;P30048
Biological process	up-regulated	hydrogen peroxide metabolic process	5	7.61	0.000474	0.753	SOD1;EGFR;PRDX5;PRDX3;PARK7	P00441;P00533;P30044;P30048;Q99497
Biological process	up-regulated	immune effector process	9	1.2	0.34	1	TUBB;LGALS1;HMGB1;HSPD1;CBL;PCYT1A;RPS6;TUBB4B;PLEC	P07437;P09382;P09429;P10809;P22681;P49585;P62753;P68371;Q15149
Biological process	up-regulated	immune system process	40	1.13	0.22	1	IPO7;SOD1;ANXA1;GAPDH;SLC25A5;TUBB;HSP90AA1;RPSA;LGALS1;HMGB1;HSPD1;MTHFD1;CBL;SFPQ;PPIB;ITGA3;PDIA3;PPP2R1A;GBP1;MYH9;RPL13A;MATR3;PCYT1A;TPD52;CDC42;RPS6;RPL30;PPIA;TUBB4B;TOP2B;CAV1;KHDRBS1;DHX9;PLEC;UAP1;PACS1;PSPC1;RTN4;DDX21;CD2AP	O95373;P00441;P04083;P04406;P05141;P07437;P07900;P08865;P09382;P09429;P10809;P11586;P22681;P23246;P23284;P26006;P30101;P30153;P32455;P35579;P40429;P43243;P49585;P55327;P60953;P62753;P62888;P62937;P68371;Q02880;Q03135;Q07666;Q08211;Q15149;Q16222;Q6VY07;Q8WXF1;Q9NQC3;Q9NR30;Q9Y5K6
Biological process	up-regulated	import into cell	14	1.36	0.153	1	ANXA1;SLC3A2;HMGB1;CALM1;EZR;CBL;CDC42;ARF6;CLTC;CAP1;CAV1;CTTN;CLINT1;PARK7	P04083;P08195;P09429;P0DP23;P15311;P22681;P60953;P62330;Q00610;Q01518;Q03135;Q14247;Q14677;Q99497
Biological process	up-regulated	import into nucleus	9	4.53	0.000174	0.287	IPO7;LMNA;NPM1;TPR;RANBP2;RAN;KPNB1;TNPO1;NUP50	O95373;P02545;P06748;P12270;P49792;P62826;Q14974;Q92973;Q9UKX7
Biological process	up-regulated	inclusion body assembly	3	18.26	0.000483	0.767	HSP90AA1;VCP;HDAC6	P07900;P55072;Q9UBN7
Biological process	up-regulated	innate immune response	13	1.22	0.269	1	IPO7;ANXA1;TUBB;RPSA;HMGB1;SFPQ;GBP1;MATR3;TUBB4B;DHX9;UAP1;PSPC1;DDX21	O95373;P04083;P07437;P08865;P09429;P23246;P32455;P43243;P68371;Q08211;Q16222;Q8WXF1;Q9NR30
Biological process	up-regulated	inner mitochondrial membrane organization	2	2.97	0.146	1	HSPA9;IMMT	P38646;Q16891
Biological process	up-regulated	integrin-mediated signaling pathway	4	2.59	0.0692	1	ITGA3;MYH9;CDC42;TLN1	P26006;P35579;P60953;Q9Y490
Biological process	up-regulated	intermediate filament cytoskeleton organization	6	3.93	0.00431	1	SOD1;KRT18;VIM;KRT7;KRT10;PLEC	P00441;P05783;P08670;P08729;P13645;Q15149
Biological process	up-regulated	intermediate filament organization	4	3.34	0.0321	1	VIM;KRT7;KRT10;PLEC	P08670;P08729;P13645;Q15149
Biological process	up-regulated	intermediate filament-based process	6	3.89	0.00454	1	SOD1;KRT18;VIM;KRT7;KRT10;PLEC	P00441;P05783;P08670;P08729;P13645;Q15149
Biological process	up-regulated	intracellular protein transmembrane transport	2	4.2	0.0817	1	HSPA5;SEC61A1	P11021;P61619
Biological process	up-regulated	intracellular protein transport	26	2.84	1.87E-06	0.00335	XPO1;IPO7;LMNA;NPM1;HSP90AA1;HSPA5;HSPA8;TPR;HSP90B1;CALR;ERP29;SFN;HSPA4;HSPA9;RANBP2;VCP;SEC61A1;ARF6;RAN;CLTC;AP1B1;CTTN;KPNB1;TNPO1;HDAC6;NUP50	O14980;O95373;P02545;P06748;P07900;P11021;P11142;P12270;P14625;P27797;P30040;P31947;P34932;P38646;P49792;P55072;P61619;P62330;P62826;Q00610;Q10567;Q14247;Q14974;Q92973;Q9UBN7;Q9UKX7
Biological process	up-regulated	intracellular receptor signaling pathway	8	3.14	0.00414	1	ACTN4;DDX5;CALR;DNAJA1;FKBP4;SNW1;PTGES3;PARK7	O43707;P17844;P27797;P31689;Q02790;Q13573;Q15185;Q99497
Biological process	up-regulated	intracellular signal transduction	26	1.07	0.388	1	SHTN1;TAX1BP3;STK10;CALM1;TPR;PRKCSH;EZR;DDX5;ITGA3;PPP2R1A;SFN;MAP2K3;GDI2;CDC42;HSPE1;RPS6;RAC1;CYCS;CAP1;CAV1;SNW1;DHCR24;ZNF622;PARK7;ADNP;CD2AP	A0MZ66;O14907;O94804;P0DP23;P12270;P14314;P15311;P17844;P26006;P30153;P31947;P46734;P50395;P60953;P61604;P62753;P63000;P99999;Q01518;Q03135;Q13573;Q15392;Q969S3;Q99497;Q9H2P0;Q9Y5K6
Biological process	up-regulated	intracellular steroid hormone receptor signaling pathway	6	5.89	0.00053	0.836	DDX5;CALR;DNAJA1;FKBP4;PTGES3;PARK7	P17844;P27797;P31689;Q02790;Q15185;Q99497
Biological process	up-regulated	intracellular transport	42	2.15	2.08E-06	0.00372	XPO1;ACTN4;VAPB;IPO7;SOD1;LMNA;NPM1;P4HB;TUBB;HSP90AA1;HSPA1A;HSPA5;HSPA8;TPR;HSP90B1;LMNB1;FLNA;CALR;ERP29;SFN;HSPA4;HSPA9;RANGAP1;RANBP2;VCP;CDC42;SEC61A1;NPC2;ARF6;RAN;CLTC;HNRNPU;AP1B1;DYNC1H1;CTTN;KPNB1;ACAP2;WDR81;SYNE2;TNPO1;HDAC6;NUP50	O14980;O43707;O95292;O95373;P00441;P02545;P06748;P07237;P07437;P07900;P0DMV8;P11021;P11142;P12270;P14625;P20700;P21333;P27797;P30040;P31947;P34932;P38646;P46060;P49792;P55072;P60953;P61619;P61916;P62330;P62826;Q00610;Q00839;Q10567;Q14204;Q14247;Q14974;Q15057;Q562E7;Q8WXH0;Q92973;Q9UBN7;Q9UKX7
Biological process	up-regulated	intrinsic apoptotic signaling pathway	6	2.05	0.0738	1	DDX5;SFN;HSPE1;CYCS;SNW1;ZNF622	P17844;P31947;P61604;P99999;Q13573;Q969S3
Biological process	up-regulated	intrinsic apoptotic signaling pathway by p53 class mediator	2	2.1	0.247	1	DDX5;SNW1	P17844;Q13573
Biological process	up-regulated	intrinsic apoptotic signaling pathway in response to DNA damage	2	1.6	0.356	1	SFN;SNW1	P31947;Q13573
Biological process	up-regulated	IRES-dependent viral translational initiation	2	11.07	0.0134	1	PTBP1;EIF3A	P26599;Q14152
Biological process	up-regulated	isotype switching	2	4.87	0.063	1	HSPD1;PCYT1A	P10809;P49585
Biological process	up-regulated	keratinization	2	1.62	0.35	1	KRT7;SFN	P08729;P31947
Biological process	up-regulated	keratinocyte development	3	18.26	0.000483	0.767	FLNB;SFN;PLEC	O75369;P31947;Q15149
Biological process	up-regulated	keratinocyte differentiation	2	1.84	0.295	1	ANXA1;KRT10	P04083;P13645
Biological process	up-regulated	killing of cells of other organism	3	2.23	0.152	1	GAPDH;GBP1;RPL30	P04406;P32455;P62888
Biological process	up-regulated	lactate metabolic process	2	7.61	0.0277	1	LDHA;PARK7	P00338;Q99497
Biological process	up-regulated	lamellipodium assembly	3	5.07	0.021	1	VCL;CAPZB;RAC1	P18206;P47756;P63000
Biological process	up-regulated	lamellipodium organization	4	5.41	0.00626	1	VCL;CAPZB;RAC1;CTTN	P18206;P47756;P63000;Q14247
Biological process	up-regulated	leukocyte activation involved in immune response	5	1.94	0.117	1	LGALS1;HMGB1;HSPD1;PCYT1A;RPS6	P09382;P09429;P10809;P49585;P62753
Biological process	up-regulated	leukocyte cell-cell adhesion	2	2.14	0.241	1	STK10;EZR	O94804;P15311
Biological process	up-regulated	leukocyte chemotaxis	6	2.54	0.0317	1	ANXA1;HMGB1;PPIB;RPL13A;PPIA;PLEC	P04083;P09429;P23284;P40429;P62937;Q15149
Biological process	up-regulated	leukocyte differentiation	11	1.8	0.0441	1	ANXA1;SLC25A5;NPM1;LGALS1;HMGB1;MYH9;FASN;TPD52;CDC42;RPS6;TOP2B	P04083;P05141;P06748;P09382;P09429;P35579;P49327;P55327;P60953;P62753;Q02880
Biological process	up-regulated	leukocyte homeostasis	4	3.01	0.0444	1	ANXA1;MTHFD1;PPP2R1A;PACS1	P04083;P11586;P30153;Q6VY07
Biological process	up-regulated	leukocyte mediated cytotoxicity	2	1.74	0.32	1	TUBB;TUBB4B	P07437;P68371
Biological process	up-regulated	leukocyte migration	10	2.61	0.0053	1	ANXA1;HMGB1;PPIB;ITGA3;MYH9;RPL13A;CDC42;PPIA;PLEC;RTN4	P04083;P09429;P23284;P26006;P35579;P40429;P60953;P62937;Q15149;Q9NQC3
Biological process	up-regulated	leukocyte proliferation	3	1.33	0.392	1	HSPD1;PCYT1A;RPS6	P10809;P49585;P62753
Biological process	up-regulated	lipid homeostasis	3	1.11	0.507	1	NPC2;CAV1;RTN4	P61916;Q03135;Q9NQC3
Biological process	up-regulated	lipid modification	3	1.09	0.519	1	ACADVL;HSD17B10;MTMR12	P49748;Q99714;Q9C0I1
Biological process	up-regulated	lipid oxidation	2	1.38	0.425	1	ACADVL;HSD17B10	P49748;Q99714
Biological process	up-regulated	lipid storage	2	3.29	0.123	1	NPC2;CAV1	P61916;Q03135
Biological process	up-regulated	lipid transport	8	1.49	0.171	1	VAPB;GOT2;ANXA1;VDAC2;PITPNB;NPC2;HDLBP;CAV1	O95292;P00505;P04083;P45880;P48739;P61916;Q00341;Q03135
Biological process	up-regulated	liver development	5	2.82	0.0328	1	EGFR;TYMS;PRKCSH;ARF6;CD2AP	P00533;P04818;P14314;P62330;Q9Y5K6
Biological process	up-regulated	liver regeneration	2	4.06	0.0866	1	EGFR;TYMS	P00533;P04818
Biological process	up-regulated	localization	99	1.42	5.45E-05	0.0926	CLIC1;XPO1;DYNC1LI2;ACTN4;VAPB;IPO7;SOD1;GOT2;EGFR;LMNA;ANXA1;SLC25A5;KRT18;ATP5F1B;NPM1;P4HB;TUBB;HSP90AA1;SLC3A2;HMGB1;HSPA1A;CALM1;HSPD1;HSPA5;HSPA8;SLC25A6;TPR;PDIA4;HSP90B1;EZR;H1-5;VCL;LMNB1;FLNA;CBL;CALR;ERP29;DNAJA1;SFN;GBP1;HSPA4;MYH9;SRP14;HSPA9;MDH2;VDAC2;RANGAP1;ATP5PO;PITPNB;RANBP2;GDI2;CCT4;VCP;TPD52;ACTB;S100A10;CDC42;SEC61A1;NPC2;YWHAG;ARF6;H4C1;RAN;RPL11;RAC1;TMSB10;CCT2;HDLBP;CL…	O00299;O14980;O43237;O43707;O95292;O95373;P00441;P00505;P00533;P02545;P04083;P05141;P05783;P06576;P06748;P07237;P07437;P07900;P08195;P09429;P0DMV8;P0DP23;P10809;P11021;P11142;P12236;P12270;P13667;P14625;P15311;P16401;P18206;P20700;P21333;P22681;P27797;P30040;P31689;P31947;P32455;P34932;P35579;P37108;P38646;P40926;P45880;P46060;P48047;P48739;P49792;P50395;P50991;P55072;P55327;P60709;P60903;P60953;…
Biological process	up-regulated	localization within membrane	17	1.89	0.00936	1	EGFR;LMNA;KRT18;HSP90AA1;EZR;LMNB1;FLNA;HSPA4;SRP14;S100A10;SEC61A1;ARF6;RAC1;SPTBN1;CAV1;ACAP2;PACS1	P00533;P02545;P05783;P07900;P15311;P20700;P21333;P34932;P37108;P60903;P61619;P62330;P63000;Q01082;Q03135;Q15057;Q6VY07
Biological process	up-regulated	locomotion	7	1.23	0.345	1	ANXA1;HMGB1;PPIB;RPL13A;PPIA;RAC1;PLEC	P04083;P09429;P23284;P40429;P62937;P63000;Q15149
Biological process	up-regulated	lung development	3	2.23	0.152	1	EGFR;ITGA3;EIF4G1	P00533;P26006;Q04637
Biological process	up-regulated	lymphocyte activation	9	1.18	0.351	1	ANXA1;SLC25A5;LGALS1;HMGB1;HSPD1;PCYT1A;TPD52;RPS6;TOP2B	P04083;P05141;P09382;P09429;P10809;P49585;P55327;P62753;Q02880
Biological process	up-regulated	lymphocyte activation involved in immune response	5	2.36	0.0617	1	LGALS1;HMGB1;HSPD1;PCYT1A;RPS6	P09382;P09429;P10809;P49585;P62753
Biological process	up-regulated	lymphocyte costimulation	2	2.77	0.163	1	LGALS1;CAV1	P09382;Q03135
Biological process	up-regulated	lymphocyte differentiation	7	1.79	0.0983	1	ANXA1;SLC25A5;LGALS1;HMGB1;TPD52;RPS6;TOP2B	P04083;P05141;P09382;P09429;P55327;P62753;Q02880
Biological process	up-regulated	lymphocyte homeostasis	2	1.9	0.283	1	PPP2R1A;PACS1	P30153;Q6VY07
Biological process	up-regulated	lymphocyte proliferation	3	1.6	0.288	1	HSPD1;PCYT1A;RPS6	P10809;P49585;P62753
Biological process	up-regulated	lysosomal transport	3	1.38	0.369	1	HSPA1A;HSPA8;VCP	P0DMV8;P11142;P55072
Biological process	up-regulated	lysosome localization	3	3.2	0.0671	1	CBL;MYH9;HDAC6	P22681;P35579;Q9UBN7
Biological process	up-regulated	macromolecule biosynthetic process	58	3.08	9.38E-15	1.78E-11	PCF11;SOD1;EGFR;TK1;TYMS;RPLP2;HSP90AA1;HSP90AB1;RPSA;HARS1;GTF2F2;DARS1;UBTF;DDX5;RPL7;FLNA;RPS3;EEF1D;RBMX;RPL13A;RPL27A;RPL5;RPL21;RPS9;TUFM;RPL14;VCP;S100A10;RPS3A;RPL37A;NPC2;RPS15A;RPS16;RPS18;RPS29;RPS11;RPL7A;RPS6;RPS25;RPL30;RPL10A;RPL11;RPS27A;EIF5A;GTF2I;RPL6;EIF4G1;EEF1A2;DHX9;PABPC4;PLEC;PTGES3;ELOB;HSD17B10;DDX21;RRBP1;HBS1L;CD2AP	O94913;P00441;P00533;P04183;P04818;P05387;P07900;P08238;P08865;P12081;P13984;P14868;P17480;P17844;P18124;P21333;P23396;P29692;P38159;P40429;P46776;P46777;P46778;P46781;P49411;P50914;P55072;P60903;P61247;P61513;P61916;P62244;P62249;P62269;P62273;P62280;P62424;P62753;P62851;P62888;P62906;P62913;P62979;P63241;P78347;Q02878;Q04637;Q05639;Q08211;Q13310;Q15149;Q15185;Q15370;Q99714;Q9NR30;Q9P2E9;Q9Y450;…
Biological process	up-regulated	macromolecule catabolic process	26	1.63	0.00988	1	HSP90AA1;HSPA1A;HSPA5;HSPA8;HSP90B1;DDX5;PSMB1;UBA1;CBL;CALR;PSMB5;PSMD7;RAD23B;VCP;PSMA6;PSMC6;RPS27A;PABPC4;ELOB;WDR81;CCAR1;TBL1XR1;HDAC6;NSFL1C;HBS1L;CD2AP	P07900;P0DMV8;P11021;P11142;P14625;P17844;P20618;P22314;P22681;P27797;P28074;P51665;P54727;P55072;P60900;P62333;P62979;Q13310;Q15370;Q562E7;Q8IX12;Q9BZK7;Q9UBN7;Q9UNZ2;Q9Y450;Q9Y5K6
Biological process	up-regulated	macromolecule deacylation	2	5.29	0.0542	1	FLNA;HDAC6	P21333;Q9UBN7
Biological process	up-regulated	macromolecule localization	63	1.97	8.33E-08	0.000153	XPO1;ACTN4;IPO7;EGFR;LMNA;KRT18;NPM1;HSP90AA1;HSPD1;HSPA5;HSPA8;TPR;PDIA4;HSP90B1;EZR;H1-5;VCL;LMNB1;FLNA;CBL;CALR;ERP29;DNAJA1;SFN;GBP1;HSPA4;MYH9;SRP14;HSPA9;RANBP2;GDI2;CCT4;VCP;ACTB;S100A10;CDC42;SEC61A1;YWHAG;ARF6;H4C1;RAN;RPL11;CCT2;CLTC;HNRNPU;SPTBN1;CAV1;DHX9;AP1B1;CTTN;KPNB1;PLEC;DHCR24;PACS1;KTN1;ARFGAP1;TNPO1;PARK7;RTN4;RRBP1;HDAC6;NUP50;CD2AP	O14980;O43707;O95373;P00533;P02545;P05783;P06748;P07900;P10809;P11021;P11142;P12270;P13667;P14625;P15311;P16401;P18206;P20700;P21333;P22681;P27797;P30040;P31689;P31947;P32455;P34932;P35579;P37108;P38646;P49792;P50395;P50991;P55072;P60709;P60903;P60953;P61619;P61981;P62330;P62805;P62826;P62913;P78371;Q00610;Q00839;Q01082;Q03135;Q08211;Q10567;Q14247;Q14974;Q15149;Q15392;Q6VY07;Q86UP2;Q8N6T3;Q92973;…
Biological process	up-regulated	macromolecule metabolic process	133	1.61	1.66E-10	3.12E-07	SYNCRIP;PRPF40A;WBP4;STK10;PCF11;SOD1;EGFR;PGK1;ANXA1;TK1;GAPDH;CAPNS1;TYMS;RPLP2;NPM1;P4HB;EPRS1;HSP90AA1;HNRNPC;FH;HSP90AB1;RPSA;HMGB1;HSPA1A;HSPD1;HSPA5;HSPA8;TOP2A;HARS1;KRT10;GTF2F2;PRKCSH;HSP90B1;DARS1;UBTF;DDX5;RPL7;PSMB1;FLNA;UBA1;CBL;UQCRC2;SFPQ;PPIB;RPS3;PTBP1;TARS1;VARS1;CALR;PSMB5;EEF1D;PRDX3;SHMT2;MYH9;RBMX;RPL13A;GARS1;RANGAP1;RPL27A;RPL5;RPL21;RPS9;QARS1;TUFM;PCYT1A;AARS1;RANBP2;RP…	O60506;O75400;O75554;O94804;O94913;P00441;P00533;P00558;P04083;P04183;P04406;P04632;P04818;P05387;P06748;P07237;P07814;P07900;P07910;P07954;P08238;P08865;P09429;P0DMV8;P10809;P11021;P11142;P11388;P12081;P13645;P13984;P14314;P14625;P14868;P17480;P17844;P18124;P20618;P21333;P22314;P22681;P22695;P23246;P23284;P23396;P26599;P26639;P26640;P27797;P28074;P29692;P30048;P34897;P35579;P38159;P40429;P41250;…
Biological process	up-regulated	macromolecule methylation	2	1.02	0.585	1	HSD17B10;TRMT6	Q99714;Q9UJA5
Biological process	up-regulated	macrophage differentiation	2	2.71	0.169	1	NPM1;CDC42	P06748;P60953
Biological process	up-regulated	maintenance of blood-brain barrier	3	5.37	0.018	1	VCL;ACTB;CD2AP	P18206;P60709;Q9Y5K6
Biological process	up-regulated	maintenance of location	10	3.83	0.000303	0.49	HSPA5;HSP90B1;FLNA;CALR;RANGAP1;NPC2;TMSB10;HNRNPU;CAV1;PARK7	P11021;P14625;P21333;P27797;P46060;P61916;P63313;Q00839;Q03135;Q99497
Biological process	up-regulated	maintenance of location in cell	8	5.18	0.000158	0.261	HSPA5;HSP90B1;CALR;RANGAP1;TMSB10;HNRNPU;CAV1;PARK7	P11021;P14625;P27797;P46060;P63313;Q00839;Q03135;Q99497
Biological process	up-regulated	maintenance of protein localization in organelle	4	5.53	0.00577	1	HSPA5;RANGAP1;HNRNPU;PARK7	P11021;P46060;Q00839;Q99497
Biological process	up-regulated	maintenance of protein location	7	4.58	0.000852	1	HSPA5;FLNA;RANGAP1;TMSB10;HNRNPU;CAV1;PARK7	P11021;P21333;P46060;P63313;Q00839;Q03135;Q99497
Biological process	up-regulated	maintenance of protein location in cell	6	5.37	0.000869	1	HSPA5;RANGAP1;TMSB10;HNRNPU;CAV1;PARK7	P11021;P46060;P63313;Q00839;Q03135;Q99497
Biological process	up-regulated	maintenance of protein location in nucleus	3	7.31	0.00772	1	RANGAP1;HNRNPU;PARK7	P46060;Q00839;Q99497
Biological process	up-regulated	maintenance of vacuolar location	3	3.2	0.0671	1	CBL;MYH9;HDAC6	P22681;P35579;Q9UBN7
Biological process	up-regulated	malate metabolic process	2	13.53	0.00897	1	FH;MDH2	P07954;P40926
Biological process	up-regulated	malate-aspartate shuttle	2	13.53	0.00897	1	GOT2;MDH2	P00505;P40926
Biological process	up-regulated	male gonad development	2	1.13	0.532	1	CBL;CD2AP	P22681;Q9Y5K6
Biological process	up-regulated	mammary gland development	2	5.53	0.05	1	FASN;CAV1	P49327;Q03135
Biological process	up-regulated	maternal process involved in female pregnancy	2	3.93	0.0916	1	ITGA3;PRDX3	P26006;P30048
Biological process	up-regulated	maturation of LSU-rRNA	2	4.87	0.063	1	RPL7;RPL7A	P18124;P62424
Biological process	up-regulated	maturation of SSU-rRNA	2	2.9	0.151	1	SNU13;RPS16	P55769;P62249
Biological process	up-regulated	meiosis I cell cycle process	2	1.69	0.332	1	TOP2A;TOP2B	P11388;Q02880
Biological process	up-regulated	meiotic cell cycle process	4	1.26	0.395	1	TOP2A;PPP2R1A;MYH9;TOP2B	P11388;P30153;P35579;Q02880
Biological process	up-regulated	meiotic nuclear division	2	1.74	0.32	1	TOP2A;PPP2R1A	P11388;P30153
Biological process	up-regulated	membrane assembly	5	4.91	0.00348	1	IQGAP1;S100A10;SPTBN1;CAV1;NSFL1C	P46940;P60903;Q01082;Q03135;Q9UNZ2
Biological process	up-regulated	membrane depolarization	2	2.14	0.241	1	CAV1;PARK7	Q03135;Q99497
Biological process	up-regulated	membrane docking	3	2.05	0.18	1	VAPB;CALM1;EZR	O95292;P0DP23;P15311
Biological process	up-regulated	membrane invagination	2	2.44	0.198	1	MYH9;CDC42	P35579;P60953
Biological process	up-regulated	membrane organization	25	2.47	3.15E-05	0.0541	VAPB;SOD1;LMNA;SLC25A5;HSP90AA1;HSPA1A;HSPA8;SLC25A6;LMNB1;HSPA4;MYH9;HSPA9;VDAC2;IQGAP1;S100A10;CDC42;REEP5;SPTBN1;CAV1;PLEC;DHCR24;IMMT;RTN4;NSFL1C;CD2AP	O95292;P00441;P02545;P05141;P07900;P0DMV8;P11142;P12236;P20700;P34932;P35579;P38646;P45880;P46940;P60903;P60953;Q00765;Q01082;Q03135;Q15149;Q15392;Q16891;Q9NQC3;Q9UNZ2;Q9Y5K6
Biological process	up-regulated	membrane protein ectodomain proteolysis	2	5.07	0.0585	1	MYH9;RBMX	P35579;P38159
Biological process	up-regulated	membrane protein proteolysis	2	3.12	0.134	1	MYH9;RBMX	P35579;P38159
Biological process	up-regulated	membrane raft assembly	3	14.05	0.00111	1	IQGAP1;S100A10;CAV1	P46940;P60903;Q03135
Biological process	up-regulated	membrane raft organization	3	6.52	0.0106	1	IQGAP1;S100A10;CAV1	P46940;P60903;Q03135
Biological process	up-regulated	mesenchymal cell differentiation	3	1.81	0.231	1	DDX5;FLNA;RTN4	P17844;P21333;Q9NQC3
Biological process	up-regulated	metabolic process	172	1.43	3.86E-10	7.23E-07	EIF3H;TPD52L2;SYNCRIP;EIF5B;PRPF40A;WBP4;STK10;PCF11;LDHA;SOD1;GOT2;EGFR;PGK1;LMNA;ALDOA;ANXA1;TK1;GAPDH;CAPNS1;TYMS;SLC25A5;RPLP2;ATP5F1B;ENO1;NPM1;P4HB;EPRS1;HSP90AA1;HNRNPC;FH;SLC3A2;HSP90AB1;RPSA;HMGB1;HSPA1A;HSPD1;HSPA5;HSPA8;TOP2A;MTHFD1;HARS1;KRT10;GTF2F2;PRKCSH;PKM;HSP90B1;DARS1;UBTF;DDX5;RPL7;PSMB1;FLNA;PAICS;UBA1;CBL;UQCRC2;SFPQ;PPIB;RPS3;AHCY;PTBP1;TARS1;VARS1;CALR;PSMB5;TKT;EEF1D;PRDX…	O15372;O43399;O60506;O60841;O75400;O75554;O94804;O94913;P00338;P00441;P00505;P00533;P00558;P02545;P04075;P04083;P04183;P04406;P04632;P04818;P05141;P05387;P06576;P06733;P06748;P07237;P07814;P07900;P07910;P07954;P08195;P08238;P08865;P09429;P0DMV8;P10809;P11021;P11142;P11388;P11586;P12081;P13645;P13984;P14314;P14618;P14625;P14868;P17480;P17844;P18124;P20618;P21333;P22234;P22314;P22681;P22695;P23246;…
Biological process	up-regulated	methylglyoxal metabolic process	2	20.29	0.00386	1	TPI1;PARK7	P60174;Q99497
Biological process	up-regulated	microtubule cytoskeleton organization	18	2.33	0.000826	1	DYNC1LI2;PCNT;LMNA;GAPDH;TUBB;EZR;FLNA;RPS3;MYH9;VCP;RAN;TUBB4B;CKAP5;DYNC1H1;KPNB1;CLIP2;NSFL1C;TLN1	O43237;O95613;P02545;P04406;P07437;P15311;P21333;P23396;P35579;P55072;P62826;P68371;Q14008;Q14204;Q14974;Q9UDT6;Q9UNZ2;Q9Y490
Biological process	up-regulated	microtubule cytoskeleton organization involved in mitosis	8	3.75	0.00139	1	PCNT;FLNA;VCP;RAN;CKAP5;DYNC1H1;KPNB1;NSFL1C	O95613;P21333;P55072;P62826;Q14008;Q14204;Q14974;Q9UNZ2
Biological process	up-regulated	microtubule organizing center localization	4	7.38	0.002	1	DYNC1LI2;EZR;RANBP2;SYNE2	O43237;P15311;P49792;Q8WXH0
Biological process	up-regulated	microtubule organizing center organization	2	1.48	0.391	1	NPM1;CKAP5	P06748;Q14008
Biological process	up-regulated	microtubule-based movement	11	1.58	0.0905	1	DYNC1LI2;SOD1;DNAJA1;CDC42;TUBB4B;HNRNPU;DYNC1H1;KPNB1;KTN1;SYNE2;HDAC6	O43237;P00441;P31689;P60953;P68371;Q00839;Q14204;Q14974;Q86UP2;Q8WXH0;Q9UBN7
Biological process	up-regulated	microtubule-based process	27	1.94	0.000814	1	DYNC1LI2;PCNT;SOD1;LMNA;GAPDH;NPM1;TUBB;EZR;FLNA;RPS3;PPP2R1A;DNAJA1;MYH9;VCP;CDC42;RAN;TUBB4B;HNRNPU;CKAP5;DYNC1H1;KPNB1;KTN1;SYNE2;HDAC6;CLIP2;NSFL1C;TLN1	O43237;O95613;P00441;P02545;P04406;P06748;P07437;P15311;P21333;P23396;P30153;P31689;P35579;P55072;P60953;P62826;P68371;Q00839;Q14008;Q14204;Q14974;Q86UP2;Q8WXH0;Q9UBN7;Q9UDT6;Q9UNZ2;Q9Y490
Biological process	up-regulated	microtubule-based transport	6	1.68	0.15	1	SOD1;CDC42;HNRNPU;DYNC1H1;SYNE2;HDAC6	P00441;P60953;Q00839;Q14204;Q8WXH0;Q9UBN7
Biological process	up-regulated	miRNA metabolic process	2	5.53	0.05	1	DDX5;ELOB	P17844;Q15370
Biological process	up-regulated	mitochondrial ADP transmembrane transport	2	24.35	0.0026	1	SLC25A5;SLC25A6	P05141;P12236
Biological process	up-regulated	mitochondrial ATP synthesis coupled proton transport	3	2.85	0.0881	1	ATP5F1B;SDHA;ATP5PO	P06576;P31040;P48047
Biological process	up-regulated	mitochondrial ATP transmembrane transport	2	15.22	0.00705	1	SLC25A5;SLC25A6	P05141;P12236
Biological process	up-regulated	mitochondrial electron transport, ubiquinol to cytochrome c	2	8.7	0.0215	1	UQCRC2;CYCS	P22695;P99999
Biological process	up-regulated	mitochondrial membrane organization	8	4.31	0.000554	0.873	SLC25A5;HSP90AA1;HSPA1A;SLC25A6;HSPA4;HSPA9;VDAC2;IMMT	P05141;P07900;P0DMV8;P12236;P34932;P38646;P45880;Q16891
Biological process	up-regulated	mitochondrial RNA metabolic process	2	2.39	0.204	1	GARS1;HSD17B10	P41250;Q99714
Biological process	up-regulated	mitochondrial transmembrane transport	7	4.06	0.00173	1	GOT2;SLC25A5;HSPD1;SLC25A6;HSPA9;MDH2;VDAC2	P00505;P05141;P10809;P12236;P38646;P40926;P45880
Biological process	up-regulated	mitochondrial transport	9	4.03	0.000417	0.666	GOT2;SLC25A5;HSP90AA1;HSPD1;SLC25A6;HSPA4;HSPA9;MDH2;VDAC2	P00505;P05141;P07900;P10809;P12236;P34932;P38646;P40926;P45880
Biological process	up-regulated	mitochondrion organization	15	2.62	0.00067	1	SLC25A5;HSP90AA1;HSPA1A;HSPD1;SLC25A6;PRDX3;SFN;HSPA4;HSPA9;VDAC2;PLEC;IMMT;WDR81;PARK7;HSD17B10	P05141;P07900;P0DMV8;P10809;P12236;P30048;P31947;P34932;P38646;P45880;Q15149;Q16891;Q562E7;Q99497;Q99714
Biological process	up-regulated	mitotic cell cycle	4	1.87	0.166	1	TUBB;RAN;TUBB4B;CLTC	P07437;P62826;P68371;Q00610
Biological process	up-regulated	mitotic cell cycle phase transition	3	1.24	0.435	1	CALM1;RPS6;KHDRBS1	P0DP23;P62753;Q07666
Biological process	up-regulated	mitotic cell cycle process	17	1.98	0.0059	1	PCNT;TK1;CALM1;TPR;FLNA;PPP2R1A;IQGAP1;VCP;RPS6;RAN;SPTBN1;KHDRBS1;CKAP5;DYNC1H1;MCM6;KPNB1;NSFL1C	O95613;P04183;P0DP23;P12270;P21333;P30153;P46940;P55072;P62753;P62826;Q01082;Q07666;Q14008;Q14204;Q14566;Q14974;Q9UNZ2
Biological process	up-regulated	mitotic spindle assembly	2	2.71	0.169	1	FLNA;KPNB1	P21333;Q14974
Biological process	up-regulated	mitotic spindle organization	7	4.53	0.000907	1	PCNT;FLNA;VCP;RAN;CKAP5;DYNC1H1;KPNB1	O95613;P21333;P55072;P62826;Q14008;Q14204;Q14974
Biological process	up-regulated	modification of postsynaptic actin cytoskeleton	2	13.53	0.00897	1	PFN1;CAP1	P07737;Q01518
Biological process	up-regulated	modification of postsynaptic structure	2	6.76	0.0346	1	PFN1;CAP1	P07737;Q01518
Biological process	up-regulated	modification of synaptic structure	2	6.09	0.0421	1	PFN1;CAP1	P07737;Q01518
Biological process	up-regulated	modification-dependent macromolecule catabolic process	15	1.65	0.0413	1	PSMB1;UBA1;CBL;PSMB5;PSMD7;RAD23B;VCP;PSMA6;PSMC6;RPS27A;WDR81;CCAR1;TBL1XR1;HDAC6;NSFL1C	P20618;P22314;P22681;P28074;P51665;P54727;P55072;P60900;P62333;P62979;Q562E7;Q8IX12;Q9BZK7;Q9UBN7;Q9UNZ2
Biological process	up-regulated	modification-dependent protein catabolic process	15	1.68	0.0352	1	PSMB1;UBA1;CBL;PSMB5;PSMD7;RAD23B;VCP;PSMA6;PSMC6;RPS27A;WDR81;CCAR1;TBL1XR1;HDAC6;NSFL1C	P20618;P22314;P22681;P28074;P51665;P54727;P55072;P60900;P62333;P62979;Q562E7;Q8IX12;Q9BZK7;Q9UBN7;Q9UNZ2
Biological process	up-regulated	modulation by host of symbiont process	5	3.46	0.015	1	VAPB;PPIB;FASN;CDC42;SNW1	O95292;P23284;P49327;P60953;Q13573
Biological process	up-regulated	modulation by host of viral genome replication	2	4.87	0.063	1	VAPB;PPIB	O95292;P23284
Biological process	up-regulated	modulation by host of viral process	4	5.07	0.00787	1	VAPB;PPIB;FASN;CDC42	O95292;P23284;P49327;P60953
Biological process	up-regulated	modulation by symbiont of entry into host	4	4.06	0.0169	1	P4HB;LGALS1;HMGB1;CAV1	P07237;P09382;P09429;Q03135
Biological process	up-regulated	monocarboxylic acid biosynthetic process	5	1.88	0.129	1	FASN;ACLY;PTGES3;PARK7;HSD17B10	P49327;P53396;Q15185;Q99497;Q99714
Biological process	up-regulated	monocarboxylic acid catabolic process	2	1.07	0.561	1	ACADVL;HSD17B10	P49748;Q99714
Biological process	up-regulated	monocarboxylic acid metabolic process	13	1.52	0.0875	1	LDHA;PGK1;ALDOA;GAPDH;ENO1;PKM;FASN;ACADVL;ACLY;TPI1;PTGES3;PARK7;HSD17B10	P00338;P00558;P04075;P04406;P06733;P14618;P49327;P49748;P53396;P60174;Q15185;Q99497;Q99714
Biological process	up-regulated	monocyte differentiation	2	6.76	0.0346	1	MYH9;FASN	P35579;P49327
Biological process	up-regulated	mononuclear cell differentiation	9	1.93	0.0455	1	ANXA1;SLC25A5;LGALS1;HMGB1;MYH9;FASN;TPD52;RPS6;TOP2B	P04083;P05141;P09382;P09429;P35579;P49327;P55327;P62753;Q02880
Biological process	up-regulated	mononuclear cell migration	4	2.51	0.0757	1	ANXA1;HMGB1;CDC42;PLEC	P04083;P09429;P60953;Q15149
Biological process	up-regulated	mononuclear cell proliferation	3	1.55	0.306	1	HSPD1;PCYT1A;RPS6	P10809;P49585;P62753
Biological process	up-regulated	monosaccharide biosynthetic process	4	4.59	0.0111	1	PGK1;ENO1;MDH2;TPI1	P00558;P06733;P40926;P60174
Biological process	up-regulated	monosaccharide catabolic process	4	4.68	0.0104	1	PGK1;ENO1;PKM;TPI1	P00558;P06733;P14618;P60174
Biological process	up-regulated	monosaccharide metabolic process	7	2.3	0.0334	1	PGK1;ALDOA;GAPDH;ENO1;PKM;MDH2;TPI1	P00558;P04075;P04406;P06733;P14618;P40926;P60174
Biological process	up-regulated	mRNA 3'-end processing	2	3.38	0.118	1	PCF11;CPSF6	O94913;Q16630
Biological process	up-regulated	mRNA 3'-splice site recognition	2	20.29	0.00386	1	SF3A3;SF3A1	Q12874;Q15459
Biological process	up-regulated	mRNA catabolic process	3	1.48	0.329	1	HSPA1A;DDX5;HBS1L	P0DMV8;P17844;Q9Y450
Biological process	up-regulated	mRNA cis splicing, via spliceosome	3	10.74	0.00251	1	PRPF40A;WBP4;SF3A1	O75400;O75554;Q15459
Biological process	up-regulated	mRNA export from nucleus	2	1.84	0.295	1	XPO1;TPR	O14980;P12270
Biological process	up-regulated	mRNA metabolic process	27	2.84	1.16E-06	0.00209	SYNCRIP;PRPF40A;WBP4;PCF11;HNRNPC;HSPA1A;HSPA8;DDX5;FLNA;SFPQ;PTBP1;RBMX;SNU13;S100A10;HNRNPU;KHDRBS1;DHX9;SF3A3;ILF3;SNW1;SF3A1;CPSF6;DDX46;TRMT6;ACIN1;SRRM2;HBS1L	O60506;O75400;O75554;O94913;P07910;P0DMV8;P11142;P17844;P21333;P23246;P26599;P38159;P55769;P60903;Q00839;Q07666;Q08211;Q12874;Q12906;Q13573;Q15459;Q16630;Q7L014;Q9UJA5;Q9UKV3;Q9UQ35;Q9Y450
Biological process	up-regulated	mRNA processing	23	3.27	6.86E-07	0.00124	SYNCRIP;PRPF40A;WBP4;PCF11;HNRNPC;HSPA8;DDX5;SFPQ;PTBP1;RBMX;SNU13;HNRNPU;KHDRBS1;DHX9;SF3A3;ILF3;SNW1;SF3A1;CPSF6;DDX46;TRMT6;ACIN1;SRRM2	O60506;O75400;O75554;O94913;P07910;P11142;P17844;P23246;P26599;P38159;P55769;Q00839;Q07666;Q08211;Q12874;Q12906;Q13573;Q15459;Q16630;Q7L014;Q9UJA5;Q9UKV3;Q9UQ35
Biological process	up-regulated	mRNA splice site selection	2	3.93	0.0916	1	SF3A3;SF3A1	Q12874;Q15459
Biological process	up-regulated	mRNA splicing, via spliceosome	17	5.1	4.41E-08	8.13E-05	SYNCRIP;PRPF40A;WBP4;HNRNPC;HSPA8;DDX5;SFPQ;RBMX;SNU13;HNRNPU;DHX9;SF3A3;ILF3;SNW1;SF3A1;DDX46;SRRM2	O60506;O75400;O75554;P07910;P11142;P17844;P23246;P38159;P55769;Q00839;Q08211;Q12874;Q12906;Q13573;Q15459;Q7L014;Q9UQ35
Biological process	up-regulated	mRNA stabilization	4	3.63	0.0244	1	SYNCRIP;HNRNPC;HNRNPU;DHX9	O60506;P07910;Q00839;Q08211
Biological process	up-regulated	mRNA transcription	3	3.51	0.0538	1	DDX5;FLNA;S100A10	P17844;P21333;P60903
Biological process	up-regulated	mRNA transcription by RNA polymerase II	2	2.59	0.18	1	FLNA;S100A10	P21333;P60903
Biological process	up-regulated	mRNA transport	5	2.27	0.0702	1	XPO1;TPR;RANBP2;DHX9;NUP50	O14980;P12270;P49792;Q08211;Q9UKX7
Biological process	up-regulated	multicellular organism growth	2	1.24	0.48	1	PLEC;TBL1XR1	Q15149;Q9BZK7
Biological process	up-regulated	multicellular organismal homeostasis	12	1.53	0.0956	1	SOD1;ANXA1;FH;MTHFD1;VCL;PPP2R1A;ACADVL;ACTB;EIF4G1;PACS1;TBL1XR1;CD2AP	P00441;P04083;P07954;P11586;P18206;P30153;P49748;P60709;Q04637;Q6VY07;Q9BZK7;Q9Y5K6
Biological process	up-regulated	multicellular organismal reproductive process	11	1.14	0.371	1	SOD1;EGFR;ITGA3;CALR;PRDX3;DNAJA1;RAD23B;RPS6;KHDRBS1;ADNP;VDAC3	P00441;P00533;P26006;P27797;P30048;P31689;P54727;P62753;Q07666;Q9H2P0;Q9Y277
Biological process	up-regulated	multicellular organismal response to stress	2	1.82	0.302	1	EIF4G1;VDAC3	Q04637;Q9Y277
Biological process	up-regulated	muscle cell cellular homeostasis	3	7.31	0.00772	1	SOD1;ALDOA;CAV1	P00441;P04075;Q03135
Biological process	up-regulated	muscle cell development	5	3.04	0.0246	1	ACTN4;LMNA;ACTN1;HNRNPU;PLEC	O43707;P02545;P12814;Q00839;Q15149
Biological process	up-regulated	muscle contraction	4	1.22	0.417	1	ALDOA;HSP90AA1;MAP2K3;MYL6	P04075;P07900;P46734;P60660
Biological process	up-regulated	muscle system process	5	1.22	0.392	1	SOD1;ALDOA;HSP90AA1;MAP2K3;MYL6	P00441;P04075;P07900;P46734;P60660
Biological process	up-regulated	muscle tissue development	5	2.1	0.0911	1	FLNB;MYL6;CDC42;CAV1;MBD2	O75369;P60660;P60953;Q03135;Q9UBB5
Biological process	up-regulated	myelin maintenance	2	7.16	0.0311	1	SOD1;PLEC	P00441;Q15149
Biological process	up-regulated	myeloid cell development	3	3.1	0.0729	1	FLNA;RPS6;PABPC4	P21333;P62753;Q13310
Biological process	up-regulated	myeloid cell differentiation	9	2.25	0.0198	1	SLC25A5;NPM1;ACTN1;PRDX3;MYH9;HSPA9;FASN;CDC42;ACIN1	P05141;P06748;P12814;P30048;P35579;P38646;P49327;P60953;Q9UKV3
Biological process	up-regulated	myeloid cell homeostasis	3	5.37	0.018	1	SOD1;ANXA1;MTHFD1	P00441;P04083;P11586
Biological process	up-regulated	myeloid leukocyte differentiation	4	1.68	0.216	1	NPM1;MYH9;FASN;CDC42	P06748;P35579;P49327;P60953
Biological process	up-regulated	myeloid leukocyte migration	4	1.8	0.182	1	ANXA1;PPIB;RPL13A;PPIA	P04083;P23284;P40429;P62937
Biological process	up-regulated	myoblast differentiation	3	5.53	0.0166	1	LGALS1;DDX5;PLEC	P09382;P17844;Q15149
Biological process	up-regulated	N-glycan processing	2	5.53	0.05	1	PRKCSH;GANAB	P14314;Q14697
Biological process	up-regulated	NAD catabolic process	4	11.07	0.000413	0.66	PGK1;ENO1;PKM;TPI1	P00558;P06733;P14618;P60174
Biological process	up-regulated	NAD metabolic process	6	5.8	0.000577	0.908	PGK1;ENO1;PKM;MDH2;VCP;TPI1	P00558;P06733;P14618;P40926;P55072;P60174
Biological process	up-regulated	NADH metabolic process	6	10.74	1.70E-05	0.0296	PGK1;ENO1;PKM;MDH2;VCP;TPI1	P00558;P06733;P14618;P40926;P55072;P60174
Biological process	up-regulated	NADH regeneration	4	12.82	0.000227	0.371	PGK1;ENO1;PKM;TPI1	P00558;P06733;P14618;P60174
Biological process	up-regulated	NADP metabolic process	2	3.29	0.123	1	TKT;PRDX5	P29401;P30044
Biological process	up-regulated	natural killer cell mediated cytotoxicity	2	3.38	0.118	1	TUBB;TUBB4B	P07437;P68371
Biological process	up-regulated	natural killer cell mediated immunity	2	3.2	0.129	1	TUBB;TUBB4B	P07437;P68371
Biological process	up-regulated	ncRNA metabolic process	24	2.74	8.70E-06	0.0153	EPRS1;HARS1;DARS1;DDX5;RPL7;TARS1;VARS1;GARS1;RPL5;QARS1;AARS1;RPL14;YARS1;SNU13;RPS16;RPL7A;RPS6;RPS25;RPL11;ELOB;DDX27;HSD17B10;DDX21;TRMT6	P07814;P12081;P14868;P17844;P18124;P26639;P26640;P41250;P46777;P47897;P49588;P50914;P54577;P55769;P62249;P62424;P62753;P62851;P62913;Q15370;Q96GQ7;Q99714;Q9NR30;Q9UJA5
Biological process	up-regulated	ncRNA processing	15	2.19	0.0039	1	DDX5;RPL7;RPL5;AARS1;RPL14;SNU13;RPS16;RPL7A;RPS6;RPS25;RPL11;DDX27;HSD17B10;DDX21;TRMT6	P17844;P18124;P46777;P49588;P50914;P55769;P62249;P62424;P62753;P62851;P62913;Q96GQ7;Q99714;Q9NR30;Q9UJA5
Biological process	up-regulated	negative regulation of actin filament depolymerization	3	4.68	0.0259	1	CAPZB;SPTBN1;SPTAN1	P47756;Q01082;Q13813
Biological process	up-regulated	negative regulation of actin filament polymerization	5	5.25	0.0026	1	PFN1;CAPZB;TMSB10;SPTBN1;SPTAN1	P07737;P47756;P63313;Q01082;Q13813
Biological process	up-regulated	negative regulation of alpha-beta T cell activation	3	3.65	0.0488	1	ANXA1;LGALS1;HMGB1	P04083;P09382;P09429
Biological process	up-regulated	negative regulation of alpha-beta T cell differentiation	3	6.09	0.0128	1	ANXA1;LGALS1;HMGB1	P04083;P09382;P09429
Biological process	up-regulated	negative regulation of angiogenesis	2	1.12	0.537	1	PGK1;GTF2I	P00558;P78347
Biological process	up-regulated	negative regulation of antigen receptor-mediated signaling pathway	2	3.29	0.123	1	EZR;GBP1	P15311;P32455
Biological process	up-regulated	negative regulation of apoptotic process	33	2.26	1.08E-05	0.0189	SOD1;EGFR;LMNA;ANXA1;SLC25A5;KRT18;ENO1;NPM1;HSP90AB1;HSPA1A;HSPD1;HSPA5;SLC25A6;HSP90B1;FLNA;CBL;PRDX5;PRDX3;DNAJA1;HSPA9;VDAC2;QARS1;AARS1;RPS3A;PSME3;RPS6;PPIA;SET;CAV1;CTTN;PARK7;ADNP;CD2AP	P00441;P00533;P02545;P04083;P05141;P05783;P06733;P06748;P08238;P0DMV8;P10809;P11021;P12236;P14625;P21333;P22681;P30044;P30048;P31689;P38646;P45880;P47897;P49588;P61247;P61289;P62753;P62937;Q01105;Q03135;Q14247;Q99497;Q9H2P0;Q9Y5K6
Biological process	up-regulated	negative regulation of apoptotic signaling pathway	12	3.2	0.000404	0.646	LMNA;SLC25A5;ENO1;HSPA1A;SLC25A6;DNAJA1;VDAC2;QARS1;PSME3;PPIA;CTTN;PARK7	P02545;P05141;P06733;P0DMV8;P12236;P31689;P45880;P47897;P61289;P62937;Q14247;Q99497
Biological process	up-regulated	negative regulation of autophagy	2	1.32	0.448	1	EIF4G1;HDAC6	Q04637;Q9UBN7
Biological process	up-regulated	negative regulation of axon extension	2	3.58	0.107	1	RTN4;HDAC6	Q9NQC3;Q9UBN7
Biological process	up-regulated	negative regulation of axonogenesis	2	2.25	0.222	1	RTN4;HDAC6	Q9NQC3;Q9UBN7
Biological process	up-regulated	negative regulation of biological process	115	1.36	6.28E-05	0.106	TAX1BP3;EIF3H;ACTN4;STRN;SYNCRIP;SIN3B;VAPB;IPO7;SOD1;EGFR;PGK1;LMNA;ANXA1;GAPDH;TYMS;SLC25A5;KRT18;ATP5F1B;ENO1;NPM1;PFN1;EPRS1;HNRNPC;HSP90AB1;VIM;LGALS1;HMGB1;HSPA1A;CALM1;H1-4;HSPD1;HSPA5;HSPA8;TOP2A;SLC25A6;TPR;CD59;HSP90B1;EZR;H1-5;DDX5;VCL;NCL;LMNB1;FLNA;CBL;SFPQ;RPS3;ITGA3;PTBP1;CALR;ERP29;PRDX5;PRDX3;PPP2R1A;DNAJA1;SFN;GBP1;MYH9;RBMX;HSPA9;RPL13A;VDAC2;RANGAP1;MAP2K3;RPL5;IQGAP1;CAPZB;QA…	O14907;O15372;O43707;O43815;O60506;O75182;O95292;O95373;P00441;P00533;P00558;P02545;P04083;P04406;P04818;P05141;P05783;P06576;P06733;P06748;P07737;P07814;P07910;P08238;P08670;P09382;P09429;P0DMV8;P0DP23;P10412;P10809;P11021;P11142;P11388;P12236;P12270;P13987;P14625;P15311;P16401;P17844;P18206;P19338;P20700;P21333;P22681;P23246;P23396;P26006;P26599;P27797;P30040;P30044;P30048;P30153;P31689;P31947;…
Biological process	up-regulated	negative regulation of biosynthetic process	54	1.61	0.000252	0.41	SYNCRIP;SIN3B;LMNA;ANXA1;GAPDH;TYMS;ENO1;EPRS1;HNRNPC;HMGB1;HSPA1A;H1-4;HSPA8;TPR;EZR;H1-5;DDX5;NCL;LMNB1;FLNA;SFPQ;RPS3;PTBP1;CALR;ERP29;PRDX5;SFN;GBP1;RBMX;RPL13A;QARS1;ACADVL;RAC1;CLTC;HNRNPU;SET;CAV1;EIF4G1;KHDRBS1;DHX9;ILF3;STRN3;SNW1;ELOB;PSPC1;PARK7;TBL1XR1;ADNP;DDX21;MBD2;HDAC6;ACIN1;HBS1L;CD2AP	O60506;O75182;P02545;P04083;P04406;P04818;P06733;P07814;P07910;P09429;P0DMV8;P10412;P11142;P12270;P15311;P16401;P17844;P19338;P20700;P21333;P23246;P23396;P26599;P27797;P30040;P30044;P31947;P32455;P38159;P40429;P47897;P49748;P63000;Q00610;Q00839;Q01105;Q03135;Q04637;Q07666;Q08211;Q12906;Q13033;Q13573;Q15370;Q8WXF1;Q99497;Q9BZK7;Q9H2P0;Q9NR30;Q9UBB5;Q9UBN7;Q9UKV3;Q9Y450;Q9Y5K6
Biological process	up-regulated	negative regulation of blood vessel morphogenesis	2	1.11	0.542	1	PGK1;GTF2I	P00558;P78347
Biological process	up-regulated	negative regulation of catabolic process	13	2.21	0.00647	1	EIF3H;SYNCRIP;EGFR;HNRNPC;HSP90AB1;FLNA;RPL5;RPL11;HNRNPU;EIF4G1;DHX9;PARK7;HDAC6	O15372;O60506;P00533;P07910;P08238;P21333;P46777;P62913;Q00839;Q04637;Q08211;Q99497;Q9UBN7
Biological process	up-regulated	negative regulation of catalytic activity	14	2.79	0.000563	0.886	IPO7;GAPDH;NPM1;PRDX5;PRDX3;DNAJA1;SFN;RPL5;QARS1;YWHAG;RPL11;PPIA;HNRNPU;HDAC6	O95373;P04406;P06748;P30044;P30048;P31689;P31947;P46777;P47897;P61981;P62913;P62937;Q00839;Q9UBN7
Biological process	up-regulated	negative regulation of cation channel activity	2	4.35	0.0769	1	CALM1;CAV1	P0DP23;Q03135
Biological process	up-regulated	negative regulation of cation transmembrane transport	2	1.65	0.344	1	CALM1;CAV1	P0DP23;Q03135
Biological process	up-regulated	negative regulation of CD4-positive, alpha-beta T cell activation	3	4.94	0.0226	1	ANXA1;LGALS1;HMGB1	P04083;P09382;P09429
Biological process	up-regulated	negative regulation of CD4-positive, alpha-beta T cell differentiation	3	7.31	0.00772	1	ANXA1;LGALS1;HMGB1	P04083;P09382;P09429
Biological process	up-regulated	negative regulation of cell adhesion	6	1.24	0.354	1	ACTN4;ANXA1;ATP5F1B;LGALS1;HMGB1;GBP1	O43707;P04083;P06576;P09382;P09429;P32455
Biological process	up-regulated	negative regulation of cell communication	30	1.3	0.0824	1	TAX1BP3;EGFR;LMNA;SLC25A5;ENO1;HSPA1A;HSPA5;SLC25A6;EZR;NCL;CBL;ITGA3;CALR;PPP2R1A;DNAJA1;GBP1;VDAC2;MAP2K3;QARS1;AARS1;VCP;PSME3;YWHAG;PPIA;CAV1;STRN3;CTTN;PARK7;ADNP;CD2AP	O14907;P00533;P02545;P05141;P06733;P0DMV8;P11021;P12236;P15311;P19338;P22681;P26006;P27797;P30153;P31689;P32455;P45880;P46734;P47897;P49588;P55072;P61289;P61981;P62937;Q03135;Q13033;Q14247;Q99497;Q9H2P0;Q9Y5K6
Biological process	up-regulated	negative regulation of cell development	6	1.34	0.293	1	ANXA1;LGALS1;HMGB1;HSPA9;RTN4;HDAC6	P04083;P09382;P09429;P38646;Q9NQC3;Q9UBN7
Biological process	up-regulated	negative regulation of cell differentiation	14	1.29	0.203	1	IPO7;EGFR;ANXA1;LGALS1;HMGB1;PTBP1;CALR;HSPA9;ACTB;H4C1;HNRNPU;CAV1;RTN4;HDAC6	O95373;P00533;P04083;P09382;P09429;P26599;P27797;P38646;P60709;P62805;Q00839;Q03135;Q9NQC3;Q9UBN7
Biological process	up-regulated	negative regulation of cell growth	4	1.42	0.309	1	ENO1;HSPA1A;RTN4;HDAC6	P06733;P0DMV8;Q9NQC3;Q9UBN7
Biological process	up-regulated	negative regulation of cell migration	5	1.04	0.532	1	SIN3B;HMGB1;VCL;CALR;RAC1	O75182;P09429;P18206;P27797;P63000
Biological process	up-regulated	negative regulation of cell projection organization	9	2.99	0.00332	1	VIM;FLNA;ITGA3;CAPZB;GDI2;ARF6;FKBP4;RTN4;HDAC6	P08670;P21333;P26006;P47756;P50395;P62330;Q02790;Q9NQC3;Q9UBN7
Biological process	up-regulated	negative regulation of cell-substrate adhesion	2	2.03	0.259	1	ACTN4;GBP1	O43707;P32455
Biological process	up-regulated	negative regulation of cellular amide metabolic process	12	5	5.33E-06	0.00942	SYNCRIP;GAPDH;TYMS;EPRS1;TPR;NCL;RPS3;CALR;RPL13A;EIF4G1;ILF3;RTN4	O60506;P04406;P04818;P07814;P12270;P19338;P23396;P27797;P40429;Q04637;Q12906;Q9NQC3
Biological process	up-regulated	negative regulation of cellular biosynthetic process	54	1.63	0.000206	0.337	SYNCRIP;SIN3B;LMNA;ANXA1;GAPDH;TYMS;ENO1;EPRS1;HNRNPC;HMGB1;HSPA1A;H1-4;HSPA8;TPR;EZR;H1-5;DDX5;NCL;LMNB1;FLNA;SFPQ;RPS3;PTBP1;CALR;ERP29;PRDX5;SFN;GBP1;RBMX;RPL13A;QARS1;ACADVL;RAC1;CLTC;HNRNPU;SET;CAV1;EIF4G1;KHDRBS1;DHX9;ILF3;STRN3;SNW1;ELOB;PSPC1;PARK7;TBL1XR1;ADNP;DDX21;MBD2;HDAC6;ACIN1;HBS1L;CD2AP	O60506;O75182;P02545;P04083;P04406;P04818;P06733;P07814;P07910;P09429;P0DMV8;P10412;P11142;P12270;P15311;P16401;P17844;P19338;P20700;P21333;P23246;P23396;P26599;P27797;P30040;P30044;P31947;P32455;P38159;P40429;P47897;P49748;P63000;Q00610;Q00839;Q01105;Q03135;Q04637;Q07666;Q08211;Q12906;Q13033;Q13573;Q15370;Q8WXF1;Q99497;Q9BZK7;Q9H2P0;Q9NR30;Q9UBB5;Q9UBN7;Q9UKV3;Q9Y450;Q9Y5K6
Biological process	up-regulated	negative regulation of cellular catabolic process	6	1.6	0.176	1	SYNCRIP;HNRNPC;HNRNPU;EIF4G1;DHX9;HDAC6	O60506;P07910;Q00839;Q04637;Q08211;Q9UBN7
Biological process	up-regulated	negative regulation of cellular component organization	32	2.78	1.79E-07	0.000326	LMNA;SLC25A5;NPM1;PFN1;HNRNPC;VIM;HMGB1;HSPA1A;HSPA5;HSPA8;TOP2A;SLC25A6;TPR;FLNA;ITGA3;RPL13A;VDAC2;CAPZB;GDI2;CDC42;ARF6;RAC1;TMSB10;HNRNPU;SPTBN1;FKBP4;CAV1;SPTAN1;PARK7;VAT1;RTN4;HDAC6	P02545;P05141;P06748;P07737;P07910;P08670;P09429;P0DMV8;P11021;P11142;P11388;P12236;P12270;P21333;P26006;P40429;P45880;P47756;P50395;P60953;P62330;P63000;P63313;Q00839;Q01082;Q02790;Q03135;Q13813;Q99497;Q99536;Q9NQC3;Q9UBN7
Biological process	up-regulated	negative regulation of cellular metabolic process	62	1.56	0.000185	0.304	SYNCRIP;SIN3B;IPO7;LMNA;ANXA1;GAPDH;TYMS;ENO1;NPM1;EPRS1;HNRNPC;HMGB1;HSPA1A;CALM1;H1-4;HSPA8;TPR;EZR;H1-5;DDX5;NCL;LMNB1;FLNA;SFPQ;RPS3;PTBP1;CALR;ERP29;PRDX5;PRDX3;DNAJA1;SFN;GBP1;RBMX;RPL13A;IQGAP1;QARS1;ACADVL;YWHAG;PPIA;RAC1;CLTC;HNRNPU;SET;CAV1;EIF4G1;KHDRBS1;DHX9;ILF3;STRN3;SNW1;ELOB;PSPC1;PARK7;TBL1XR1;ADNP;DDX21;MBD2;HDAC6;ACIN1;HBS1L;CD2AP	O60506;O75182;O95373;P02545;P04083;P04406;P04818;P06733;P06748;P07814;P07910;P09429;P0DMV8;P0DP23;P10412;P11142;P12270;P15311;P16401;P17844;P19338;P20700;P21333;P23246;P23396;P26599;P27797;P30040;P30044;P30048;P31689;P31947;P32455;P38159;P40429;P46940;P47897;P49748;P61981;P62937;P63000;Q00610;Q00839;Q01105;Q03135;Q04637;Q07666;Q08211;Q12906;Q13033;Q13573;Q15370;Q8WXF1;Q99497;Q9BZK7;Q9H2P0;Q9NR30;…
Biological process	up-regulated	negative regulation of cellular process	108	1.37	8.75E-05	0.146	TAX1BP3;ACTN4;STRN;SYNCRIP;SIN3B;IPO7;SOD1;EGFR;LMNA;ANXA1;GAPDH;TYMS;SLC25A5;KRT18;ATP5F1B;ENO1;NPM1;PFN1;EPRS1;HNRNPC;HSP90AB1;VIM;LGALS1;HMGB1;HSPA1A;CALM1;H1-4;HSPD1;HSPA5;HSPA8;TOP2A;SLC25A6;TPR;HSP90B1;EZR;H1-5;DDX5;VCL;NCL;LMNB1;FLNA;CBL;SFPQ;RPS3;ITGA3;PTBP1;CALR;ERP29;PRDX5;PRDX3;PPP2R1A;DNAJA1;SFN;GBP1;MYH9;RBMX;HSPA9;RPL13A;VDAC2;RANGAP1;MAP2K3;IQGAP1;CAPZB;QARS1;AARS1;ACADVL;GDI2;VCP;…	O14907;O43707;O43815;O60506;O75182;O95373;P00441;P00533;P02545;P04083;P04406;P04818;P05141;P05783;P06576;P06733;P06748;P07737;P07814;P07910;P08238;P08670;P09382;P09429;P0DMV8;P0DP23;P10412;P10809;P11021;P11142;P11388;P12236;P12270;P14625;P15311;P16401;P17844;P18206;P19338;P20700;P21333;P22681;P23246;P23396;P26006;P26599;P27797;P30040;P30044;P30048;P30153;P31689;P31947;P32455;P35579;P38159;P38646;…
Biological process	up-regulated	negative regulation of cellular protein localization	12	3.43	0.000217	0.355	TAX1BP3;ERP29;DNAJA1;SFN;GBP1;RANGAP1;GDI2;VCP;ARF6;CLTC;PARK7;NSFL1C	O14907;P30040;P31689;P31947;P32455;P46060;P50395;P55072;P62330;Q00610;Q99497;Q9UNZ2
Biological process	up-regulated	negative regulation of chromosome organization	4	3.04	0.0427	1	HNRNPC;TOP2A;TPR;HNRNPU	P07910;P11388;P12270;Q00839
Biological process	up-regulated	negative regulation of cytokine production	6	1.23	0.359	1	ANXA1;HMGB1;EZR;GBP1;RAC1;CD2AP	P04083;P09429;P15311;P32455;P63000;Q9Y5K6
Biological process	up-regulated	negative regulation of cytoskeleton organization	8	3.08	0.00464	1	NPM1;PFN1;CAPZB;TMSB10;SPTBN1;FKBP4;SPTAN1;HDAC6	P06748;P07737;P47756;P63313;Q01082;Q02790;Q13813;Q9UBN7
Biological process	up-regulated	negative regulation of developmental growth	2	1.28	0.464	1	RTN4;HDAC6	Q9NQC3;Q9UBN7
Biological process	up-regulated	negative regulation of developmental process	19	1.26	0.177	1	IPO7;SOD1;EGFR;PGK1;ANXA1;LGALS1;HMGB1;PTBP1;CALR;HSPA9;ACTB;ARF6;H4C1;GTF2I;HNRNPU;CAV1;VAT1;RTN4;HDAC6	O95373;P00441;P00533;P00558;P04083;P09382;P09429;P26599;P27797;P38646;P60709;P62330;P62805;P78347;Q00839;Q03135;Q99536;Q9NQC3;Q9UBN7
Biological process	up-regulated	negative regulation of DNA biosynthetic process	2	3.81	0.0967	1	HNRNPC;HNRNPU	P07910;Q00839
Biological process	up-regulated	negative regulation of DNA metabolic process	5	2.24	0.0738	1	HNRNPC;H1-4;H1-5;RPS3;HNRNPU	P07910;P10412;P16401;P23396;Q00839
Biological process	up-regulated	negative regulation of DNA recombination	2	2.34	0.21	1	H1-4;H1-5	P10412;P16401
Biological process	up-regulated	negative regulation of endocytosis	4	3.58	0.0256	1	HMGB1;ARF6;RAC1;CAV1	P09429;P62330;P63000;Q03135
Biological process	up-regulated	negative regulation of endoplasmic reticulum stress-induced intrinsic apoptotic signaling pathway	2	6.09	0.0421	1	HSPA1A;PARK7	P0DMV8;Q99497
Biological process	up-regulated	negative regulation of epidermal growth factor receptor signaling pathway	2	4.68	0.0675	1	EGFR;CBL	P00533;P22681
Biological process	up-regulated	negative regulation of ERBB signaling pathway	2	3.93	0.0916	1	EGFR;CBL	P00533;P22681
Biological process	up-regulated	negative regulation of ERK1 and ERK2 cascade	2	1.79	0.308	1	EZR;GBP1	P15311;P32455
Biological process	up-regulated	negative regulation of establishment of protein localization	4	1.9	0.16	1	ERP29;DNAJA1;RANGAP1;PARK7	P30040;P31689;P46060;Q99497
Biological process	up-regulated	negative regulation of extrinsic apoptotic signaling pathway	5	3.14	0.0219	1	LMNA;HSPA1A;PSME3;CTTN;PARK7	P02545;P0DMV8;P61289;Q14247;Q99497
Biological process	up-regulated	negative regulation of gene expression	33	2.08	5.32E-05	0.0904	SYNCRIP;LMNA;ANXA1;GAPDH;TYMS;EPRS1;HMGB1;HSPA1A;TPR;EZR;DDX5;NCL;LMNB1;RPS3;PTBP1;CALR;ERP29;GBP1;RBMX;RPL13A;RAC1;HNRNPU;EIF4G1;DHX9;ILF3;ELOB;PARK7;ADNP;MBD2;HDAC6;ACIN1;HBS1L;CD2AP	O60506;P02545;P04083;P04406;P04818;P07814;P09429;P0DMV8;P12270;P15311;P17844;P19338;P20700;P23396;P26599;P27797;P30040;P32455;P38159;P40429;P63000;Q00839;Q04637;Q08211;Q12906;Q15370;Q99497;Q9H2P0;Q9UBB5;Q9UBN7;Q9UKV3;Q9Y450;Q9Y5K6
Biological process	up-regulated	negative regulation of gene expression, epigenetic	6	2.34	0.0441	1	LMNA;HMGB1;LMNB1;HNRNPU;MBD2;HDAC6	P02545;P09429;P20700;Q00839;Q9UBB5;Q9UBN7
Biological process	up-regulated	negative regulation of growth	4	1.08	0.511	1	ENO1;HSPA1A;RTN4;HDAC6	P06733;P0DMV8;Q9NQC3;Q9UBN7
Biological process	up-regulated	negative regulation of hemopoiesis	4	2.01	0.138	1	ANXA1;LGALS1;HMGB1;HSPA9	P04083;P09382;P09429;P38646
Biological process	up-regulated	negative regulation of hippo signaling	4	10.15	0.000584	0.918	PPP2R1A;MAP2K3;VCP;STRN3	P30153;P46734;P55072;Q13033
Biological process	up-regulated	negative regulation of immune effector process	3	1.36	0.378	1	ANXA1;LGALS1;CD59	P04083;P09382;P13987
Biological process	up-regulated	negative regulation of immune response	4	1.18	0.443	1	ANXA1;LGALS1;CD59;SFN	P04083;P09382;P13987;P31947
Biological process	up-regulated	negative regulation of interleukin-2 production	2	4.2	0.0817	1	EZR;GBP1	P15311;P32455
Biological process	up-regulated	negative regulation of intracellular protein transport	2	3.69	0.102	1	RANGAP1;PARK7	P46060;Q99497
Biological process	up-regulated	negative regulation of intracellular signal transduction	18	1.93	0.00605	1	ENO1;HSPA1A;EZR;ITGA3;PPP2R1A;DNAJA1;GBP1;VDAC2;MAP2K3;QARS1;AARS1;VCP;YWHAG;PPIA;CAV1;STRN3;PARK7;CD2AP	P06733;P0DMV8;P15311;P26006;P30153;P31689;P32455;P45880;P46734;P47897;P49588;P55072;P61981;P62937;Q03135;Q13033;Q99497;Q9Y5K6
Biological process	up-regulated	negative regulation of intracellular steroid hormone receptor signaling pathway	2	3.29	0.123	1	CALR;STRN3	P27797;Q13033
Biological process	up-regulated	negative regulation of intracellular transport	3	3.51	0.0538	1	TPR;RANGAP1;PARK7	P12270;P46060;Q99497
Biological process	up-regulated	negative regulation of intrinsic apoptotic signaling pathway	6	3.51	0.00739	1	ENO1;HSPA1A;DNAJA1;VDAC2;PPIA;PARK7	P06733;P0DMV8;P31689;P45880;P62937;Q99497
Biological process	up-regulated	negative regulation of ion transmembrane transport	2	1.5	0.385	1	CALM1;CAV1	P0DP23;Q03135
Biological process	up-regulated	negative regulation of ion transmembrane transporter activity	2	2.77	0.163	1	CALM1;CAV1	P0DP23;Q03135
Biological process	up-regulated	negative regulation of ion transport	2	1.11	0.542	1	CALM1;CAV1	P0DP23;Q03135
Biological process	up-regulated	negative regulation of kinase activity	9	4.15	0.000334	0.538	IPO7;NPM1;PRDX3;DNAJA1;SFN;QARS1;YWHAG;PPIA;HNRNPU	O95373;P06748;P30048;P31689;P31947;P47897;P61981;P62937;Q00839
Biological process	up-regulated	negative regulation of leukocyte cell-cell adhesion	3	1.29	0.414	1	ANXA1;LGALS1;HMGB1	P04083;P09382;P09429
Biological process	up-regulated	negative regulation of leukocyte differentiation	3	1.57	0.297	1	ANXA1;LGALS1;HMGB1	P04083;P09382;P09429
Biological process	up-regulated	negative regulation of locomotion	6	1.12	0.45	1	SIN3B;HMGB1;VCL;CALR;RAC1;HDAC6	O75182;P09429;P18206;P27797;P63000;Q9UBN7
Biological process	up-regulated	negative regulation of lymphocyte activation	3	1.09	0.519	1	ANXA1;LGALS1;HMGB1	P04083;P09382;P09429
Biological process	up-regulated	negative regulation of lymphocyte differentiation	3	2.95	0.0818	1	ANXA1;LGALS1;HMGB1	P04083;P09382;P09429
Biological process	up-regulated	negative regulation of macromolecule biosynthetic process	53	1.64	0.000189	0.31	SYNCRIP;SIN3B;LMNA;ANXA1;GAPDH;TYMS;ENO1;EPRS1;HNRNPC;HMGB1;HSPA1A;H1-4;HSPA8;TPR;EZR;H1-5;DDX5;NCL;LMNB1;FLNA;SFPQ;RPS3;PTBP1;CALR;ERP29;PRDX5;SFN;GBP1;RBMX;RPL13A;QARS1;RAC1;CLTC;HNRNPU;SET;CAV1;EIF4G1;KHDRBS1;DHX9;ILF3;STRN3;SNW1;ELOB;PSPC1;PARK7;TBL1XR1;ADNP;DDX21;MBD2;HDAC6;ACIN1;HBS1L;CD2AP	O60506;O75182;P02545;P04083;P04406;P04818;P06733;P07814;P07910;P09429;P0DMV8;P10412;P11142;P12270;P15311;P16401;P17844;P19338;P20700;P21333;P23246;P23396;P26599;P27797;P30040;P30044;P31947;P32455;P38159;P40429;P47897;P63000;Q00610;Q00839;Q01105;Q03135;Q04637;Q07666;Q08211;Q12906;Q13033;Q13573;Q15370;Q8WXF1;Q99497;Q9BZK7;Q9H2P0;Q9NR30;Q9UBB5;Q9UBN7;Q9UKV3;Q9Y450;Q9Y5K6
Biological process	up-regulated	negative regulation of macromolecule metabolic process	65	1.64	3.14E-05	0.054	EIF3H;SYNCRIP;SIN3B;IPO7;EGFR;LMNA;ANXA1;GAPDH;TYMS;ENO1;NPM1;EPRS1;HNRNPC;HSP90AB1;HMGB1;HSPA1A;CALM1;H1-4;HSPA8;TPR;EZR;H1-5;DDX5;NCL;LMNB1;FLNA;SFPQ;RPS3;PTBP1;CALR;ERP29;PRDX5;DNAJA1;SFN;GBP1;RBMX;RPL13A;RPL5;QARS1;YWHAG;RPL11;PPIA;RAC1;CLTC;HNRNPU;SET;CAV1;EIF4G1;KHDRBS1;DHX9;ILF3;STRN3;SNW1;ELOB;PSPC1;PARK7;TBL1XR1;ADNP;RTN4;DDX21;MBD2;HDAC6;ACIN1;HBS1L;CD2AP	O15372;O60506;O75182;O95373;P00533;P02545;P04083;P04406;P04818;P06733;P06748;P07814;P07910;P08238;P09429;P0DMV8;P0DP23;P10412;P11142;P12270;P15311;P16401;P17844;P19338;P20700;P21333;P23246;P23396;P26599;P27797;P30040;P30044;P31689;P31947;P32455;P38159;P40429;P46777;P47897;P61981;P62913;P62937;P63000;Q00610;Q00839;Q01105;Q03135;Q04637;Q07666;Q08211;Q12906;Q13033;Q13573;Q15370;Q8WXF1;Q99497;Q9BZK7;…
Biological process	up-regulated	negative regulation of MAPK cascade	6	2.33	0.0453	1	EZR;DNAJA1;GBP1;QARS1;PPIA;CAV1	P15311;P31689;P32455;P47897;P62937;Q03135
Biological process	up-regulated	negative regulation of membrane permeability	3	7.94	0.00609	1	SLC25A5;HSPA1A;SLC25A6	P05141;P0DMV8;P12236
Biological process	up-regulated	negative regulation of metabolic process	68	1.57	8.04E-05	0.135	EIF3H;SYNCRIP;SIN3B;IPO7;EGFR;LMNA;ANXA1;GAPDH;TYMS;ENO1;NPM1;EPRS1;HNRNPC;HSP90AB1;HMGB1;HSPA1A;CALM1;H1-4;HSPA8;TPR;EZR;H1-5;DDX5;NCL;LMNB1;FLNA;SFPQ;RPS3;PTBP1;CALR;ERP29;PRDX5;PRDX3;DNAJA1;SFN;GBP1;RBMX;RPL13A;RPL5;IQGAP1;QARS1;ACADVL;YWHAG;RPL11;PPIA;RAC1;CLTC;HNRNPU;SET;CAV1;EIF4G1;KHDRBS1;DHX9;ILF3;STRN3;SNW1;ELOB;PSPC1;PARK7;TBL1XR1;ADNP;RTN4;DDX21;MBD2;HDAC6;ACIN1;HBS1L;CD2AP	O15372;O60506;O75182;O95373;P00533;P02545;P04083;P04406;P04818;P06733;P06748;P07814;P07910;P08238;P09429;P0DMV8;P0DP23;P10412;P11142;P12270;P15311;P16401;P17844;P19338;P20700;P21333;P23246;P23396;P26599;P27797;P30040;P30044;P30048;P31689;P31947;P32455;P38159;P40429;P46777;P46940;P47897;P49748;P61981;P62913;P62937;P63000;Q00610;Q00839;Q01105;Q03135;Q04637;Q07666;Q08211;Q12906;Q13033;Q13573;Q15370;…
Biological process	up-regulated	negative regulation of microtubule polymerization or depolymerization	2	2.77	0.163	1	FKBP4;HDAC6	Q02790;Q9UBN7
Biological process	up-regulated	negative regulation of mitochondrial membrane permeability	3	8.7	0.00468	1	SLC25A5;HSPA1A;SLC25A6	P05141;P0DMV8;P12236
Biological process	up-regulated	negative regulation of mitochondrial outer membrane permeabilization involved in apoptotic signaling pathway	3	12.18	0.00172	1	SLC25A5;HSPA1A;SLC25A6	P05141;P0DMV8;P12236
Biological process	up-regulated	negative regulation of mitochondrion organization	5	6.09	0.00134	1	LMNA;SLC25A5;HSPA1A;SLC25A6;VAT1	P02545;P05141;P0DMV8;P12236;Q99536
Biological process	up-regulated	negative regulation of molecular function	17	1.84	0.0116	1	IPO7;GAPDH;NPM1;CALM1;FLNA;PRDX5;PRDX3;DNAJA1;SFN;RPL5;QARS1;YWHAG;RPL11;PPIA;HNRNPU;CAV1;HDAC6	O95373;P04406;P06748;P0DP23;P21333;P30044;P30048;P31689;P31947;P46777;P47897;P61981;P62913;P62937;Q00839;Q03135;Q9UBN7
Biological process	up-regulated	negative regulation of mRNA catabolic process	4	3.12	0.0395	1	SYNCRIP;HNRNPC;HNRNPU;DHX9	O60506;P07910;Q00839;Q08211
Biological process	up-regulated	negative regulation of mRNA metabolic process	7	4.26	0.00131	1	SYNCRIP;HNRNPC;PTBP1;RBMX;HNRNPU;DHX9;ACIN1	O60506;P07910;P26599;P38159;Q00839;Q08211;Q9UKV3
Biological process	up-regulated	negative regulation of mRNA processing	3	8.3	0.00536	1	PTBP1;RBMX;ACIN1	P26599;P38159;Q9UKV3
Biological process	up-regulated	negative regulation of mRNA splicing, via spliceosome	3	8.7	0.00468	1	PTBP1;RBMX;ACIN1	P26599;P38159;Q9UKV3
Biological process	up-regulated	negative regulation of myeloid cell differentiation	2	1.43	0.408	1	HSPA9;H4C1	P38646;P62805
Biological process	up-regulated	negative regulation of neuron apoptotic process	6	2.19	0.0578	1	SOD1;AARS1;SET;PARK7;ADNP;CD2AP	P00441;P49588;Q01105;Q99497;Q9H2P0;Q9Y5K6
Biological process	up-regulated	negative regulation of neuron projection development	6	2.83	0.0198	1	VIM;FLNA;ARF6;FKBP4;RTN4;HDAC6	P08670;P21333;P62330;Q02790;Q9NQC3;Q9UBN7
Biological process	up-regulated	negative regulation of nitrogen compound metabolic process	55	1.7	5.80E-05	0.0981	EIF3H;SYNCRIP;SIN3B;IPO7;EGFR;GAPDH;TYMS;ENO1;NPM1;EPRS1;HNRNPC;HSP90AB1;HMGB1;HSPA1A;CALM1;H1-4;HSPA8;TPR;EZR;H1-5;DDX5;NCL;FLNA;SFPQ;RPS3;PTBP1;CALR;PRDX5;DNAJA1;SFN;RBMX;RPL13A;RPL5;QARS1;YWHAG;RPL11;PPIA;CLTC;HNRNPU;SET;CAV1;EIF4G1;KHDRBS1;DHX9;ILF3;STRN3;SNW1;PSPC1;PARK7;TBL1XR1;RTN4;DDX21;MBD2;HDAC6;ACIN1	O15372;O60506;O75182;O95373;P00533;P04406;P04818;P06733;P06748;P07814;P07910;P08238;P09429;P0DMV8;P0DP23;P10412;P11142;P12270;P15311;P16401;P17844;P19338;P21333;P23246;P23396;P26599;P27797;P30044;P31689;P31947;P38159;P40429;P46777;P47897;P61981;P62913;P62937;Q00610;Q00839;Q01105;Q03135;Q04637;Q07666;Q08211;Q12906;Q13033;Q13573;Q8WXF1;Q99497;Q9BZK7;Q9NQC3;Q9NR30;Q9UBB5;Q9UBN7;Q9UKV3
Biological process	up-regulated	negative regulation of nitrosative stress-induced intrinsic apoptotic signaling pathway	2	60.88	0.000269	0.437	DNAJA1;PARK7	P31689;Q99497
Biological process	up-regulated	negative regulation of nuclear-transcribed mRNA catabolic process, deadenylation-dependent decay	3	15.22	0.000864	1	SYNCRIP;HNRNPU;DHX9	O60506;Q00839;Q08211
Biological process	up-regulated	negative regulation of nucleobase-containing compound metabolic process	35	1.48	0.013	1	SYNCRIP;SIN3B;ENO1;HNRNPC;HMGB1;HSPA1A;H1-4;HSPA8;TPR;EZR;H1-5;DDX5;FLNA;SFPQ;RPS3;PTBP1;CALR;PRDX5;SFN;RBMX;QARS1;HNRNPU;SET;CAV1;KHDRBS1;DHX9;ILF3;STRN3;SNW1;PSPC1;TBL1XR1;DDX21;MBD2;HDAC6;ACIN1	O60506;O75182;P06733;P07910;P09429;P0DMV8;P10412;P11142;P12270;P15311;P16401;P17844;P21333;P23246;P23396;P26599;P27797;P30044;P31947;P38159;P47897;Q00839;Q01105;Q03135;Q07666;Q08211;Q12906;Q13033;Q13573;Q8WXF1;Q9BZK7;Q9NR30;Q9UBB5;Q9UBN7;Q9UKV3
Biological process	up-regulated	negative regulation of nucleocytoplasmic transport	3	7.02	0.00862	1	TPR;RANGAP1;PARK7	P12270;P46060;Q99497
Biological process	up-regulated	negative regulation of organelle organization	18	3.16	1.85E-05	0.0322	LMNA;SLC25A5;NPM1;PFN1;HNRNPC;HSPA1A;TOP2A;SLC25A6;TPR;CAPZB;GDI2;TMSB10;HNRNPU;SPTBN1;FKBP4;SPTAN1;VAT1;HDAC6	P02545;P05141;P06748;P07737;P07910;P0DMV8;P11388;P12236;P12270;P47756;P50395;P63313;Q00839;Q01082;Q02790;Q13813;Q99536;Q9UBN7
Biological process	up-regulated	negative regulation of oxidative stress-induced intrinsic apoptotic signaling pathway	2	4.06	0.0866	1	PPIA;PARK7	P62937;Q99497
Biological process	up-regulated	negative regulation of oxidoreductase activity	2	6.76	0.0346	1	PRDX5;HDAC6	P30044;Q9UBN7
Biological process	up-regulated	negative regulation of peptidyl-threonine phosphorylation	2	9.37	0.0186	1	CALM1;EIF4G1	P0DP23;Q04637
Biological process	up-regulated	negative regulation of phosphate metabolic process	14	3.4	7.32E-05	0.123	IPO7;NPM1;CALM1;PRDX3;DNAJA1;SFN;IQGAP1;QARS1;YWHAG;PPIA;HNRNPU;CAV1;EIF4G1;PARK7	O95373;P06748;P0DP23;P30048;P31689;P31947;P46940;P47897;P61981;P62937;Q00839;Q03135;Q04637;Q99497
Biological process	up-regulated	negative regulation of phosphorus metabolic process	14	3.37	7.97E-05	0.134	IPO7;NPM1;CALM1;PRDX3;DNAJA1;SFN;IQGAP1;QARS1;YWHAG;PPIA;HNRNPU;CAV1;EIF4G1;PARK7	O95373;P06748;P0DP23;P30048;P31689;P31947;P46940;P47897;P61981;P62937;Q00839;Q03135;Q04637;Q99497
Biological process	up-regulated	negative regulation of phosphorylation	13	3.75	4.82E-05	0.082	IPO7;NPM1;CALM1;PRDX3;DNAJA1;SFN;QARS1;YWHAG;PPIA;HNRNPU;CAV1;EIF4G1;PARK7	O95373;P06748;P0DP23;P30048;P31689;P31947;P47897;P61981;P62937;Q00839;Q03135;Q04637;Q99497
Biological process	up-regulated	negative regulation of plasma membrane bounded cell projection assembly	2	2.97	0.146	1	CAPZB;GDI2	P47756;P50395
Biological process	up-regulated	negative regulation of post-translational protein modification	8	5.24	0.000146	0.242	HSPA1A;RPS3;DNAJA1;RPL5;RPL11;PPIA;CAV1;PARK7	P0DMV8;P23396;P31689;P46777;P62913;P62937;Q03135;Q99497
Biological process	up-regulated	negative regulation of programmed cell death	33	2.19	2.07E-05	0.0359	SOD1;EGFR;LMNA;ANXA1;SLC25A5;KRT18;ENO1;NPM1;HSP90AB1;HSPA1A;HSPD1;HSPA5;SLC25A6;HSP90B1;FLNA;CBL;PRDX5;PRDX3;DNAJA1;HSPA9;VDAC2;QARS1;AARS1;RPS3A;PSME3;RPS6;PPIA;SET;CAV1;CTTN;PARK7;ADNP;CD2AP	P00441;P00533;P02545;P04083;P05141;P05783;P06733;P06748;P08238;P0DMV8;P10809;P11021;P12236;P14625;P21333;P22681;P30044;P30048;P31689;P38646;P45880;P47897;P49588;P61247;P61289;P62753;P62937;Q01105;Q03135;Q14247;Q99497;Q9H2P0;Q9Y5K6
Biological process	up-regulated	negative regulation of proteasomal protein catabolic process	4	4.51	0.0118	1	EIF3H;HSP90AB1;RPL11;PARK7	O15372;P08238;P62913;Q99497
Biological process	up-regulated	negative regulation of proteasomal ubiquitin-dependent protein catabolic process	4	6.24	0.00373	1	EIF3H;HSP90AB1;RPL11;PARK7	O15372;P08238;P62913;Q99497
Biological process	up-regulated	negative regulation of protein acetylation	2	15.22	0.00705	1	PARK7;HDAC6	Q99497;Q9UBN7
Biological process	up-regulated	negative regulation of protein catabolic process	6	3.18	0.0118	1	EIF3H;EGFR;HSP90AB1;FLNA;RPL11;PARK7	O15372;P00533;P08238;P21333;P62913;Q99497
Biological process	up-regulated	negative regulation of protein depolymerization	4	3.48	0.0281	1	CAPZB;SPTBN1;SPTAN1;HDAC6	P47756;Q01082;Q13813;Q9UBN7
Biological process	up-regulated	negative regulation of protein export from nucleus	2	17.39	0.00535	1	RANGAP1;PARK7	P46060;Q99497
Biological process	up-regulated	negative regulation of protein kinase activity	7	3.44	0.00441	1	IPO7;NPM1;DNAJA1;SFN;QARS1;YWHAG;PPIA	O95373;P06748;P31689;P31947;P47897;P61981;P62937
Biological process	up-regulated	negative regulation of protein localization to cell periphery	3	5.71	0.0153	1	SFN;GBP1;CLTC	P31947;P32455;Q00610
Biological process	up-regulated	negative regulation of protein localization to cell surface	2	10.15	0.0159	1	TAX1BP3;ARF6	O14907;P62330
Biological process	up-regulated	negative regulation of protein localization to membrane	3	4.68	0.0259	1	SFN;GBP1;CLTC	P31947;P32455;Q00610
Biological process	up-regulated	negative regulation of protein localization to plasma membrane	3	6.09	0.0128	1	SFN;GBP1;CLTC	P31947;P32455;Q00610
Biological process	up-regulated	negative regulation of protein metabolic process	30	2.77	4.73E-07	0.000856	EIF3H;SYNCRIP;IPO7;EGFR;GAPDH;TYMS;NPM1;EPRS1;HSP90AB1;HSPA1A;CALM1;TPR;NCL;FLNA;RPS3;CALR;DNAJA1;SFN;RPL13A;RPL5;QARS1;YWHAG;RPL11;PPIA;CAV1;EIF4G1;ILF3;PARK7;RTN4;HDAC6	O15372;O60506;O95373;P00533;P04406;P04818;P06748;P07814;P08238;P0DMV8;P0DP23;P12270;P19338;P21333;P23396;P27797;P31689;P31947;P40429;P46777;P47897;P61981;P62913;P62937;Q03135;Q04637;Q12906;Q99497;Q9NQC3;Q9UBN7
Biological process	up-regulated	negative regulation of protein modification by small protein conjugation or removal	8	5.47	0.000107	0.178	HSPA1A;RPS3;DNAJA1;RPL5;RPL11;PPIA;CAV1;PARK7	P0DMV8;P23396;P31689;P46777;P62913;P62937;Q03135;Q99497
Biological process	up-regulated	negative regulation of protein modification process	16	3.23	4.20E-05	0.0716	IPO7;NPM1;HSPA1A;CALM1;RPS3;DNAJA1;SFN;RPL5;QARS1;YWHAG;RPL11;PPIA;CAV1;EIF4G1;PARK7;HDAC6	O95373;P06748;P0DMV8;P0DP23;P23396;P31689;P31947;P46777;P47897;P61981;P62913;P62937;Q03135;Q04637;Q99497;Q9UBN7
Biological process	up-regulated	negative regulation of protein neddylation	2	24.35	0.0026	1	RPL5;RPL11	P46777;P62913
Biological process	up-regulated	negative regulation of protein phosphorylation	11	3.43	0.000391	0.626	IPO7;NPM1;CALM1;DNAJA1;SFN;QARS1;YWHAG;PPIA;CAV1;EIF4G1;PARK7	O95373;P06748;P0DP23;P31689;P31947;P47897;P61981;P62937;Q03135;Q04637;Q99497
Biological process	up-regulated	negative regulation of protein polymerization	7	5.84	0.000193	0.316	PFN1;VDAC2;CAPZB;TMSB10;SPTBN1;FKBP4;SPTAN1	P07737;P45880;P47756;P63313;Q01082;Q02790;Q13813
Biological process	up-regulated	negative regulation of protein serine/threonine kinase activity	2	1.84	0.295	1	IPO7;DNAJA1	O95373;P31689
Biological process	up-regulated	negative regulation of protein transport	3	1.63	0.28	1	ERP29;RANGAP1;PARK7	P30040;P46060;Q99497
Biological process	up-regulated	negative regulation of protein ubiquitination	8	6.33	3.79E-05	0.0647	HSPA1A;RPS3;DNAJA1;RPL5;RPL11;PPIA;CAV1;PARK7	P0DMV8;P23396;P31689;P46777;P62913;P62937;Q03135;Q99497
Biological process	up-regulated	negative regulation of protein-containing complex assembly	14	5.88	1.20E-07	0.000219	PFN1;HMGB1;HSPA5;HSPA8;RPL13A;VDAC2;CAPZB;CDC42;TMSB10;SPTBN1;FKBP4;SPTAN1;PARK7;HDAC6	P07737;P09429;P11021;P11142;P40429;P45880;P47756;P60953;P63313;Q01082;Q02790;Q13813;Q99497;Q9UBN7
Biological process	up-regulated	negative regulation of protein-containing complex disassembly	4	3.04	0.0427	1	CAPZB;SPTBN1;SPTAN1;HDAC6	P47756;Q01082;Q13813;Q9UBN7
Biological process	up-regulated	negative regulation of proteolysis	7	2.37	0.0294	1	EIF3H;GAPDH;HSP90AB1;RPL5;RPL11;PARK7;HDAC6	O15372;P04406;P08238;P46777;P62913;Q99497;Q9UBN7
Biological process	up-regulated	negative regulation of proteolysis involved in cellular protein catabolic process	5	4.29	0.00622	1	EIF3H;HSP90AB1;RPL5;RPL11;PARK7	O15372;P08238;P46777;P62913;Q99497
Biological process	up-regulated	negative regulation of reactive oxygen species metabolic process	2	2.71	0.169	1	PARK7;HDAC6	Q99497;Q9UBN7
Biological process	up-regulated	negative regulation of receptor-mediated endocytosis	2	4.06	0.0866	1	ARF6;RAC1	P62330;P63000
Biological process	up-regulated	negative regulation of reproductive process	2	1.69	0.332	1	SOD1;CALR	P00441;P27797
Biological process	up-regulated	negative regulation of response to endoplasmic reticulum stress	3	3.73	0.0464	1	HSPA1A;HSPA5;PARK7	P0DMV8;P11021;Q99497
Biological process	up-regulated	negative regulation of response to stimulus	36	1.31	0.0556	1	TAX1BP3;SOD1;EGFR;LMNA;ANXA1;SLC25A5;ENO1;LGALS1;HSPA1A;HSPA5;SLC25A6;CD59;EZR;NCL;CBL;RPS3;ITGA3;CALR;PPP2R1A;DNAJA1;SFN;GBP1;VDAC2;MAP2K3;QARS1;AARS1;VCP;PSME3;YWHAG;PPIA;CAV1;STRN3;CTTN;PARK7;HDAC6;CD2AP	O14907;P00441;P00533;P02545;P04083;P05141;P06733;P09382;P0DMV8;P11021;P12236;P13987;P15311;P19338;P22681;P23396;P26006;P27797;P30153;P31689;P31947;P32455;P45880;P46734;P47897;P49588;P55072;P61289;P61981;P62937;Q03135;Q13033;Q14247;Q99497;Q9UBN7;Q9Y5K6
[truncated: 2,677 more rows]
