# Supplementary material for: Porphyromonas gingivalis infection induces lysine lactylation reprogramming in human umbilical vein endothelial cells
Source: Front Cell Infect Microbiol. 2026 Jan 30;16:1706727. doi: 10.3389/fcimb.2026.1706727 (PMC12901344; doi:10.3389/fcimb.2026.1706727)
Supplement: Supplementary file 9 [file Table9.xlsx]

## Sheet: PPI ALL
stringId_B	stringId_A	preferredName_A	preferredName_B	ncbiTaxonId	score	nscore	fscore	pscore	ascore	escore	dscore	tscore	Regulation.A	Regulation.B
9606.ENSP00000219313	9606.ENSP00000210313	PSMD5	PSMD7	9606	0.999	0	0	0	0.082	0.994	0.72	0.779	up-regulated	up-regulated
9606.ENSP00000219905	9606.ENSP00000216237	L3MBTL2	MGA	9606	0.966	0	0	0	0.198	0.804	0.5	0.627	down-regulated	down-regulated
9606.ENSP00000225655	9606.ENSP00000211998	VCL	PFN1	9606	0.978	0	0	0	0.083	0.124	0.9	0.764	up-regulated	up-regulated
9606.ENSP00000233893	9606.ENSP00000229270	TPI1	HSPE1	9606	0.761	0.082	0	0	0.212	0.37	0	0.537	up-regulated	up-regulated
9606.ENSP00000240185	9606.ENSP00000221419	HNRNPL	TARDBP	9606	0.837	0	0	0	0.672	0.235	0	0.402	down-regulated	down-regulated
9606.ENSP00000240185	9606.ENSP00000225792	DDX5	TARDBP	9606	0.729	0	0	0	0.19	0.222	0	0.603	down-regulated	down-regulated
9606.ENSP00000244537	9606.ENSP00000209875	CBX5	H4C6	9606	0.911	0	0	0	0.047	0.831	0	0.496	down-regulated	up-regulated
9606.ENSP00000244537	9606.ENSP00000216807	BRMS1L	H4C6	9606	0.73	0	0	0	0	0.522	0	0.458	down-regulated	up-regulated
9606.ENSP00000244537	9606.ENSP00000221265	PAF1	H4C6	9606	0.93	0	0	0	0.065	0.887	0	0.391	down-regulated	up-regulated
9606.ENSP00000244537	9606.ENSP00000243326	RIF1	H4C6	9606	0.78	0	0	0	0.045	0.525	0.5	0.144	down-regulated	up-regulated
9606.ENSP00000245206	9606.ENSP00000229270	TPI1	GOT2	9606	0.77	0	0	0	0.442	0.1	0	0.578	up-regulated	up-regulated
9606.ENSP00000245932	9606.ENSP00000211998	VCL	VASP	9606	0.999	0	0	0	0.063	0.601	0	0.998	up-regulated	up-regulated
9606.ENSP00000245932	9606.ENSP00000225655	PFN1	VASP	9606	0.999	0	0	0	0.206	0.969	0.5	0.999	up-regulated	up-regulated
9606.ENSP00000252699	9606.ENSP00000211998	VCL	ACTN4	9606	0.999	0	0	0	0.124	0.912	0.9	0.964	up-regulated	up-regulated
9606.ENSP00000252699	9606.ENSP00000216181	MYH9	ACTN4	9606	0.926	0	0	0	0.466	0.205	0	0.84	up-regulated	up-regulated
9606.ENSP00000252996	9606.ENSP00000219905	MGA	TAF4	9606	0.902	0	0	0	0.042	0.067	0.9	0	down-regulated	down-regulated
9606.ENSP00000252996	9606.ENSP00000244537	H4C6	TAF4	9606	0.858	0	0	0	0.054	0.853	0	0.055	up-regulated	down-regulated
9606.ENSP00000253039	9606.ENSP00000216554	EIF5	EIF2S3	9606	0.995	0	0	0	0.286	0.869	0.5	0.913	up-regulated	up-regulated
9606.ENSP00000253363	9606.ENSP00000215793	SF3A1	RBM39	9606	0.722	0	0	0	0.267	0.421	0	0.397	up-regulated	down-regulated
9606.ENSP00000253363	9606.ENSP00000221419	HNRNPL	RBM39	9606	0.75	0	0	0	0.163	0.605	0	0.307	down-regulated	down-regulated
9606.ENSP00000253363	9606.ENSP00000225792	DDX5	RBM39	9606	0.971	0	0	0	0.685	0.452	0.8	0.267	down-regulated	down-regulated
9606.ENSP00000254108	9606.ENSP00000221419	HNRNPL	FUS	9606	0.927	0	0	0	0.202	0.559	0.4	0.698	down-regulated	down-regulated
9606.ENSP00000254108	9606.ENSP00000225792	DDX5	FUS	9606	0.872	0	0	0	0.153	0.63	0	0.625	down-regulated	down-regulated
9606.ENSP00000254108	9606.ENSP00000240185	TARDBP	FUS	9606	0.999	0	0	0	0.207	0.73	0	0.999	down-regulated	down-regulated
9606.ENSP00000254719	9606.ENSP00000234296	ORC2	RPA1	9606	0.874	0	0	0	0.139	0.628	0.5	0.311	down-regulated	down-regulated
9606.ENSP00000254719	9606.ENSP00000244537	H4C6	RPA1	9606	0.812	0	0	0	0.056	0.562	0.5	0.198	up-regulated	down-regulated
9606.ENSP00000261396	9606.ENSP00000245206	GOT2	NUP133	9606	0.819	0	0	0	0.109	0.79	0	0.114	up-regulated	down-regulated
9606.ENSP00000261479	9606.ENSP00000219313	PSMD7	PSMA6	9606	0.998	0	0	0	0.601	0.992	0	0.557	up-regulated	up-regulated
9606.ENSP00000261637	9606.ENSP00000217182	EEF1A2	UTP20	9606	0.754	0	0	0	0.071	0.746	0	0	up-regulated	down-regulated
9606.ENSP00000261637	9606.ENSP00000234170	CEBPZ	UTP20	9606	0.968	0	0	0	0.912	0.154	0	0.613	up-regulated	down-regulated
9606.ENSP00000261772	9606.ENSP00000254719	RPA1	AARS1	9606	0.724	0	0	0	0.059	0.065	0	0.712	down-regulated	up-regulated
9606.ENSP00000261900	9606.ENSP00000181839	CDK13	CCNT1	9606	0.968	0	0	0	0.129	0.515	0.72	0.762	down-regulated	down-regulated
9606.ENSP00000261900	9606.ENSP00000221265	PAF1	CCNT1	9606	0.944	0	0	0	0.156	0.314	0.9	0.149	down-regulated	down-regulated
9606.ENSP00000261973	9606.ENSP00000215793	SF3A1	RBM25	9606	0.871	0	0	0	0.433	0.58	0	0.501	up-regulated	down-regulated
9606.ENSP00000261973	9606.ENSP00000225792	DDX5	RBM25	9606	0.888	0	0	0	0.2	0.141	0.8	0.286	down-regulated	down-regulated
9606.ENSP00000261973	9606.ENSP00000253363	RBM39	RBM25	9606	0.985	0	0	0	0.713	0.621	0.8	0.421	down-regulated	down-regulated
9606.ENSP00000262193	9606.ENSP00000210313	PSMD5	PSMB1	9606	0.77	0	0	0	0.076	0.66	0	0.327	up-regulated	up-regulated
9606.ENSP00000262193	9606.ENSP00000219313	PSMD7	PSMB1	9606	0.999	0	0	0	0.5	0.992	0.8	0.793	up-regulated	up-regulated
9606.ENSP00000262193	9606.ENSP00000261479	PSMA6	PSMB1	9606	0.999	0	0	0	0.9	0.998	0.9	0.832	up-regulated	up-regulated
9606.ENSP00000262238	9606.ENSP00000216330	FKBP3	YY1	9606	0.73	0	0	0	0.084	0.324	0	0.598	up-regulated	down-regulated
9606.ENSP00000262238	9606.ENSP00000244537	H4C6	YY1	9606	0.813	0	0	0	0.054	0.443	0.5	0.374	up-regulated	down-regulated
9606.ENSP00000262238	9606.ENSP00000261973	RBM25	YY1	9606	0.74	0	0	0	0.213	0.195	0	0.624	down-regulated	down-regulated
9606.ENSP00000262306	9606.ENSP00000221265	PAF1	ELOB	9606	0.901	0	0	0	0.056	0	0.9	0	down-regulated	up-regulated
9606.ENSP00000262306	9606.ENSP00000261900	CCNT1	ELOB	9606	0.927	0	0	0	0.049	0	0.9	0.295	down-regulated	up-regulated
9606.ENSP00000262809	9606.ENSP00000221265	PAF1	ELL	9606	0.906	0	0	0	0.067	0	0.9	0.079	down-regulated	down-regulated
9606.ENSP00000262809	9606.ENSP00000261900	CCNT1	ELL	9606	0.998	0	0	0	0.049	0.328	0.9	0.977	down-regulated	down-regulated
9606.ENSP00000262809	9606.ENSP00000262306	ELOB	ELL	9606	0.908	0	0	0	0	0	0.9	0.124	up-regulated	down-regulated
9606.ENSP00000263202	9606.ENSP00000219313	PSMD7	UFD1	9606	0.737	0	0	0	0.18	0.231	0.5	0.266	up-regulated	down-regulated
9606.ENSP00000263202	9606.ENSP00000243253	SEC61A1	UFD1	9606	0.727	0	0	0	0.048	0.067	0	0.718	up-regulated	down-regulated
9606.ENSP00000263209	9606.ENSP00000225792	DDX5	DGCR8	9606	0.993	0	0	0	0.042	0.306	0	0.99	down-regulated	down-regulated
9606.ENSP00000263238	9606.ENSP00000216181	MYH9	ACTR3	9606	0.812	0	0	0	0.139	0.277	0.5	0.467	up-regulated	up-regulated
9606.ENSP00000263238	9606.ENSP00000225655	PFN1	ACTR3	9606	0.748	0	0	0	0.204	0.178	0	0.646	up-regulated	up-regulated
9606.ENSP00000263274	9606.ENSP00000242576	UNG	LIG1	9606	0.952	0	0	0	0.211	0	0	0.942	down-regulated	down-regulated
9606.ENSP00000263274	9606.ENSP00000254719	RPA1	LIG1	9606	0.804	0	0	0	0.244	0.099	0.5	0.493	down-regulated	down-regulated
9606.ENSP00000263377	9606.ENSP00000209875	CBX5	BRD4	9606	0.751	0	0	0	0.049	0.635	0	0.339	down-regulated	down-regulated
9606.ENSP00000263377	9606.ENSP00000244537	H4C6	BRD4	9606	0.999	0	0	0	0.054	0.875	0	0.992	up-regulated	down-regulated
9606.ENSP00000263377	9606.ENSP00000261900	CCNT1	BRD4	9606	0.999	0	0	0	0.096	0.874	0	0.999	down-regulated	down-regulated
9606.ENSP00000263377	9606.ENSP00000261973	RBM25	BRD4	9606	0.77	0	0	0	0.167	0.735	0	0	down-regulated	down-regulated
9606.ENSP00000263377	9606.ENSP00000262306	ELOB	BRD4	9606	0.921	0	0	0	0.047	0.897	0	0.256	up-regulated	down-regulated
9606.ENSP00000263681	9606.ENSP00000254719	RPA1	POLD3	9606	0.928	0	0	0	0.086	0.052	0.9	0.274	down-regulated	down-regulated
9606.ENSP00000263681	9606.ENSP00000263274	LIG1	POLD3	9606	0.857	0	0	0	0.083	0	0.5	0.713	down-regulated	down-regulated
9606.ENSP00000264156	9606.ENSP00000221486	RNASEH2A	MCM6	9606	0.743	0	0	0	0.657	0	0	0.28	down-regulated	up-regulated
9606.ENSP00000264156	9606.ENSP00000230056	GMNN	MCM6	9606	0.951	0	0	0	0.434	0.62	0.5	0.598	down-regulated	up-regulated
9606.ENSP00000264156	9606.ENSP00000234296	ORC2	MCM6	9606	0.986	0	0	0	0.328	0.821	0.65	0.718	down-regulated	up-regulated
9606.ENSP00000264156	9606.ENSP00000244537	H4C6	MCM6	9606	0.809	0	0	0	0.067	0.781	0	0.142	up-regulated	up-regulated
9606.ENSP00000264156	9606.ENSP00000254719	RPA1	MCM6	9606	0.946	0	0	0	0.503	0.639	0.5	0.474	down-regulated	up-regulated
9606.ENSP00000264156	9606.ENSP00000262306	ELOB	MCM6	9606	0.813	0	0	0	0.047	0.8	0	0.098	up-regulated	up-regulated
9606.ENSP00000264156	9606.ENSP00000263274	LIG1	MCM6	9606	0.861	0	0	0	0.808	0	0	0.308	down-regulated	up-regulated
9606.ENSP00000264161	9606.ENSP00000261772	AARS1	DARS1	9606	0.743	0.079	0	0	0.171	0.452	0	0.458	up-regulated	up-regulated
9606.ENSP00000264670	9606.ENSP00000234170	CEBPZ	NSUN2	9606	0.763	0	0	0	0.7	0.188	0	0.106	up-regulated	down-regulated
9606.ENSP00000264932	9606.ENSP00000245206	GOT2	SDHA	9606	0.981	0	0	0	0.52	0.053	0.929	0.49	up-regulated	up-regulated
9606.ENSP00000264932	9606.ENSP00000262030	ATP5F1B	SDHA	9606	0.917	0.045	0	0	0.499	0	0	0.841	up-regulated	up-regulated
9606.ENSP00000265872	9606.ENSP00000225792	DDX5	CCAR1	9606	0.836	0	0	0	0.11	0	0.8	0.157	down-regulated	up-regulated
9606.ENSP00000265872	9606.ENSP00000253363	RBM39	CCAR1	9606	0.875	0	0	0	0.174	0.187	0.8	0.185	down-regulated	up-regulated
9606.ENSP00000265872	9606.ENSP00000261973	RBM25	CCAR1	9606	0.882	0	0	0	0.401	0	0.8	0.096	down-regulated	up-regulated
9606.ENSP00000266079	9606.ENSP00000215793	SF3A1	PRPF6	9606	0.999	0	0	0	0.208	0.994	0.9	0.454	up-regulated	down-regulated
9606.ENSP00000266079	9606.ENSP00000225792	DDX5	PRPF6	9606	0.874	0	0	0	0.054	0.219	0.8	0.251	down-regulated	down-regulated
9606.ENSP00000266679	9606.ENSP00000216277	PAPOLA	CPSF6	9606	0.948	0	0	0	0.14	0.292	0.5	0.85	down-regulated	up-regulated
9606.ENSP00000266679	9606.ENSP00000221419	HNRNPL	CPSF6	9606	0.729	0	0	0	0.627	0.167	0	0.198	down-regulated	up-regulated
9606.ENSP00000266679	9606.ENSP00000240185	TARDBP	CPSF6	9606	0.82	0	0	0	0.777	0	0	0.226	down-regulated	up-regulated
9606.ENSP00000266732	9606.ENSP00000261366	LMNB1	TMPO	9606	0.981	0	0	0	0.224	0.635	0.4	0.904	up-regulated	down-regulated
9606.ENSP00000267163	9606.ENSP00000244537	H4C6	RB1	9606	0.727	0	0	0	0	0.292	0.5	0.291	up-regulated	down-regulated
9606.ENSP00000267812	9606.ENSP00000215793	SF3A1	MFAP1	9606	0.999	0	0	0	0.258	0.991	0.9	0.33	up-regulated	down-regulated
9606.ENSP00000267812	9606.ENSP00000225792	DDX5	MFAP1	9606	0.851	0	0	0	0.142	0.165	0.8	0.083	down-regulated	down-regulated
9606.ENSP00000267812	9606.ENSP00000253363	RBM39	MFAP1	9606	0.739	0	0	0	0.224	0.465	0.4	0.076	down-regulated	down-regulated
9606.ENSP00000267812	9606.ENSP00000266079	PRPF6	MFAP1	9606	0.999	0	0	0	0.174	0.99	0.9	0.432	down-regulated	down-regulated
9606.ENSP00000267884	9606.ENSP00000243253	SEC61A1	SRP14	9606	0.752	0	0	0	0.056	0.071	0.5	0.502	up-regulated	up-regulated
9606.ENSP00000268182	9606.ENSP00000216181	MYH9	IQGAP1	9606	0.82	0	0	0	0.32	0.358	0	0.621	up-regulated	up-regulated
9606.ENSP00000268182	9606.ENSP00000252699	ACTN4	IQGAP1	9606	0.81	0	0	0	0.109	0.433	0	0.654	up-regulated	up-regulated
9606.ENSP00000268379	9606.ENSP00000262030	ATP5F1B	UQCRC2	9606	0.942	0	0	0	0.683	0.458	0	0.691	up-regulated	up-regulated
9606.ENSP00000268379	9606.ENSP00000264932	SDHA	UQCRC2	9606	0.99	0	0	0	0.865	0.134	0.19	0.913	up-regulated	up-regulated
9606.ENSP00000268482	9606.ENSP00000215793	SF3A1	DHX38	9606	0.82	0	0	0	0.141	0.19	0.4	0.62	up-regulated	down-regulated
9606.ENSP00000268482	9606.ENSP00000216277	PAPOLA	DHX38	9606	0.841	0	0	0	0.11	0	0.8	0.181	down-regulated	down-regulated
9606.ENSP00000268482	9606.ENSP00000225792	DDX5	DHX38	9606	0.893	0	0	0	0.111	0.29	0.8	0.252	down-regulated	down-regulated
9606.ENSP00000268482	9606.ENSP00000226798	FRG1	DHX38	9606	0.802	0	0	0	0.054	0.8	0	0	down-regulated	down-regulated
9606.ENSP00000268482	9606.ENSP00000266079	PRPF6	DHX38	9606	0.761	0	0	0	0.305	0.113	0	0.644	down-regulated	down-regulated
9606.ENSP00000268482	9606.ENSP00000267812	MFAP1	DHX38	9606	0.813	0	0	0	0.126	0.612	0.4	0.193	down-regulated	down-regulated
9606.ENSP00000268712	9606.ENSP00000080059	HDAC7	NCOR1	9606	0.959	0	0	0	0.058	0.421	0.5	0.868	down-regulated	down-regulated
9606.ENSP00000268712	9606.ENSP00000244537	H4C6	NCOR1	9606	0.895	0	0	0	0.054	0.51	0.5	0.601	up-regulated	down-regulated
9606.ENSP00000268712	9606.ENSP00000262238	YY1	NCOR1	9606	0.931	0	0	0	0.085	0.125	0.8	0.622	down-regulated	down-regulated
9606.ENSP00000270142	9606.ENSP00000219313	PSMD7	SOD1	9606	0.725	0	0	0	0.198	0.071	0.65	0.072	up-regulated	up-regulated
9606.ENSP00000270142	9606.ENSP00000240185	TARDBP	SOD1	9606	0.989	0	0	0	0.077	0	0	0.989	down-regulated	up-regulated
9606.ENSP00000270142	9606.ENSP00000254108	FUS	SOD1	9606	0.992	0	0	0	0.087	0	0	0.992	down-regulated	up-regulated
9606.ENSP00000270142	9606.ENSP00000261479	PSMA6	SOD1	9606	0.754	0	0	0	0.218	0.074	0.65	0.144	up-regulated	up-regulated
9606.ENSP00000270142	9606.ENSP00000262193	PSMB1	SOD1	9606	0.795	0	0	0	0.382	0	0.65	0.131	up-regulated	up-regulated
9606.ENSP00000270142	9606.ENSP00000265462	PRDX5	SOD1	9606	0.912	0	0	0	0.15	0.601	0	0.762	up-regulated	up-regulated
9606.ENSP00000270625	9606.ENSP00000216554	EIF5	RPS11	9606	0.958	0.044	0	0	0.273	0.873	0.5	0.204	up-regulated	up-regulated
9606.ENSP00000270625	9606.ENSP00000224073	EDF1	RPS11	9606	0.918	0	0	0	0.164	0.905	0	0	down-regulated	up-regulated
9606.ENSP00000270625	9606.ENSP00000243253	SEC61A1	RPS11	9606	0.991	0.12	0	0	0.84	0.915	0	0.349	up-regulated	up-regulated
9606.ENSP00000270625	9606.ENSP00000253039	EIF2S3	RPS11	9606	0.99	0	0	0	0.438	0.961	0.5	0.198	up-regulated	up-regulated
9606.ENSP00000270625	9606.ENSP00000261637	UTP20	RPS11	9606	0.98	0	0	0	0.049	0.969	0.4	0	down-regulated	up-regulated
9606.ENSP00000270625	9606.ENSP00000267884	SRP14	RPS11	9606	0.855	0	0	0	0.273	0.8	0	0.083	up-regulated	up-regulated
9606.ENSP00000271555	9606.ENSP00000080059	HDAC7	MEF2D	9606	0.825	0	0	0	0.08	0.106	0	0.804	down-regulated	down-regulated
9606.ENSP00000272317	9606.ENSP00000210313	PSMD5	RPS27A	9606	0.997	0	0	0	0.056	0.994	0.5	0.152	up-regulated	up-regulated
9606.ENSP00000272317	9606.ENSP00000216554	EIF5	RPS27A	9606	0.928	0	0	0	0.128	0.849	0.5	0.046	up-regulated	up-regulated
9606.ENSP00000272317	9606.ENSP00000219313	PSMD7	RPS27A	9606	0.96	0	0	0	0.181	0.896	0.5	0.179	up-regulated	up-regulated
9606.ENSP00000272317	9606.ENSP00000224073	EDF1	RPS27A	9606	0.948	0	0	0	0.16	0.939	0	0.072	down-regulated	up-regulated
9606.ENSP00000272317	9606.ENSP00000243253	SEC61A1	RPS27A	9606	0.834	0	0	0	0.067	0.82	0	0.091	up-regulated	up-regulated
9606.ENSP00000272317	9606.ENSP00000244537	H4C6	RPS27A	9606	0.967	0	0	0	0.124	0.921	0.5	0.153	up-regulated	up-regulated
9606.ENSP00000272317	9606.ENSP00000253039	EIF2S3	RPS27A	9606	0.983	0	0	0	0.284	0.956	0.5	0.062	up-regulated	up-regulated
9606.ENSP00000272317	9606.ENSP00000261479	PSMA6	RPS27A	9606	0.98	0	0	0	0.256	0.941	0.5	0.211	up-regulated	up-regulated
9606.ENSP00000272317	9606.ENSP00000261637	UTP20	RPS27A	9606	0.806	0	0	0	0.049	0.804	0	0	down-regulated	up-regulated
9606.ENSP00000272317	9606.ENSP00000262193	PSMB1	RPS27A	9606	0.969	0	0	0	0.27	0.915	0.5	0.128	up-regulated	up-regulated
9606.ENSP00000272317	9606.ENSP00000263202	UFD1	RPS27A	9606	0.917	0	0	0	0.079	0.797	0.5	0.221	down-regulated	up-regulated
9606.ENSP00000272317	9606.ENSP00000264033	CBL	RPS27A	9606	0.954	0	0	0	0.057	0.9	0.5	0.137	up-regulated	up-regulated
9606.ENSP00000272317	9606.ENSP00000267884	SRP14	RPS27A	9606	0.852	0	0	0	0.291	0.8	0	0	up-regulated	up-regulated
9606.ENSP00000272317	9606.ENSP00000270625	RPS11	RPS27A	9606	0.999	0	0	0	0.979	0.992	0.9	0.547	up-regulated	up-regulated
9606.ENSP00000274255	9606.ENSP00000262306	ELOB	SKP2	9606	0.82	0	0	0	0	0	0	0.82	up-regulated	down-regulated
9606.ENSP00000274255	9606.ENSP00000263202	UFD1	SKP2	9606	0.941	0	0	0	0.098	0.292	0.9	0.191	down-regulated	down-regulated
9606.ENSP00000274255	9606.ENSP00000267163	RB1	SKP2	9606	0.985	0	0	0	0.133	0.514	0.9	0.696	down-regulated	down-regulated
9606.ENSP00000274255	9606.ENSP00000272317	RPS27A	SKP2	9606	0.913	0	0	0	0	0.818	0.5	0.127	up-regulated	down-regulated
9606.ENSP00000275493	9606.ENSP00000080059	HDAC7	EGFR	9606	0.711	0	0	0	0.042	0.629	0	0.252	down-regulated	up-regulated
9606.ENSP00000275493	9606.ENSP00000252699	ACTN4	EGFR	9606	0.785	0	0	0	0.072	0.718	0	0.246	up-regulated	up-regulated
9606.ENSP00000275493	9606.ENSP00000264033	CBL	EGFR	9606	0.999	0	0	0	0.042	0.996	0.9	0.994	up-regulated	up-regulated
9606.ENSP00000275493	9606.ENSP00000268182	IQGAP1	EGFR	9606	0.85	0	0	0	0.062	0.51	0	0.7	up-regulated	up-regulated
9606.ENSP00000275493	9606.ENSP00000272317	RPS27A	EGFR	9606	0.769	0	0	0	0.049	0.477	0.5	0.182	up-regulated	up-regulated
9606.ENSP00000275603	9606.ENSP00000233893	HSPE1	CCT6A	9606	0.88	0.075	0	0	0.651	0.47	0	0.383	up-regulated	up-regulated
9606.ENSP00000275603	9606.ENSP00000263918	STRN	CCT6A	9606	0.716	0	0	0	0.049	0.48	0	0.473	up-regulated	up-regulated
9606.ENSP00000278572	9606.ENSP00000215957	MICALL1	RPS3	9606	0.752	0	0	0	0.111	0.715	0	0.102	down-regulated	up-regulated
9606.ENSP00000278572	9606.ENSP00000216554	EIF5	RPS3	9606	0.988	0	0	0	0.23	0.946	0.5	0.516	up-regulated	up-regulated
9606.ENSP00000278572	9606.ENSP00000217182	EEF1A2	RPS3	9606	0.77	0	0	0	0.619	0.094	0	0.387	up-regulated	up-regulated
9606.ENSP00000278572	9606.ENSP00000224073	EDF1	RPS3	9606	0.994	0.041	0	0	0.263	0.99	0	0.249	down-regulated	up-regulated
9606.ENSP00000278572	9606.ENSP00000243253	SEC61A1	RPS3	9606	0.991	0.12	0	0	0.838	0.907	0	0.402	up-regulated	up-regulated
9606.ENSP00000278572	9606.ENSP00000253039	EIF2S3	RPS3	9606	0.995	0	0	0	0.546	0.967	0.5	0.49	up-regulated	up-regulated
9606.ENSP00000278572	9606.ENSP00000262030	ATP5F1B	RPS3	9606	0.703	0.041	0	0	0.594	0.094	0	0.257	up-regulated	up-regulated
9606.ENSP00000278572	9606.ENSP00000267884	SRP14	RPS3	9606	0.906	0	0	0	0.342	0.829	0	0.229	up-regulated	up-regulated
9606.ENSP00000278572	9606.ENSP00000270625	RPS11	RPS3	9606	0.999	0.231	0	0	0.991	0.995	0.9	0.776	up-regulated	up-regulated
9606.ENSP00000278572	9606.ENSP00000272317	RPS27A	RPS3	9606	0.999	0	0	0	0.991	0.993	0.9	0.449	up-regulated	up-regulated
9606.ENSP00000280326	9606.ENSP00000233893	HSPE1	CCT5	9606	0.875	0.075	0	0	0.596	0.548	0	0.347	up-regulated	up-regulated
9606.ENSP00000280326	9606.ENSP00000253039	EIF2S3	CCT5	9606	0.732	0	0	0	0.692	0	0	0.167	up-regulated	up-regulated
9606.ENSP00000280326	9606.ENSP00000261479	PSMA6	CCT5	9606	0.737	0	0	0	0.521	0.227	0	0.347	up-regulated	up-regulated
9606.ENSP00000280326	9606.ENSP00000275603	CCT6A	CCT5	9606	0.999	0	0	0	0.999	0.993	0.9	0.974	up-regulated	up-regulated
9606.ENSP00000280326	9606.ENSP00000278572	RPS3	CCT5	9606	0.771	0	0.01	0	0.681	0.099	0	0.265	up-regulated	up-regulated
9606.ENSP00000282516	9606.ENSP00000209875	CBX5	NIPBL	9606	0.734	0	0	0	0.07	0.539	0	0.429	down-regulated	down-regulated
9606.ENSP00000282516	9606.ENSP00000262043	PHF3	NIPBL	9606	0.976	0	0	0	0.968	0	0	0.294	down-regulated	down-regulated
9606.ENSP00000282516	9606.ENSP00000263377	BRD4	NIPBL	9606	0.95	0	0	0	0.1	0.51	0	0.896	down-regulated	down-regulated
9606.ENSP00000283131	9606.ENSP00000244537	H4C6	SMARCA5	9606	0.997	0	0	0	0.055	0.98	0.5	0.72	up-regulated	down-regulated
9606.ENSP00000283131	9606.ENSP00000263377	BRD4	SMARCA5	9606	0.84	0	0	0	0.097	0.758	0	0.327	down-regulated	down-regulated
9606.ENSP00000283195	9606.ENSP00000261396	NUP133	RANBP2	9606	0.997	0	0	0	0.141	0.938	0.5	0.921	down-regulated	up-regulated
9606.ENSP00000283195	9606.ENSP00000266679	CPSF6	RANBP2	9606	0.828	0	0	0	0.101	0	0	0.817	up-regulated	up-regulated
9606.ENSP00000286788	9606.ENSP00000233893	HSPE1	CCT8	9606	0.723	0	0	0	0.594	0	0	0.345	up-regulated	up-regulated
9606.ENSP00000286788	9606.ENSP00000253039	EIF2S3	CCT8	9606	0.783	0	0	0	0.771	0	0	0.091	up-regulated	up-regulated
9606.ENSP00000286788	9606.ENSP00000261479	PSMA6	CCT8	9606	0.823	0	0	0	0.694	0.228	0	0.31	up-regulated	up-regulated
9606.ENSP00000286788	9606.ENSP00000275603	CCT6A	CCT8	9606	0.999	0	0	0	0.906	0.993	0.914	0.839	up-regulated	up-regulated
9606.ENSP00000286788	9606.ENSP00000278572	RPS3	CCT8	9606	0.748	0	0.002	0	0.693	0.094	0	0.167	up-regulated	up-regulated
9606.ENSP00000286788	9606.ENSP00000280326	CCT5	CCT8	9606	0.999	0	0	0.078	0.956	0.993	0.944	0.98	up-regulated	up-regulated
9606.ENSP00000287394	9606.ENSP00000244537	H4C6	ATAD2	9606	0.96	0	0	0	0.056	0.914	0	0.554	up-regulated	down-regulated
9606.ENSP00000289371	9606.ENSP00000216554	EIF5	EIF5B	9606	0.992	0	0	0	0.401	0.281	0	0.983	up-regulated	up-regulated
9606.ENSP00000289371	9606.ENSP00000243253	SEC61A1	EIF5B	9606	0.714	0	0	0	0.606	0	0	0.304	up-regulated	up-regulated
9606.ENSP00000289371	9606.ENSP00000253039	EIF2S3	EIF5B	9606	0.919	0.102	0	0	0.659	0.303	0	0.667	up-regulated	up-regulated
9606.ENSP00000289371	9606.ENSP00000261772	AARS1	EIF5B	9606	0.715	0	0	0	0.204	0	0	0.656	up-regulated	up-regulated
9606.ENSP00000289371	9606.ENSP00000270625	RPS11	EIF5B	9606	0.992	0	0	0	0.629	0.967	0	0.424	up-regulated	up-regulated
9606.ENSP00000289371	9606.ENSP00000272317	RPS27A	EIF5B	9606	0.974	0	0	0	0.109	0.968	0	0.188	up-regulated	up-regulated
9606.ENSP00000289371	9606.ENSP00000278572	RPS3	EIF5B	9606	0.998	0	0	0	0.852	0.978	0	0.479	up-regulated	up-regulated
9606.ENSP00000290158	9606.ENSP00000261396	NUP133	KPNB1	9606	0.793	0	0	0	0.105	0.212	0.5	0.482	down-regulated	up-regulated
9606.ENSP00000290158	9606.ENSP00000268182	IQGAP1	KPNB1	9606	0.842	0	0	0	0.097	0	0	0.832	up-regulated	up-regulated
9606.ENSP00000290158	9606.ENSP00000280326	CCT5	KPNB1	9606	0.732	0	0	0	0.671	0	0	0.219	up-regulated	up-regulated
9606.ENSP00000290158	9606.ENSP00000283195	RANBP2	KPNB1	9606	0.993	0	0	0	0.094	0.967	0.5	0.603	up-regulated	up-regulated
9606.ENSP00000290158	9606.ENSP00000286788	CCT8	KPNB1	9606	0.719	0	0	0	0.714	0	0	0.058	up-regulated	up-regulated
9606.ENSP00000290299	9606.ENSP00000243253	SEC61A1	ATP5PO	9606	0.722	0.057	0	0	0.689	0	0	0.128	up-regulated	up-regulated
9606.ENSP00000290299	9606.ENSP00000262030	ATP5F1B	ATP5PO	9606	0.999	0.061	0	0	0.889	0.971	0.944	0.845	up-regulated	up-regulated
9606.ENSP00000290299	9606.ENSP00000268379	UQCRC2	ATP5PO	9606	0.975	0	0	0	0.879	0.616	0	0.505	up-regulated	up-regulated
9606.ENSP00000290299	9606.ENSP00000270625	RPS11	ATP5PO	9606	0.893	0.053	0	0	0.841	0	0	0.349	up-regulated	up-regulated
9606.ENSP00000290299	9606.ENSP00000278572	RPS3	ATP5PO	9606	0.899	0.053	0	0	0.849	0	0	0.353	up-regulated	up-regulated
9606.ENSP00000291295	9606.ENSP00000216330	FKBP3	CALM3	9606	0.733	0	0	0	0.242	0.276	0	0.553	up-regulated	up-regulated
9606.ENSP00000291295	9606.ENSP00000225655	PFN1	CALM3	9606	0.776	0	0	0	0.159	0.051	0	0.741	up-regulated	up-regulated
9606.ENSP00000291295	9606.ENSP00000263918	STRN	CALM3	9606	0.933	0	0	0	0.044	0	0	0.932	up-regulated	up-regulated
9606.ENSP00000291295	9606.ENSP00000268182	IQGAP1	CALM3	9606	0.996	0	0	0	0	0.506	0	0.993	up-regulated	up-regulated
9606.ENSP00000291295	9606.ENSP00000275493	EGFR	CALM3	9606	0.859	0	0	0	0	0.623	0	0.641	up-regulated	up-regulated
9606.ENSP00000293362	9606.ENSP00000219313	PSMD7	PSME3	9606	0.741	0	0	0	0.116	0.045	0.36	0.576	up-regulated	up-regulated
9606.ENSP00000293362	9606.ENSP00000261479	PSMA6	PSME3	9606	0.824	0	0	0	0.21	0.68	0	0.359	up-regulated	up-regulated
9606.ENSP00000293362	9606.ENSP00000262193	PSMB1	PSME3	9606	0.836	0	0	0	0.151	0.681	0	0.444	up-regulated	up-regulated
9606.ENSP00000293831	9606.ENSP00000216554	EIF5	EIF4A1	9606	0.993	0	0	0	0.291	0.223	0.5	0.978	up-regulated	up-regulated
9606.ENSP00000293831	9606.ENSP00000240185	TARDBP	EIF4A1	9606	0.717	0	0	0	0.212	0.109	0	0.63	down-regulated	up-regulated
9606.ENSP00000293831	9606.ENSP00000253039	EIF2S3	EIF4A1	9606	0.977	0	0	0	0.436	0.84	0.5	0.555	up-regulated	up-regulated
9606.ENSP00000293831	9606.ENSP00000270625	RPS11	EIF4A1	9606	0.953	0	0	0	0.551	0.81	0	0.493	up-regulated	up-regulated
9606.ENSP00000293831	9606.ENSP00000272317	RPS27A	EIF4A1	9606	0.886	0	0	0	0.312	0.811	0	0.194	up-regulated	up-regulated
9606.ENSP00000293831	9606.ENSP00000278572	RPS3	EIF4A1	9606	0.981	0	0	0	0.754	0.815	0	0.623	up-regulated	up-regulated
9606.ENSP00000293831	9606.ENSP00000289371	EIF5B	EIF4A1	9606	0.944	0	0	0	0.293	0.128	0	0.916	up-regulated	up-regulated
9606.ENSP00000295688	9606.ENSP00000233893	HSPE1	CCT3	9606	0.893	0.075	0	0	0.617	0.551	0	0.405	up-regulated	up-regulated
9606.ENSP00000295688	9606.ENSP00000261479	PSMA6	CCT3	9606	0.72	0	0	0	0.447	0.244	0	0.383	up-regulated	up-regulated
9606.ENSP00000295688	9606.ENSP00000275603	CCT6A	CCT3	9606	0.999	0	0	0.076	0.846	0.996	0.9	0.982	up-regulated	up-regulated
9606.ENSP00000295688	9606.ENSP00000280326	CCT5	CCT3	9606	0.999	0	0	0.087	0.924	0.997	0.967	0.988	up-regulated	up-regulated
9606.ENSP00000295688	9606.ENSP00000286788	CCT8	CCT3	9606	0.999	0	0	0	0.854	0.996	0.944	0.978	up-regulated	up-regulated
9606.ENSP00000296930	9606.ENSP00000244537	H4C6	NPM1	9606	0.98	0	0	0	0.075	0.796	0.5	0.813	up-regulated	up-regulated
9606.ENSP00000296930	9606.ENSP00000261366	LMNB1	NPM1	9606	0.801	0	0	0	0.15	0.181	0	0.737	up-regulated	up-regulated
9606.ENSP00000296930	9606.ENSP00000262238	YY1	NPM1	9606	0.764	0	0	0	0.074	0.299	0	0.666	down-regulated	up-regulated
9606.ENSP00000296930	9606.ENSP00000264670	NSUN2	NPM1	9606	0.867	0	0	0	0.15	0.422	0	0.752	down-regulated	up-regulated
9606.ENSP00000296930	9606.ENSP00000267163	RB1	NPM1	9606	0.815	0	0	0	0.077	0.625	0	0.509	down-regulated	up-regulated
9606.ENSP00000296930	9606.ENSP00000283195	RANBP2	NPM1	9606	0.727	0	0	0	0.206	0	0.5	0.369	up-regulated	up-regulated
9606.ENSP00000296930	9606.ENSP00000290158	KPNB1	NPM1	9606	0.775	0	0	0	0.158	0	0.7	0.181	up-regulated	up-regulated
9606.ENSP00000297151	9606.ENSP00000216277	PAPOLA	SLU7	9606	0.826	0	0	0	0.092	0	0.8	0.121	down-regulated	down-regulated
9606.ENSP00000297151	9606.ENSP00000225792	DDX5	SLU7	9606	0.855	0	0	0	0.108	0	0.8	0.252	down-regulated	down-regulated
9606.ENSP00000297151	9606.ENSP00000268482	DHX38	SLU7	9606	0.998	0	0	0	0.111	0.928	0.8	0.921	down-regulated	down-regulated
9606.ENSP00000297185	9606.ENSP00000233893	HSPE1	HSPA9	9606	0.97	0.059	0	0	0.463	0.638	0	0.857	up-regulated	up-regulated
9606.ENSP00000297185	9606.ENSP00000262030	ATP5F1B	HSPA9	9606	0.863	0	0	0	0.264	0.173	0.5	0.604	up-regulated	up-regulated
9606.ENSP00000297185	9606.ENSP00000264932	SDHA	HSPA9	9606	0.774	0	0	0	0.181	0.228	0	0.671	up-regulated	up-regulated
9606.ENSP00000297185	9606.ENSP00000275603	CCT6A	HSPA9	9606	0.752	0.043	0	0	0.518	0.126	0	0.458	up-regulated	up-regulated
9606.ENSP00000297185	9606.ENSP00000290158	KPNB1	HSPA9	9606	0.798	0	0	0	0.206	0.071	0	0.748	up-regulated	up-regulated
9606.ENSP00000297185	9606.ENSP00000293831	EIF4A1	HSPA9	9606	0.707	0	0	0	0.261	0.093	0	0.598	up-regulated	up-regulated
9606.ENSP00000298281	9606.ENSP00000216277	PAPOLA	PCF11	9606	0.949	0	0	0	0.128	0.355	0.5	0.843	down-regulated	up-regulated
9606.ENSP00000298281	9606.ENSP00000266679	CPSF6	PCF11	9606	0.962	0	0	0	0.101	0.391	0.54	0.868	up-regulated	up-regulated
9606.ENSP00000298316	9606.ENSP00000268182	IQGAP1	ARF6	9606	0.785	0	0	0	0.062	0.226	0	0.727	up-regulated	up-regulated
9606.ENSP00000298316	9606.ENSP00000296557	ARFIP1	ARF6	9606	0.914	0	0	0	0.061	0.16	0	0.9	down-regulated	up-regulated
9606.ENSP00000298510	9606.ENSP00000265462	PRDX5	PRDX3	9606	0.972	0	0	0	0.153	0.17	0.8	0.825	up-regulated	up-regulated
9606.ENSP00000298767	9606.ENSP00000282516	NIPBL	WAPL	9606	0.998	0	0	0	0.507	0.126	0.5	0.994	down-regulated	down-regulated
9606.ENSP00000299300	9606.ENSP00000233893	HSPE1	CCT2	9606	0.894	0.075	0	0	0.646	0.549	0	0.371	up-regulated	up-regulated
9606.ENSP00000299300	9606.ENSP00000253039	EIF2S3	CCT2	9606	0.712	0	0	0	0.682	0	0	0.129	up-regulated	up-regulated
9606.ENSP00000299300	9606.ENSP00000261479	PSMA6	CCT2	9606	0.72	0	0	0	0.684	0.071	0	0.124	up-regulated	up-regulated
9606.ENSP00000299300	9606.ENSP00000275603	CCT6A	CCT2	9606	0.999	0	0	0	0.959	0.992	0.9	0.949	up-regulated	up-regulated
9606.ENSP00000299300	9606.ENSP00000278572	RPS3	CCT2	9606	0.894	0	0.007	0	0.787	0.334	0	0.312	up-regulated	up-regulated
9606.ENSP00000299300	9606.ENSP00000280326	CCT5	CCT2	9606	0.999	0	0	0	0.99	0.997	0.967	0.987	up-regulated	up-regulated
9606.ENSP00000299300	9606.ENSP00000286788	CCT8	CCT2	9606	0.999	0	0	0	0.956	0.991	0.944	0.984	up-regulated	up-regulated
9606.ENSP00000299300	9606.ENSP00000290158	KPNB1	CCT2	9606	0.741	0	0	0	0.714	0	0	0.129	up-regulated	up-regulated
9606.ENSP00000299300	9606.ENSP00000295688	CCT3	CCT2	9606	0.999	0	0	0	0.92	0.994	0.967	0.985	up-regulated	up-regulated
9606.ENSP00000299300	9606.ENSP00000297185	HSPA9	CCT2	9606	0.768	0.043	0	0	0.576	0.126	0	0.423	up-regulated	up-regulated
9606.ENSP00000299601	9606.ENSP00000181839	CDK13	LEO1	9606	0.788	0	0	0	0.067	0.179	0.54	0.47	down-regulated	down-regulated
9606.ENSP00000299601	9606.ENSP00000221265	PAF1	LEO1	9606	0.999	0	0	0	0.225	0.998	0.9	0.787	down-regulated	down-regulated
9606.ENSP00000299601	9606.ENSP00000244537	H4C6	LEO1	9606	0.907	0	0	0	0.049	0.891	0	0.172	up-regulated	down-regulated
9606.ENSP00000299601	9606.ENSP00000261900	CCNT1	LEO1	9606	0.956	0	0	0	0.108	0.272	0.9	0.403	down-regulated	down-regulated
9606.ENSP00000299601	9606.ENSP00000262306	ELOB	LEO1	9606	0.921	0	0	0	0.047	0.1	0.9	0.188	up-regulated	down-regulated
9606.ENSP00000299601	9606.ENSP00000262809	ELL	LEO1	9606	0.921	0	0	0	0	0	0.9	0.249	down-regulated	down-regulated
9606.ENSP00000299767	9606.ENSP00000233893	HSPE1	HSP90B1	9606	0.839	0	0	0	0.632	0.078	0	0.565	up-regulated	up-regulated
9606.ENSP00000299767	9606.ENSP00000261735	ERP29	HSP90B1	9606	0.894	0	0	0	0.139	0	0	0.882	up-regulated	up-regulated
9606.ENSP00000299767	9606.ENSP00000275493	EGFR	HSP90B1	9606	0.766	0	0	0	0.042	0.635	0	0.385	up-regulated	up-regulated
9606.ENSP00000299767	9606.ENSP00000291295	CALM3	HSP90B1	9606	0.861	0	0	0	0.049	0.07	0.8	0.309	up-regulated	up-regulated
9606.ENSP00000299767	9606.ENSP00000297185	HSPA9	HSP90B1	9606	0.969	0	0	0	0.374	0.272	0	0.937	up-regulated	up-regulated
9606.ENSP00000299767	9606.ENSP00000299300	CCT2	HSP90B1	9606	0.744	0	0	0	0.394	0.355	0	0.398	up-regulated	up-regulated
9606.ENSP00000300026	9606.ENSP00000299767	HSP90B1	PPIB	9606	0.994	0	0	0	0.398	0.546	0.36	0.974	up-regulated	up-regulated
9606.ENSP00000300035	9606.ENSP00000263681	POLD3	PCLAF	9606	0.726	0	0	0	0.083	0	0.5	0.452	down-regulated	down-regulated
9606.ENSP00000300131	9606.ENSP00000251038	ZC3H14	NAB2	9606	0.845	0	0	0	0	0	0	0.845	down-regulated	down-regulated
9606.ENSP00000300289	9606.ENSP00000243253	SEC61A1	PDIA3	9606	0.858	0	0	0	0.436	0.294	0	0.671	up-regulated	up-regulated
9606.ENSP00000300289	9606.ENSP00000261735	ERP29	PDIA3	9606	0.72	0	0	0	0.168	0	0	0.677	up-regulated	up-regulated
9606.ENSP00000300289	9606.ENSP00000297185	HSPA9	PDIA3	9606	0.729	0	0	0	0.11	0.1	0	0.689	up-regulated	up-regulated
9606.ENSP00000300289	9606.ENSP00000299767	HSP90B1	PDIA3	9606	0.985	0	0	0	0.877	0.371	0	0.825	up-regulated	up-regulated
9606.ENSP00000300289	9606.ENSP00000300026	PPIB	PDIA3	9606	0.834	0	0	0	0.289	0.471	0	0.594	up-regulated	up-regulated
9606.ENSP00000300651	9606.ENSP00000243253	SEC61A1	MED1	9606	0.907	0.111	0	0	0.693	0.583	0	0.281	up-regulated	down-regulated
9606.ENSP00000300651	9606.ENSP00000244537	H4C6	MED1	9606	0.913	0	0	0	0.054	0.897	0	0.176	up-regulated	down-regulated
9606.ENSP00000300651	9606.ENSP00000252996	TAF4	MED1	9606	0.81	0	0	0	0.064	0.8	0	0.071	down-regulated	down-regulated
9606.ENSP00000300651	9606.ENSP00000263377	BRD4	MED1	9606	0.889	0	0	0	0.142	0.82	0	0.34	down-regulated	down-regulated
9606.ENSP00000300651	9606.ENSP00000268712	NCOR1	MED1	9606	0.811	0	0	0	0.1	0	0.5	0.613	down-regulated	down-regulated
9606.ENSP00000300651	9606.ENSP00000270625	RPS11	MED1	9606	0.982	0.12	0	0	0.832	0.841	0	0.349	up-regulated	down-regulated
9606.ENSP00000300651	9606.ENSP00000272317	RPS27A	MED1	9606	0.972	0	0	0	0.821	0.84	0	0.101	up-regulated	down-regulated
9606.ENSP00000300651	9606.ENSP00000278572	RPS3	MED1	9606	0.982	0.12	0	0	0.832	0.841	0	0.349	up-regulated	down-regulated
9606.ENSP00000300651	9606.ENSP00000289371	EIF5B	MED1	9606	0.946	0	0	0	0.611	0.823	0	0.281	up-regulated	down-regulated
9606.ENSP00000300651	9606.ENSP00000290299	ATP5PO	MED1	9606	0.738	0.057	0	0	0.69	0	0	0.177	up-regulated	down-regulated
9606.ENSP00000301364	9606.ENSP00000234170	CEBPZ	TSR1	9606	0.85	0	0	0	0.836	0	0	0.121	up-regulated	down-regulated
9606.ENSP00000301364	9606.ENSP00000261637	UTP20	TSR1	9606	0.886	0	0	0	0.719	0	0.54	0.187	down-regulated	down-regulated
9606.ENSP00000301364	9606.ENSP00000264670	NSUN2	TSR1	9606	0.717	0	0	0	0.717	0	0	0	down-regulated	down-regulated
9606.ENSP00000301364	9606.ENSP00000270625	RPS11	TSR1	9606	0.91	0	0	0	0.05	0.904	0	0.09	up-regulated	down-regulated
9606.ENSP00000301364	9606.ENSP00000272317	RPS27A	TSR1	9606	0.948	0	0	0	0.044	0.948	0	0	up-regulated	down-regulated
9606.ENSP00000301364	9606.ENSP00000278572	RPS3	TSR1	9606	0.983	0	0	0	0.062	0.952	0	0.664	up-regulated	down-regulated
9606.ENSP00000301364	9606.ENSP00000286788	CCT8	TSR1	9606	0.811	0	0.331	0	0.144	0.184	0	0.643	up-regulated	down-regulated
9606.ENSP00000302640	9606.ENSP00000296930	NPM1	UBTF	9606	0.814	0	0	0	0.093	0.046	0	0.803	up-regulated	up-regulated
9606.ENSP00000302961	9606.ENSP00000001008	FKBP4	HSPA4	9606	0.998	0	0	0	0.288	0.33	0	0.996	up-regulated	up-regulated
9606.ENSP00000302961	9606.ENSP00000233893	HSPE1	HSPA4	9606	0.93	0.059	0	0	0.46	0.23	0	0.842	up-regulated	up-regulated
9606.ENSP00000302961	9606.ENSP00000240185	TARDBP	HSPA4	9606	0.92	0	0	0	0.266	0.669	0	0.7	down-regulated	up-regulated
9606.ENSP00000302961	9606.ENSP00000261735	ERP29	HSPA4	9606	0.75	0	0	0	0.06	0.052	0	0.742	up-regulated	up-regulated
9606.ENSP00000302961	9606.ENSP00000270142	SOD1	HSPA4	9606	0.963	0	0	0	0.099	0.667	0	0.887	up-regulated	up-regulated
9606.ENSP00000302961	9606.ENSP00000275493	EGFR	HSPA4	9606	0.954	0	0	0	0.056	0.803	0	0.777	up-regulated	up-regulated
9606.ENSP00000302961	9606.ENSP00000275603	CCT6A	HSPA4	9606	0.761	0.043	0	0	0.613	0.126	0	0.349	up-regulated	up-regulated
9606.ENSP00000302961	9606.ENSP00000278572	RPS3	HSPA4	9606	0.732	0	0	0	0.31	0.45	0	0.351	up-regulated	up-regulated
9606.ENSP00000302961	9606.ENSP00000280326	CCT5	HSPA4	9606	0.799	0.043	0	0	0.638	0.126	0	0.416	up-regulated	up-regulated
9606.ENSP00000302961	9606.ENSP00000286788	CCT8	HSPA4	9606	0.832	0	0	0	0.7	0.045	0	0.461	up-regulated	up-regulated
9606.ENSP00000302961	9606.ENSP00000295688	CCT3	HSPA4	9606	0.837	0.043	0	0	0.613	0.126	0	0.556	up-regulated	up-regulated
9606.ENSP00000302961	9606.ENSP00000296930	NPM1	HSPA4	9606	0.857	0	0	0	0.241	0.296	0	0.754	up-regulated	up-regulated
9606.ENSP00000302961	9606.ENSP00000297185	HSPA9	HSPA4	9606	0.955	0	0	0.179	0.542	0.215	0.5	0.747	up-regulated	up-regulated
9606.ENSP00000302961	9606.ENSP00000299300	CCT2	HSPA4	9606	0.844	0.043	0	0	0.648	0.295	0	0.422	up-regulated	up-regulated
9606.ENSP00000302961	9606.ENSP00000299767	HSP90B1	HSPA4	9606	0.99	0	0	0	0.351	0.272	0	0.981	up-regulated	up-regulated
9606.ENSP00000303427	9606.ENSP00000282516	NIPBL	PDS5A	9606	0.998	0	0	0	0.442	0.321	0.5	0.991	down-regulated	down-regulated
9606.ENSP00000303427	9606.ENSP00000298767	WAPL	PDS5A	9606	0.999	0	0	0	0.488	0.877	0.5	0.999	down-regulated	down-regulated
9606.ENSP00000305422	9606.ENSP00000267163	RB1	CEBPB	9606	0.707	0	0	0	0	0.63	0	0.241	down-regulated	down-regulated
9606.ENSP00000305422	9606.ENSP00000268712	NCOR1	CEBPB	9606	0.836	0	0	0	0	0.292	0.5	0.576	down-regulated	down-regulated
9606.ENSP00000305422	9606.ENSP00000296930	NPM1	CEBPB	9606	0.803	0	0	0	0	0	0.75	0.245	up-regulated	down-regulated
9606.ENSP00000305422	9606.ENSP00000300651	MED1	CEBPB	9606	0.799	0	0	0	0	0.095	0.5	0.593	down-regulated	down-regulated
9606.ENSP00000305480	9606.ENSP00000219313	PSMD7	FEN1	9606	0.883	0	0.872	0	0.128	0	0	0	up-regulated	down-regulated
9606.ENSP00000305480	9606.ENSP00000221486	RNASEH2A	FEN1	9606	0.902	0.102	0	0	0.41	0.319	0	0.761	down-regulated	down-regulated
9606.ENSP00000305480	9606.ENSP00000242576	UNG	FEN1	9606	0.832	0	0	0	0.389	0	0	0.736	down-regulated	down-regulated
9606.ENSP00000305480	9606.ENSP00000254719	RPA1	FEN1	9606	0.845	0	0	0	0.273	0.258	0.5	0.493	down-regulated	down-regulated
9606.ENSP00000305480	9606.ENSP00000254942	TERF2	FEN1	9606	0.84	0	0	0	0.067	0.237	0.4	0.67	down-regulated	down-regulated
9606.ENSP00000305480	9606.ENSP00000263274	LIG1	FEN1	9606	0.999	0.044	0	0	0.532	0.942	0.5	0.973	down-regulated	down-regulated
9606.ENSP00000305480	9606.ENSP00000263681	POLD3	FEN1	9606	0.983	0	0	0	0.138	0.941	0.5	0.411	down-regulated	down-regulated
9606.ENSP00000305480	9606.ENSP00000264156	MCM6	FEN1	9606	0.907	0	0	0	0.752	0.091	0	0.623	up-regulated	down-regulated
9606.ENSP00000307567	9606.ENSP00000261772	AARS1	QARS1	9606	0.964	0.069	0	0	0.262	0.524	0	0.905	up-regulated	up-regulated
9606.ENSP00000307567	9606.ENSP00000264161	DARS1	QARS1	9606	0.999	0.046	0	0	0.172	0.895	0.9	0.899	up-regulated	up-regulated
9606.ENSP00000307567	9606.ENSP00000270625	RPS11	QARS1	9606	0.907	0	0	0	0.699	0.624	0	0.25	up-regulated	up-regulated
9606.ENSP00000307567	9606.ENSP00000278572	RPS3	QARS1	9606	0.877	0	0	0	0.564	0.624	0	0.31	up-regulated	up-regulated
9606.ENSP00000307567	9606.ENSP00000289371	EIF5B	QARS1	9606	0.781	0.061	0	0	0.332	0.416	0	0.473	up-regulated	up-regulated
9606.ENSP00000307567	9606.ENSP00000300651	MED1	QARS1	9606	0.748	0	0	0	0.427	0.498	0	0.194	down-regulated	up-regulated
9606.ENSP00000307705	9606.ENSP00000209875	CBX5	H1-4	9606	0.727	0	0	0	0.097	0.312	0	0.596	down-regulated	up-regulated
9606.ENSP00000307705	9606.ENSP00000244537	H4C6	H1-4	9606	0.968	0	0	0	0.381	0.911	0	0.475	up-regulated	up-regulated
9606.ENSP00000307786	9606.ENSP00000264932	SDHA	CYCS	9606	0.93	0	0	0	0.613	0.108	0.5	0.643	up-regulated	up-regulated
9606.ENSP00000307786	9606.ENSP00000268379	UQCRC2	CYCS	9606	0.954	0	0	0	0.395	0.513	0.4	0.773	up-regulated	up-regulated
9606.ENSP00000307786	9606.ENSP00000298510	PRDX3	CYCS	9606	0.804	0	0	0	0.158	0	0	0.777	up-regulated	up-regulated
9606.ENSP00000307786	9606.ENSP00000302961	HSPA4	CYCS	9606	0.866	0	0	0	0.126	0	0	0.853	up-regulated	up-regulated
9606.ENSP00000307850	9606.ENSP00000265990	BTAF1	DRAP1	9606	0.956	0	0	0	0.054	0.834	0	0.744	down-regulated	down-regulated
9606.ENSP00000310406	9606.ENSP00000275493	EGFR	RIN1	9606	0.715	0	0	0	0.042	0.596	0	0.323	up-regulated	down-regulated
9606.ENSP00000310448	9606.ENSP00000215793	SF3A1	SART1	9606	0.999	0	0	0	0.218	0.995	0.9	0.382	up-regulated	down-regulated
9606.ENSP00000310448	9606.ENSP00000261973	RBM25	SART1	9606	0.994	0	0	0	0.27	0.986	0	0.491	down-regulated	down-regulated
9606.ENSP00000310448	9606.ENSP00000266079	PRPF6	SART1	9606	0.999	0	0	0	0.412	0.999	0.9	0.833	down-regulated	down-regulated
9606.ENSP00000310448	9606.ENSP00000267812	MFAP1	SART1	9606	0.999	0	0	0	0.236	0.995	0.9	0.783	down-regulated	down-regulated
9606.ENSP00000311135	9606.ENSP00000261637	UTP20	DHX37	9606	0.975	0	0	0	0.238	0.828	0.8	0.178	down-regulated	down-regulated
9606.ENSP00000311135	9606.ENSP00000270625	RPS11	DHX37	9606	0.911	0	0	0	0.105	0.847	0.4	0.045	up-regulated	down-regulated
9606.ENSP00000311135	9606.ENSP00000272317	RPS27A	DHX37	9606	0.807	0	0.038	0	0.052	0.804	0	0	up-regulated	down-regulated
9606.ENSP00000311857	9606.ENSP00000275493	EGFR	PTPN2	9606	0.714	0	0	0	0.042	0.546	0	0.395	up-regulated	down-regulated
9606.ENSP00000313829	9606.ENSP00000221419	HNRNPL	KHDRBS1	9606	0.842	0	0	0	0.629	0.22	0	0.498	down-regulated	up-regulated
9606.ENSP00000313829	9606.ENSP00000225792	DDX5	KHDRBS1	9606	0.739	0	0	0	0.257	0.512	0	0.338	down-regulated	up-regulated
9606.ENSP00000313829	9606.ENSP00000240185	TARDBP	KHDRBS1	9606	0.873	0	0	0	0.659	0.078	0	0.63	down-regulated	up-regulated
9606.ENSP00000313829	9606.ENSP00000254108	FUS	KHDRBS1	9606	0.809	0	0	0	0.225	0.6	0	0.435	down-regulated	up-regulated
9606.ENSP00000313829	9606.ENSP00000266679	CPSF6	KHDRBS1	9606	0.775	0	0	0	0.674	0.186	0	0.222	up-regulated	up-regulated
9606.ENSP00000314615	9606.ENSP00000298316	ARF6	ARFGAP1	9606	0.89	0	0	0	0.042	0.129	0.7	0.615	up-regulated	up-regulated
9606.ENSP00000315190	9606.ENSP00000252699	ACTN4	ITGA3	9606	0.805	0	0	0	0.088	0	0.65	0.438	up-regulated	up-regulated
9606.ENSP00000315379	9606.ENSP00000215793	SF3A1	PRPF3	9606	0.997	0	0	0	0.149	0.931	0.9	0.566	up-regulated	down-regulated
9606.ENSP00000315379	9606.ENSP00000253363	RBM39	PRPF3	9606	0.743	0	0	0	0.144	0.69	0	0.108	down-regulated	down-regulated
9606.ENSP00000315379	9606.ENSP00000266079	PRPF6	PRPF3	9606	0.999	0	0	0	0.203	0.997	0.9	0.987	down-regulated	down-regulated
9606.ENSP00000315379	9606.ENSP00000267812	MFAP1	PRPF3	9606	0.995	0	0	0	0.083	0.941	0.9	0.245	down-regulated	down-regulated
9606.ENSP00000315379	9606.ENSP00000268482	DHX38	PRPF3	9606	0.781	0	0	0	0.259	0.126	0	0.689	down-regulated	down-regulated
9606.ENSP00000315379	9606.ENSP00000297151	SLU7	PRPF3	9606	0.997	0	0	0	0.186	0.994	0	0.494	down-regulated	down-regulated
9606.ENSP00000315379	9606.ENSP00000310448	SART1	PRPF3	9606	0.999	0	0	0	0.108	0.998	0.9	0.912	down-regulated	down-regulated
9606.ENSP00000315644	9606.ENSP00000221486	RNASEH2A	TYMS	9606	0.851	0.203	0	0	0.757	0.091	0	0.256	down-regulated	up-regulated
9606.ENSP00000315644	9606.ENSP00000229270	TPI1	TYMS	9606	0.752	0	0	0	0.446	0	0	0.571	up-regulated	up-regulated
9606.ENSP00000315644	9606.ENSP00000242576	UNG	TYMS	9606	0.716	0.108	0	0	0.174	0.091	0	0.626	down-regulated	up-regulated
9606.ENSP00000315644	9606.ENSP00000264156	MCM6	TYMS	9606	0.875	0	0	0	0.813	0	0	0.36	up-regulated	up-regulated
9606.ENSP00000315644	9606.ENSP00000300035	PCLAF	TYMS	9606	0.859	0	0	0	0.793	0	0	0.349	down-regulated	up-regulated
9606.ENSP00000315644	9606.ENSP00000305480	FEN1	TYMS	9606	0.794	0.057	0	0	0.582	0	0	0.518	down-regulated	up-regulated
9606.ENSP00000317872	9606.ENSP00000216277	PAPOLA	RBBP6	9606	0.927	0	0	0	0.06	0.785	0	0.67	down-regulated	down-regulated
9606.ENSP00000317872	9606.ENSP00000298281	PCF11	RBBP6	9606	0.917	0	0	0	0.58	0.483	0	0.648	up-regulated	down-regulated
9606.ENSP00000318195	9606.ENSP00000221419	HNRNPL	NCL	9606	0.756	0	0	0	0.398	0.045	0	0.61	down-regulated	up-regulated
9606.ENSP00000318195	9606.ENSP00000254108	FUS	NCL	9606	0.774	0	0	0	0.616	0.307	0	0.218	down-regulated	up-regulated
9606.ENSP00000318195	9606.ENSP00000262238	YY1	NCL	9606	0.974	0	0	0	0.066	0.224	0	0.968	down-regulated	up-regulated
9606.ENSP00000318195	9606.ENSP00000275493	EGFR	NCL	9606	0.905	0	0	0	0.049	0.369	0	0.855	up-regulated	up-regulated
9606.ENSP00000318195	9606.ENSP00000293831	EIF4A1	NCL	9606	0.709	0	0	0	0.418	0.127	0	0.474	up-regulated	up-regulated
9606.ENSP00000318195	9606.ENSP00000296930	NPM1	NCL	9606	0.999	0	0	0	0.712	0.844	0	0.998	up-regulated	up-regulated
9606.ENSP00000318195	9606.ENSP00000302640	UBTF	NCL	9606	0.8	0	0	0	0.085	0.058	0	0.787	up-regulated	up-regulated
9606.ENSP00000318195	9606.ENSP00000302961	HSPA4	NCL	9606	0.828	0	0	0	0.266	0.071	0	0.768	up-regulated	up-regulated
9606.ENSP00000318646	9606.ENSP00000216554	EIF5	RPS15A	9606	0.783	0	0	0	0.134	0.526	0.5	0.069	up-regulated	up-regulated
9606.ENSP00000318646	9606.ENSP00000224073	EDF1	RPS15A	9606	0.896	0	0	0	0.087	0.891	0	0	down-regulated	up-regulated
9606.ENSP00000318646	9606.ENSP00000243253	SEC61A1	RPS15A	9606	0.94	0.061	0	0	0.508	0.855	0	0.209	up-regulated	up-regulated
9606.ENSP00000318646	9606.ENSP00000253039	EIF2S3	RPS15A	9606	0.968	0	0	0	0.267	0.898	0.5	0.26	up-regulated	up-regulated
9606.ENSP00000318646	9606.ENSP00000261637	UTP20	RPS15A	9606	0.954	0	0	0	0.049	0.924	0.4	0.081	down-regulated	up-regulated
9606.ENSP00000318646	9606.ENSP00000267884	SRP14	RPS15A	9606	0.871	0	0	0	0.231	0.829	0	0.092	up-regulated	up-regulated
9606.ENSP00000318646	9606.ENSP00000270625	RPS11	RPS15A	9606	0.999	0.091	0	0	0.929	0.994	0.9	0.706	up-regulated	up-regulated
9606.ENSP00000318646	9606.ENSP00000272317	RPS27A	RPS15A	9606	0.999	0	0	0	0.928	0.963	0.9	0.326	up-regulated	up-regulated
9606.ENSP00000318646	9606.ENSP00000278572	RPS3	RPS15A	9606	0.999	0.091	0	0	0.926	0.976	0.9	0.705	up-regulated	up-regulated
9606.ENSP00000318646	9606.ENSP00000289371	EIF5B	RPS15A	9606	0.953	0	0	0	0.34	0.923	0	0.164	up-regulated	up-regulated
9606.ENSP00000318646	9606.ENSP00000293831	EIF4A1	RPS15A	9606	0.916	0	0	0	0.358	0.808	0	0.378	up-regulated	up-regulated
9606.ENSP00000318646	9606.ENSP00000300651	MED1	RPS15A	9606	0.741	0.061	0	0	0.492	0.429	0	0.164	down-regulated	up-regulated
9606.ENSP00000318646	9606.ENSP00000301364	TSR1	RPS15A	9606	0.903	0	0	0	0.054	0.901	0	0	down-regulated	up-regulated
9606.ENSP00000318646	9606.ENSP00000311135	DHX37	RPS15A	9606	0.887	0	0	0	0.058	0.813	0.4	0.056	down-regulated	up-regulated
9606.ENSP00000319169	9606.ENSP00000244537	H4C6	PRMT5	9606	0.997	0	0	0	0.097	0.987	0.5	0.667	up-regulated	down-regulated
9606.ENSP00000319169	9606.ENSP00000263377	BRD4	PRMT5	9606	0.745	0	0	0	0.055	0.62	0	0.348	down-regulated	down-regulated
9606.ENSP00000319169	9606.ENSP00000318195	NCL	PRMT5	9606	0.837	0	0	0	0.113	0.512	0	0.655	up-regulated	down-regulated
9606.ENSP00000320171	9606.ENSP00000229270	TPI1	PKM	9606	0.963	0.103	0	0	0.77	0	0	0.835	up-regulated	up-regulated
9606.ENSP00000320171	9606.ENSP00000270625	RPS11	PKM	9606	0.808	0.111	0	0	0.505	0.584	0	0.078	up-regulated	up-regulated
9606.ENSP00000320171	9606.ENSP00000278572	RPS3	PKM	9606	0.866	0.111	0	0	0.586	0.612	0	0.174	up-regulated	up-regulated
9606.ENSP00000320171	9606.ENSP00000300651	MED1	PKM	9606	0.713	0.095	0	0	0.4	0.512	0	0.047	down-regulated	up-regulated
9606.ENSP00000320866	9606.ENSP00000243253	SEC61A1	CALR	9606	0.816	0	0	0	0.276	0	0	0.757	up-regulated	up-regulated
9606.ENSP00000320866	9606.ENSP00000261735	ERP29	CALR	9606	0.814	0	0	0	0.124	0.165	0	0.767	up-regulated	up-regulated
9606.ENSP00000320866	9606.ENSP00000291295	CALM3	CALR	9606	0.713	0	0	0	0.078	0.095	0	0.683	up-regulated	up-regulated
9606.ENSP00000320866	9606.ENSP00000297185	HSPA9	CALR	9606	0.77	0	0	0	0.13	0.089	0	0.733	up-regulated	up-regulated
9606.ENSP00000320866	9606.ENSP00000299767	HSP90B1	CALR	9606	0.999	0	0	0	0.939	0.774	0.4	0.976	up-regulated	up-regulated
9606.ENSP00000320866	9606.ENSP00000300026	PPIB	CALR	9606	0.987	0	0	0	0.55	0.306	0	0.962	up-regulated	up-regulated
9606.ENSP00000320866	9606.ENSP00000300289	PDIA3	CALR	9606	0.999	0	0	0	0.717	0.978	0.9	0.999	up-regulated	up-regulated
9606.ENSP00000320866	9606.ENSP00000302961	HSPA4	CALR	9606	0.955	0	0	0	0.113	0.089	0	0.948	up-regulated	up-regulated
9606.ENSP00000320866	9606.ENSP00000318195	NCL	CALR	9606	0.966	0	0	0	0.138	0.06	0	0.962	up-regulated	up-regulated
9606.ENSP00000321259	9606.ENSP00000229270	TPI1	TALDO1	9606	0.994	0.119	0	0	0.392	0.135	0.96	0.76	up-regulated	up-regulated
9606.ENSP00000321259	9606.ENSP00000320171	PKM	TALDO1	9606	0.925	0.107	0	0	0.153	0	0.8	0.563	up-regulated	up-regulated
9606.ENSP00000322439	9606.ENSP00000243253	SEC61A1	TUFM	9606	0.77	0.12	0	0	0.631	0	0	0.349	up-regulated	up-regulated
9606.ENSP00000322439	9606.ENSP00000245206	GOT2	TUFM	9606	0.849	0	0	0	0.782	0	0	0.335	up-regulated	up-regulated
9606.ENSP00000322439	9606.ENSP00000262030	ATP5F1B	TUFM	9606	0.84	0.042	0	0	0.64	0.166	0	0.509	up-regulated	up-regulated
9606.ENSP00000322439	9606.ENSP00000264932	SDHA	TUFM	9606	0.734	0.042	0	0	0.413	0	0.154	0.506	up-regulated	up-regulated
9606.ENSP00000322439	9606.ENSP00000268379	UQCRC2	TUFM	9606	0.818	0	0	0	0.488	0.238	0	0.571	up-regulated	up-regulated
9606.ENSP00000322439	9606.ENSP00000270625	RPS11	TUFM	9606	0.999	0.231	0	0	0.923	0.97	0	0.584	up-regulated	up-regulated
9606.ENSP00000322439	9606.ENSP00000278572	RPS3	TUFM	9606	0.999	0.231	0	0	0.964	0.971	0	0.423	up-regulated	up-regulated
9606.ENSP00000322439	9606.ENSP00000289371	EIF5B	TUFM	9606	0.707	0	0	0	0.536	0	0	0.393	up-regulated	up-regulated
9606.ENSP00000322439	9606.ENSP00000290299	ATP5PO	TUFM	9606	0.874	0.042	0	0	0.795	0.095	0	0.375	up-regulated	up-regulated
9606.ENSP00000322439	9606.ENSP00000297185	HSPA9	TUFM	9606	0.714	0	0	0	0.359	0.051	0	0.568	up-regulated	up-regulated
9606.ENSP00000322439	9606.ENSP00000300651	MED1	TUFM	9606	0.982	0.12	0	0	0.831	0.843	0	0.349	down-regulated	up-regulated
9606.ENSP00000322439	9606.ENSP00000307786	CYCS	TUFM	9606	0.909	0.12	0	0	0.162	0.841	0	0.317	up-regulated	up-regulated
9606.ENSP00000322439	9606.ENSP00000318646	RPS15A	TUFM	9606	0.92	0.091	0	0	0.605	0.592	0	0.522	up-regulated	up-regulated
9606.ENSP00000323670	9606.ENSP00000268712	NCOR1	ZBTB7A	9606	0.823	0	0	0	0.107	0.655	0	0.473	down-regulated	down-regulated
9606.ENSP00000323856	9606.ENSP00000211998	VCL	PLEC	9606	0.719	0	0	0	0.09	0	0	0.704	up-regulated	up-regulated
9606.ENSP00000324173	9606.ENSP00000233893	HSPE1	HSPA5	9606	0.725	0.059	0	0	0.411	0.091	0	0.519	up-regulated	up-regulated
9606.ENSP00000324173	9606.ENSP00000243253	SEC61A1	HSPA5	9606	0.974	0.042	0	0	0.385	0.622	0	0.9	up-regulated	up-regulated
9606.ENSP00000324173	9606.ENSP00000261735	ERP29	HSPA5	9606	0.783	0	0	0	0.11	0.259	0	0.698	up-regulated	up-regulated
9606.ENSP00000324173	9606.ENSP00000270142	SOD1	HSPA5	9606	0.975	0	0	0	0.093	0.236	0.9	0.691	up-regulated	up-regulated
9606.ENSP00000324173	9606.ENSP00000275493	EGFR	HSPA5	9606	0.862	0	0	0	0.042	0.624	0	0.65	up-regulated	up-regulated
9606.ENSP00000324173	9606.ENSP00000280326	CCT5	HSPA5	9606	0.727	0.043	0	0	0.319	0.126	0	0.578	up-regulated	up-regulated
9606.ENSP00000324173	9606.ENSP00000286788	CCT8	HSPA5	9606	0.701	0	0	0	0.379	0.045	0	0.537	up-regulated	up-regulated
9606.ENSP00000324173	9606.ENSP00000297185	HSPA9	HSPA5	9606	0.883	0	0	0.073	0.296	0.183	0.5	0.63	up-regulated	up-regulated
9606.ENSP00000324173	9606.ENSP00000299300	CCT2	HSPA5	9606	0.728	0.043	0	0	0.32	0.126	0	0.578	up-regulated	up-regulated
9606.ENSP00000324173	9606.ENSP00000299767	HSP90B1	HSPA5	9606	0.999	0	0	0	0.991	0.716	0.36	0.997	up-regulated	up-regulated
9606.ENSP00000324173	9606.ENSP00000300026	PPIB	HSPA5	9606	0.955	0	0.003	0	0.46	0.47	0.36	0.783	up-regulated	up-regulated
9606.ENSP00000324173	9606.ENSP00000300289	PDIA3	HSPA5	9606	0.999	0	0	0	0.776	0.538	0.5	0.985	up-regulated	up-regulated
9606.ENSP00000324173	9606.ENSP00000302961	HSPA4	HSPA5	9606	0.915	0	0	0.145	0.154	0.412	0.5	0.663	up-regulated	up-regulated
9606.ENSP00000324173	9606.ENSP00000307786	CYCS	HSPA5	9606	0.738	0	0	0	0.075	0	0	0.728	up-regulated	up-regulated
9606.ENSP00000324173	9606.ENSP00000320866	CALR	HSPA5	9606	0.995	0	0	0	0.766	0.279	0.5	0.955	up-regulated	up-regulated
9606.ENSP00000324287	9606.ENSP00000298316	ARF6	ACAP2	9606	0.913	0	0	0	0.053	0.184	0	0.896	up-regulated	up-regulated
9606.ENSP00000324804	9606.ENSP00000263918	STRN	PPP2R1A	9606	0.999	0	0	0	0.081	0.994	0	0.981	up-regulated	up-regulated
9606.ENSP00000324804	9606.ENSP00000268182	IQGAP1	PPP2R1A	9606	0.747	0	0	0	0.06	0.129	0	0.716	up-regulated	up-regulated
9606.ENSP00000325240	9606.ENSP00000245932	VASP	LASP1	9606	0.857	0	0	0	0.154	0.185	0	0.809	up-regulated	down-regulated
9606.ENSP00000325863	9606.ENSP00000244537	H4C6	MRE11	9606	0.806	0	0	0	0.057	0.51	0.5	0.26	up-regulated	down-regulated
9606.ENSP00000325863	9606.ENSP00000254719	RPA1	MRE11	9606	0.953	0	0	0	0.165	0.875	0.5	0.208	down-regulated	down-regulated
9606.ENSP00000325863	9606.ENSP00000254942	TERF2	MRE11	9606	0.949	0	0	0	0.083	0.836	0.5	0.411	down-regulated	down-regulated
9606.ENSP00000325863	9606.ENSP00000305480	FEN1	MRE11	9606	0.984	0	0	0	0.141	0.878	0.5	0.742	down-regulated	down-regulated
9606.ENSP00000326806	9606.ENSP00000215793	SF3A1	NCBP2	9606	0.977	0	0	0	0.124	0.971	0	0.161	up-regulated	down-regulated
9606.ENSP00000326806	9606.ENSP00000216277	PAPOLA	NCBP2	9606	0.921	0	0	0	0.128	0	0.8	0.583	down-regulated	down-regulated
9606.ENSP00000326806	9606.ENSP00000225792	DDX5	NCBP2	9606	0.703	0	0	0	0.104	0.63	0	0.175	down-regulated	down-regulated
9606.ENSP00000326806	9606.ENSP00000244537	H4C6	NCBP2	9606	0.705	0	0	0	0.095	0.67	0	0.094	up-regulated	down-regulated
9606.ENSP00000326806	9606.ENSP00000251038	ZC3H14	NCBP2	9606	0.878	0	0	0	0.108	0.84	0	0.214	down-regulated	down-regulated
9606.ENSP00000326806	9606.ENSP00000261900	CCNT1	NCBP2	9606	0.752	0	0	0	0.163	0.077	0.5	0.434	down-regulated	down-regulated
9606.ENSP00000326806	9606.ENSP00000261973	RBM25	NCBP2	9606	0.975	0	0	0	0.174	0.933	0	0.591	down-regulated	down-regulated
9606.ENSP00000326806	9606.ENSP00000266079	PRPF6	NCBP2	9606	0.745	0	0	0	0.144	0.629	0	0.261	down-regulated	down-regulated
9606.ENSP00000326806	9606.ENSP00000266679	CPSF6	NCBP2	9606	0.759	0	0	0	0.312	0.185	0.5	0.242	up-regulated	down-regulated
9606.ENSP00000326806	9606.ENSP00000267812	MFAP1	NCBP2	9606	0.928	0	0	0	0.162	0.914	0	0.076	down-regulated	down-regulated
9606.ENSP00000326806	9606.ENSP00000268482	DHX38	NCBP2	9606	0.882	0	0	0	0.082	0.481	0.5	0.563	down-regulated	down-regulated
9606.ENSP00000326806	9606.ENSP00000290158	KPNB1	NCBP2	9606	0.884	0	0	0	0.121	0.865	0	0.097	up-regulated	down-regulated
9606.ENSP00000326806	9606.ENSP00000297151	SLU7	NCBP2	9606	0.865	0	0	0	0.106	0.513	0.5	0.455	down-regulated	down-regulated
9606.ENSP00000326806	9606.ENSP00000298281	PCF11	NCBP2	9606	0.709	0	0	0	0.099	0	0.5	0.407	up-regulated	down-regulated
9606.ENSP00000326806	9606.ENSP00000310448	SART1	NCBP2	9606	0.732	0	0	0	0.143	0.68	0	0.099	down-regulated	down-regulated
9606.ENSP00000327070	9606.ENSP00000229270	TPI1	MDH2	9606	0.856	0.057	0	0	0.329	0.263	0	0.728	up-regulated	up-regulated
9606.ENSP00000327070	9606.ENSP00000233893	HSPE1	MDH2	9606	0.761	0	0	0	0.154	0.388	0	0.576	up-regulated	up-regulated
9606.ENSP00000327070	9606.ENSP00000245206	GOT2	MDH2	9606	0.999	0	0	0	0.686	0.447	0.979	0.902	up-regulated	up-regulated
9606.ENSP00000327070	9606.ENSP00000262030	ATP5F1B	MDH2	9606	0.921	0.042	0	0	0.617	0.261	0	0.743	up-regulated	up-regulated
9606.ENSP00000327070	9606.ENSP00000264932	SDHA	MDH2	9606	0.905	0.091	0	0	0.437	0.283	0	0.773	up-regulated	up-regulated
9606.ENSP00000327070	9606.ENSP00000268379	UQCRC2	MDH2	9606	0.705	0	0	0	0.455	0.125	0	0.431	up-regulated	up-regulated
9606.ENSP00000327070	9606.ENSP00000270142	SOD1	MDH2	9606	0.747	0	0	0	0.196	0.362	0	0.546	up-regulated	up-regulated
9606.ENSP00000327070	9606.ENSP00000320171	PKM	MDH2	9606	0.829	0.057	0	0	0.268	0.236	0.248	0.635	up-regulated	up-regulated
9606.ENSP00000327070	9606.ENSP00000322439	TUFM	MDH2	9606	0.895	0	0	0	0.83	0.088	0	0.374	up-regulated	up-regulated
9606.ENSP00000327801	9606.ENSP00000243253	SEC61A1	P4HB	9606	0.855	0	0	0	0.661	0.045	0	0.588	up-regulated	up-regulated
9606.ENSP00000327801	9606.ENSP00000261735	ERP29	P4HB	9606	0.7	0	0	0	0.176	0	0	0.65	up-regulated	up-regulated
9606.ENSP00000327801	9606.ENSP00000262030	ATP5F1B	P4HB	9606	0.731	0	0	0	0.288	0.447	0	0.371	up-regulated	up-regulated
9606.ENSP00000327801	9606.ENSP00000299767	HSP90B1	P4HB	9606	0.983	0	0	0	0.581	0.679	0.36	0.833	up-regulated	up-regulated
9606.ENSP00000327801	9606.ENSP00000300026	PPIB	P4HB	9606	0.966	0	0	0	0.377	0.471	0.5	0.818	up-regulated	up-regulated
9606.ENSP00000327801	9606.ENSP00000300289	PDIA3	P4HB	9606	0.817	0	0	0.074	0.343	0.505	0	0.464	up-regulated	up-regulated
9606.ENSP00000327801	9606.ENSP00000302961	HSPA4	P4HB	9606	0.848	0	0	0	0.068	0.1	0	0.834	up-regulated	up-regulated
9606.ENSP00000327801	9606.ENSP00000320866	CALR	P4HB	9606	0.994	0	0	0	0.813	0.787	0	0.877	up-regulated	up-regulated
9606.ENSP00000327801	9606.ENSP00000324173	HSPA5	P4HB	9606	0.996	0	0	0	0.756	0.626	0.36	0.951	up-regulated	up-regulated
9606.ENSP00000328848	9606.ENSP00000215793	SF3A1	RBM10	9606	0.858	0	0	0	0.375	0.694	0	0.319	up-regulated	down-regulated
9606.ENSP00000328848	9606.ENSP00000261973	RBM25	RBM10	9606	0.705	0	0	0	0.339	0	0	0.571	down-regulated	down-regulated
9606.ENSP00000328848	9606.ENSP00000265872	CCAR1	RBM10	9606	0.743	0	0	0	0.121	0.701	0	0.102	up-regulated	down-regulated
9606.ENSP00000328848	9606.ENSP00000268482	DHX38	RBM10	9606	0.995	0	0	0	0.163	0.994	0	0.109	down-regulated	down-regulated
9606.ENSP00000330074	9606.ENSP00000244537	H4C6	H1-5	9606	0.851	0	0	0	0.516	0.475	0	0.461	up-regulated	up-regulated
9606.ENSP00000330074	9606.ENSP00000307705	H1-4	H1-5	9606	0.881	0	0	0.052	0.775	0.164	0.4	0.063	up-regulated	up-regulated
9606.ENSP00000333633	9606.ENSP00000244537	H4C6	MTA1	9606	0.747	0	0	0	0.042	0.359	0.5	0.276	up-regulated	down-regulated
9606.ENSP00000333667	9606.ENSP00000217426	AHCY	SHMT2	9606	0.857	0	0	0	0.468	0.274	0	0.66	up-regulated	up-regulated
9606.ENSP00000333667	9606.ENSP00000229270	TPI1	SHMT2	9606	0.92	0.098	0	0	0.34	0	0	0.877	up-regulated	up-regulated
9606.ENSP00000333667	9606.ENSP00000315644	TYMS	SHMT2	9606	0.997	0.12	0	0	0.18	0	0.978	0.849	up-regulated	up-regulated
9606.ENSP00000335153	9606.ENSP00000001008	FKBP4	HSP90AA1	9606	0.999	0	0	0	0.332	0.869	0.5	0.998	up-regulated	up-regulated
9606.ENSP00000335153	9606.ENSP00000229270	TPI1	HSP90AA1	9606	0.7	0	0	0	0.137	0.094	0	0.648	up-regulated	up-regulated
9606.ENSP00000335153	9606.ENSP00000233893	HSPE1	HSP90AA1	9606	0.942	0	0	0	0.712	0.226	0	0.762	up-regulated	up-regulated
9606.ENSP00000335153	9606.ENSP00000240185	TARDBP	HSP90AA1	9606	0.761	0	0	0	0.194	0.535	0	0.414	down-regulated	up-regulated
9606.ENSP00000335153	9606.ENSP00000244537	H4C6	HSP90AA1	9606	0.731	0	0	0	0.069	0	0	0.723	up-regulated	up-regulated
9606.ENSP00000335153	9606.ENSP00000268712	NCOR1	HSP90AA1	9606	0.909	0	0	0	0.143	0	0	0.898	down-regulated	up-regulated
9606.ENSP00000335153	9606.ENSP00000270142	SOD1	HSP90AA1	9606	0.779	0	0	0	0.265	0	0	0.712	up-regulated	up-regulated
9606.ENSP00000335153	9606.ENSP00000272317	RPS27A	HSP90AA1	9606	0.707	0	0	0	0.201	0.114	0.5	0.27	up-regulated	up-regulated
9606.ENSP00000335153	9606.ENSP00000275493	EGFR	HSP90AA1	9606	0.999	0	0	0	0.049	0.854	0.5	0.993	up-regulated	up-regulated
9606.ENSP00000335153	9606.ENSP00000275603	CCT6A	HSP90AA1	9606	0.839	0	0	0	0.586	0.127	0	0.591	up-regulated	up-regulated
9606.ENSP00000335153	9606.ENSP00000278572	RPS3	HSP90AA1	9606	0.856	0	0	0	0.353	0.336	0	0.692	up-regulated	up-regulated
9606.ENSP00000335153	9606.ENSP00000280326	CCT5	HSP90AA1	9606	0.868	0	0	0	0.601	0.127	0	0.651	up-regulated	up-regulated
9606.ENSP00000335153	9606.ENSP00000286788	CCT8	HSP90AA1	9606	0.823	0	0	0	0.584	0.053	0	0.586	up-regulated	up-regulated
9606.ENSP00000335153	9606.ENSP00000291295	CALM3	HSP90AA1	9606	0.996	0	0	0	0.045	0.071	0.8	0.984	up-regulated	up-regulated
9606.ENSP00000335153	9606.ENSP00000295688	CCT3	HSP90AA1	9606	0.767	0	0	0	0.578	0.127	0	0.419	up-regulated	up-regulated
9606.ENSP00000335153	9606.ENSP00000296930	NPM1	HSP90AA1	9606	0.804	0	0	0	0.302	0.314	0	0.624	up-regulated	up-regulated
9606.ENSP00000335153	9606.ENSP00000297185	HSPA9	HSP90AA1	9606	0.958	0	0	0	0.457	0.587	0	0.829	up-regulated	up-regulated
9606.ENSP00000335153	9606.ENSP00000299300	CCT2	HSP90AA1	9606	0.876	0	0	0	0.682	0.355	0	0.445	up-regulated	up-regulated
9606.ENSP00000335153	9606.ENSP00000299767	HSP90B1	HSP90AA1	9606	0.95	0	0	0.086	0.317	0.236	0.9	0.121	up-regulated	up-regulated
9606.ENSP00000335153	9606.ENSP00000300289	PDIA3	HSP90AA1	9606	0.762	0	0	0	0.124	0.092	0	0.725	up-regulated	up-regulated
9606.ENSP00000335153	9606.ENSP00000302961	HSPA4	HSP90AA1	9606	0.999	0	0	0	0.529	0.876	0	0.999	up-regulated	up-regulated
9606.ENSP00000335153	9606.ENSP00000307786	CYCS	HSP90AA1	9606	0.783	0	0	0	0.078	0	0	0.774	up-regulated	up-regulated
9606.ENSP00000335153	9606.ENSP00000320866	CALR	HSP90AA1	9606	0.968	0	0	0	0.254	0.065	0	0.957	up-regulated	up-regulated
9606.ENSP00000335153	9606.ENSP00000324173	HSPA5	HSP90AA1	9606	0.968	0	0.001	0	0.379	0.462	0	0.912	up-regulated	up-regulated
9606.ENSP00000335153	9606.ENSP00000324804	PPP2R1A	HSP90AA1	9606	0.709	0	0	0	0.188	0.452	0	0.399	up-regulated	up-regulated
9606.ENSP00000335153	9606.ENSP00000327801	P4HB	HSP90AA1	9606	0.711	0	0	0	0.093	0.267	0	0.6	up-regulated	up-regulated
9606.ENSP00000335321	9606.ENSP00000215793	SF3A1	SF3B1	9606	0.999	0	0	0	0.633	0.987	0.9	0.825	up-regulated	down-regulated
9606.ENSP00000335321	9606.ENSP00000225792	DDX5	SF3B1	9606	0.901	0	0	0	0.822	0.348	0	0.219	down-regulated	down-regulated
9606.ENSP00000335321	9606.ENSP00000253363	RBM39	SF3B1	9606	0.962	0	0	0	0.777	0.432	0	0.727	down-regulated	down-regulated
9606.ENSP00000335321	9606.ENSP00000261973	RBM25	SF3B1	9606	0.927	0	0	0	0.608	0.58	0	0.592	down-regulated	down-regulated
9606.ENSP00000335321	9606.ENSP00000266079	PRPF6	SF3B1	9606	0.999	0	0	0	0.141	0.991	0.9	0.558	down-regulated	down-regulated
9606.ENSP00000335321	9606.ENSP00000267812	MFAP1	SF3B1	9606	0.999	0	0	0	0.291	0.994	0.9	0.308	down-regulated	down-regulated
9606.ENSP00000335321	9606.ENSP00000268482	DHX38	SF3B1	9606	0.862	0	0	0	0.158	0.288	0.4	0.663	down-regulated	down-regulated
9606.ENSP00000335321	9606.ENSP00000283131	SMARCA5	SF3B1	9606	0.905	0	0	0	0.152	0.091	0.8	0.461	down-regulated	down-regulated
9606.ENSP00000335321	9606.ENSP00000310448	SART1	SF3B1	9606	0.999	0	0	0	0.108	0.995	0.9	0.53	down-regulated	down-regulated
9606.ENSP00000335321	9606.ENSP00000313829	KHDRBS1	SF3B1	9606	0.7	0	0	0	0.505	0	0	0.419	up-regulated	down-regulated
9606.ENSP00000335321	9606.ENSP00000315379	PRPF3	SF3B1	9606	0.998	0	0	0	0.161	0.939	0.9	0.762	down-regulated	down-regulated
9606.ENSP00000335321	9606.ENSP00000326806	NCBP2	SF3B1	9606	0.962	0	0	0	0.1	0.936	0	0.398	down-regulated	down-regulated
9606.ENSP00000336702	9606.ENSP00000217182	EEF1A2	EIF5A	9606	0.728	0	0	0	0.424	0.248	0	0.422	up-regulated	up-regulated
9606.ENSP00000336702	9606.ENSP00000270625	RPS11	EIF5A	9606	0.994	0	0	0	0.829	0.955	0	0.313	up-regulated	up-regulated
9606.ENSP00000336702	9606.ENSP00000272317	RPS27A	EIF5A	9606	0.778	0	0.072	0	0.641	0.305	0	0.155	up-regulated	up-regulated
9606.ENSP00000336702	9606.ENSP00000278572	RPS3	EIF5A	9606	0.994	0	0	0	0.836	0.955	0	0.337	up-regulated	up-regulated
9606.ENSP00000336702	9606.ENSP00000293831	EIF4A1	EIF5A	9606	0.741	0.051	0	0	0.559	0.076	0	0.41	up-regulated	up-regulated
9606.ENSP00000336702	9606.ENSP00000300651	MED1	EIF5A	9606	0.837	0	0	0	0.562	0.581	0	0.185	down-regulated	up-regulated
9606.ENSP00000336702	9606.ENSP00000318646	RPS15A	EIF5A	9606	0.94	0	0	0	0.408	0.89	0	0.154	up-regulated	up-regulated
9606.ENSP00000336712	9606.ENSP00000251038	ZC3H14	TNPO1	9606	0.798	0	0	0	0.106	0.689	0	0.335	down-regulated	up-regulated
9606.ENSP00000336712	9606.ENSP00000254108	FUS	TNPO1	9606	0.994	0	0	0	0.063	0.958	0	0.867	down-regulated	up-regulated
9606.ENSP00000336712	9606.ENSP00000283195	RANBP2	TNPO1	9606	0.82	0	0	0	0.084	0.241	0	0.762	up-regulated	up-regulated
9606.ENSP00000336712	9606.ENSP00000290158	KPNB1	TNPO1	9606	0.937	0	0	0	0.501	0.196	0.5	0.723	up-regulated	up-regulated
9606.ENSP00000337632	9606.ENSP00000254108	FUS	SARNP	9606	0.744	0	0	0	0.163	0.295	0	0.601	down-regulated	down-regulated
9606.ENSP00000337632	9606.ENSP00000298281	PCF11	SARNP	9606	0.713	0	0	0	0.1	0	0.5	0.414	up-regulated	down-regulated
9606.ENSP00000338413	9606.ENSP00000272317	RPS27A	UBA1	9606	0.999	0	0	0	0.122	0.989	0.9	0.45	up-regulated	up-regulated
9606.ENSP00000338413	9606.ENSP00000302961	HSPA4	UBA1	9606	0.722	0	0	0	0.307	0.104	0	0.589	up-regulated	up-regulated
9606.ENSP00000338934	9606.ENSP00000211998	VCL	EZR	9606	0.979	0	0	0	0.118	0.045	0	0.977	up-regulated	up-regulated
9606.ENSP00000338934	9606.ENSP00000216181	MYH9	EZR	9606	0.914	0	0	0	0.127	0.057	0.8	0.542	up-regulated	up-regulated
9606.ENSP00000338934	9606.ENSP00000245932	VASP	EZR	9606	0.844	0	0	0	0.067	0	0	0.84	up-regulated	up-regulated
9606.ENSP00000338934	9606.ENSP00000268182	IQGAP1	EZR	9606	0.938	0	0	0	0.14	0.295	0	0.907	up-regulated	up-regulated
9606.ENSP00000338934	9606.ENSP00000275493	EGFR	EZR	9606	0.891	0	0	0	0.047	0.441	0	0.813	up-regulated	up-regulated
9606.ENSP00000338934	9606.ENSP00000335153	HSP90AA1	EZR	9606	0.954	0	0	0	0.088	0.045	0	0.952	up-regulated	up-regulated
9606.ENSP00000339001	9606.ENSP00000275603	CCT6A	TUBB	9606	0.93	0	0	0	0.183	0.908	0	0.139	up-regulated	up-regulated
9606.ENSP00000339001	9606.ENSP00000280326	CCT5	TUBB	9606	0.866	0	0	0	0.161	0.811	0	0.22	up-regulated	up-regulated
9606.ENSP00000339001	9606.ENSP00000286788	CCT8	TUBB	9606	0.946	0	0	0	0.14	0.93	0	0.182	up-regulated	up-regulated
9606.ENSP00000339001	9606.ENSP00000295688	CCT3	TUBB	9606	0.944	0	0	0	0.257	0.907	0	0.259	up-regulated	up-regulated
9606.ENSP00000339001	9606.ENSP00000299300	CCT2	TUBB	9606	0.973	0	0	0	0.239	0.937	0	0.481	up-regulated	up-regulated
9606.ENSP00000339145	9606.ENSP00000234170	CEBPZ	RRP1B	9606	0.838	0	0	0	0.719	0.354	0	0.177	up-regulated	down-regulated
9606.ENSP00000339145	9606.ENSP00000261637	UTP20	RRP1B	9606	0.731	0	0	0	0.455	0.292	0.36	0	down-regulated	down-regulated
9606.ENSP00000339145	9606.ENSP00000301364	TSR1	RRP1B	9606	0.784	0	0	0	0.677	0	0.36	0	down-regulated	down-regulated
9606.ENSP00000339191	9606.ENSP00000211998	VCL	CAV1	9606	0.744	0	0	0	0.152	0.139	0	0.678	up-regulated	up-regulated
9606.ENSP00000339191	9606.ENSP00000263918	STRN	CAV1	9606	0.809	0	0	0	0.069	0.11	0	0.789	up-regulated	up-regulated
9606.ENSP00000339191	9606.ENSP00000275493	EGFR	CAV1	9606	0.999	0	0	0	0.206	0.882	0.8	0.986	up-regulated	up-regulated
9606.ENSP00000339191	9606.ENSP00000291295	CALM3	CAV1	9606	0.991	0	0	0	0.045	0	0.8	0.959	up-regulated	up-regulated
9606.ENSP00000339191	9606.ENSP00000298316	ARF6	CAV1	9606	0.863	0	0	0	0	0.081	0	0.857	up-regulated	up-regulated
9606.ENSP00000339191	9606.ENSP00000299767	HSP90B1	CAV1	9606	0.841	0	0	0	0.066	0	0.8	0.219	up-regulated	up-regulated
9606.ENSP00000339191	9606.ENSP00000335153	HSP90AA1	CAV1	9606	0.988	0	0	0	0.075	0.292	0.8	0.92	up-regulated	up-regulated
9606.ENSP00000339795	9606.ENSP00000224073	EDF1	RPL7	9606	0.81	0	0	0	0.099	0.769	0	0.162	down-regulated	up-regulated
9606.ENSP00000339795	9606.ENSP00000243253	SEC61A1	RPL7	9606	0.967	0.095	0	0	0.626	0.892	0	0.206	up-regulated	up-regulated
9606.ENSP00000339795	9606.ENSP00000253039	EIF2S3	RPL7	9606	0.864	0	0	0	0.466	0.402	0.5	0.251	up-regulated	up-regulated
9606.ENSP00000339795	9606.ENSP00000267884	SRP14	RPL7	9606	0.909	0	0	0	0.405	0.847	0	0.076	up-regulated	up-regulated
9606.ENSP00000339795	9606.ENSP00000270625	RPS11	RPL7	9606	0.999	0.111	0	0	0.959	0.982	0	0.585	up-regulated	up-regulated
9606.ENSP00000339795	9606.ENSP00000272317	RPS27A	RPL7	9606	0.998	0	0	0	0.912	0.967	0	0.612	up-regulated	up-regulated
9606.ENSP00000339795	9606.ENSP00000278572	RPS3	RPL7	9606	0.999	0.111	0	0	0.961	0.981	0	0.633	up-regulated	up-regulated
9606.ENSP00000339795	9606.ENSP00000286788	CCT8	RPL7	9606	0.713	0	0	0	0.633	0.091	0	0.208	up-regulated	up-regulated
9606.ENSP00000339795	9606.ENSP00000289371	EIF5B	RPL7	9606	0.924	0	0	0	0.524	0.824	0	0.169	up-regulated	up-regulated
9606.ENSP00000339795	9606.ENSP00000293831	EIF4A1	RPL7	9606	0.858	0	0	0	0.77	0.159	0	0.325	up-regulated	up-regulated
9606.ENSP00000339795	9606.ENSP00000296930	NPM1	RPL7	9606	0.749	0	0	0	0.643	0.189	0	0.2	up-regulated	up-regulated
9606.ENSP00000339795	9606.ENSP00000300651	MED1	RPL7	9606	0.861	0.095	0	0	0.606	0.566	0	0.207	down-regulated	up-regulated
9606.ENSP00000339795	9606.ENSP00000310042	ZNF622	RPL7	9606	0.905	0	0	0	0.216	0.877	0	0.092	up-regulated	up-regulated
9606.ENSP00000339795	9606.ENSP00000318195	NCL	RPL7	9606	0.733	0	0	0	0.187	0.406	0	0.492	up-regulated	up-regulated
9606.ENSP00000339795	9606.ENSP00000318646	RPS15A	RPL7	9606	0.997	0.057	0	0	0.905	0.954	0	0.456	up-regulated	up-regulated
9606.ENSP00000339795	9606.ENSP00000322439	TUFM	RPL7	9606	0.963	0.111	0	0	0.696	0.791	0	0.425	up-regulated	up-regulated
9606.ENSP00000339795	9606.ENSP00000336702	EIF5A	RPL7	9606	0.97	0	0	0	0.657	0.899	0	0.203	up-regulated	up-regulated
9606.ENSP00000339795	9606.ENSP00000339001	TUBB	RPL7	9606	0.845	0	0	0	0.106	0.806	0	0.177	up-regulated	up-regulated
9606.ENSP00000339795	9606.ENSP00000339145	RRP1B	RPL7	9606	0.827	0	0	0	0.334	0.709	0	0.181	down-regulated	up-regulated
9606.ENSP00000340019	9606.ENSP00000233893	HSPE1	HSPD1	9606	0.999	0.075	0	0.354	0.896	0.996	0	0.999	up-regulated	up-regulated
9606.ENSP00000340019	9606.ENSP00000262030	ATP5F1B	HSPD1	9606	0.821	0.047	0	0	0.199	0.307	0.4	0.524	up-regulated	up-regulated
9606.ENSP00000340019	9606.ENSP00000264932	SDHA	HSPD1	9606	0.775	0.045	0	0	0.127	0.293	0	0.663	up-regulated	up-regulated
9606.ENSP00000340019	9606.ENSP00000275603	CCT6A	HSPD1	9606	0.871	0	0	0	0.78	0.061	0	0.425	up-regulated	up-regulated
9606.ENSP00000340019	9606.ENSP00000286788	CCT8	HSPD1	9606	0.823	0	0	0	0.407	0.311	0.178	0.536	up-regulated	up-regulated
9606.ENSP00000340019	9606.ENSP00000295688	CCT3	HSPD1	9606	0.755	0	0	0	0.412	0.098	0	0.576	up-regulated	up-regulated
9606.ENSP00000340019	9606.ENSP00000296930	NPM1	HSPD1	9606	0.872	0	0	0	0.435	0	0.75	0.167	up-regulated	up-regulated
9606.ENSP00000340019	9606.ENSP00000297185	HSPA9	HSPD1	9606	0.999	0.043	0	0	0.976	0.684	0.5	0.924	up-regulated	up-regulated
9606.ENSP00000340019	9606.ENSP00000299767	HSP90B1	HSPD1	9606	0.801	0	0	0	0.48	0.127	0	0.597	up-regulated	up-regulated
9606.ENSP00000340019	9606.ENSP00000302961	HSPA4	HSPD1	9606	0.924	0.043	0	0	0.416	0.293	0	0.83	up-regulated	up-regulated
9606.ENSP00000340019	9606.ENSP00000307786	CYCS	HSPD1	9606	0.818	0	0	0	0.271	0	0	0.761	up-regulated	up-regulated
9606.ENSP00000340019	9606.ENSP00000323856	PLEC	HSPD1	9606	0.731	0	0	0	0.064	0.089	0	0.71	up-regulated	up-regulated
9606.ENSP00000340019	9606.ENSP00000324173	HSPA5	HSPD1	9606	0.908	0.043	0	0	0.542	0.527	0	0.607	up-regulated	up-regulated
9606.ENSP00000340019	9606.ENSP00000335153	HSP90AA1	HSPD1	9606	0.963	0	0	0	0.627	0.382	0	0.856	up-regulated	up-regulated
9606.ENSP00000340466	9606.ENSP00000299767	HSP90B1	GANAB	9606	0.873	0	0	0	0.129	0.619	0	0.649	up-regulated	up-regulated
9606.ENSP00000340466	9606.ENSP00000300289	PDIA3	GANAB	9606	0.856	0	0	0	0.151	0.171	0.4	0.7	up-regulated	up-regulated
9606.ENSP00000340466	9606.ENSP00000320866	CALR	GANAB	9606	0.943	0	0	0	0.247	0.699	0.4	0.634	up-regulated	up-regulated
9606.ENSP00000340466	9606.ENSP00000324173	HSPA5	GANAB	9606	0.846	0	0	0	0.146	0.426	0	0.712	up-regulated	up-regulated
9606.ENSP00000340466	9606.ENSP00000327801	P4HB	GANAB	9606	0.832	0	0	0	0.23	0.665	0	0.403	up-regulated	up-regulated
9606.ENSP00000340823	9606.ENSP00000244537	H4C6	GTF2F2	9606	0.838	0	0	0	0.067	0.834	0	0	up-regulated	up-regulated
9606.ENSP00000340823	9606.ENSP00000252996	TAF4	GTF2F2	9606	0.977	0	0	0	0.109	0.926	0.5	0.4	down-regulated	up-regulated
9606.ENSP00000340823	9606.ENSP00000262306	ELOB	GTF2F2	9606	0.711	0	0	0	0.056	0	0.5	0.438	up-regulated	up-regulated
9606.ENSP00000340823	9606.ENSP00000300651	MED1	GTF2F2	9606	0.878	0	0	0	0.097	0.852	0	0.164	down-regulated	up-regulated
9606.ENSP00000340823	9606.ENSP00000326806	NCBP2	GTF2F2	9606	0.732	0	0	0	0.207	0	0.5	0.378	down-regulated	up-regulated
9606.ENSP00000340989	9606.ENSP00000275493	EGFR	SFN	9606	0.884	0	0	0	0.097	0.826	0	0.322	up-regulated	up-regulated
9606.ENSP00000340989	9606.ENSP00000306330	YWHAG	SFN	9606	0.815	0	0	0.057	0.066	0.621	0.5	0.063	up-regulated	up-regulated
9606.ENSP00000341289	9606.ENSP00000258198	DYNC1LI2	TUBB4B	9606	0.721	0	0	0	0.072	0.194	0.65	0.06	up-regulated	up-regulated
9606.ENSP00000341289	9606.ENSP00000280326	CCT5	TUBB4B	9606	0.722	0	0	0	0.176	0.245	0.5	0.212	up-regulated	up-regulated
9606.ENSP00000341289	9606.ENSP00000286788	CCT8	TUBB4B	9606	0.717	0	0	0	0.179	0.199	0.5	0.24	up-regulated	up-regulated
9606.ENSP00000341289	9606.ENSP00000295688	CCT3	TUBB4B	9606	0.777	0	0	0	0.192	0.253	0.5	0.347	up-regulated	up-regulated
9606.ENSP00000341289	9606.ENSP00000299300	CCT2	TUBB4B	9606	0.757	0	0	0	0.222	0.232	0.5	0.282	up-regulated	up-regulated
9606.ENSP00000341289	9606.ENSP00000324173	HSPA5	TUBB4B	9606	0.751	0	0	0	0.382	0.131	0	0.573	up-regulated	up-regulated
9606.ENSP00000341289	9606.ENSP00000339001	TUBB	TUBB4B	9606	0.986	0	0	0.047	0.766	0.727	0.8	0.048	up-regulated	up-regulated
9606.ENSP00000341779	9606.ENSP00000234038	PPP1R7	PPP1CC	9606	0.997	0	0.021	0	0.08	0.97	0.36	0.897	up-regulated	down-regulated
9606.ENSP00000341779	9606.ENSP00000243326	RIF1	PPP1CC	9606	0.816	0	0	0	0.056	0.794	0	0.128	down-regulated	down-regulated
9606.ENSP00000341779	9606.ENSP00000267163	RB1	PPP1CC	9606	0.959	0	0	0	0.095	0.256	0.9	0.472	down-regulated	down-regulated
9606.ENSP00000341779	9606.ENSP00000291295	CALM3	PPP1CC	9606	0.817	0	0.012	0	0.073	0.147	0.65	0.417	up-regulated	down-regulated
9606.ENSP00000341779	9606.ENSP00000339145	RRP1B	PPP1CC	9606	0.818	0	0	0	0.103	0.782	0	0.145	down-regulated	down-regulated
9606.ENSP00000343054	9606.ENSP00000225792	DDX5	RBM5	9606	0.873	0	0	0	0.202	0.117	0.8	0.21	down-regulated	down-regulated
9606.ENSP00000343054	9606.ENSP00000253363	RBM39	RBM5	9606	0.955	0	0	0	0.65	0	0.8	0.417	down-regulated	down-regulated
9606.ENSP00000343054	9606.ENSP00000261973	RBM25	RBM5	9606	0.959	0	0	0	0.634	0	0.8	0.488	down-regulated	down-regulated
9606.ENSP00000343054	9606.ENSP00000265872	CCAR1	RBM5	9606	0.91	0	0	0	0.128	0.435	0.8	0.201	up-regulated	down-regulated
9606.ENSP00000343526	9606.ENSP00000228843	RAD51AP1	USP1	9606	0.953	0	0	0	0.177	0.822	0	0.708	down-regulated	down-regulated
9606.ENSP00000343526	9606.ENSP00000272317	RPS27A	USP1	9606	0.956	0	0	0	0.063	0.908	0.5	0.099	up-regulated	down-regulated
9606.ENSP00000343535	9606.ENSP00000253329	PPIL4	USP7	9606	0.718	0	0	0	0.075	0.623	0	0.256	down-regulated	down-regulated
9606.ENSP00000343535	9606.ENSP00000272317	RPS27A	USP7	9606	0.987	0	0	0	0.071	0.97	0.5	0.206	up-regulated	down-regulated
9606.ENSP00000343701	9606.ENSP00000283195	RANBP2	KPNA1	9606	0.831	0	0	0	0.205	0.647	0	0.447	up-regulated	down-regulated
9606.ENSP00000343701	9606.ENSP00000290158	KPNB1	KPNA1	9606	0.999	0	0	0	0.089	0.921	0.9	0.982	up-regulated	down-regulated
9606.ENSP00000343701	9606.ENSP00000320171	PKM	KPNA1	9606	0.709	0	0	0	0.049	0.292	0	0.603	up-regulated	down-regulated
9606.ENSP00000343701	9606.ENSP00000326806	NCBP2	KPNA1	9606	0.896	0	0	0	0.198	0.855	0	0.177	down-regulated	down-regulated
9606.ENSP00000343701	9606.ENSP00000343526	USP1	KPNA1	9606	0.784	0	0	0	0.073	0.619	0	0.438	down-regulated	down-regulated
9606.ENSP00000343966	9606.ENSP00000240185	TARDBP	PSPC1	9606	0.74	0	0	0	0.096	0.046	0	0.722	down-regulated	up-regulated
9606.ENSP00000343966	9606.ENSP00000254108	FUS	PSPC1	9606	0.863	0	0	0	0.118	0.138	0	0.835	down-regulated	up-regulated
9606.ENSP00000343966	9606.ENSP00000266679	CPSF6	PSPC1	9606	0.748	0	0	0	0.203	0.204	0	0.636	up-regulated	up-regulated
9606.ENSP00000345347	9606.ENSP00000320866	CALR	HMGB1	9606	0.865	0	0	0	0.063	0	0	0.861	up-regulated	up-regulated
9606.ENSP00000345347	9606.ENSP00000335153	HSP90AA1	HMGB1	9606	0.703	0	0	0	0.211	0.067	0	0.629	up-regulated	up-regulated
9606.ENSP00000346015	9606.ENSP00000224073	EDF1	RPL27A	9606	0.88	0	0	0	0.152	0.862	0	0.063	down-regulated	up-regulated
9606.ENSP00000346015	9606.ENSP00000243253	SEC61A1	RPL27A	9606	0.923	0.057	0	0	0.418	0.858	0	0.133	up-regulated	up-regulated
9606.ENSP00000346015	9606.ENSP00000253039	EIF2S3	RPL27A	9606	0.842	0	0	0	0.55	0.314	0.5	0.099	up-regulated	up-regulated
9606.ENSP00000346015	9606.ENSP00000267884	SRP14	RPL27A	9606	0.874	0	0	0	0.167	0.843	0	0.111	up-regulated	up-regulated
9606.ENSP00000346015	9606.ENSP00000270625	RPS11	RPL27A	9606	0.999	0.061	0	0	0.99	0.993	0	0.432	up-regulated	up-regulated
9606.ENSP00000346015	9606.ENSP00000272317	RPS27A	RPL27A	9606	0.999	0	0	0	0.99	0.991	0	0.443	up-regulated	up-regulated
9606.ENSP00000346015	9606.ENSP00000278572	RPS3	RPL27A	9606	0.999	0.061	0	0	0.991	0.994	0	0.707	up-regulated	up-regulated
9606.ENSP00000346015	9606.ENSP00000289371	EIF5B	RPL27A	9606	0.971	0	0	0	0.472	0.941	0	0.153	up-regulated	up-regulated
9606.ENSP00000346015	9606.ENSP00000300651	MED1	RPL27A	9606	0.977	0.057	0	0	0.822	0.84	0	0.249	down-regulated	up-regulated
9606.ENSP00000346015	9606.ENSP00000310042	ZNF622	RPL27A	9606	0.901	0	0	0	0.082	0.894	0	0.067	up-regulated	up-regulated
9606.ENSP00000346015	9606.ENSP00000318646	RPS15A	RPL27A	9606	0.999	0.046	0	0	0.946	0.972	0	0.489	up-regulated	up-regulated
9606.ENSP00000346015	9606.ENSP00000322439	TUFM	RPL27A	9606	0.737	0.061	0	0	0.463	0.424	0	0.201	up-regulated	up-regulated
9606.ENSP00000346015	9606.ENSP00000336702	EIF5A	RPL27A	9606	0.981	0	0	0	0.738	0.925	0	0.128	up-regulated	up-regulated
9606.ENSP00000346015	9606.ENSP00000339001	TUBB	RPL27A	9606	0.845	0	0	0	0.099	0.8	0	0.211	up-regulated	up-regulated
9606.ENSP00000346015	9606.ENSP00000339795	RPL7	RPL27A	9606	0.999	0.055	0	0	0.959	0.992	0	0.697	up-regulated	up-regulated
9606.ENSP00000346027	9606.ENSP00000224073	EDF1	RPL21	9606	0.878	0	0	0	0.152	0.862	0	0	down-regulated	up-regulated
9606.ENSP00000346027	9606.ENSP00000243253	SEC61A1	RPL21	9606	0.879	0	0	0	0.142	0.865	0	0	up-regulated	up-regulated
9606.ENSP00000346027	9606.ENSP00000253039	EIF2S3	RPL21	9606	0.76	0	0	0	0.306	0.197	0.5	0.242	up-regulated	up-regulated
9606.ENSP00000346027	9606.ENSP00000267884	SRP14	RPL21	9606	0.899	0	0	0	0.337	0.841	0	0.119	up-regulated	up-regulated
9606.ENSP00000346027	9606.ENSP00000270625	RPS11	RPL21	9606	0.999	0	0	0	0.991	0.995	0	0.485	up-regulated	up-regulated
9606.ENSP00000346027	9606.ENSP00000272317	RPS27A	RPL21	9606	0.999	0	0	0	0.999	0.992	0	0.306	up-regulated	up-regulated
9606.ENSP00000346027	9606.ENSP00000278572	RPS3	RPL21	9606	0.999	0	0	0	0.992	0.995	0	0.644	up-regulated	up-regulated
9606.ENSP00000346027	9606.ENSP00000289371	EIF5B	RPL21	9606	0.954	0	0	0	0.276	0.94	0	0	up-regulated	up-regulated
9606.ENSP00000346027	9606.ENSP00000300651	MED1	RPL21	9606	0.98	0	0	0	0.832	0.84	0	0.33	down-regulated	up-regulated
9606.ENSP00000346027	9606.ENSP00000307567	QARS1	RPL21	9606	0.91	0	0	0	0.745	0.624	0	0.138	up-regulated	up-regulated
9606.ENSP00000346027	9606.ENSP00000310042	ZNF622	RPL21	9606	0.889	0	0	0	0.074	0.885	0	0	up-regulated	up-regulated
9606.ENSP00000346027	9606.ENSP00000318646	RPS15A	RPL21	9606	0.999	0	0	0	0.943	0.977	0	0.668	up-regulated	up-regulated
9606.ENSP00000346027	9606.ENSP00000320171	PKM	RPL21	9606	0.771	0	0	0	0.119	0.743	0	0.073	up-regulated	up-regulated
9606.ENSP00000346027	9606.ENSP00000336702	EIF5A	RPL21	9606	0.99	0.113	0	0	0.801	0.947	0	0.068	up-regulated	up-regulated
9606.ENSP00000346027	9606.ENSP00000339001	TUBB	RPL21	9606	0.815	0	0	0	0.067	0.8	0	0.089	up-regulated	up-regulated
9606.ENSP00000346027	9606.ENSP00000339145	RRP1B	RPL21	9606	0.835	0	0	0	0.09	0.814	0	0.102	down-regulated	up-regulated
9606.ENSP00000346027	9606.ENSP00000339795	RPL7	RPL21	9606	0.999	0	0	0	0.963	0.993	0	0.76	up-regulated	up-regulated
9606.ENSP00000346027	9606.ENSP00000346015	RPL27A	RPL21	9606	0.999	0	0	0	0.992	0.993	0	0.951	up-regulated	up-regulated
9606.ENSP00000346050	9606.ENSP00000216554	EIF5	RPS3A	9606	0.979	0	0	0	0.2	0.945	0.5	0.179	up-regulated	up-regulated
9606.ENSP00000346050	9606.ENSP00000217182	EEF1A2	RPS3A	9606	0.76	0	0	0	0.69	0.092	0	0.214	up-regulated	up-regulated
9606.ENSP00000346050	9606.ENSP00000224073	EDF1	RPS3A	9606	0.941	0	0	0	0.203	0.925	0	0.093	down-regulated	up-regulated
9606.ENSP00000346050	9606.ENSP00000243253	SEC61A1	RPS3A	9606	0.838	0	0	0	0.131	0.817	0	0.06	up-regulated	up-regulated
9606.ENSP00000346050	9606.ENSP00000253039	EIF2S3	RPS3A	9606	0.992	0.042	0	0	0.525	0.962	0.5	0.217	up-regulated	up-regulated
9606.ENSP00000346050	9606.ENSP00000261637	UTP20	RPS3A	9606	0.984	0	0	0	0.055	0.975	0.4	0	down-regulated	up-regulated
9606.ENSP00000346050	9606.ENSP00000267884	SRP14	RPS3A	9606	0.87	0	0	0	0.336	0.8	0	0.103	up-regulated	up-regulated
9606.ENSP00000346050	9606.ENSP00000270625	RPS11	RPS3A	9606	0.999	0	0	0	0.991	0.995	0.9	0.645	up-regulated	up-regulated
9606.ENSP00000346050	9606.ENSP00000272317	RPS27A	RPS3A	9606	0.999	0	0	0	0.985	0.992	0.9	0.33	up-regulated	up-regulated
9606.ENSP00000346050	9606.ENSP00000278572	RPS3	RPS3A	9606	0.999	0	0	0	0.992	0.995	0.9	0.79	up-regulated	up-regulated
9606.ENSP00000346050	9606.ENSP00000280326	CCT5	RPS3A	9606	0.701	0	0	0	0.685	0.07	0	0.063	up-regulated	up-regulated
9606.ENSP00000346050	9606.ENSP00000286788	CCT8	RPS3A	9606	0.758	0	0	0	0.732	0.091	0	0.083	up-regulated	up-regulated
9606.ENSP00000346050	9606.ENSP00000289371	EIF5B	RPS3A	9606	0.976	0.042	0	0	0.268	0.968	0	0.084	up-regulated	up-regulated
9606.ENSP00000346050	9606.ENSP00000293831	EIF4A1	RPS3A	9606	0.968	0	0.008	0	0.789	0.81	0	0.278	up-regulated	up-regulated
9606.ENSP00000346050	9606.ENSP00000296930	NPM1	RPS3A	9606	0.7	0	0	0	0.553	0.248	0	0.178	up-regulated	up-regulated
9606.ENSP00000346050	9606.ENSP00000299300	CCT2	RPS3A	9606	0.749	0	0	0	0.738	0.07	0	0.052	up-regulated	up-regulated
9606.ENSP00000346050	9606.ENSP00000300651	MED1	RPS3A	9606	0.975	0	0	0	0.832	0.84	0	0.158	down-regulated	up-regulated
9606.ENSP00000346050	9606.ENSP00000301364	TSR1	RPS3A	9606	0.95	0	0	0	0.113	0.937	0	0.179	down-regulated	up-regulated
9606.ENSP00000346050	9606.ENSP00000307567	QARS1	RPS3A	9606	0.872	0	0	0	0.645	0.624	0	0.116	up-regulated	up-regulated
9606.ENSP00000346050	9606.ENSP00000311135	DHX37	RPS3A	9606	0.91	0	0	0	0.055	0.854	0.4	0.043	down-regulated	up-regulated
9606.ENSP00000346050	9606.ENSP00000318646	RPS15A	RPS3A	9606	0.999	0	0	0	0.949	0.975	0.9	0.736	up-regulated	up-regulated
9606.ENSP00000346050	9606.ENSP00000320171	PKM	RPS3A	9606	0.715	0	0	0	0.299	0.61	0	0	up-regulated	up-regulated
9606.ENSP00000346050	9606.ENSP00000335153	HSP90AA1	RPS3A	9606	0.792	0	0	0	0.338	0.644	0	0.186	up-regulated	up-regulated
9606.ENSP00000346050	9606.ENSP00000336702	EIF5A	RPS3A	9606	0.99	0	0	0	0.858	0.924	0	0.214	up-regulated	up-regulated
9606.ENSP00000346050	9606.ENSP00000339795	RPL7	RPS3A	9606	0.999	0	0	0	0.999	0.98	0	0.785	up-regulated	up-regulated
9606.ENSP00000346050	9606.ENSP00000346015	RPL27A	RPS3A	9606	0.999	0	0	0	0.991	0.994	0	0.652	up-regulated	up-regulated
9606.ENSP00000346050	9606.ENSP00000346027	RPL21	RPS3A	9606	0.999	0.177	0	0	0.992	0.995	0	0.867	up-regulated	up-regulated
9606.ENSP00000347232	9606.ENSP00000243326	RIF1	BLM	9606	0.782	0	0	0	0.095	0.62	0	0.416	down-regulated	down-regulated
9606.ENSP00000347232	9606.ENSP00000254719	RPA1	BLM	9606	0.999	0	0	0	0.109	0.998	0.65	0.649	down-regulated	down-regulated
9606.ENSP00000347232	9606.ENSP00000254942	TERF2	BLM	9606	0.899	0	0	0	0.058	0.623	0.4	0.582	down-regulated	down-regulated
9606.ENSP00000347232	9606.ENSP00000305480	FEN1	BLM	9606	0.921	0.05	0	0	0.345	0.728	0	0.592	down-regulated	down-regulated
9606.ENSP00000347232	9606.ENSP00000325863	MRE11	BLM	9606	0.969	0.054	0	0	0.227	0.853	0.5	0.517	down-regulated	down-regulated
9606.ENSP00000348168	9606.ENSP00000244537	H4C6	GTF2E2	9606	0.837	0	0	0	0.06	0.834	0	0	up-regulated	down-regulated
9606.ENSP00000348168	9606.ENSP00000252996	TAF4	GTF2E2	9606	0.979	0	0	0	0.083	0.903	0.72	0.272	down-regulated	down-regulated
9606.ENSP00000348168	9606.ENSP00000300651	MED1	GTF2E2	9606	0.832	0	0	0	0.179	0.8	0	0.06	down-regulated	down-regulated
9606.ENSP00000348168	9606.ENSP00000340823	GTF2F2	GTF2E2	9606	0.999	0	0	0	0.262	0.989	0.5	0.951	up-regulated	down-regulated
9606.ENSP00000348461	9606.ENSP00000268182	IQGAP1	RAC1	9606	0.988	0	0	0	0.093	0.901	0.7	0.616	up-regulated	up-regulated
9606.ENSP00000348461	9606.ENSP00000339191	CAV1	RAC1	9606	0.908	0	0	0	0.059	0.756	0.5	0.291	up-regulated	up-regulated
9606.ENSP00000348461	9606.ENSP00000339299	TRIO	RAC1	9606	0.994	0	0	0	0.067	0.98	0.5	0.41	down-regulated	up-regulated
9606.ENSP00000348510	9606.ENSP00000255078	IGHMBP2	GTF3C1	9606	0.772	0	0	0	0.067	0.095	0	0.752	down-regulated	down-regulated
9606.ENSP00000348965	9606.ENSP00000258198	DYNC1LI2	DYNC1H1	9606	0.999	0	0	0	0.173	0.986	0.9	0.981	up-regulated	up-regulated
9606.ENSP00000348965	9606.ENSP00000335153	HSP90AA1	DYNC1H1	9606	0.909	0	0	0	0.072	0.214	0.8	0.454	up-regulated	up-regulated
9606.ENSP00000348965	9606.ENSP00000339001	TUBB	DYNC1H1	9606	0.896	0	0.006	0	0.061	0.236	0.8	0.361	up-regulated	up-regulated
9606.ENSP00000348965	9606.ENSP00000341289	TUBB4B	DYNC1H1	9606	0.906	0	0.006	0	0.075	0.351	0.8	0.315	up-regulated	up-regulated
9606.ENSP00000349428	9606.ENSP00000221419	HNRNPL	PTBP1	9606	0.993	0	0	0	0.702	0.798	0.4	0.841	down-regulated	up-regulated
9606.ENSP00000349428	9606.ENSP00000240185	TARDBP	PTBP1	9606	0.963	0	0	0	0.72	0.189	0	0.853	down-regulated	up-regulated
9606.ENSP00000349428	9606.ENSP00000254108	FUS	PTBP1	9606	0.852	0	0	0	0.199	0.179	0.4	0.67	down-regulated	up-regulated
9606.ENSP00000349428	9606.ENSP00000266679	CPSF6	PTBP1	9606	0.731	0	0	0	0.646	0	0	0.27	up-regulated	up-regulated
9606.ENSP00000349428	9606.ENSP00000313829	KHDRBS1	PTBP1	9606	0.902	0	0	0	0.647	0.093	0	0.72	up-regulated	up-regulated
9606.ENSP00000349428	9606.ENSP00000318195	NCL	PTBP1	9606	0.937	0	0	0	0.416	0.205	0	0.877	up-regulated	up-regulated
9606.ENSP00000349428	9606.ENSP00000320171	PKM	PTBP1	9606	0.88	0	0	0	0.068	0	0	0.877	up-regulated	up-regulated
9606.ENSP00000349428	9606.ENSP00000326806	NCBP2	PTBP1	9606	0.836	0	0	0	0.067	0.591	0.5	0.243	down-regulated	up-regulated
9606.ENSP00000349428	9606.ENSP00000328848	RBM10	PTBP1	9606	0.874	0	0	0	0.188	0.615	0.4	0.408	down-regulated	up-regulated
9606.ENSP00000349748	9606.ENSP00000221419	HNRNPL	SFPQ	9606	0.918	0	0	0	0.669	0.205	0	0.716	down-regulated	up-regulated
9606.ENSP00000349748	9606.ENSP00000225792	DDX5	SFPQ	9606	0.705	0	0	0	0.266	0.05	0	0.611	down-regulated	up-regulated
9606.ENSP00000349748	9606.ENSP00000240185	TARDBP	SFPQ	9606	0.923	0	0	0	0.665	0.295	0	0.701	down-regulated	up-regulated
9606.ENSP00000349748	9606.ENSP00000253363	RBM39	SFPQ	9606	0.737	0	0	0	0.509	0.292	0	0.305	down-regulated	up-regulated
9606.ENSP00000349748	9606.ENSP00000254108	FUS	SFPQ	9606	0.985	0	0	0	0.444	0.63	0	0.933	down-regulated	up-regulated
9606.ENSP00000349748	9606.ENSP00000266679	CPSF6	SFPQ	9606	0.891	0	0	0	0.654	0	0	0.699	up-regulated	up-regulated
9606.ENSP00000349748	9606.ENSP00000313829	KHDRBS1	SFPQ	9606	0.869	0	0	0	0.638	0.224	0	0.572	up-regulated	up-regulated
9606.ENSP00000349748	9606.ENSP00000343966	PSPC1	SFPQ	9606	0.999	0	0	0.053	0.084	0.982	0	0.982	up-regulated	up-regulated
9606.ENSP00000349748	9606.ENSP00000349428	PTBP1	SFPQ	9606	0.975	0	0	0	0.663	0.785	0	0.691	up-regulated	up-regulated
9606.ENSP00000350071	9606.ENSP00000263918	STRN	STRN3	9606	0.999	0	0	0.057	0.06	0.994	0.9	0.635	up-regulated	up-regulated
9606.ENSP00000350071	9606.ENSP00000275603	CCT6A	STRN3	9606	0.994	0	0	0	0.055	0.994	0	0	up-regulated	up-regulated
9606.ENSP00000350071	9606.ENSP00000280326	CCT5	STRN3	9606	0.994	0	0	0	0.056	0.994	0	0	up-regulated	up-regulated
9606.ENSP00000350071	9606.ENSP00000286788	CCT8	STRN3	9606	0.994	0	0	0	0.057	0.994	0	0	up-regulated	up-regulated
9606.ENSP00000350071	9606.ENSP00000295688	CCT3	STRN3	9606	0.994	0	0	0	0.055	0.994	0	0	up-regulated	up-regulated
9606.ENSP00000350071	9606.ENSP00000299300	CCT2	STRN3	9606	0.994	0	0	0	0.056	0.994	0	0	up-regulated	up-regulated
9606.ENSP00000350071	9606.ENSP00000324804	PPP2R1A	STRN3	9606	0.999	0	0	0	0.128	0.999	0	0.722	up-regulated	up-regulated
9606.ENSP00000350708	9606.ENSP00000219313	PSMD7	RAD23B	9606	0.76	0	0	0	0.115	0.571	0	0.417	up-regulated	up-regulated
9606.ENSP00000350708	9606.ENSP00000254719	RPA1	RAD23B	9606	0.798	0	0	0	0.092	0.292	0.5	0.447	down-regulated	up-regulated
9606.ENSP00000350708	9606.ENSP00000263274	LIG1	RAD23B	9606	0.776	0	0	0	0.049	0.099	0	0.759	down-regulated	up-regulated
9606.ENSP00000350708	9606.ENSP00000272317	RPS27A	RAD23B	9606	0.822	0	0	0	0.055	0.644	0.5	0.071	up-regulated	up-regulated
9606.ENSP00000350708	9606.ENSP00000305480	FEN1	RAD23B	9606	0.7	0	0	0	0.14	0.053	0	0.661	down-regulated	up-regulated
9606.ENSP00000350708	9606.ENSP00000346027	RPL21	RAD23B	9606	0.74	0	0	0	0.365	0.419	0	0.353	up-regulated	up-regulated
9606.ENSP00000350719	9606.ENSP00000261366	LMNB1	SYNE2	9606	0.963	0	0	0	0.049	0.07	0.8	0.816	up-regulated	up-regulated
9606.ENSP00000351646	9606.ENSP00000001008	FKBP4	STIP1	9606	0.979	0	0	0	0.475	0.38	0.5	0.891	up-regulated	up-regulated
9606.ENSP00000351646	9606.ENSP00000275603	CCT6A	STIP1	9606	0.931	0	0	0	0.264	0.045	0.9	0.137	up-regulated	up-regulated
9606.ENSP00000351646	9606.ENSP00000280326	CCT5	STIP1	9606	0.978	0	0	0	0.685	0.045	0.9	0.364	up-regulated	up-regulated
9606.ENSP00000351646	9606.ENSP00000286788	CCT8	STIP1	9606	0.969	0	0	0	0.584	0	0.9	0.313	up-regulated	up-regulated
9606.ENSP00000351646	9606.ENSP00000295688	CCT3	STIP1	9606	0.976	0	0	0	0.706	0.045	0.9	0.26	up-regulated	up-regulated
9606.ENSP00000351646	9606.ENSP00000299300	CCT2	STIP1	9606	0.962	0	0	0	0.419	0.045	0.9	0.405	up-regulated	up-regulated
9606.ENSP00000351646	9606.ENSP00000302961	HSPA4	STIP1	9606	0.999	0	0	0	0.725	0.843	0	0.997	up-regulated	up-regulated
9606.ENSP00000351646	9606.ENSP00000335153	HSP90AA1	STIP1	9606	0.999	0	0	0	0.708	0.981	0.5	0.998	up-regulated	up-regulated
9606.ENSP00000351646	9606.ENSP00000340019	HSPD1	STIP1	9606	0.787	0	0	0	0.58	0.045	0	0.512	up-regulated	up-regulated
9606.ENSP00000351777	9606.ENSP00000219313	PSMD7	VCP	9606	0.775	0	0	0	0.222	0.141	0.5	0.407	up-regulated	up-regulated
9606.ENSP00000351777	9606.ENSP00000220669	ZFAND1	VCP	9606	0.946	0	0	0	0.047	0.643	0	0.856	down-regulated	up-regulated
9606.ENSP00000351777	9606.ENSP00000225655	PFN1	VCP	9606	0.814	0	0	0	0.123	0.186	0	0.761	up-regulated	up-regulated
9606.ENSP00000351777	9606.ENSP00000240185	TARDBP	VCP	9606	0.964	0	0	0	0.154	0.379	0	0.938	down-regulated	up-regulated
9606.ENSP00000351777	9606.ENSP00000243253	SEC61A1	VCP	9606	0.898	0	0	0	0.33	0.094	0	0.845	up-regulated	up-regulated
9606.ENSP00000351777	9606.ENSP00000254108	FUS	VCP	9606	0.832	0	0	0	0.097	0.156	0	0.797	down-regulated	up-regulated
9606.ENSP00000351777	9606.ENSP00000261479	PSMA6	VCP	9606	0.774	0	0	0	0.169	0.426	0.5	0.164	up-regulated	up-regulated
9606.ENSP00000351777	9606.ENSP00000263202	UFD1	VCP	9606	0.999	0	0	0	0.083	0.999	0.54	0.999	down-regulated	up-regulated
9606.ENSP00000351777	9606.ENSP00000270142	SOD1	VCP	9606	0.772	0	0	0	0.055	0.161	0	0.735	up-regulated	up-regulated
9606.ENSP00000351777	9606.ENSP00000272317	RPS27A	VCP	9606	0.887	0	0	0	0.1	0.565	0.5	0.492	up-regulated	up-regulated
9606.ENSP00000351777	9606.ENSP00000280326	CCT5	VCP	9606	0.747	0	0	0	0.227	0.326	0	0.553	up-regulated	up-regulated
9606.ENSP00000351777	9606.ENSP00000293362	PSME3	VCP	9606	0.712	0	0	0	0.275	0.074	0.5	0.243	up-regulated	up-regulated
9606.ENSP00000351777	9606.ENSP00000299767	HSP90B1	VCP	9606	0.734	0	0	0	0.198	0.224	0	0.606	up-regulated	up-regulated
9606.ENSP00000351777	9606.ENSP00000302961	HSPA4	VCP	9606	0.867	0.042	0	0	0.183	0.441	0	0.732	up-regulated	up-regulated
9606.ENSP00000351777	9606.ENSP00000320866	CALR	VCP	9606	0.712	0	0	0	0.161	0.211	0	0.601	up-regulated	up-regulated
9606.ENSP00000351777	9606.ENSP00000324173	HSPA5	VCP	9606	0.944	0.042	0	0	0.385	0.193	0	0.896	up-regulated	up-regulated
9606.ENSP00000351777	9606.ENSP00000324804	PPP2R1A	VCP	9606	0.705	0	0	0	0.218	0.606	0	0.121	up-regulated	up-regulated
9606.ENSP00000351777	9606.ENSP00000327801	P4HB	VCP	9606	0.892	0	0	0	0.274	0.244	0	0.82	up-regulated	up-regulated
9606.ENSP00000351777	9606.ENSP00000335153	HSP90AA1	VCP	9606	0.933	0	0	0	0.228	0.451	0.5	0.721	up-regulated	up-regulated
9606.ENSP00000351777	9606.ENSP00000338413	UBA1	VCP	9606	0.801	0	0	0	0.268	0.129	0	0.713	up-regulated	up-regulated
9606.ENSP00000351777	9606.ENSP00000339191	CAV1	VCP	9606	0.905	0	0	0	0.055	0.714	0.4	0.485	up-regulated	up-regulated
9606.ENSP00000351777	9606.ENSP00000341779	PPP1CC	VCP	9606	0.794	0	0	0	0.104	0.62	0	0.443	down-regulated	up-regulated
9606.ENSP00000351777	9606.ENSP00000348965	DYNC1H1	VCP	9606	0.765	0	0	0	0.165	0.131	0.5	0.428	up-regulated	up-regulated
9606.ENSP00000351777	9606.ENSP00000350708	RAD23B	VCP	9606	0.878	0	0	0	0.056	0.304	0.5	0.673	up-regulated	up-regulated
9606.ENSP00000352257	9606.ENSP00000209875	CBX5	XRCC6	9606	0.769	0	0	0	0.06	0.292	0	0.681	down-regulated	down-regulated
9606.ENSP00000352257	9606.ENSP00000244537	H4C6	XRCC6	9606	0.884	0	0	0	0.075	0.555	0.5	0.505	up-regulated	down-regulated
9606.ENSP00000352257	9606.ENSP00000254719	RPA1	XRCC6	9606	0.934	0	0	0	0.198	0.7	0	0.748	down-regulated	down-regulated
9606.ENSP00000352257	9606.ENSP00000254942	TERF2	XRCC6	9606	0.973	0	0	0	0.083	0.777	0.72	0.597	down-regulated	down-regulated
9606.ENSP00000352257	9606.ENSP00000263274	LIG1	XRCC6	9606	0.744	0	0	0	0.113	0.142	0	0.691	down-regulated	down-regulated
9606.ENSP00000352257	9606.ENSP00000305480	FEN1	XRCC6	9606	0.879	0	0	0	0.188	0.3	0	0.804	down-regulated	down-regulated
9606.ENSP00000352257	9606.ENSP00000318195	NCL	XRCC6	9606	0.875	0	0	0	0.328	0.308	0	0.754	up-regulated	down-regulated
9606.ENSP00000352257	9606.ENSP00000325863	MRE11	XRCC6	9606	0.987	0	0	0	0.24	0.899	0.5	0.717	down-regulated	down-regulated
9606.ENSP00000352257	9606.ENSP00000347232	BLM	XRCC6	9606	0.91	0	0	0	0.083	0.59	0	0.782	down-regulated	down-regulated
9606.ENSP00000352257	9606.ENSP00000350708	RAD23B	XRCC6	9606	0.946	0	0	0	0.111	0.062	0.9	0.435	up-regulated	down-regulated
9606.ENSP00000352536	9606.ENSP00000348510	GTF3C1	GTF3C2	9606	0.999	0	0	0	0.212	0.829	0.8	0.969	down-regulated	down-regulated
9606.ENSP00000352572	9606.ENSP00000258198	DYNC1LI2	PCNT	9606	0.814	0	0	0	0.066	0	0.5	0.635	up-regulated	up-regulated
9606.ENSP00000352572	9606.ENSP00000291295	CALM3	PCNT	9606	0.888	0	0	0	0.048	0.504	0	0.781	up-regulated	up-regulated
9606.ENSP00000352572	9606.ENSP00000335153	HSP90AA1	PCNT	9606	0.837	0	0	0	0.067	0.088	0.8	0.159	up-regulated	up-regulated
9606.ENSP00000352572	9606.ENSP00000348965	DYNC1H1	PCNT	9606	0.861	0	0	0	0.119	0.058	0.8	0.265	up-regulated	up-regulated
9606.ENSP00000353793	9606.ENSP00000262306	ELOB	WDHD1	9606	0.818	0	0	0	0	0.8	0	0.13	up-regulated	down-regulated
9606.ENSP00000353793	9606.ENSP00000263274	LIG1	WDHD1	9606	0.713	0	0	0	0.452	0.091	0	0.47	down-regulated	down-regulated
9606.ENSP00000353793	9606.ENSP00000264156	MCM6	WDHD1	9606	0.998	0	0	0	0.88	0.97	0	0.666	up-regulated	down-regulated
9606.ENSP00000353793	9606.ENSP00000303427	PDS5A	WDHD1	9606	0.729	0	0	0	0.399	0	0	0.567	down-regulated	down-regulated
9606.ENSP00000353793	9606.ENSP00000305480	FEN1	WDHD1	9606	0.889	0	0	0	0.477	0.174	0	0.764	down-regulated	down-regulated
9606.ENSP00000354346	9606.ENSP00000221419	HNRNPL	MATR3-2	9606	0.888	0	0	0	0.663	0.199	0	0.62	down-regulated	up-regulated
9606.ENSP00000354346	9606.ENSP00000225792	DDX5	MATR3-2	9606	0.86	0	0	0	0.141	0.239	0	0.803	down-regulated	up-regulated
9606.ENSP00000354346	9606.ENSP00000240185	TARDBP	MATR3-2	9606	0.996	0	0	0	0.672	0.101	0	0.989	down-regulated	up-regulated
9606.ENSP00000354346	9606.ENSP00000254108	FUS	MATR3-2	9606	0.958	0	0	0	0.214	0.613	0	0.873	down-regulated	up-regulated
9606.ENSP00000354346	9606.ENSP00000266679	CPSF6	MATR3-2	9606	0.7	0	0	0	0.638	0	0	0.205	up-regulated	up-regulated
9606.ENSP00000354346	9606.ENSP00000313829	KHDRBS1	MATR3-2	9606	0.89	0	0	0	0.616	0.373	0	0.582	up-regulated	up-regulated
9606.ENSP00000354346	9606.ENSP00000343966	PSPC1	MATR3-2	9606	0.925	0	0	0	0.09	0	0	0.921	up-regulated	up-regulated
9606.ENSP00000354346	9606.ENSP00000349428	PTBP1	MATR3-2	9606	0.914	0	0	0	0.663	0.196	0	0.71	up-regulated	up-regulated
9606.ENSP00000354346	9606.ENSP00000349748	SFPQ	MATR3-2	9606	0.984	0	0	0	0.671	0	0	0.954	up-regulated	up-regulated
9606.ENSP00000354346	9606.ENSP00000351777	VCP	MATR3-2	9606	0.732	0	0	0	0.049	0.076	0	0.719	up-regulated	up-regulated
9606.ENSP00000355013	9606.ENSP00000181839	CDK13	CTR9	9606	0.701	0	0	0	0.118	0.111	0.54	0.269	down-regulated	down-regulated
9606.ENSP00000355013	9606.ENSP00000221265	PAF1	CTR9	9606	0.999	0	0	0	0.191	0.997	0.9	0.797	down-regulated	down-regulated
9606.ENSP00000355013	9606.ENSP00000225792	DDX5	CTR9	9606	0.72	0	0	0	0.091	0.063	0	0.698	down-regulated	down-regulated
9606.ENSP00000355013	9606.ENSP00000244537	H4C6	CTR9	9606	0.905	0	0	0	0.049	0.887	0	0.187	up-regulated	down-regulated
9606.ENSP00000355013	9606.ENSP00000261900	CCNT1	CTR9	9606	0.964	0	0	0	0.253	0.427	0.9	0.269	down-regulated	down-regulated
9606.ENSP00000355013	9606.ENSP00000262306	ELOB	CTR9	9606	0.936	0	0	0	0.049	0.369	0.9	0.063	up-regulated	down-regulated
9606.ENSP00000355013	9606.ENSP00000262809	ELL	CTR9	9606	0.93	0	0	0	0.06	0.164	0.9	0.217	down-regulated	down-regulated
9606.ENSP00000355013	9606.ENSP00000299601	LEO1	CTR9	9606	0.999	0	0	0	0.242	0.995	0.9	0.999	down-regulated	down-regulated
9606.ENSP00000355325	9606.ENSP00000210313	PSMD5	PSMB5	9606	0.824	0	0	0	0.05	0.717	0	0.4	up-regulated	up-regulated
9606.ENSP00000355325	9606.ENSP00000219313	PSMD7	PSMB5	9606	0.995	0	0	0	0.267	0.983	0	0.677	up-regulated	up-regulated
9606.ENSP00000355325	9606.ENSP00000261479	PSMA6	PSMB5	9606	0.999	0	0	0	0.501	0.999	0.9	0.803	up-regulated	up-regulated
9606.ENSP00000355325	9606.ENSP00000262193	PSMB1	PSMB5	9606	0.999	0	0	0	0.647	0.999	0.9	0.891	up-regulated	up-regulated
9606.ENSP00000355325	9606.ENSP00000270142	SOD1	PSMB5	9606	0.728	0	0	0	0.183	0	0.65	0.125	up-regulated	up-regulated
9606.ENSP00000355325	9606.ENSP00000272317	RPS27A	PSMB5	9606	0.943	0	0	0	0.067	0.88	0.5	0.102	up-regulated	up-regulated
9606.ENSP00000355465	9606.ENSP00000261396	NUP133	AHCTF1	9606	0.999	0	0	0	0.166	0.979	0.5	0.989	down-regulated	down-regulated
9606.ENSP00000355465	9606.ENSP00000283195	RANBP2	AHCTF1	9606	0.992	0	0	0	0.403	0.867	0	0.915	up-regulated	down-regulated
9606.ENSP00000355500	9606.ENSP00000352572	PCNT	CEP170	9606	0.746	0	0	0	0.042	0.095	0	0.73	up-regulated	down-regulated
9606.ENSP00000355518	9606.ENSP00000245206	GOT2	FH	9606	0.979	0	0	0	0.359	0.102	0.931	0.535	up-regulated	up-regulated
9606.ENSP00000355518	9606.ENSP00000264932	SDHA	FH	9606	0.999	0.231	0.54	0	0.838	0.098	0.98	0.768	up-regulated	up-regulated
9606.ENSP00000355518	9606.ENSP00000268379	UQCRC2	FH	9606	0.906	0	0	0	0.877	0	0	0.267	up-regulated	up-regulated
9606.ENSP00000355518	9606.ENSP00000289371	EIF5B	FH	9606	0.756	0.057	0	0	0.08	0	0	0.742	up-regulated	up-regulated
9606.ENSP00000355518	9606.ENSP00000320171	PKM	FH	9606	0.737	0	0	0	0.135	0.186	0	0.656	up-regulated	up-regulated
9606.ENSP00000355518	9606.ENSP00000327070	MDH2	FH	9606	0.998	0.09	0	0	0.431	0.328	0.978	0.809	up-regulated	up-regulated
9606.ENSP00000355812	9606.ENSP00000316454	PACS1	FGFR1OP	9606	0.78	0	0	0	0	0.78	0	0	down-regulated	down-regulated
9606.ENSP00000355890	9606.ENSP00000261772	AARS1	EPRS1	9606	0.976	0.106	0	0	0.746	0	0	0.902	up-regulated	up-regulated
9606.ENSP00000355890	9606.ENSP00000264161	DARS1	EPRS1	9606	0.999	0.122	0	0	0.612	0.959	0.9	0.877	up-regulated	up-regulated
9606.ENSP00000355890	9606.ENSP00000270625	RPS11	EPRS1	9606	0.933	0.056	0	0	0.739	0.624	0	0.362	up-regulated	up-regulated
9606.ENSP00000355890	9606.ENSP00000278572	RPS3	EPRS1	9606	0.975	0.056	0	0	0.696	0.877	0	0.395	up-regulated	up-regulated
9606.ENSP00000355890	9606.ENSP00000289371	EIF5B	EPRS1	9606	0.93	0.268	0	0	0.716	0.416	0	0.494	up-regulated	up-regulated
9606.ENSP00000355890	9606.ENSP00000299300	CCT2	EPRS1	9606	0.735	0.107	0	0	0.646	0.095	0	0.185	up-regulated	up-regulated
9606.ENSP00000355890	9606.ENSP00000300651	MED1	EPRS1	9606	0.832	0.045	0	0	0.602	0.498	0	0.227	down-regulated	up-regulated
9606.ENSP00000355890	9606.ENSP00000307567	QARS1	EPRS1	9606	0.999	0.086	0	0	0.766	0.889	0.9	0.92	up-regulated	up-regulated
9606.ENSP00000355890	9606.ENSP00000318646	RPS15A	EPRS1	9606	0.703	0.042	0	0	0.308	0.424	0	0.314	up-regulated	up-regulated
9606.ENSP00000355890	9606.ENSP00000335153	HSP90AA1	EPRS1	9606	0.701	0.057	0	0	0.137	0.292	0	0.542	up-regulated	up-regulated
9606.ENSP00000355890	9606.ENSP00000336702	EIF5A	EPRS1	9606	0.761	0.107	0	0	0.379	0.414	0	0.353	up-regulated	up-regulated
9606.ENSP00000355890	9606.ENSP00000339795	RPL7	EPRS1	9606	0.756	0	0	0	0.31	0.507	0	0.34	up-regulated	up-regulated
9606.ENSP00000355890	9606.ENSP00000346027	RPL21	EPRS1	9606	0.937	0	0	0	0.823	0.624	0	0.138	up-regulated	up-regulated
9606.ENSP00000355890	9606.ENSP00000346050	RPS3A	EPRS1	9606	0.965	0	0	0	0.648	0.864	0	0.339	up-regulated	up-regulated
9606.ENSP00000356405	9606.ENSP00000181839	CDK13	CDC73	9606	0.798	0	0	0	0.144	0.182	0.54	0.448	down-regulated	down-regulated
9606.ENSP00000356405	9606.ENSP00000221265	PAF1	CDC73	9606	0.999	0	0	0	0.145	0.998	0.9	0.832	down-regulated	down-regulated
9606.ENSP00000356405	9606.ENSP00000244537	H4C6	CDC73	9606	0.911	0	0	0	0.093	0.891	0	0.176	up-regulated	down-regulated
9606.ENSP00000356405	9606.ENSP00000261900	CCNT1	CDC73	9606	0.963	0	0	0	0.305	0.314	0.9	0.325	down-regulated	down-regulated
9606.ENSP00000356405	9606.ENSP00000262306	ELOB	CDC73	9606	0.936	0	0	0	0.049	0.324	0.9	0.132	up-regulated	down-regulated
9606.ENSP00000356405	9606.ENSP00000262809	ELL	CDC73	9606	0.919	0	0	0	0.049	0	0.9	0.224	down-regulated	down-regulated
9606.ENSP00000356405	9606.ENSP00000299601	LEO1	CDC73	9606	0.999	0	0	0	0.335	0.997	0.9	0.999	down-regulated	down-regulated
9606.ENSP00000356405	9606.ENSP00000355013	CTR9	CDC73	9606	0.999	0	0	0	0.423	0.997	0.9	0.999	down-regulated	down-regulated
9606.ENSP00000356448	9606.ENSP00000261396	NUP133	TPR	9606	0.91	0	0	0	0.204	0.313	0.5	0.712	down-regulated	up-regulated
9606.ENSP00000356448	9606.ENSP00000283195	RANBP2	TPR	9606	0.99	0	0	0	0.114	0.206	0.9	0.886	up-regulated	up-regulated
9606.ENSP00000356448	9606.ENSP00000290158	KPNB1	TPR	9606	0.76	0	0	0	0.126	0.239	0.5	0.365	up-regulated	up-regulated
9606.ENSP00000356448	9606.ENSP00000348965	DYNC1H1	TPR	9606	0.753	0	0	0	0.107	0.077	0.72	0.056	up-regulated	up-regulated
9606.ENSP00000356448	9606.ENSP00000355465	AHCTF1	TPR	9606	0.782	0	0	0	0.203	0.071	0	0.729	down-regulated	up-regulated
9606.ENSP00000356520	9606.ENSP00000221419	HNRNPL	DHX9	9606	0.901	0	0	0	0.658	0.204	0	0.665	down-regulated	up-regulated
9606.ENSP00000356520	9606.ENSP00000225792	DDX5	DHX9	9606	0.996	0	0	0	0.132	0.762	0.8	0.934	down-regulated	up-regulated
9606.ENSP00000356520	9606.ENSP00000240185	TARDBP	DHX9	9606	0.824	0	0	0	0.684	0.304	0	0.263	down-regulated	up-regulated
9606.ENSP00000356520	9606.ENSP00000253363	RBM39	DHX9	9606	0.909	0	0	0	0.168	0.399	0.8	0.2	down-regulated	up-regulated
9606.ENSP00000356520	9606.ENSP00000254108	FUS	DHX9	9606	0.87	0	0	0	0.232	0.609	0	0.602	down-regulated	up-regulated
9606.ENSP00000356520	9606.ENSP00000261973	RBM25	DHX9	9606	0.848	0	0	0	0.172	0.053	0.8	0.146	down-regulated	up-regulated
9606.ENSP00000356520	9606.ENSP00000263209	DGCR8	DHX9	9606	0.861	0	0	0	0.06	0.292	0.72	0.345	down-regulated	up-regulated
9606.ENSP00000356520	9606.ENSP00000265872	CCAR1	DHX9	9606	0.851	0	0	0	0.164	0	0.8	0.181	up-regulated	up-regulated
9606.ENSP00000356520	9606.ENSP00000266079	PRPF6	DHX9	9606	0.879	0	0	0	0.227	0.113	0.8	0.222	down-regulated	up-regulated
9606.ENSP00000356520	9606.ENSP00000267812	MFAP1	DHX9	9606	0.853	0	0	0	0.289	0	0.8	0.053	down-regulated	up-regulated
9606.ENSP00000356520	9606.ENSP00000313829	KHDRBS1	DHX9	9606	0.956	0	0	0	0.43	0.785	0	0.67	up-regulated	up-regulated
9606.ENSP00000356520	9606.ENSP00000318195	NCL	DHX9	9606	0.786	0	0	0	0.344	0.314	0	0.563	up-regulated	up-regulated
9606.ENSP00000356520	9606.ENSP00000343054	RBM5	DHX9	9606	0.895	0	0	0	0.106	0.146	0.8	0.395	down-regulated	up-regulated
9606.ENSP00000356520	9606.ENSP00000349428	PTBP1	DHX9	9606	0.868	0	0	0	0.729	0	0	0.535	up-regulated	up-regulated
9606.ENSP00000356520	9606.ENSP00000349748	SFPQ	DHX9	9606	0.846	0	0	0	0.451	0.292	0	0.636	up-regulated	up-regulated
9606.ENSP00000356520	9606.ENSP00000352257	XRCC6	DHX9	9606	0.819	0	0	0	0.279	0.308	0	0.666	down-regulated	up-regulated
9606.ENSP00000356520	9606.ENSP00000354346	MATR3-2	DHX9	9606	0.871	0	0	0	0.626	0.211	0	0.598	up-regulated	up-regulated
9606.ENSP00000356520	9606.ENSP00000355013	CTR9	DHX9	9606	0.776	0	0	0	0.109	0.081	0	0.748	down-regulated	up-regulated
9606.ENSP00000357189	9606.ENSP00000225792	DDX5	HDGF	9606	0.765	0	0	0	0.063	0.294	0	0.673	down-regulated	down-regulated
9606.ENSP00000357189	9606.ENSP00000318195	NCL	HDGF	9606	0.747	0	0	0	0.067	0.294	0	0.647	up-regulated	down-regulated
9606.ENSP00000357283	9606.ENSP00000261366	LMNB1	LMNA	9606	0.996	0	0	0	0.042	0.921	0.9	0.635	up-regulated	up-regulated
9606.ENSP00000357283	9606.ENSP00000266732	TMPO	LMNA	9606	0.989	0	0	0	0.044	0.875	0.5	0.838	down-regulated	up-regulated
9606.ENSP00000357283	9606.ENSP00000267163	RB1	LMNA	9606	0.817	0	0	0	0.059	0.78	0	0.189	down-regulated	up-regulated
9606.ENSP00000357283	9606.ENSP00000350719	SYNE2	LMNA	9606	0.994	0	0	0	0.042	0.313	0.8	0.965	up-regulated	up-regulated
9606.ENSP00000357459	9606.ENSP00000221486	RNASEH2A	ADAR	9606	0.754	0	0	0	0.09	0	0	0.741	down-regulated	up-regulated
9606.ENSP00000357459	9606.ENSP00000263377	BRD4	ADAR	9606	0.715	0	0	0	0.06	0.51	0	0.431	down-regulated	up-regulated
9606.ENSP00000357459	9606.ENSP00000356520	DHX9	ADAR	9606	0.922	0	0	0	0.132	0.446	0	0.852	up-regulated	up-regulated
9606.ENSP00000357643	9606.ENSP00000300035	PCLAF	MKI67	9606	0.767	0	0	0	0.629	0	0	0.399	down-regulated	down-regulated
9606.ENSP00000357643	9606.ENSP00000341779	PPP1CC	MKI67	9606	0.964	0	0	0	0.063	0.963	0	0.047	down-regulated	down-regulated
9606.ENSP00000357644	9606.ENSP00000244537	H4C6	GATAD2B	9606	0.78	0	0	0	0.054	0.51	0.5	0.165	up-regulated	down-regulated
9606.ENSP00000357644	9606.ENSP00000263377	BRD4	GATAD2B	9606	0.719	0	0	0	0.166	0.625	0	0.173	down-regulated	down-regulated
9606.ENSP00000357644	9606.ENSP00000333633	MTA1	GATAD2B	9606	0.997	0	0	0	0.074	0.866	0.54	0.961	down-regulated	down-regulated
9606.ENSP00000357709	9606.ENSP00000233143	TMSB10	S100A6	9606	0.872	0	0	0	0.21	0.051	0	0.843	up-regulated	up-regulated
9606.ENSP00000357709	9606.ENSP00000267163	RB1	S100A6	9606	0.921	0	0	0	0	0.052	0	0.921	down-regulated	up-regulated
9606.ENSP00000357801	9606.ENSP00000275493	EGFR	S100A10	9606	0.819	0	0	0	0.624	0.1	0	0.509	up-regulated	up-regulated
9606.ENSP00000357801	9606.ENSP00000353114	AHNAK2	S100A10	9606	0.949	0	0	0	0.097	0.248	0.9	0.344	down-regulated	up-regulated
9606.ENSP00000357801	9606.ENSP00000357709	S100A6	S100A10	9606	0.972	0	0	0	0.634	0.048	0	0.926	up-regulated	up-regulated
9606.ENSP00000358140	9606.ENSP00000215957	MICALL1	EIF3A	9606	0.74	0	0	0	0.212	0.573	0	0.291	down-regulated	up-regulated
9606.ENSP00000358140	9606.ENSP00000216554	EIF5	EIF3A	9606	0.998	0	0	0	0.339	0.948	0.9	0.647	up-regulated	up-regulated
9606.ENSP00000358140	9606.ENSP00000253039	EIF2S3	EIF3A	9606	0.995	0	0	0	0.35	0.968	0.65	0.495	up-regulated	up-regulated
9606.ENSP00000358140	9606.ENSP00000270625	RPS11	EIF3A	9606	0.984	0	0	0	0.465	0.965	0	0.239	up-regulated	up-regulated
9606.ENSP00000358140	9606.ENSP00000272317	RPS27A	EIF3A	9606	0.971	0	0	0	0.234	0.96	0	0.133	up-regulated	up-regulated
9606.ENSP00000358140	9606.ENSP00000278572	RPS3	EIF3A	9606	0.995	0	0	0	0.503	0.984	0	0.524	up-regulated	up-regulated
9606.ENSP00000358140	9606.ENSP00000289371	EIF5B	EIF3A	9606	0.851	0	0	0	0.57	0.419	0	0.454	up-regulated	up-regulated
9606.ENSP00000358140	9606.ENSP00000293831	EIF4A1	EIF3A	9606	0.989	0	0	0	0.27	0.96	0	0.651	up-regulated	up-regulated
9606.ENSP00000358140	9606.ENSP00000318195	NCL	EIF3A	9606	0.879	0	0	0	0.815	0.253	0	0.197	up-regulated	up-regulated
9606.ENSP00000358140	9606.ENSP00000318646	RPS15A	EIF3A	9606	0.954	0	0	0	0.418	0.92	0	0.101	up-regulated	up-regulated
9606.ENSP00000358140	9606.ENSP00000346050	RPS3A	EIF3A	9606	0.994	0	0	0	0.513	0.983	0	0.367	up-regulated	up-regulated
9606.ENSP00000358140	9606.ENSP00000355890	EPRS1	EIF3A	9606	0.737	0	0	0	0.698	0	0	0.163	up-regulated	up-regulated
9606.ENSP00000358140	9606.ENSP00000356448	TPR	EIF3A	9606	0.73	0	0	0	0.73	0	0	0	up-regulated	up-regulated
9606.ENSP00000358616	9606.ENSP00000215793	SF3A1	SMNDC1	9606	0.75	0	0	0	0.203	0.33	0.5	0.174	up-regulated	down-regulated
9606.ENSP00000358616	9606.ENSP00000266079	PRPF6	SMNDC1	9606	0.968	0	0	0	0.056	0.954	0	0.327	down-regulated	down-regulated
9606.ENSP00000358616	9606.ENSP00000315379	PRPF3	SMNDC1	9606	0.832	0	0	0	0.06	0.739	0	0.369	down-regulated	down-regulated
9606.ENSP00000358616	9606.ENSP00000335321	SF3B1	SMNDC1	9606	0.813	0	0	0	0.156	0.372	0.5	0.378	down-regulated	down-regulated
9606.ENSP00000358635	9606.ENSP00000221419	HNRNPL	SYNCRIP	9606	0.933	0	0	0	0.674	0.367	0	0.703	down-regulated	up-regulated
9606.ENSP00000358635	9606.ENSP00000225792	DDX5	SYNCRIP	9606	0.754	0	0	0	0.119	0.389	0	0.58	down-regulated	up-regulated
9606.ENSP00000358635	9606.ENSP00000240185	TARDBP	SYNCRIP	9606	0.81	0	0	0	0.55	0.366	0	0.386	down-regulated	up-regulated
9606.ENSP00000358635	9606.ENSP00000270625	RPS11	SYNCRIP	9606	0.738	0	0	0	0.467	0.268	0	0.384	up-regulated	up-regulated
9606.ENSP00000358635	9606.ENSP00000278572	RPS3	SYNCRIP	9606	0.742	0	0	0	0.511	0.368	0	0.232	up-regulated	up-regulated
9606.ENSP00000358635	9606.ENSP00000293831	EIF4A1	SYNCRIP	9606	0.773	0	0	0	0.486	0.066	0	0.565	up-regulated	up-regulated
9606.ENSP00000358635	9606.ENSP00000299300	CCT2	SYNCRIP	9606	0.712	0	0	0	0.659	0	0	0.19	up-regulated	up-regulated
9606.ENSP00000358635	9606.ENSP00000313829	KHDRBS1	SYNCRIP	9606	0.799	0	0	0	0.35	0.278	0	0.607	up-regulated	up-regulated
9606.ENSP00000358635	9606.ENSP00000346050	RPS3A	SYNCRIP	9606	0.754	0	0	0	0.63	0.351	0	0.06	up-regulated	up-regulated
9606.ENSP00000358635	9606.ENSP00000349428	PTBP1	SYNCRIP	9606	0.875	0	0	0	0.665	0.051	0	0.641	up-regulated	up-regulated
9606.ENSP00000358635	9606.ENSP00000349748	SFPQ	SYNCRIP	9606	0.721	0	0	0	0.423	0.219	0	0.43	up-regulated	up-regulated
9606.ENSP00000358635	9606.ENSP00000354346	MATR3-2	SYNCRIP	9606	0.771	0	0	0	0.662	0.059	0	0.337	up-regulated	up-regulated
9606.ENSP00000358635	9606.ENSP00000355890	EPRS1	SYNCRIP	9606	0.999	0	0	0	0.165	0.519	0.9	0.995	up-regulated	up-regulated
9606.ENSP00000358635	9606.ENSP00000356520	DHX9	SYNCRIP	9606	0.995	0	0	0	0.456	0.221	0.9	0.904	up-regulated	up-regulated
9606.ENSP00000358866	9606.ENSP00000211998	VCL	FLNA	9606	0.998	0	0	0	0.474	0	0.4	0.995	up-regulated	up-regulated
9606.ENSP00000358866	9606.ENSP00000216181	MYH9	FLNA	9606	0.861	0	0	0	0.359	0.384	0	0.677	up-regulated	up-regulated
9606.ENSP00000358866	9606.ENSP00000225655	PFN1	FLNA	9606	0.776	0	0	0	0.149	0	0	0.748	up-regulated	up-regulated
9606.ENSP00000358866	9606.ENSP00000245932	VASP	FLNA	9606	0.772	0	0	0	0.228	0.059	0	0.711	up-regulated	up-regulated
9606.ENSP00000358866	9606.ENSP00000268182	IQGAP1	FLNA	9606	0.952	0	0	0	0.176	0.163	0	0.937	up-regulated	up-regulated
9606.ENSP00000358866	9606.ENSP00000291295	CALM3	FLNA	9606	0.942	0	0	0	0.062	0.421	0	0.902	up-regulated	up-regulated
9606.ENSP00000358866	9606.ENSP00000315190	ITGA3	FLNA	9606	0.733	0	0	0	0.102	0	0.65	0.219	up-regulated	up-regulated
9606.ENSP00000358866	9606.ENSP00000323856	PLEC	FLNA	9606	0.812	0	0	0	0.218	0.233	0	0.711	up-regulated	up-regulated
9606.ENSP00000358866	9606.ENSP00000338934	EZR	FLNA	9606	0.761	0	0	0	0.057	0	0	0.757	up-regulated	up-regulated
9606.ENSP00000358866	9606.ENSP00000339191	CAV1	FLNA	9606	0.908	0	0	0	0.109	0	0	0.901	up-regulated	up-regulated
9606.ENSP00000359042	9606.ENSP00000261973	RBM25	PRPF38B	9606	0.837	0	0	0	0.742	0	0	0.396	down-regulated	down-regulated
9606.ENSP00000359345	9606.ENSP00000217182	EEF1A2	RPL5	9606	0.739	0	0	0	0.603	0.046	0	0.367	up-regulated	down-regulated
9606.ENSP00000359345	9606.ENSP00000224073	EDF1	RPL5	9606	0.918	0	0	0	0.186	0.895	0	0.117	down-regulated	down-regulated
9606.ENSP00000359345	9606.ENSP00000243253	SEC61A1	RPL5	9606	0.996	0.12	0	0	0.84	0.964	0	0.363	up-regulated	down-regulated
9606.ENSP00000359345	9606.ENSP00000253039	EIF2S3	RPL5	9606	0.861	0	0	0	0.433	0.479	0.5	0.17	up-regulated	down-regulated
9606.ENSP00000359345	9606.ENSP00000267884	SRP14	RPL5	9606	0.9	0	0	0	0.21	0.864	0	0.142	up-regulated	down-regulated
9606.ENSP00000359345	9606.ENSP00000270625	RPS11	RPL5	9606	0.999	0.231	0	0	0.991	0.994	0	0.69	up-regulated	down-regulated
9606.ENSP00000359345	9606.ENSP00000272317	RPS27A	RPL5	9606	0.999	0	0	0	0.985	0.992	0	0.531	up-regulated	down-regulated
9606.ENSP00000359345	9606.ENSP00000278572	RPS3	RPL5	9606	0.999	0.231	0	0	0.991	0.994	0	0.791	up-regulated	down-regulated
9606.ENSP00000359345	9606.ENSP00000280326	CCT5	RPL5	9606	0.738	0	0	0	0.523	0	0	0.474	up-regulated	down-regulated
9606.ENSP00000359345	9606.ENSP00000289371	EIF5B	RPL5	9606	0.989	0	0	0	0.688	0.941	0	0.456	up-regulated	down-regulated
9606.ENSP00000359345	9606.ENSP00000290299	ATP5PO	RPL5	9606	0.884	0.06	0	0	0.848	0	0	0.255	up-regulated	down-regulated
9606.ENSP00000359345	9606.ENSP00000293831	EIF4A1	RPL5	9606	0.853	0	0	0	0.745	0.233	0	0.308	up-regulated	down-regulated
9606.ENSP00000359345	9606.ENSP00000296930	NPM1	RPL5	9606	0.976	0	0	0	0.675	0.623	0	0.82	up-regulated	down-regulated
9606.ENSP00000359345	9606.ENSP00000300651	MED1	RPL5	9606	0.982	0.12	0	0	0.832	0.84	0	0.349	down-regulated	down-regulated
9606.ENSP00000359345	9606.ENSP00000307567	QARS1	RPL5	9606	0.915	0	0	0	0.676	0.68	0	0.25	up-regulated	down-regulated
9606.ENSP00000359345	9606.ENSP00000310042	ZNF622	RPL5	9606	0.92	0	0	0	0.15	0.905	0	0.082	up-regulated	down-regulated
9606.ENSP00000359345	9606.ENSP00000318195	NCL	RPL5	9606	0.747	0	0	0	0.24	0.478	0	0.414	up-regulated	down-regulated
9606.ENSP00000359345	9606.ENSP00000318646	RPS15A	RPL5	9606	0.999	0.091	0	0	0.924	0.975	0	0.592	up-regulated	down-regulated
9606.ENSP00000359345	9606.ENSP00000320171	PKM	RPL5	9606	0.905	0.111	0	0	0.517	0.743	0	0.245	up-regulated	down-regulated
9606.ENSP00000359345	9606.ENSP00000322439	TUFM	RPL5	9606	0.999	0.231	0	0	0.958	0.966	0	0.353	up-regulated	down-regulated
9606.ENSP00000359345	9606.ENSP00000335153	HSP90AA1	RPL5	9606	0.718	0	0	0	0.222	0.274	0	0.541	up-regulated	down-regulated
9606.ENSP00000359345	9606.ENSP00000336702	EIF5A	RPL5	9606	0.995	0	0	0	0.769	0.966	0	0.425	up-regulated	down-regulated
9606.ENSP00000359345	9606.ENSP00000339001	TUBB	RPL5	9606	0.844	0	0	0	0.126	0.8	0	0.179	up-regulated	down-regulated
9606.ENSP00000359345	9606.ENSP00000339145	RRP1B	RPL5	9606	0.814	0	0	0	0.099	0.629	0	0.49	down-regulated	down-regulated
9606.ENSP00000359345	9606.ENSP00000339795	RPL7	RPL5	9606	0.999	0.111	0	0	0.961	0.994	0	0.797	up-regulated	down-regulated
9606.ENSP00000359345	9606.ENSP00000346015	RPL27A	RPL5	9606	0.999	0.061	0	0	0.988	0.994	0	0.917	up-regulated	down-regulated
9606.ENSP00000359345	9606.ENSP00000346027	RPL21	RPL5	9606	0.999	0	0	0	0.991	0.994	0	0.946	up-regulated	down-regulated
9606.ENSP00000359345	9606.ENSP00000346050	RPS3A	RPL5	9606	0.999	0	0	0	0.992	0.994	0	0.766	up-regulated	down-regulated
9606.ENSP00000359345	9606.ENSP00000355890	EPRS1	RPL5	9606	0.919	0.053	0	0	0.696	0.624	0	0.341	up-regulated	down-regulated
9606.ENSP00000359645	9606.ENSP00000221419	HNRNPL	RBMX	9606	0.927	0	0	0	0.667	0.216	0.4	0.588	down-regulated	up-regulated
9606.ENSP00000359645	9606.ENSP00000225792	DDX5	RBMX	9606	0.767	0	0	0	0.124	0.543	0	0.465	down-regulated	up-regulated
9606.ENSP00000359645	9606.ENSP00000240185	TARDBP	RBMX	9606	0.914	0	0	0	0.772	0.208	0	0.562	down-regulated	up-regulated
9606.ENSP00000359645	9606.ENSP00000254108	FUS	RBMX	9606	0.9	0	0	0	0.166	0.632	0.4	0.523	down-regulated	up-regulated
9606.ENSP00000359645	9606.ENSP00000313829	KHDRBS1	RBMX	9606	0.935	0	0	0	0.401	0.544	0	0.782	up-regulated	up-regulated
9606.ENSP00000359645	9606.ENSP00000326806	NCBP2	RBMX	9606	0.837	0	0	0.091	0.199	0.634	0	0.459	down-regulated	up-regulated
9606.ENSP00000359645	9606.ENSP00000349428	PTBP1	RBMX	9606	0.923	0	0	0	0.667	0.05	0.4	0.645	up-regulated	up-regulated
9606.ENSP00000359645	9606.ENSP00000349748	SFPQ	RBMX	9606	0.71	0	0	0	0.455	0	0	0.489	up-regulated	up-regulated
9606.ENSP00000359645	9606.ENSP00000354346	MATR3-2	RBMX	9606	0.807	0	0	0	0.669	0.189	0	0.338	up-regulated	up-regulated
9606.ENSP00000359645	9606.ENSP00000356520	DHX9	RBMX	9606	0.776	0	0	0	0.631	0.284	0	0.218	up-regulated	up-regulated
9606.ENSP00000359645	9606.ENSP00000357459	ADAR	RBMX	9606	0.926	0	0	0	0.121	0	0.9	0.226	up-regulated	up-regulated
9606.ENSP00000360162	9606.ENSP00000244537	H4C6	SMARCA1	9606	0.777	0	0	0	0	0.335	0	0.678	up-regulated	down-regulated
9606.ENSP00000360162	9606.ENSP00000283131	SMARCA5	SMARCA1	9606	0.974	0	0	0.05	0.059	0.603	0.9	0.388	down-regulated	down-regulated
9606.ENSP00000360609	9606.ENSP00000001008	FKBP4	HSP90AB1	9606	0.999	0	0	0	0.333	0.656	0.5	0.998	up-regulated	up-regulated
9606.ENSP00000360609	9606.ENSP00000216181	MYH9	HSP90AB1	9606	0.78	0	0	0	0.065	0.42	0	0.628	up-regulated	up-regulated
9606.ENSP00000360609	9606.ENSP00000233893	HSPE1	HSP90AB1	9606	0.928	0	0	0	0.642	0.228	0	0.761	up-regulated	up-regulated
9606.ENSP00000360609	9606.ENSP00000244537	H4C6	HSP90AB1	9606	0.85	0	0	0	0.072	0	0	0.845	up-regulated	up-regulated
9606.ENSP00000360609	9606.ENSP00000262030	ATP5F1B	HSP90AB1	9606	0.756	0	0	0	0.322	0.479	0	0.364	up-regulated	up-regulated
9606.ENSP00000360609	9606.ENSP00000268712	NCOR1	HSP90AB1	9606	0.906	0	0	0	0.115	0	0	0.898	down-regulated	up-regulated
9606.ENSP00000360609	9606.ENSP00000270142	SOD1	HSP90AB1	9606	0.769	0	0	0	0.157	0.162	0	0.7	up-regulated	up-regulated
9606.ENSP00000360609	9606.ENSP00000272317	RPS27A	HSP90AB1	9606	0.712	0	0	0	0.192	0.114	0.5	0.29	up-regulated	up-regulated
9606.ENSP00000360609	9606.ENSP00000275493	EGFR	HSP90AB1	9606	0.998	0	0	0	0.054	0.837	0	0.993	up-regulated	up-regulated
9606.ENSP00000360609	9606.ENSP00000275603	CCT6A	HSP90AB1	9606	0.924	0	0	0	0.543	0.127	0.72	0.4	up-regulated	up-regulated
9606.ENSP00000360609	9606.ENSP00000278572	RPS3	HSP90AB1	9606	0.779	0	0	0	0.405	0.101	0	0.62	up-regulated	up-regulated
9606.ENSP00000360609	9606.ENSP00000280326	CCT5	HSP90AB1	9606	0.959	0	0	0	0.578	0.127	0.72	0.649	up-regulated	up-regulated
9606.ENSP00000360609	9606.ENSP00000286788	CCT8	HSP90AB1	9606	0.947	0	0	0	0.58	0.053	0.72	0.582	up-regulated	up-regulated
9606.ENSP00000360609	9606.ENSP00000291295	CALM3	HSP90AB1	9606	0.995	0	0	0	0.053	0.071	0.8	0.977	up-regulated	up-regulated
9606.ENSP00000360609	9606.ENSP00000295688	CCT3	HSP90AB1	9606	0.94	0	0	0	0.634	0.127	0.72	0.408	up-regulated	up-regulated
9606.ENSP00000360609	9606.ENSP00000296930	NPM1	HSP90AB1	9606	0.806	0	0	0	0.373	0.314	0	0.586	up-regulated	up-regulated
9606.ENSP00000360609	9606.ENSP00000297185	HSPA9	HSP90AB1	9606	0.955	0	0.001	0	0.462	0.272	0	0.896	up-regulated	up-regulated
9606.ENSP00000360609	9606.ENSP00000299300	CCT2	HSP90AB1	9606	0.97	0	0	0	0.669	0.355	0.72	0.56	up-regulated	up-regulated
9606.ENSP00000360609	9606.ENSP00000299767	HSP90B1	HSP90AB1	9606	0.953	0	0	0.076	0.215	0.074	0.9	0.414	up-regulated	up-regulated
9606.ENSP00000360609	9606.ENSP00000300289	PDIA3	HSP90AB1	9606	0.851	0	0	0	0.107	0.092	0	0.831	up-regulated	up-regulated
9606.ENSP00000360609	9606.ENSP00000302961	HSPA4	HSP90AB1	9606	0.999	0	0	0	0.509	0.716	0	0.999	up-regulated	up-regulated
9606.ENSP00000360609	9606.ENSP00000306330	YWHAG	HSP90AB1	9606	0.7	0	0	0	0.138	0.177	0	0.61	up-regulated	up-regulated
9606.ENSP00000360609	9606.ENSP00000307786	CYCS	HSP90AB1	9606	0.78	0	0	0	0.068	0	0	0.773	up-regulated	up-regulated
9606.ENSP00000360609	9606.ENSP00000320866	CALR	HSP90AB1	9606	0.975	0	0	0	0.283	0.245	0	0.957	up-regulated	up-regulated
9606.ENSP00000360609	9606.ENSP00000324173	HSPA5	HSP90AB1	9606	0.977	0	0.001	0	0.372	0.396	0	0.945	up-regulated	up-regulated
9606.ENSP00000360609	9606.ENSP00000327801	P4HB	HSP90AB1	9606	0.72	0	0	0	0.18	0.222	0	0.596	up-regulated	up-regulated
9606.ENSP00000360609	9606.ENSP00000335153	HSP90AA1	HSP90AB1	9606	0.997	0	0	0.048	0.783	0.896	0.9	0.048	up-regulated	up-regulated
9606.ENSP00000360609	9606.ENSP00000338934	EZR	HSP90AB1	9606	0.927	0	0	0	0.108	0.045	0	0.922	up-regulated	up-regulated
9606.ENSP00000360609	9606.ENSP00000339191	CAV1	HSP90AB1	9606	0.983	0	0	0	0.069	0	0.8	0.918	up-regulated	up-regulated
9606.ENSP00000360609	9606.ENSP00000340019	HSPD1	HSP90AB1	9606	0.97	0	0	0	0.626	0.497	0	0.855	up-regulated	up-regulated
9606.ENSP00000360609	9606.ENSP00000351646	STIP1	HSP90AB1	9606	0.999	0	0	0	0.77	0.958	0.72	0.997	up-regulated	up-regulated
9606.ENSP00000360609	9606.ENSP00000351777	VCP	HSP90AB1	9606	0.906	0	0	0	0.228	0.234	0.5	0.722	up-regulated	up-regulated
9606.ENSP00000360609	9606.ENSP00000358866	FLNA	HSP90AB1	9606	0.842	0	0	0	0.08	0.623	0	0.58	up-regulated	up-regulated
9606.ENSP00000360671	9606.ENSP00000262030	ATP5F1B	SLC25A5	9606	0.827	0	0	0	0.586	0.3	0	0.452	up-regulated	up-regulated
9606.ENSP00000360671	9606.ENSP00000307786	CYCS	SLC25A5	9606	0.978	0	0	0	0.288	0.104	0.9	0.695	up-regulated	up-regulated
9606.ENSP00000361076	9606.ENSP00000224073	EDF1	RPL7A	9606	0.894	0	0	0	0.212	0.862	0	0.105	down-regulated	up-regulated
9606.ENSP00000361076	9606.ENSP00000243253	SEC61A1	RPL7A	9606	0.909	0.053	0	0	0.238	0.874	0	0.119	up-regulated	up-regulated
9606.ENSP00000361076	9606.ENSP00000253039	EIF2S3	RPL7A	9606	0.874	0.059	0	0	0.468	0.495	0.5	0.159	up-regulated	up-regulated
9606.ENSP00000361076	9606.ENSP00000267884	SRP14	RPL7A	9606	0.887	0	0	0	0.162	0.856	0	0.139	up-regulated	up-regulated
9606.ENSP00000361076	9606.ENSP00000270625	RPS11	RPL7A	9606	0.999	0.094	0	0	0.983	0.994	0	0.872	up-regulated	up-regulated
9606.ENSP00000361076	9606.ENSP00000272317	RPS27A	RPL7A	9606	0.999	0	0	0	0.95	0.992	0	0.41	up-regulated	up-regulated
9606.ENSP00000361076	9606.ENSP00000278572	RPS3	RPL7A	9606	0.999	0.095	0	0	0.991	0.994	0	0.707	up-regulated	up-regulated
9606.ENSP00000361076	9606.ENSP00000289371	EIF5B	RPL7A	9606	0.977	0.071	0	0	0.528	0.94	0	0.228	up-regulated	up-regulated
9606.ENSP00000361076	9606.ENSP00000293831	EIF4A1	RPL7A	9606	0.764	0	0	0	0.617	0.206	0	0.285	up-regulated	up-regulated
9606.ENSP00000361076	9606.ENSP00000296930	NPM1	RPL7A	9606	0.747	0	0	0	0.236	0.619	0	0.2	up-regulated	up-regulated
9606.ENSP00000361076	9606.ENSP00000299300	CCT2	RPL7A	9606	0.784	0	0.296	0	0.684	0.058	0	0.091	up-regulated	up-regulated
9606.ENSP00000361076	9606.ENSP00000300651	MED1	RPL7A	9606	0.92	0.057	0	0	0.681	0.719	0	0.166	down-regulated	up-regulated
9606.ENSP00000361076	9606.ENSP00000310042	ZNF622	RPL7A	9606	0.91	0	0	0	0.141	0.898	0	0.057	up-regulated	up-regulated
9606.ENSP00000361076	9606.ENSP00000318195	NCL	RPL7A	9606	0.769	0	0	0	0.136	0.394	0	0.594	up-regulated	up-regulated
9606.ENSP00000361076	9606.ENSP00000318646	RPS15A	RPL7A	9606	0.999	0.046	0	0	0.924	0.973	0	0.589	up-regulated	up-regulated
9606.ENSP00000361076	9606.ENSP00000336702	EIF5A	RPL7A	9606	0.976	0	0	0	0.537	0.947	0	0.127	up-regulated	up-regulated
9606.ENSP00000361076	9606.ENSP00000339001	TUBB	RPL7A	9606	0.821	0	0	0	0.09	0.805	0	0.073	up-regulated	up-regulated
9606.ENSP00000361076	9606.ENSP00000339145	RRP1B	RPL7A	9606	0.891	0	0	0	0.256	0.855	0	0.073	down-regulated	up-regulated
9606.ENSP00000361076	9606.ENSP00000339795	RPL7	RPL7A	9606	0.999	0.042	0	0	0.959	0.995	0	0.436	up-regulated	up-regulated
9606.ENSP00000361076	9606.ENSP00000346015	RPL27A	RPL7A	9606	0.999	0.043	0	0	0.979	0.995	0	0.567	up-regulated	up-regulated
9606.ENSP00000361076	9606.ENSP00000346027	RPL21	RPL7A	9606	0.999	0	0	0	0.99	0.995	0	0.72	up-regulated	up-regulated
9606.ENSP00000361076	9606.ENSP00000346050	RPS3A	RPL7A	9606	0.999	0	0	0	0.99	0.995	0	0.927	up-regulated	up-regulated
9606.ENSP00000361076	9606.ENSP00000356520	DHX9	RPL7A	9606	0.781	0	0	0	0.124	0.107	0.72	0.122	up-regulated	up-regulated
9606.ENSP00000361076	9606.ENSP00000359345	RPL5	RPL7A	9606	0.999	0.057	0	0	0.991	0.995	0	0.74	down-regulated	up-regulated
9606.ENSP00000361540	9606.ENSP00000160827	KIF22	CDC20	9606	0.837	0	0	0	0.753	0.049	0	0.362	down-regulated	down-regulated
9606.ENSP00000361540	9606.ENSP00000228843	RAD51AP1	CDC20	9606	0.737	0	0	0	0.484	0	0	0.511	down-regulated	down-regulated
9606.ENSP00000361540	9606.ENSP00000230056	GMNN	CDC20	9606	0.889	0	0	0	0.247	0.625	0	0.639	down-regulated	down-regulated
9606.ENSP00000361540	9606.ENSP00000264156	MCM6	CDC20	9606	0.839	0	0	0	0.405	0.059	0	0.736	up-regulated	down-regulated
9606.ENSP00000361540	9606.ENSP00000274255	SKP2	CDC20	9606	0.998	0	0	0	0.22	0.994	0	0.611	down-regulated	down-regulated
9606.ENSP00000361540	9606.ENSP00000275603	CCT6A	CDC20	9606	0.995	0	0	0	0.099	0.994	0	0.208	up-regulated	down-regulated
9606.ENSP00000361540	9606.ENSP00000280326	CCT5	CDC20	9606	0.996	0	0	0	0.166	0.994	0	0.362	up-regulated	down-regulated
9606.ENSP00000361540	9606.ENSP00000283195	RANBP2	CDC20	9606	0.864	0	0	0	0.141	0.097	0.8	0.23	up-regulated	down-regulated
9606.ENSP00000361540	9606.ENSP00000286788	CCT8	CDC20	9606	0.995	0	0	0	0.104	0.994	0	0.209	up-regulated	down-regulated
9606.ENSP00000361540	9606.ENSP00000295688	CCT3	CDC20	9606	0.995	0	0	0	0.12	0.994	0	0.23	up-regulated	down-regulated
9606.ENSP00000361540	9606.ENSP00000299300	CCT2	CDC20	9606	0.996	0	0	0	0.155	0.994	0	0.316	up-regulated	down-regulated
9606.ENSP00000361540	9606.ENSP00000300035	PCLAF	CDC20	9606	0.881	0	0	0	0.747	0	0	0.551	down-regulated	down-regulated
9606.ENSP00000361540	9606.ENSP00000315644	TYMS	CDC20	9606	0.757	0	0	0	0.56	0	0	0.47	up-regulated	down-regulated
9606.ENSP00000361540	9606.ENSP00000324804	PPP2R1A	CDC20	9606	0.893	0	0	0	0.062	0.651	0.5	0.424	up-regulated	down-regulated
9606.ENSP00000361540	9606.ENSP00000341779	PPP1CC	CDC20	9606	0.872	0	0	0	0.083	0.125	0.8	0.296	down-regulated	down-regulated
9606.ENSP00000361540	9606.ENSP00000355465	AHCTF1	CDC20	9606	0.825	0	0	0	0.055	0	0.8	0.148	down-regulated	down-regulated
9606.ENSP00000361540	9606.ENSP00000357643	MKI67	CDC20	9606	0.934	0	0	0	0.815	0.292	0	0.54	down-regulated	down-regulated
9606.ENSP00000361635	9606.ENSP00000262030	ATP5F1B	VDAC2	9606	0.758	0	0	0	0.468	0.231	0	0.455	up-regulated	up-regulated
9606.ENSP00000361635	9606.ENSP00000268379	UQCRC2	VDAC2	9606	0.763	0	0	0	0.502	0.229	0	0.434	up-regulated	up-regulated
9606.ENSP00000361635	9606.ENSP00000298510	PRDX3	VDAC2	9606	0.709	0	0	0	0.314	0	0	0.594	up-regulated	up-regulated
9606.ENSP00000361635	9606.ENSP00000307786	CYCS	VDAC2	9606	0.995	0	0	0	0.179	0.071	0.9	0.947	up-regulated	up-regulated
9606.ENSP00000361635	9606.ENSP00000324173	HSPA5	VDAC2	9606	0.73	0	0	0	0.086	0.05	0	0.714	up-regulated	up-regulated
9606.ENSP00000361635	9606.ENSP00000327070	MDH2	VDAC2	9606	0.704	0	0	0	0.596	0	0	0.297	up-regulated	up-regulated
9606.ENSP00000361635	9606.ENSP00000360671	SLC25A5	VDAC2	9606	0.99	0	0	0	0.381	0.254	0.938	0.698	up-regulated	up-regulated
9606.ENSP00000361777	9606.ENSP00000296930	NPM1	SET	9606	0.707	0	0	0	0.472	0	0	0.467	up-regulated	up-regulated
9606.ENSP00000361777	9606.ENSP00000318195	NCL	SET	9606	0.704	0	0	0	0.44	0	0	0.494	up-regulated	up-regulated
9606.ENSP00000361883	9606.ENSP00000225655	PFN1	CAP1	9606	0.909	0	0	0	0.345	0.407	0.4	0.657	up-regulated	up-regulated
9606.ENSP00000361883	9606.ENSP00000263238	ACTR3	CAP1	9606	0.861	0	0	0	0.8	0.255	0	0.144	up-regulated	up-regulated
9606.ENSP00000361949	9606.ENSP00000293831	EIF4A1	PABPC4	9606	0.833	0	0	0	0.416	0.264	0	0.642	up-regulated	up-regulated
9606.ENSP00000361949	9606.ENSP00000326806	NCBP2	PABPC4	9606	0.762	0	0	0	0.073	0.686	0	0.248	down-regulated	up-regulated
9606.ENSP00000361949	9606.ENSP00000358635	SYNCRIP	PABPC4	9606	0.758	0	0	0	0.099	0.512	0	0.493	up-regulated	up-regulated
9606.ENSP00000362041	9606.ENSP00000244537	H4C6	DNAJC9	9606	0.971	0	0	0	0.054	0.968	0	0.117	up-regulated	up-regulated
9606.ENSP00000362041	9606.ENSP00000275603	CCT6A	DNAJC9	9606	0.947	0.042	0	0	0.266	0.071	0.9	0.317	up-regulated	up-regulated
9606.ENSP00000362041	9606.ENSP00000280326	CCT5	DNAJC9	9606	0.942	0.042	0	0	0.249	0.071	0.9	0.27	up-regulated	up-regulated
9606.ENSP00000362041	9606.ENSP00000286788	CCT8	DNAJC9	9606	0.93	0	0	0	0.086	0.071	0.9	0.28	up-regulated	up-regulated
9606.ENSP00000362041	9606.ENSP00000295688	CCT3	DNAJC9	9606	0.942	0.042	0	0	0.238	0.071	0.9	0.279	up-regulated	up-regulated
9606.ENSP00000362041	9606.ENSP00000299300	CCT2	DNAJC9	9606	0.948	0.042	0	0	0.33	0.05	0.9	0.283	up-regulated	up-regulated
9606.ENSP00000362041	9606.ENSP00000302961	HSPA4	DNAJC9	9606	0.779	0.041	0	0	0.269	0.275	0.162	0.56	up-regulated	up-regulated
9606.ENSP00000362041	9606.ENSP00000351646	STIP1	DNAJC9	9606	0.911	0	0	0	0.082	0.1	0.9	0.057	up-regulated	up-regulated
9606.ENSP00000362041	9606.ENSP00000360609	HSP90AB1	DNAJC9	9606	0.856	0.042	0	0	0.307	0.133	0.72	0.244	up-regulated	up-regulated
9606.ENSP00000362110	9606.ENSP00000215793	SF3A1	SF3A3	9606	0.999	0	0	0	0.646	0.997	0.9	0.999	up-regulated	down-regulated
9606.ENSP00000362110	9606.ENSP00000261973	RBM25	SF3A3	9606	0.778	0	0	0	0.434	0.507	0	0.271	down-regulated	down-regulated
9606.ENSP00000362110	9606.ENSP00000264932	SDHA	SF3A3	9606	0.879	0	0	0	0.085	0.84	0	0.243	up-regulated	down-regulated
9606.ENSP00000362110	9606.ENSP00000266079	PRPF6	SF3A3	9606	0.999	0	0	0	0.215	0.993	0.9	0.638	down-regulated	down-regulated
9606.ENSP00000362110	9606.ENSP00000267812	MFAP1	SF3A3	9606	0.999	0	0	0	0.349	0.99	0.9	0.254	down-regulated	down-regulated
9606.ENSP00000362110	9606.ENSP00000268482	DHX38	SF3A3	9606	0.771	0	0	0	0.143	0.235	0.4	0.487	down-regulated	down-regulated
9606.ENSP00000362110	9606.ENSP00000310448	SART1	SF3A3	9606	0.999	0	0	0	0.183	0.993	0.9	0.367	down-regulated	down-regulated
9606.ENSP00000362110	9606.ENSP00000315379	PRPF3	SF3A3	9606	0.997	0	0	0	0.338	0.917	0.9	0.543	down-regulated	down-regulated
9606.ENSP00000362110	9606.ENSP00000319169	PRMT5	SF3A3	9606	0.843	0	0	0	0.193	0.804	0	0.091	down-regulated	down-regulated
9606.ENSP00000362110	9606.ENSP00000326806	NCBP2	SF3A3	9606	0.992	0	0	0	0.289	0.985	0	0.32	down-regulated	down-regulated
9606.ENSP00000362110	9606.ENSP00000335321	SF3B1	SF3A3	9606	0.999	0	0	0	0.577	0.986	0.9	0.828	down-regulated	down-regulated
9606.ENSP00000362110	9606.ENSP00000358616	SMNDC1	SF3A3	9606	0.788	0	0	0	0.163	0.33	0.5	0.334	down-regulated	down-regulated
9606.ENSP00000362413	9606.ENSP00000229270	TPI1	PGK1	9606	0.999	0.115	0.899	0	0.881	0.603	0.34	0.916	up-regulated	up-regulated
9606.ENSP00000362413	9606.ENSP00000245932	VASP	PGK1	9606	0.794	0	0	0	0.045	0	0	0.794	up-regulated	up-regulated
9606.ENSP00000362413	9606.ENSP00000264932	SDHA	PGK1	9606	0.733	0.061	0	0	0.149	0	0	0.692	up-regulated	up-regulated
9606.ENSP00000362413	9606.ENSP00000320171	PKM	PGK1	9606	0.936	0.079	0	0	0.614	0.207	0.181	0.768	up-regulated	up-regulated
9606.ENSP00000362413	9606.ENSP00000321259	TALDO1	PGK1	9606	0.829	0.098	0	0	0.206	0	0	0.78	up-regulated	up-regulated
9606.ENSP00000362413	9606.ENSP00000327070	MDH2	PGK1	9606	0.738	0.054	0	0	0.328	0	0	0.621	up-regulated	up-regulated
9606.ENSP00000362413	9606.ENSP00000335153	HSP90AA1	PGK1	9606	0.713	0	0	0	0.192	0.172	0	0.605	up-regulated	up-regulated
9606.ENSP00000362413	9606.ENSP00000340019	HSPD1	PGK1	9606	0.722	0	0	0	0.267	0.069	0	0.626	up-regulated	up-regulated
9606.ENSP00000362413	9606.ENSP00000351777	VCP	PGK1	9606	0.735	0	0	0	0.125	0.127	0.119	0.653	up-regulated	up-regulated
9606.ENSP00000362413	9606.ENSP00000355518	FH	PGK1	9606	0.704	0	0	0	0.175	0.186	0	0.594	up-regulated	up-regulated
9606.ENSP00000362441	9606.ENSP00000209875	CBX5	ATRX	9606	0.891	0	0	0	0.086	0.518	0	0.772	down-regulated	down-regulated
9606.ENSP00000362441	9606.ENSP00000228843	RAD51AP1	ATRX	9606	0.745	0	0	0	0.048	0.292	0	0.653	down-regulated	down-regulated
9606.ENSP00000362441	9606.ENSP00000244537	H4C6	ATRX	9606	0.847	0	0	0	0.044	0.568	0.5	0.347	up-regulated	down-regulated
9606.ENSP00000362441	9606.ENSP00000263377	BRD4	ATRX	9606	0.827	0	0	0	0.062	0.753	0	0.315	down-regulated	down-regulated
9606.ENSP00000362441	9606.ENSP00000275034	PHIP	ATRX	9606	0.742	0	0	0	0.718	0.1	0	0.064	down-regulated	down-regulated
9606.ENSP00000362441	9606.ENSP00000325863	MRE11	ATRX	9606	0.851	0.057	0	0	0.169	0.652	0	0.519	down-regulated	down-regulated
9606.ENSP00000362441	9606.ENSP00000347232	BLM	ATRX	9606	0.71	0.048	0	0	0.055	0.479	0	0.454	down-regulated	down-regulated
9606.ENSP00000362441	9606.ENSP00000352257	XRCC6	ATRX	9606	0.802	0	0	0	0.056	0.311	0	0.72	down-regulated	down-regulated
9606.ENSP00000362576	9606.ENSP00000261772	AARS1	YARS1	9606	0.996	0.264	0	0	0.746	0.067	0	0.984	up-regulated	up-regulated
9606.ENSP00000362576	9606.ENSP00000264161	DARS1	YARS1	9606	0.859	0.121	0	0	0.735	0.101	0	0.405	up-regulated	up-regulated
9606.ENSP00000362576	9606.ENSP00000278572	RPS3	YARS1	9606	0.759	0.06	0	0	0.31	0.402	0	0.453	up-regulated	up-regulated
9606.ENSP00000362576	9606.ENSP00000289371	EIF5B	YARS1	9606	0.704	0.106	0	0	0.308	0	0	0.56	up-regulated	up-regulated
9606.ENSP00000362576	9606.ENSP00000307567	QARS1	YARS1	9606	0.959	0.254	0.097	0	0.385	0.313	0	0.88	up-regulated	up-regulated
9606.ENSP00000362576	9606.ENSP00000355890	EPRS1	YARS1	9606	0.999	0.357	0.117	0	0.967	0.853	0	0.794	up-regulated	up-regulated
9606.ENSP00000362576	9606.ENSP00000359345	RPL5	YARS1	9606	0.737	0.046	0	0	0.575	0.118	0	0.351	down-regulated	up-regulated
9606.ENSP00000363018	9606.ENSP00000243253	SEC61A1	RPL10A	9606	0.876	0.102	0	0	0.675	0.508	0	0.24	up-regulated	up-regulated
9606.ENSP00000363018	9606.ENSP00000253039	EIF2S3	RPL10A	9606	0.743	0	0	0	0.373	0.196	0.5	0.102	up-regulated	up-regulated
9606.ENSP00000363018	9606.ENSP00000270625	RPS11	RPL10A	9606	0.999	0.115	0	0	0.961	0.985	0	0.589	up-regulated	up-regulated
9606.ENSP00000363018	9606.ENSP00000272317	RPS27A	RPL10A	9606	0.998	0	0	0	0.926	0.973	0	0.271	up-regulated	up-regulated
9606.ENSP00000363018	9606.ENSP00000278572	RPS3	RPL10A	9606	0.999	0.115	0	0	0.961	0.985	0	0.547	up-regulated	up-regulated
9606.ENSP00000363018	9606.ENSP00000289371	EIF5B	RPL10A	9606	0.902	0.057	0	0	0.651	0.622	0	0.306	up-regulated	up-regulated
9606.ENSP00000363018	9606.ENSP00000290299	ATP5PO	RPL10A	9606	0.757	0	0	0	0.709	0	0	0.2	up-regulated	up-regulated
9606.ENSP00000363018	9606.ENSP00000293831	EIF4A1	RPL10A	9606	0.784	0	0	0	0.529	0.133	0	0.515	up-regulated	up-regulated
9606.ENSP00000363018	9606.ENSP00000296930	NPM1	RPL10A	9606	0.704	0	0	0	0.398	0.503	0	0.091	up-regulated	up-regulated
9606.ENSP00000363018	9606.ENSP00000300651	MED1	RPL10A	9606	0.933	0.102	0	0	0.666	0.743	0	0.24	down-regulated	up-regulated
9606.ENSP00000363018	9606.ENSP00000307567	QARS1	RPL10A	9606	0.763	0.06	0	0	0.503	0.453	0	0.182	up-regulated	up-regulated
9606.ENSP00000363018	9606.ENSP00000310042	ZNF622	RPL10A	9606	0.834	0	0	0	0.083	0.818	0	0.081	up-regulated	up-regulated
9606.ENSP00000363018	9606.ENSP00000318646	RPS15A	RPL10A	9606	0.997	0.058	0	0	0.908	0.949	0	0.466	up-regulated	up-regulated
9606.ENSP00000363018	9606.ENSP00000322439	TUFM	RPL10A	9606	0.973	0.115	0	0	0.82	0.781	0	0.325	up-regulated	up-regulated
9606.ENSP00000363018	9606.ENSP00000336702	EIF5A	RPL10A	9606	0.974	0.042	0	0	0.604	0.923	0	0.204	up-regulated	up-regulated
9606.ENSP00000363018	9606.ENSP00000339795	RPL7	RPL10A	9606	0.999	0.078	0	0	0.927	0.97	0	0.649	up-regulated	up-regulated
9606.ENSP00000363018	9606.ENSP00000346015	RPL27A	RPL10A	9606	0.999	0.056	0	0	0.958	0.979	0	0.672	up-regulated	up-regulated
9606.ENSP00000363018	9606.ENSP00000346027	RPL21	RPL10A	9606	0.999	0	0	0	0.961	0.986	0	0.517	up-regulated	up-regulated
9606.ENSP00000363018	9606.ENSP00000346050	RPS3A	RPL10A	9606	0.999	0	0	0	0.966	0.986	0	0.571	up-regulated	up-regulated
9606.ENSP00000363018	9606.ENSP00000355890	EPRS1	RPL10A	9606	0.858	0.186	0	0	0.55	0.453	0	0.375	up-regulated	up-regulated
9606.ENSP00000363018	9606.ENSP00000356520	DHX9	RPL10A	9606	0.914	0	0	0	0.116	0.071	0.9	0.077	up-regulated	up-regulated
9606.ENSP00000363018	9606.ENSP00000359345	RPL5	RPL10A	9606	0.999	0.115	0	0	0.961	0.985	0	0.596	down-regulated	up-regulated
9606.ENSP00000363018	9606.ENSP00000361076	RPL7A	RPL10A	9606	0.999	0.059	0	0	0.959	0.989	0.72	0.713	up-regulated	up-regulated
9606.ENSP00000363313	9606.ENSP00000215793	SF3A1	PRPF4	9606	0.998	0	0	0	0.245	0.979	0.9	0.281	up-regulated	down-regulated
9606.ENSP00000363313	9606.ENSP00000266079	PRPF6	PRPF4	9606	0.999	0	0	0	0.19	0.997	0.9	0.898	down-regulated	down-regulated
9606.ENSP00000363313	9606.ENSP00000267812	MFAP1	PRPF4	9606	0.999	0	0	0	0.245	0.99	0.9	0.119	down-regulated	down-regulated
9606.ENSP00000363313	9606.ENSP00000310448	SART1	PRPF4	9606	0.999	0	0	0	0.139	0.997	0.9	0.579	down-regulated	down-regulated
9606.ENSP00000363313	9606.ENSP00000315379	PRPF3	PRPF4	9606	0.999	0	0	0	0.66	0.999	0.9	0.996	down-regulated	down-regulated
9606.ENSP00000363313	9606.ENSP00000335321	SF3B1	PRPF4	9606	0.996	0	0	0	0.097	0.953	0.9	0.159	down-regulated	down-regulated
9606.ENSP00000363313	9606.ENSP00000362110	SF3A3	PRPF4	9606	0.994	0	0	0	0.224	0.919	0.9	0.229	down-regulated	down-regulated
9606.ENSP00000363435	9606.ENSP00000291295	CALM3	ITPR3	9606	0.985	0	0	0	0.042	0.208	0.9	0.826	up-regulated	down-regulated
9606.ENSP00000363435	9606.ENSP00000297185	HSPA9	ITPR3	9606	0.996	0	0	0	0.054	0.301	0	0.995	up-regulated	down-regulated
9606.ENSP00000363435	9606.ENSP00000307786	CYCS	ITPR3	9606	0.979	0	0	0	0	0.072	0	0.978	up-regulated	down-regulated
9606.ENSP00000363435	9606.ENSP00000320866	CALR	ITPR3	9606	0.879	0	0	0	0.067	0	0	0.876	up-regulated	down-regulated
9606.ENSP00000363435	9606.ENSP00000324173	HSPA5	ITPR3	9606	0.728	0	0	0	0.042	0	0	0.728	up-regulated	down-regulated
9606.ENSP00000363435	9606.ENSP00000339191	CAV1	ITPR3	9606	0.827	0	0	0	0.086	0.301	0	0.751	up-regulated	down-regulated
9606.ENSP00000363435	9606.ENSP00000361635	VDAC2	ITPR3	9606	0.791	0	0	0	0.042	0.09	0	0.779	up-regulated	down-regulated
9606.ENSP00000363524	9606.ENSP00000160827	KIF22	KIF4A	9606	0.833	0	0	0	0.663	0	0.4	0.241	down-regulated	down-regulated
9606.ENSP00000363524	9606.ENSP00000228843	RAD51AP1	KIF4A	9606	0.795	0	0	0	0.533	0	0	0.579	down-regulated	down-regulated
9606.ENSP00000363524	9606.ENSP00000357643	MKI67	KIF4A	9606	0.871	0	0	0	0.82	0	0	0.31	down-regulated	down-regulated
9606.ENSP00000363524	9606.ENSP00000361540	CDC20	KIF4A	9606	0.941	0	0	0	0.843	0	0	0.639	down-regulated	down-regulated
9606.ENSP00000363642	9606.ENSP00000217182	EEF1A2	BMS1	9606	0.758	0	0	0	0.086	0.746	0	0	up-regulated	down-regulated
9606.ENSP00000363642	9606.ENSP00000234170	CEBPZ	BMS1	9606	0.939	0	0	0	0.931	0.075	0	0.118	up-regulated	down-regulated
9606.ENSP00000363642	9606.ENSP00000261637	UTP20	BMS1	9606	0.999	0	0	0	0.857	0.991	0.54	0.713	down-regulated	down-regulated
9606.ENSP00000363642	9606.ENSP00000270625	RPS11	BMS1	9606	0.992	0	0	0	0.056	0.987	0.4	0.058	up-regulated	down-regulated
9606.ENSP00000363642	9606.ENSP00000272317	RPS27A	BMS1	9606	0.903	0	0	0	0.049	0.896	0	0.103	up-regulated	down-regulated
9606.ENSP00000363642	9606.ENSP00000301364	TSR1	BMS1	9606	0.976	0	0	0	0.918	0.256	0	0.638	down-regulated	down-regulated
9606.ENSP00000363642	9606.ENSP00000311135	DHX37	BMS1	9606	0.946	0	0	0	0.296	0.841	0	0.562	down-regulated	down-regulated
9606.ENSP00000363642	9606.ENSP00000318646	RPS15A	BMS1	9606	0.973	0	0	0	0.058	0.951	0.4	0.134	up-regulated	down-regulated
9606.ENSP00000363642	9606.ENSP00000339145	RRP1B	BMS1	9606	0.774	0	0	0	0.66	0.292	0	0.137	down-regulated	down-regulated
9606.ENSP00000363642	9606.ENSP00000346050	RPS3A	BMS1	9606	0.994	0	0	0	0.055	0.99	0.4	0.075	up-regulated	down-regulated
9606.ENSP00000363929	9606.ENSP00000261637	UTP20	NCOA6	9606	0.739	0	0	0	0.113	0.638	0	0.254	down-regulated	down-regulated
9606.ENSP00000363929	9606.ENSP00000268712	NCOR1	NCOA6	9606	0.794	0	0	0	0.124	0	0.5	0.567	down-regulated	down-regulated
9606.ENSP00000363929	9606.ENSP00000300651	MED1	NCOA6	9606	0.887	0	0	0	0.123	0.292	0.4	0.732	down-regulated	down-regulated
9606.ENSP00000363929	9606.ENSP00000301364	TSR1	NCOA6	9606	0.887	0	0	0	0.406	0.747	0	0.313	down-regulated	down-regulated
9606.ENSP00000363929	9606.ENSP00000346050	RPS3A	NCOA6	9606	0.779	0	0	0	0.085	0.75	0	0.114	up-regulated	down-regulated
9606.ENSP00000363929	9606.ENSP00000363642	BMS1	NCOA6	9606	0.88	0	0	0	0.265	0.786	0	0.301	down-regulated	down-regulated
9606.ENSP00000364578	9606.ENSP00000181839	CDK13	NELFE	9606	0.75	0	0	0	0.067	0.1	0.54	0.43	down-regulated	down-regulated
9606.ENSP00000364578	9606.ENSP00000221265	PAF1	NELFE	9606	0.904	0	0	0	0.085	0	0.9	0	down-regulated	down-regulated
9606.ENSP00000364578	9606.ENSP00000255078	IGHMBP2	NELFE	9606	0.791	0	0	0	0.067	0.786	0	0	down-regulated	down-regulated
9606.ENSP00000364578	9606.ENSP00000261900	CCNT1	NELFE	9606	0.968	0	0	0	0.109	0.132	0.9	0.635	down-regulated	down-regulated
9606.ENSP00000364578	9606.ENSP00000262306	ELOB	NELFE	9606	0.91	0	0	0	0.141	0	0.9	0	up-regulated	down-regulated
9606.ENSP00000364578	9606.ENSP00000262809	ELL	NELFE	9606	0.923	0	0	0	0	0	0.9	0.263	down-regulated	down-regulated
9606.ENSP00000364578	9606.ENSP00000299601	LEO1	NELFE	9606	0.94	0	0	0	0.098	0.048	0.9	0.393	down-regulated	down-regulated
9606.ENSP00000364578	9606.ENSP00000326806	NCBP2	NELFE	9606	0.994	0	0	0	0.103	0.98	0.5	0.366	down-regulated	down-regulated
9606.ENSP00000364578	9606.ENSP00000355013	CTR9	NELFE	9606	0.939	0	0	0	0.16	0.045	0.9	0.332	down-regulated	down-regulated
9606.ENSP00000364578	9606.ENSP00000356405	CDC73	NELFE	9606	0.93	0	0	0	0.118	0	0.9	0.274	down-regulated	down-regulated
9606.ENSP00000364589	9606.ENSP00000221265	PAF1	CUL4A	9606	0.801	0	0	0	0.049	0.8	0	0	down-regulated	down-regulated
9606.ENSP00000364589	9606.ENSP00000262306	ELOB	CUL4A	9606	0.713	0	0	0	0.055	0.103	0	0.688	up-regulated	down-regulated
9606.ENSP00000364589	9606.ENSP00000274255	SKP2	CUL4A	9606	0.849	0	0	0	0.049	0.292	0	0.794	down-regulated	down-regulated
9606.ENSP00000364589	9606.ENSP00000275034	PHIP	CUL4A	9606	0.895	0	0	0	0.09	0.846	0	0.312	down-regulated	down-regulated
9606.ENSP00000364589	9606.ENSP00000299601	LEO1	CUL4A	9606	0.833	0	0	0	0.049	0.8	0	0.193	down-regulated	down-regulated
9606.ENSP00000364589	9606.ENSP00000343526	USP1	CUL4A	9606	0.743	0	0	0	0.1	0.292	0.5	0.29	down-regulated	down-regulated
9606.ENSP00000364589	9606.ENSP00000350708	RAD23B	CUL4A	9606	0.783	0	0	0	0.074	0	0.5	0.569	up-regulated	down-regulated
9606.ENSP00000364589	9606.ENSP00000355013	CTR9	CUL4A	9606	0.847	0	0	0	0.085	0.8	0	0.233	down-regulated	down-regulated
9606.ENSP00000364589	9606.ENSP00000356405	CDC73	CUL4A	9606	0.831	0	0	0	0.126	0.8	0	0.11	down-regulated	down-regulated
9606.ENSP00000364801	9606.ENSP00000001008	FKBP4	HSPA1B	9606	0.806	0	0	0	0.205	0.093	0.5	0.525	up-regulated	up-regulated
9606.ENSP00000364801	9606.ENSP00000233893	HSPE1	HSPA1B	9606	0.845	0.059	0	0	0.436	0.091	0	0.716	up-regulated	up-regulated
9606.ENSP00000364801	9606.ENSP00000275493	EGFR	HSPA1B	9606	0.923	0	0	0	0.054	0.833	0	0.555	up-regulated	up-regulated
9606.ENSP00000364801	9606.ENSP00000297185	HSPA9	HSPA1B	9606	0.802	0	0	0.076	0.104	0.091	0.5	0.556	up-regulated	up-regulated
9606.ENSP00000364801	9606.ENSP00000299767	HSP90B1	HSPA1B	9606	0.798	0	0	0	0.313	0.272	0	0.629	up-regulated	up-regulated
9606.ENSP00000364801	9606.ENSP00000302961	HSPA4	HSPA1B	9606	0.939	0	0	0.139	0.178	0.69	0.5	0.528	up-regulated	up-regulated
9606.ENSP00000364801	9606.ENSP00000324173	HSPA5	HSPA1B	9606	0.882	0	0	0.058	0.294	0.453	0.5	0.45	up-regulated	up-regulated
9606.ENSP00000364801	9606.ENSP00000335153	HSP90AA1	HSPA1B	9606	0.998	0	0.001	0	0.367	0.868	0.5	0.964	up-regulated	up-regulated
9606.ENSP00000364801	9606.ENSP00000340019	HSPD1	HSPA1B	9606	0.846	0.043	0	0	0.354	0.49	0	0.569	up-regulated	up-regulated
9606.ENSP00000364801	9606.ENSP00000351646	STIP1	HSPA1B	9606	0.981	0	0	0	0.264	0.851	0.5	0.708	up-regulated	up-regulated
9606.ENSP00000364801	9606.ENSP00000360609	HSP90AB1	HSPA1B	9606	0.991	0	0.002	0	0.383	0.516	0.5	0.946	up-regulated	up-regulated
9606.ENSP00000364815	9606.ENSP00000217182	EEF1A2	VARS1	9606	0.816	0	0	0	0.118	0.657	0	0.442	up-regulated	up-regulated
9606.ENSP00000364815	9606.ENSP00000261772	AARS1	VARS1	9606	0.938	0.108	0	0	0.609	0	0	0.837	up-regulated	up-regulated
9606.ENSP00000364815	9606.ENSP00000307567	QARS1	VARS1	9606	0.91	0.042	0	0	0.333	0.223	0	0.841	up-regulated	up-regulated
9606.ENSP00000364815	9606.ENSP00000355890	EPRS1	VARS1	9606	0.97	0.178	0	0	0.837	0.144	0	0.77	up-regulated	up-regulated
9606.ENSP00000364815	9606.ENSP00000359345	RPL5	VARS1	9606	0.845	0	0	0	0.766	0	0	0.364	down-regulated	up-regulated
9606.ENSP00000364815	9606.ENSP00000362576	YARS1	VARS1	9606	0.956	0.264	0	0	0.693	0.097	0	0.809	up-regulated	up-regulated
9606.ENSP00000364935	9606.ENSP00000338934	EZR	CLIC1	9606	0.715	0	0	0	0.424	0	0	0.525	up-regulated	up-regulated
9606.ENSP00000365280	9606.ENSP00000262965	TCF3	ID1	9606	0.973	0	0	0	0.066	0.898	0	0.739	down-regulated	down-regulated
9606.ENSP00000365588	9606.ENSP00000243326	RIF1	MDC1	9606	0.795	0	0	0	0.104	0.445	0.5	0.273	down-regulated	down-regulated
9606.ENSP00000365588	9606.ENSP00000244537	H4C6	MDC1	9606	0.913	0	0	0	0.044	0.51	0.5	0.675	up-regulated	down-regulated
9606.ENSP00000365588	9606.ENSP00000254719	RPA1	MDC1	9606	0.812	0	0	0	0.073	0.473	0	0.646	down-regulated	down-regulated
9606.ENSP00000365588	9606.ENSP00000254942	TERF2	MDC1	9606	0.772	0	0	0	0.054	0.439	0	0.605	down-regulated	down-regulated
9606.ENSP00000365588	9606.ENSP00000325863	MRE11	MDC1	9606	0.956	0	0	0	0.049	0.846	0.5	0.479	down-regulated	down-regulated
9606.ENSP00000365588	9606.ENSP00000343535	USP7	MDC1	9606	0.828	0	0	0	0.076	0.292	0	0.758	down-regulated	down-regulated
9606.ENSP00000365588	9606.ENSP00000347232	BLM	MDC1	9606	0.743	0	0	0	0.125	0.523	0	0.434	down-regulated	down-regulated
9606.ENSP00000365588	9606.ENSP00000352257	XRCC6	MDC1	9606	0.945	0	0	0	0.058	0.079	0.5	0.888	down-regulated	down-regulated
9606.ENSP00000365588	9606.ENSP00000361540	CDC20	MDC1	9606	0.814	0	0	0	0.084	0.318	0	0.727	down-regulated	down-regulated
9606.ENSP00000365682	9606.ENSP00000335320	BCL9L	TLE1	9606	0.911	0	0	0	0	0	0.9	0.148	down-regulated	down-regulated
9606.ENSP00000365745	9606.ENSP00000211998	VCL	CTTN	9606	0.97	0	0	0	0.161	0.045	0	0.966	up-regulated	up-regulated
9606.ENSP00000365745	9606.ENSP00000225655	PFN1	CTTN	9606	0.723	0	0	0	0.106	0.049	0	0.701	up-regulated	up-regulated
9606.ENSP00000365745	9606.ENSP00000245932	VASP	CTTN	9606	0.936	0	0	0	0.042	0	0	0.936	up-regulated	up-regulated
9606.ENSP00000365745	9606.ENSP00000263238	ACTR3	CTTN	9606	0.925	0	0	0	0.058	0.792	0	0.647	up-regulated	up-regulated
9606.ENSP00000365745	9606.ENSP00000264033	CBL	CTTN	9606	0.701	0	0	0	0.055	0.292	0	0.589	up-regulated	up-regulated
9606.ENSP00000365745	9606.ENSP00000275493	EGFR	CTTN	9606	0.829	0	0	0	0.137	0.628	0	0.512	up-regulated	up-regulated
9606.ENSP00000365745	9606.ENSP00000338934	EZR	CTTN	9606	0.747	0	0	0	0.042	0	0	0.747	up-regulated	up-regulated
9606.ENSP00000365745	9606.ENSP00000348461	RAC1	CTTN	9606	0.824	0	0	0	0.123	0.102	0.5	0.606	up-regulated	up-regulated
9606.ENSP00000366109	9606.ENSP00000275493	EGFR	ANXA1	9606	0.802	0	0	0	0.072	0.505	0	0.604	up-regulated	up-regulated
9606.ENSP00000366109	9606.ENSP00000320866	CALR	ANXA1	9606	0.74	0	0	0	0.069	0	0	0.732	up-regulated	up-regulated
9606.ENSP00000366109	9606.ENSP00000357709	S100A6	ANXA1	9606	0.877	0	0	0	0.536	0.072	0	0.738	up-regulated	up-regulated
9606.ENSP00000366109	9606.ENSP00000357801	S100A10	ANXA1	9606	0.977	0	0	0	0.661	0.101	0	0.93	up-regulated	up-regulated
9606.ENSP00000366135	9606.ENSP00000216277	PAPOLA	EXOSC10	9606	0.774	0	0	0	0.075	0.274	0	0.691	down-regulated	down-regulated
9606.ENSP00000366135	9606.ENSP00000240185	TARDBP	EXOSC10	9606	0.751	0	0	0	0.219	0.614	0	0.24	down-regulated	down-regulated
9606.ENSP00000366135	9606.ENSP00000261637	UTP20	EXOSC10	9606	0.963	0	0	0	0.254	0.923	0.4	0	down-regulated	down-regulated
9606.ENSP00000366135	9606.ENSP00000270625	RPS11	EXOSC10	9606	0.884	0	0	0	0.075	0.879	0	0	up-regulated	down-regulated
9606.ENSP00000366135	9606.ENSP00000272317	RPS27A	EXOSC10	9606	0.817	0	0	0	0.067	0.809	0	0.055	up-regulated	down-regulated
9606.ENSP00000366135	9606.ENSP00000290158	KPNB1	EXOSC10	9606	0.958	0	0	0	0.067	0.954	0	0.115	up-regulated	down-regulated
9606.ENSP00000366135	9606.ENSP00000311135	DHX37	EXOSC10	9606	0.913	0	0	0	0.159	0.823	0.4	0.146	down-regulated	down-regulated
9606.ENSP00000366135	9606.ENSP00000315379	PRPF3	EXOSC10	9606	0.713	0	0	0	0.657	0	0	0.197	down-regulated	down-regulated
9606.ENSP00000366135	9606.ENSP00000318646	RPS15A	EXOSC10	9606	0.857	0	0	0	0.058	0.854	0	0	up-regulated	down-regulated
9606.ENSP00000366135	9606.ENSP00000339795	RPL7	EXOSC10	9606	0.705	0	0	0	0.301	0.319	0.4	0.089	up-regulated	down-regulated
9606.ENSP00000366135	9606.ENSP00000346015	RPL27A	EXOSC10	9606	0.71	0	0	0	0.073	0.507	0.4	0.069	up-regulated	down-regulated
9606.ENSP00000366135	9606.ENSP00000346050	RPS3A	EXOSC10	9606	0.897	0	0	0	0.062	0.895	0	0	up-regulated	down-regulated
9606.ENSP00000366135	9606.ENSP00000359345	RPL5	EXOSC10	9606	0.783	0	0	0	0.095	0.585	0.4	0.151	down-regulated	down-regulated
9606.ENSP00000366135	9606.ENSP00000363642	BMS1	EXOSC10	9606	0.992	0	0	0	0.646	0.961	0.4	0.193	down-regulated	down-regulated
9606.ENSP00000366135	9606.ENSP00000363929	NCOA6	EXOSC10	9606	0.809	0	0	0	0.148	0.786	0	0	down-regulated	down-regulated
9606.ENSP00000367028	9606.ENSP00000302640	UBTF	TCOF1	9606	0.899	0	0	0	0.195	0.071	0	0.876	up-regulated	down-regulated
9606.ENSP00000367263	9606.ENSP00000323856	PLEC	AHNAK	9606	0.73	0	0	0	0.183	0.191	0	0.624	up-regulated	up-regulated
9606.ENSP00000367263	9606.ENSP00000338934	EZR	AHNAK	9606	0.958	0	0	0	0.075	0.435	0	0.927	up-regulated	up-regulated
9606.ENSP00000367263	9606.ENSP00000353114	AHNAK2	AHNAK	9606	0.944	0	0	0.173	0.124	0	0.9	0.322	down-regulated	up-regulated
9606.ENSP00000367263	9606.ENSP00000357801	S100A10	AHNAK	9606	0.999	0	0	0	0.215	0.966	0.9	0.972	up-regulated	up-regulated
9606.ENSP00000367263	9606.ENSP00000366109	ANXA1	AHNAK	9606	0.712	0	0	0	0.227	0.064	0	0.634	up-regulated	up-regulated
9606.ENSP00000367806	9606.ENSP00000216554	EIF5	RPS16	9606	0.968	0	0	0	0.191	0.902	0.5	0.301	up-regulated	up-regulated
9606.ENSP00000367806	9606.ENSP00000224073	EDF1	RPS16	9606	0.944	0	0	0	0.254	0.919	0	0.138	down-regulated	up-regulated
9606.ENSP00000367806	9606.ENSP00000243253	SEC61A1	RPS16	9606	0.979	0.102	0	0	0.674	0.919	0	0.24	up-regulated	up-regulated
9606.ENSP00000367806	9606.ENSP00000253039	EIF2S3	RPS16	9606	0.992	0	0	0	0.562	0.962	0.5	0.221	up-regulated	up-regulated
9606.ENSP00000367806	9606.ENSP00000261637	UTP20	RPS16	9606	0.981	0	0	0	0.055	0.969	0.4	0.063	down-regulated	up-regulated
9606.ENSP00000367806	9606.ENSP00000267884	SRP14	RPS16	9606	0.906	0	0	0	0.224	0.855	0	0.231	up-regulated	up-regulated
9606.ENSP00000367806	9606.ENSP00000270625	RPS11	RPS16	9606	0.999	0.115	0	0	0.991	0.996	0.9	0.829	up-regulated	up-regulated
9606.ENSP00000367806	9606.ENSP00000272317	RPS27A	RPS16	9606	0.999	0	0	0	0.979	0.992	0.9	0.546	up-regulated	up-regulated
9606.ENSP00000367806	9606.ENSP00000278572	RPS3	RPS16	9606	0.999	0.115	0	0	0.991	0.996	0.9	0.82	up-regulated	up-regulated
9606.ENSP00000367806	9606.ENSP00000289371	EIF5B	RPS16	9606	0.989	0	0	0	0.616	0.966	0	0.256	up-regulated	up-regulated
9606.ENSP00000367806	9606.ENSP00000290158	KPNB1	RPS16	9606	0.702	0	0	0	0.633	0.087	0	0.183	up-regulated	up-regulated
9606.ENSP00000367806	9606.ENSP00000290299	ATP5PO	RPS16	9606	0.774	0.042	0	0	0.695	0	0	0.289	up-regulated	up-regulated
9606.ENSP00000367806	9606.ENSP00000293831	EIF4A1	RPS16	9606	0.939	0	0	0	0.532	0.844	0	0.237	up-regulated	up-regulated
9606.ENSP00000367806	9606.ENSP00000296930	NPM1	RPS16	9606	0.715	0	0	0	0.365	0.188	0	0.491	up-regulated	up-regulated
9606.ENSP00000367806	9606.ENSP00000299300	CCT2	RPS16	9606	0.704	0	0	0	0.673	0	0	0.131	up-regulated	up-regulated
9606.ENSP00000367806	9606.ENSP00000300651	MED1	RPS16	9606	0.978	0.102	0	0	0.831	0.836	0	0.24	down-regulated	up-regulated
9606.ENSP00000367806	9606.ENSP00000301364	TSR1	RPS16	9606	0.929	0	0	0	0.047	0.924	0	0.097	down-regulated	up-regulated
9606.ENSP00000367806	9606.ENSP00000307567	QARS1	RPS16	9606	0.797	0.061	0	0	0.501	0.535	0	0.178	up-regulated	up-regulated
9606.ENSP00000367806	9606.ENSP00000311135	DHX37	RPS16	9606	0.907	0	0	0	0.091	0.842	0.4	0	down-regulated	up-regulated
9606.ENSP00000367806	9606.ENSP00000318646	RPS15A	RPS16	9606	0.999	0.058	0	0	0.944	0.98	0.9	0.637	up-regulated	up-regulated
9606.ENSP00000367806	9606.ENSP00000322439	TUFM	RPS16	9606	0.977	0.115	0	0	0.815	0.821	0	0.315	up-regulated	up-regulated
9606.ENSP00000367806	9606.ENSP00000336702	EIF5A	RPS16	9606	0.981	0.046	0	0	0.746	0.919	0	0.148	up-regulated	up-regulated
9606.ENSP00000367806	9606.ENSP00000339145	RRP1B	RPS16	9606	0.707	0	0	0	0.079	0.695	0	0.043	down-regulated	up-regulated
9606.ENSP00000367806	9606.ENSP00000339795	RPL7	RPS16	9606	0.999	0.079	0	0	0.959	0.985	0	0.487	up-regulated	up-regulated
9606.ENSP00000367806	9606.ENSP00000346015	RPL27A	RPS16	9606	0.999	0.056	0	0	0.991	0.995	0	0.73	up-regulated	up-regulated
9606.ENSP00000367806	9606.ENSP00000346027	RPL21	RPS16	9606	0.999	0	0	0	0.991	0.995	0	0.522	up-regulated	up-regulated
9606.ENSP00000367806	9606.ENSP00000346050	RPS3A	RPS16	9606	0.999	0	0	0	0.991	0.996	0.9	0.716	up-regulated	up-regulated
9606.ENSP00000367806	9606.ENSP00000355890	EPRS1	RPS16	9606	0.792	0.118	0	0	0.432	0.535	0	0.214	up-regulated	up-regulated
9606.ENSP00000367806	9606.ENSP00000358140	EIF3A	RPS16	9606	0.983	0	0	0	0.495	0.966	0	0.096	up-regulated	up-regulated
9606.ENSP00000367806	9606.ENSP00000359345	RPL5	RPS16	9606	0.999	0.115	0	0	0.991	0.994	0	0.549	down-regulated	up-regulated
9606.ENSP00000367806	9606.ENSP00000361076	RPL7A	RPS16	9606	0.999	0.061	0	0	0.98	0.995	0	0.666	up-regulated	up-regulated
9606.ENSP00000367806	9606.ENSP00000363018	RPL10A	RPS16	9606	0.999	0.091	0	0	0.959	0.986	0	0.438	up-regulated	up-regulated
9606.ENSP00000367806	9606.ENSP00000363642	BMS1	RPS16	9606	0.995	0	0	0	0.058	0.989	0.4	0.259	down-regulated	up-regulated
9606.ENSP00000367806	9606.ENSP00000366135	EXOSC10	RPS16	9606	0.901	0	0	0	0.067	0.897	0	0.046	down-regulated	up-regulated
9606.ENSP00000368801	9606.ENSP00000215793	SF3A1	WBP4	9606	0.988	0	0	0	0	0.872	0.9	0.145	up-regulated	up-regulated
9606.ENSP00000368801	9606.ENSP00000225792	DDX5	WBP4	9606	0.807	0	0	0	0.055	0.064	0.8	0	down-regulated	up-regulated
9606.ENSP00000368801	9606.ENSP00000266079	PRPF6	WBP4	9606	0.987	0	0	0	0.049	0.811	0.9	0.394	down-regulated	up-regulated
9606.ENSP00000368801	9606.ENSP00000267812	MFAP1	WBP4	9606	0.995	0	0	0	0.207	0.8	0.9	0.747	down-regulated	up-regulated
9606.ENSP00000368801	9606.ENSP00000310448	SART1	WBP4	9606	0.995	0	0	0	0.049	0.914	0.9	0.525	down-regulated	up-regulated
9606.ENSP00000368801	9606.ENSP00000315379	PRPF3	WBP4	9606	0.988	0	0	0	0.063	0.825	0.9	0.354	down-regulated	up-regulated
9606.ENSP00000368801	9606.ENSP00000335321	SF3B1	WBP4	9606	0.988	0	0	0	0.058	0.834	0.9	0.369	down-regulated	up-regulated
9606.ENSP00000368801	9606.ENSP00000356520	DHX9	WBP4	9606	0.804	0	0	0	0.062	0	0.8	0	up-regulated	up-regulated
9606.ENSP00000368801	9606.ENSP00000362110	SF3A3	WBP4	9606	0.983	0	0	0	0.049	0.835	0.9	0	down-regulated	up-regulated
9606.ENSP00000368801	9606.ENSP00000363313	PRPF4	WBP4	9606	0.992	0	0	0	0.049	0.913	0.9	0.153	down-regulated	up-regulated
9606.ENSP00000368881	9606.ENSP00000215793	SF3A1	KIN	9606	0.811	0	0	0	0.097	0.8	0	0	up-regulated	down-regulated
9606.ENSP00000368881	9606.ENSP00000267812	MFAP1	KIN	9606	0.808	0	0	0	0.082	0.8	0	0	down-regulated	down-regulated
9606.ENSP00000368881	9606.ENSP00000335321	SF3B1	KIN	9606	0.904	0	0	0	0.083	0.9	0	0	down-regulated	down-regulated
9606.ENSP00000368881	9606.ENSP00000362110	SF3A3	KIN	9606	0.908	0	0	0	0.108	0.8	0	0.528	down-regulated	down-regulated
9606.ENSP00000369042	9606.ENSP00000290158	KPNB1	IPO7	9606	0.946	0	0	0	0.285	0.802	0	0.649	up-regulated	up-regulated
9606.ENSP00000369042	9606.ENSP00000336712	TNPO1	IPO7	9606	0.945	0	0	0	0.402	0.579	0	0.8	up-regulated	up-regulated
9606.ENSP00000369127	9606.ENSP00000233893	HSPE1	DNAJA1	9606	0.781	0.045	0	0	0.419	0.097	0	0.615	up-regulated	up-regulated
9606.ENSP00000369127	9606.ENSP00000280326	CCT5	DNAJA1	9606	0.732	0.042	0	0	0.301	0.05	0	0.628	up-regulated	up-regulated
9606.ENSP00000369127	9606.ENSP00000297185	HSPA9	DNAJA1	9606	0.908	0.041	0	0.374	0.437	0.427	0.162	0.539	up-regulated	up-regulated
9606.ENSP00000369127	9606.ENSP00000299300	CCT2	DNAJA1	9606	0.854	0.042	0	0	0.541	0.476	0	0.441	up-regulated	up-regulated
9606.ENSP00000369127	9606.ENSP00000302961	HSPA4	DNAJA1	9606	0.992	0.041	0	0.227	0.327	0.292	0.162	0.978	up-regulated	up-regulated
9606.ENSP00000369127	9606.ENSP00000324173	HSPA5	DNAJA1	9606	0.904	0.041	0	0.399	0.269	0.441	0.162	0.605	up-regulated	up-regulated
9606.ENSP00000369127	9606.ENSP00000335153	HSP90AA1	DNAJA1	9606	0.989	0.042	0	0	0.615	0.295	0.5	0.934	up-regulated	up-regulated
9606.ENSP00000369127	9606.ENSP00000340019	HSPD1	DNAJA1	9606	0.743	0.042	0	0	0.389	0.05	0	0.592	up-regulated	up-regulated
9606.ENSP00000369127	9606.ENSP00000351646	STIP1	DNAJA1	9606	0.954	0	0	0	0.248	0.579	0.5	0.748	up-regulated	up-regulated
9606.ENSP00000369127	9606.ENSP00000360609	HSP90AB1	DNAJA1	9606	0.967	0.042	0	0	0.442	0.19	0.5	0.873	up-regulated	up-regulated
9606.ENSP00000369127	9606.ENSP00000364801	HSPA1B	DNAJA1	9606	0.984	0.041	0	0.388	0.355	0.716	0.563	0.729	up-regulated	up-regulated
9606.ENSP00000369131	9606.ENSP00000216807	BRMS1L	SIN3B	9606	0.947	0	0	0	0	0.593	0.54	0.743	down-regulated	up-regulated
9606.ENSP00000369131	9606.ENSP00000244537	H4C6	SIN3B	9606	0.705	0	0	0	0.055	0.33	0.5	0.179	up-regulated	up-regulated
9606.ENSP00000369131	9606.ENSP00000268712	NCOR1	SIN3B	9606	0.932	0	0	0	0.101	0.264	0.5	0.819	down-regulated	up-regulated
9606.ENSP00000369131	9606.ENSP00000283131	SMARCA5	SIN3B	9606	0.743	0	0	0	0.243	0.297	0.5	0.147	down-regulated	up-regulated
9606.ENSP00000369757	9606.ENSP00000216554	EIF5	RPS6	9606	0.982	0	0	0	0.263	0.93	0.5	0.398	up-regulated	up-regulated
9606.ENSP00000369757	9606.ENSP00000217182	EEF1A2	RPS6	9606	0.722	0	0	0	0.568	0.091	0	0.349	up-regulated	up-regulated
9606.ENSP00000369757	9606.ENSP00000224073	EDF1	RPS6	9606	0.927	0	0	0	0.245	0.905	0	0.064	down-regulated	up-regulated
9606.ENSP00000369757	9606.ENSP00000243253	SEC61A1	RPS6	9606	0.843	0	0	0	0.117	0.817	0	0.107	up-regulated	up-regulated
9606.ENSP00000369757	9606.ENSP00000253039	EIF2S3	RPS6	9606	0.992	0.115	0	0	0.454	0.963	0.5	0.288	up-regulated	up-regulated
9606.ENSP00000369757	9606.ENSP00000261637	UTP20	RPS6	9606	0.996	0	0	0	0.094	0.978	0.8	0.121	down-regulated	up-regulated
9606.ENSP00000369757	9606.ENSP00000267884	SRP14	RPS6	9606	0.879	0	0	0	0.33	0.8	0	0.174	up-regulated	up-regulated
9606.ENSP00000369757	9606.ENSP00000270625	RPS11	RPS6	9606	0.999	0	0	0	0.991	0.995	0.9	0.849	up-regulated	up-regulated
9606.ENSP00000369757	9606.ENSP00000272317	RPS27A	RPS6	9606	0.999	0	0	0	0.986	0.992	0.9	0.359	up-regulated	up-regulated
9606.ENSP00000369757	9606.ENSP00000278572	RPS3	RPS6	9606	0.999	0	0	0	0.999	0.996	0.9	0.772	up-regulated	up-regulated
9606.ENSP00000369757	9606.ENSP00000289371	EIF5B	RPS6	9606	0.986	0.12	0	0	0.259	0.972	0	0.311	up-regulated	up-regulated
9606.ENSP00000369757	9606.ENSP00000293831	EIF4A1	RPS6	9606	0.976	0	0	0	0.656	0.811	0	0.669	up-regulated	up-regulated
9606.ENSP00000369757	9606.ENSP00000296930	NPM1	RPS6	9606	0.728	0	0	0	0.397	0.427	0	0.276	up-regulated	up-regulated
9606.ENSP00000369757	9606.ENSP00000300651	MED1	RPS6	9606	0.98	0	0	0	0.829	0.84	0	0.348	down-regulated	up-regulated
9606.ENSP00000369757	9606.ENSP00000301364	TSR1	RPS6	9606	0.99	0	0	0	0.059	0.954	0.8	0	down-regulated	up-regulated
9606.ENSP00000369757	9606.ENSP00000307567	QARS1	RPS6	9606	0.831	0	0	0	0.491	0.624	0	0.188	up-regulated	up-regulated
9606.ENSP00000369757	9606.ENSP00000311135	DHX37	RPS6	9606	0.967	0	0	0	0.056	0.84	0.8	0.047	down-regulated	up-regulated
9606.ENSP00000369757	9606.ENSP00000318195	NCL	RPS6	9606	0.841	0	0	0	0.189	0.381	0.4	0.534	up-regulated	up-regulated
9606.ENSP00000369757	9606.ENSP00000318646	RPS15A	RPS6	9606	0.999	0	0	0	0.947	0.976	0.9	0.454	up-regulated	up-regulated
9606.ENSP00000369757	9606.ENSP00000320171	PKM	RPS6	9606	0.784	0	0	0	0.305	0.61	0	0.269	up-regulated	up-regulated
9606.ENSP00000369757	9606.ENSP00000335153	HSP90AA1	RPS6	9606	0.79	0	0	0	0.24	0.389	0	0.584	up-regulated	up-regulated
9606.ENSP00000369757	9606.ENSP00000336702	EIF5A	RPS6	9606	0.992	0	0	0	0.833	0.941	0	0.271	up-regulated	up-regulated
9606.ENSP00000369757	9606.ENSP00000339795	RPL7	RPS6	9606	0.999	0	0	0	0.982	0.982	0	0.879	up-regulated	up-regulated
9606.ENSP00000369757	9606.ENSP00000346015	RPL27A	RPS6	9606	0.999	0	0	0	0.985	0.995	0	0.707	up-regulated	up-regulated
9606.ENSP00000369757	9606.ENSP00000346027	RPL21	RPS6	9606	0.999	0	0	0	0.999	0.995	0	0.56	up-regulated	up-regulated
9606.ENSP00000369757	9606.ENSP00000346050	RPS3A	RPS6	9606	0.999	0.056	0	0	0.994	0.996	0.9	0.648	up-regulated	up-regulated
9606.ENSP00000369757	9606.ENSP00000355890	EPRS1	RPS6	9606	0.911	0	0	0	0.401	0.812	0	0.277	up-regulated	up-regulated
9606.ENSP00000369757	9606.ENSP00000358140	EIF3A	RPS6	9606	0.984	0	0	0	0.353	0.963	0	0.382	up-regulated	up-regulated
9606.ENSP00000369757	9606.ENSP00000359345	RPL5	RPS6	9606	0.999	0	0	0	0.992	0.995	0	0.786	down-regulated	up-regulated
9606.ENSP00000369757	9606.ENSP00000360609	HSP90AB1	RPS6	9606	0.763	0	0	0	0.267	0.275	0	0.589	up-regulated	up-regulated
9606.ENSP00000369757	9606.ENSP00000361076	RPL7A	RPS6	9606	0.999	0.099	0	0	0.991	0.996	0	0.75	up-regulated	up-regulated
9606.ENSP00000369757	9606.ENSP00000363018	RPL10A	RPS6	9606	0.999	0	0	0	0.965	0.986	0	0.501	up-regulated	up-regulated
9606.ENSP00000369757	9606.ENSP00000363642	BMS1	RPS6	9606	0.995	0	0	0	0.056	0.99	0.5	0.062	down-regulated	up-regulated
9606.ENSP00000369757	9606.ENSP00000366135	EXOSC10	RPS6	9606	0.95	0	0	0	0.067	0.913	0.4	0.085	down-regulated	up-regulated
9606.ENSP00000369757	9606.ENSP00000367806	RPS16	RPS6	9606	0.999	0	0	0	0.991	0.996	0.9	0.788	up-regulated	up-regulated
9606.ENSP00000370114	9606.ENSP00000244537	H4C6	PSIP1	9606	0.896	0	0	0	0.049	0.857	0	0.294	up-regulated	down-regulated
9606.ENSP00000370114	9606.ENSP00000263377	BRD4	PSIP1	9606	0.851	0	0	0	0.044	0.625	0	0.62	down-regulated	down-regulated
9606.ENSP00000370808	9606.ENSP00000262030	ATP5F1B	SLC25A6	9606	0.815	0	0	0	0.416	0.053	0.5	0.41	up-regulated	up-regulated
9606.ENSP00000370808	9606.ENSP00000297185	HSPA9	SLC25A6	9606	0.767	0	0	0	0.089	0.049	0.54	0.484	up-regulated	up-regulated
9606.ENSP00000370808	9606.ENSP00000307786	CYCS	SLC25A6	9606	0.961	0	0	0	0.25	0.104	0.9	0.494	up-regulated	up-regulated
9606.ENSP00000370808	9606.ENSP00000360671	SLC25A5	SLC25A6	9606	0.969	0	0	0.048	0.246	0.626	0.9	0.053	up-regulated	up-regulated
9606.ENSP00000370808	9606.ENSP00000361635	VDAC2	SLC25A6	9606	0.993	0	0	0	0.161	0.078	0.938	0.879	up-regulated	up-regulated
9606.ENSP00000371321	9606.ENSP00000254719	RPA1	RFC1	9606	0.874	0	0	0	0.263	0.427	0.5	0.474	down-regulated	down-regulated
9606.ENSP00000371321	9606.ENSP00000263274	LIG1	RFC1	9606	0.856	0	0	0	0.375	0.095	0.5	0.552	down-regulated	down-regulated
9606.ENSP00000371321	9606.ENSP00000263377	BRD4	RFC1	9606	0.768	0	0	0	0.058	0.738	0	0.138	down-regulated	down-regulated
9606.ENSP00000371321	9606.ENSP00000303427	PDS5A	RFC1	9606	0.713	0	0	0	0.158	0.529	0	0.334	down-regulated	down-regulated
9606.ENSP00000371321	9606.ENSP00000305480	FEN1	RFC1	9606	0.843	0	0	0	0.225	0.345	0.5	0.456	down-regulated	down-regulated
9606.ENSP00000371321	9606.ENSP00000325863	MRE11	RFC1	9606	0.738	0	0	0	0.152	0.487	0.4	0.115	down-regulated	down-regulated
9606.ENSP00000371321	9606.ENSP00000347232	BLM	RFC1	9606	0.843	0	0	0	0.163	0.479	0.4	0.471	down-regulated	down-regulated
9606.ENSP00000371475	9606.ENSP00000243326	RIF1	TP53BP1	9606	0.953	0	0	0	0.056	0.638	0.5	0.759	down-regulated	down-regulated
9606.ENSP00000371475	9606.ENSP00000244537	H4C6	TP53BP1	9606	0.999	0	0	0	0.049	0.987	0.5	0.978	up-regulated	down-regulated
9606.ENSP00000371475	9606.ENSP00000254719	RPA1	TP53BP1	9606	0.873	0	0	0	0.112	0.658	0	0.614	down-regulated	down-regulated
9606.ENSP00000371475	9606.ENSP00000254942	TERF2	TP53BP1	9606	0.811	0	0	0	0.067	0.472	0	0.647	down-regulated	down-regulated
9606.ENSP00000371475	9606.ENSP00000263377	BRD4	TP53BP1	9606	0.701	0	0	0	0.062	0.073	0	0.684	down-regulated	down-regulated
9606.ENSP00000371475	9606.ENSP00000267163	RB1	TP53BP1	9606	0.928	0	0	0	0.119	0.9	0	0.256	down-regulated	down-regulated
9606.ENSP00000371475	9606.ENSP00000272317	RPS27A	TP53BP1	9606	0.962	0	0	0	0.047	0.926	0.5	0.063	up-regulated	down-regulated
9606.ENSP00000371475	9606.ENSP00000305480	FEN1	TP53BP1	9606	0.729	0	0	0	0.056	0.323	0	0.611	down-regulated	down-regulated
9606.ENSP00000371475	9606.ENSP00000325863	MRE11	TP53BP1	9606	0.938	0	0	0	0.067	0.585	0.5	0.721	down-regulated	down-regulated
9606.ENSP00000371475	9606.ENSP00000347232	BLM	TP53BP1	9606	0.978	0	0	0	0.099	0.918	0	0.725	down-regulated	down-regulated
9606.ENSP00000371475	9606.ENSP00000351777	VCP	TP53BP1	9606	0.763	0	0	0	0.075	0.625	0	0.372	up-regulated	down-regulated
9606.ENSP00000371475	9606.ENSP00000352257	XRCC6	TP53BP1	9606	0.984	0	0	0	0.058	0.734	0.5	0.887	down-regulated	down-regulated
9606.ENSP00000371475	9606.ENSP00000362441	ATRX	TP53BP1	9606	0.742	0	0	0	0.062	0.123	0	0.711	down-regulated	down-regulated
9606.ENSP00000371475	9606.ENSP00000365588	MDC1	TP53BP1	9606	0.999	0	0	0	0.06	0.892	0.5	0.999	down-regulated	down-regulated
9606.ENSP00000371798	9606.ENSP00000245932	VASP	FSCN1	9606	0.752	0	0	0	0.088	0	0	0.74	up-regulated	up-regulated
9606.ENSP00000371798	9606.ENSP00000252699	ACTN4	FSCN1	9606	0.777	0	0	0	0.084	0	0	0.767	up-regulated	up-regulated
9606.ENSP00000371798	9606.ENSP00000350719	SYNE2	FSCN1	9606	0.704	0	0	0	0	0	0	0.704	up-regulated	up-regulated
9606.ENSP00000371798	9606.ENSP00000358866	FLNA	FSCN1	9606	0.887	0	0	0	0.098	0.164	0	0.862	up-regulated	up-regulated
9606.ENSP00000371798	9606.ENSP00000365745	CTTN	FSCN1	9606	0.771	0	0	0	0.048	0.071	0	0.762	up-regulated	up-regulated
9606.ENSP00000373340	9606.ENSP00000244537	H4C6	BRPF1	9606	0.791	0	0	0	0	0.54	0	0.565	up-regulated	down-regulated
9606.ENSP00000373489	9606.ENSP00000275493	EGFR	KRT18	9606	0.84	0	0	0	0.097	0.341	0	0.754	up-regulated	up-regulated
9606.ENSP00000373489	9606.ENSP00000323856	PLEC	KRT18	9606	0.782	0	0	0	0.068	0.29	0	0.696	up-regulated	up-regulated
9606.ENSP00000373657	9606.ENSP00000251038	ZC3H14	NCBP3	9606	0.767	0	0	0	0.25	0.607	0	0.275	down-regulated	down-regulated
9606.ENSP00000373657	9606.ENSP00000326806	NCBP2	NCBP3	9606	0.986	0	0	0	0.083	0.619	0.9	0.658	down-regulated	down-regulated
9606.ENSP00000373657	9606.ENSP00000337632	SARNP	NCBP3	9606	0.786	0	0	0	0.143	0.602	0	0.423	down-regulated	down-regulated
9606.ENSP00000373696	9606.ENSP00000298767	WAPL	TRIP12	9606	0.782	0	0	0	0.782	0	0	0	down-regulated	down-regulated
9606.ENSP00000373696	9606.ENSP00000343535	USP7	TRIP12	9606	0.963	0	0	0	0.44	0.778	0	0.726	down-regulated	down-regulated
9606.ENSP00000373918	9606.ENSP00000261772	AARS1	GARS1	9606	0.983	0.056	0	0	0.527	0.765	0	0.858	up-regulated	up-regulated
9606.ENSP00000373918	9606.ENSP00000264161	DARS1	GARS1	9606	0.772	0.048	0	0	0.334	0.529	0	0.325	up-regulated	up-regulated
9606.ENSP00000373918	9606.ENSP00000307567	QARS1	GARS1	9606	0.925	0.07	0	0	0.212	0.573	0	0.788	up-regulated	up-regulated
9606.ENSP00000373918	9606.ENSP00000338413	UBA1	GARS1	9606	0.719	0.042	0	0	0.249	0.542	0	0.248	up-regulated	up-regulated
9606.ENSP00000373918	9606.ENSP00000355890	EPRS1	GARS1	9606	0.973	0.171	0	0	0.532	0.621	0	0.839	up-regulated	up-regulated
9606.ENSP00000373918	9606.ENSP00000362576	YARS1	GARS1	9606	0.989	0.266	0	0	0.642	0	0	0.964	up-regulated	up-regulated
9606.ENSP00000373918	9606.ENSP00000364815	VARS1	GARS1	9606	0.86	0.09	0	0	0.385	0	0	0.77	up-regulated	up-regulated
9606.ENSP00000374280	9606.ENSP00000181839	CDK13	RTF1	9606	0.723	0	0	0	0.084	0.256	0.54	0.221	down-regulated	down-regulated
9606.ENSP00000374280	9606.ENSP00000221265	PAF1	RTF1	9606	0.999	0	0	0	0.112	0.997	0.9	0.578	down-regulated	down-regulated
9606.ENSP00000374280	9606.ENSP00000244537	H4C6	RTF1	9606	0.87	0	0	0	0.055	0.847	0	0.171	up-regulated	down-regulated
9606.ENSP00000374280	9606.ENSP00000261900	CCNT1	RTF1	9606	0.945	0	0	0	0.272	0.071	0.9	0.293	down-regulated	down-regulated
9606.ENSP00000374280	9606.ENSP00000262306	ELOB	RTF1	9606	0.9	0	0	0	0.049	0	0.9	0	up-regulated	down-regulated
9606.ENSP00000374280	9606.ENSP00000262809	ELL	RTF1	9606	0.924	0	0	0	0.049	0	0.9	0.271	down-regulated	down-regulated
9606.ENSP00000374280	9606.ENSP00000263377	BRD4	RTF1	9606	0.725	0	0	0	0.166	0.633	0	0.173	down-regulated	down-regulated
9606.ENSP00000374280	9606.ENSP00000299601	LEO1	RTF1	9606	0.999	0	0	0	0.16	0.997	0.9	0.998	down-regulated	down-regulated
9606.ENSP00000374280	9606.ENSP00000355013	CTR9	RTF1	9606	0.999	0	0	0	0.309	0.997	0.9	0.998	down-regulated	down-regulated
9606.ENSP00000374280	9606.ENSP00000356405	CDC73	RTF1	9606	0.999	0	0	0	0.26	0.995	0.9	0.997	down-regulated	down-regulated
9606.ENSP00000374280	9606.ENSP00000364578	NELFE	RTF1	9606	0.925	0	0	0	0.101	0.053	0.9	0.227	down-regulated	down-regulated
9606.ENSP00000375632	9606.ENSP00000216554	EIF5	RPS9	9606	0.943	0	0	0	0.187	0.839	0.5	0.241	up-regulated	up-regulated
9606.ENSP00000375632	9606.ENSP00000224073	EDF1	RPS9	9606	0.981	0	0	0	0.228	0.976	0	0.044	down-regulated	up-regulated
9606.ENSP00000375632	9606.ENSP00000243253	SEC61A1	RPS9	9606	0.977	0.111	0	0	0.704	0.893	0	0.281	up-regulated	up-regulated
9606.ENSP00000375632	9606.ENSP00000253039	EIF2S3	RPS9	9606	0.986	0	0	0	0.525	0.935	0.5	0.211	up-regulated	up-regulated
9606.ENSP00000375632	9606.ENSP00000261637	UTP20	RPS9	9606	0.995	0	0	0	0.111	0.975	0.8	0.113	down-regulated	up-regulated
9606.ENSP00000375632	9606.ENSP00000267884	SRP14	RPS9	9606	0.881	0	0	0	0.245	0.8	0	0.279	up-regulated	up-regulated
9606.ENSP00000375632	9606.ENSP00000270625	RPS11	RPS9	9606	0.999	0.12	0	0	0.99	0.994	0.9	0.835	up-regulated	up-regulated
9606.ENSP00000375632	9606.ENSP00000272317	RPS27A	RPS9	9606	0.999	0	0	0	0.975	0.991	0.9	0.32	up-regulated	up-regulated
9606.ENSP00000375632	9606.ENSP00000278572	RPS3	RPS9	9606	0.999	0.12	0	0	0.991	0.995	0.9	0.757	up-regulated	up-regulated
9606.ENSP00000375632	9606.ENSP00000289371	EIF5B	RPS9	9606	0.993	0.054	0	0	0.708	0.968	0	0.385	up-regulated	up-regulated
9606.ENSP00000375632	9606.ENSP00000290299	ATP5PO	RPS9	9606	0.8	0	0	0	0.735	0	0	0.277	up-regulated	up-regulated
9606.ENSP00000375632	9606.ENSP00000293831	EIF4A1	RPS9	9606	0.938	0.042	0	0	0.616	0.81	0	0.223	up-regulated	up-regulated
9606.ENSP00000375632	9606.ENSP00000296930	NPM1	RPS9	9606	0.813	0	0	0	0.271	0.42	0	0.595	up-regulated	up-regulated
9606.ENSP00000375632	9606.ENSP00000300651	MED1	RPS9	9606	0.966	0.111	0	0	0.712	0.84	0	0.287	down-regulated	up-regulated
9606.ENSP00000375632	9606.ENSP00000301364	TSR1	RPS9	9606	0.985	0	0	0	0.186	0.915	0.8	0.071	down-regulated	up-regulated
9606.ENSP00000375632	9606.ENSP00000307567	QARS1	RPS9	9606	0.745	0.078	0	0	0.398	0.498	0	0.194	up-regulated	up-regulated
9606.ENSP00000375632	9606.ENSP00000311135	DHX37	RPS9	9606	0.965	0	0	0	0.103	0.821	0.8	0.053	down-regulated	up-regulated
9606.ENSP00000375632	9606.ENSP00000318195	NCL	RPS9	9606	0.774	0	0	0	0.155	0.314	0.4	0.427	up-regulated	up-regulated
9606.ENSP00000375632	9606.ENSP00000318646	RPS15A	RPS9	9606	0.999	0.061	0	0	0.924	0.984	0.9	0.674	up-regulated	up-regulated
9606.ENSP00000375632	9606.ENSP00000322439	TUFM	RPS9	9606	0.984	0.12	0	0	0.835	0.843	0	0.382	up-regulated	up-regulated
9606.ENSP00000375632	9606.ENSP00000336702	EIF5A	RPS9	9606	0.982	0.098	0	0	0.719	0.923	0	0.201	up-regulated	up-regulated
9606.ENSP00000375632	9606.ENSP00000339795	RPL7	RPS9	9606	0.999	0.095	0	0	0.957	0.973	0	0.75	up-regulated	up-regulated
9606.ENSP00000375632	9606.ENSP00000346015	RPL27A	RPS9	9606	0.999	0.057	0	0	0.99	0.993	0	0.957	up-regulated	up-regulated
9606.ENSP00000375632	9606.ENSP00000346027	RPL21	RPS9	9606	0.999	0.111	0.895	0	0.988	0.995	0	0.953	up-regulated	up-regulated
9606.ENSP00000375632	9606.ENSP00000346050	RPS3A	RPS9	9606	0.999	0	0	0	0.99	0.996	0.9	0.517	up-regulated	up-regulated
9606.ENSP00000375632	9606.ENSP00000355890	EPRS1	RPS9	9606	0.917	0.118	0	0	0.418	0.777	0	0.363	up-regulated	up-regulated
9606.ENSP00000375632	9606.ENSP00000358140	EIF3A	RPS9	9606	0.981	0	0	0	0.452	0.958	0	0.247	up-regulated	up-regulated
9606.ENSP00000375632	9606.ENSP00000359345	RPL5	RPS9	9606	0.999	0.12	0	0	0.99	0.994	0	0.953	down-regulated	up-regulated
9606.ENSP00000375632	9606.ENSP00000361076	RPL7A	RPS9	9606	0.999	0.07	0	0	0.99	0.994	0	0.317	up-regulated	up-regulated
9606.ENSP00000375632	9606.ENSP00000363018	RPL10A	RPS9	9606	0.999	0.085	0	0	0.935	0.985	0	0.709	up-regulated	up-regulated
9606.ENSP00000375632	9606.ENSP00000363642	BMS1	RPS9	9606	0.994	0	0	0	0.121	0.987	0.5	0.089	down-regulated	up-regulated
9606.ENSP00000375632	9606.ENSP00000363929	NCOA6	RPS9	9606	0.706	0	0	0	0.198	0.636	0	0.074	down-regulated	up-regulated
9606.ENSP00000375632	9606.ENSP00000366135	EXOSC10	RPS9	9606	0.941	0	0	0	0.121	0.895	0.4	0.072	down-regulated	up-regulated
9606.ENSP00000375632	9606.ENSP00000367806	RPS16	RPS9	9606	0.999	0.102	0	0	0.99	0.995	0.9	0.713	up-regulated	up-regulated
9606.ENSP00000375632	9606.ENSP00000369757	RPS6	RPS9	9606	0.999	0	0	0	0.99	0.996	0.9	0.814	up-regulated	up-regulated
9606.ENSP00000375730	9606.ENSP00000224073	EDF1	RPL13A	9606	0.835	0	0	0	0.235	0.785	0	0.079	down-regulated	up-regulated
9606.ENSP00000375730	9606.ENSP00000243253	SEC61A1	RPL13A	9606	0.976	0.102	0	0	0.642	0.912	0	0.251	up-regulated	up-regulated
9606.ENSP00000375730	9606.ENSP00000253039	EIF2S3	RPL13A	9606	0.823	0	0	0	0.39	0.43	0.5	0.102	up-regulated	up-regulated
9606.ENSP00000375730	9606.ENSP00000264932	SDHA	RPL13A	9606	0.818	0	0	0	0.068	0	0	0.812	up-regulated	up-regulated
9606.ENSP00000375730	9606.ENSP00000267884	SRP14	RPL13A	9606	0.926	0	0	0	0.34	0.857	0	0.282	up-regulated	up-regulated
9606.ENSP00000375730	9606.ENSP00000270625	RPS11	RPL13A	9606	0.999	0.115	0.513	0	0.974	0.979	0.5	0.547	up-regulated	up-regulated
9606.ENSP00000375730	9606.ENSP00000272317	RPS27A	RPL13A	9606	0.999	0	0	0	0.964	0.968	0.5	0.335	up-regulated	up-regulated
9606.ENSP00000375730	9606.ENSP00000278572	RPS3	RPL13A	9606	0.999	0.115	0	0	0.999	0.979	0.5	0.602	up-regulated	up-regulated
9606.ENSP00000375730	9606.ENSP00000289371	EIF5B	RPL13A	9606	0.977	0.061	0	0	0.454	0.94	0	0.35	up-regulated	up-regulated
9606.ENSP00000375730	9606.ENSP00000293831	EIF4A1	RPL13A	9606	0.861	0	0	0	0.523	0.246	0.5	0.318	up-regulated	up-regulated
9606.ENSP00000375730	9606.ENSP00000300651	MED1	RPL13A	9606	0.937	0.102	0	0	0.681	0.745	0	0.24	down-regulated	up-regulated
9606.ENSP00000375730	9606.ENSP00000307567	QARS1	RPL13A	9606	0.874	0.07	0	0	0.532	0.453	0	0.534	up-regulated	up-regulated
9606.ENSP00000375730	9606.ENSP00000310042	ZNF622	RPL13A	9606	0.866	0	0	0	0.072	0.857	0	0.074	up-regulated	up-regulated
9606.ENSP00000375730	9606.ENSP00000318646	RPS15A	RPL13A	9606	0.998	0.058	0	0	0.909	0.959	0.5	0.336	up-regulated	up-regulated
9606.ENSP00000375730	9606.ENSP00000322439	TUFM	RPL13A	9606	0.964	0.093	0	0	0.767	0.785	0	0.315	up-regulated	up-regulated
9606.ENSP00000375730	9606.ENSP00000336702	EIF5A	RPL13A	9606	0.971	0.087	0	0	0.67	0.899	0	0.169	up-regulated	up-regulated
9606.ENSP00000375730	9606.ENSP00000339001	TUBB	RPL13A	9606	0.856	0	0	0	0.085	0.8	0	0.28	up-regulated	up-regulated
9606.ENSP00000375730	9606.ENSP00000339795	RPL7	RPL13A	9606	0.999	0.079	0	0	0.93	0.991	0.8	0.578	up-regulated	up-regulated
9606.ENSP00000375730	9606.ENSP00000346015	RPL27A	RPL13A	9606	0.999	0.056	0	0	0.961	0.992	0.8	0.389	up-regulated	up-regulated
9606.ENSP00000375730	9606.ENSP00000346027	RPL21	RPL13A	9606	0.999	0	0	0	0.987	0.993	0.8	0.369	up-regulated	up-regulated
9606.ENSP00000375730	9606.ENSP00000346050	RPS3A	RPL13A	9606	0.999	0	0	0	0.968	0.98	0.5	0.479	up-regulated	up-regulated
9606.ENSP00000375730	9606.ENSP00000355890	EPRS1	RPL13A	9606	0.999	0.119	0	0	0.602	0.603	0.9	0.997	up-regulated	up-regulated
9606.ENSP00000375730	9606.ENSP00000358140	EIF3A	RPL13A	9606	0.743	0	0	0	0.404	0.091	0.5	0.165	up-regulated	up-regulated
9606.ENSP00000375730	9606.ENSP00000358635	SYNCRIP	RPL13A	9606	0.999	0	0	0	0.393	0.07	0.9	0.996	up-regulated	up-regulated
9606.ENSP00000375730	9606.ENSP00000359345	RPL5	RPL13A	9606	0.999	0.115	0	0	0.961	0.993	0.8	0.516	down-regulated	up-regulated
9606.ENSP00000375730	9606.ENSP00000361076	RPL7A	RPL13A	9606	0.999	0.061	0	0	0.96	0.993	0.8	0.572	up-regulated	up-regulated
9606.ENSP00000375730	9606.ENSP00000363018	RPL10A	RPL13A	9606	0.999	0.052	0	0	0.929	0.971	0.8	0.425	up-regulated	up-regulated
9606.ENSP00000375730	9606.ENSP00000367806	RPS16	RPL13A	9606	0.999	0.091	0	0	0.961	0.982	0.5	0.853	up-regulated	up-regulated
9606.ENSP00000375730	9606.ENSP00000369757	RPS6	RPL13A	9606	0.999	0	0	0	0.999	0.986	0.5	0.422	up-regulated	up-regulated
9606.ENSP00000375730	9606.ENSP00000375632	RPS9	RPL13A	9606	0.999	0.102	0	0	0.961	0.977	0.5	0.56	up-regulated	up-regulated
9606.ENSP00000375836	9606.ENSP00000356520	DHX9	HDLBP	9606	0.738	0	0	0	0.097	0.314	0	0.611	up-regulated	up-regulated
9606.ENSP00000376306	9606.ENSP00000363524	KIF4A	CIT	9606	0.809	0	0	0	0.279	0	0	0.747	down-regulated	down-regulated
9606.ENSP00000376475	9606.ENSP00000296930	NPM1	PRKAR1A	9606	0.705	0	0	0	0.062	0.292	0.4	0.348	up-regulated	down-regulated
9606.ENSP00000377225	9606.ENSP00000297151	SLU7	FAM50A	9606	0.825	0	0	0	0.14	0	0.8	0.068	down-regulated	down-regulated
9606.ENSP00000377298	9606.ENSP00000263377	BRD4	NUMA1	9606	0.823	0	0	0	0.089	0.786	0	0.166	down-regulated	down-regulated
9606.ENSP00000377298	9606.ENSP00000296930	NPM1	NUMA1	9606	0.858	0	0	0	0.154	0.162	0	0.817	up-regulated	down-regulated
9606.ENSP00000377298	9606.ENSP00000376475	PRKAR1A	NUMA1	9606	0.711	0	0	0	0.053	0	0	0.708	down-regulated	down-regulated
9606.ENSP00000377793	9606.ENSP00000160827	KIF22	PRC1	9606	0.871	0	0	0	0.746	0.399	0	0.22	down-regulated	down-regulated
9606.ENSP00000377793	9606.ENSP00000264156	MCM6	PRC1	9606	0.715	0	0	0	0.52	0.292	0	0.23	up-regulated	down-regulated
9606.ENSP00000377793	9606.ENSP00000357643	MKI67	PRC1	9606	0.873	0	0	0	0.807	0.292	0	0.147	down-regulated	down-regulated
9606.ENSP00000377793	9606.ENSP00000361540	CDC20	PRC1	9606	0.947	0	0	0	0.905	0	0	0.471	down-regulated	down-regulated
9606.ENSP00000377793	9606.ENSP00000363524	KIF4A	PRC1	9606	0.995	0	0	0	0.885	0.642	0	0.907	down-regulated	down-regulated
9606.ENSP00000377793	9606.ENSP00000376306	CIT	PRC1	9606	0.758	0	0	0	0.242	0.292	0.5	0.204	down-regulated	down-regulated
9606.ENSP00000377941	9606.ENSP00000211998	VCL	ACTN1	9606	0.999	0	0	0	0.447	0.912	0.9	0.893	up-regulated	up-regulated
9606.ENSP00000377941	9606.ENSP00000216181	MYH9	ACTN1	9606	0.844	0	0	0	0.4	0.225	0	0.692	up-regulated	up-regulated
9606.ENSP00000377941	9606.ENSP00000225655	PFN1	ACTN1	9606	0.756	0	0	0	0.102	0.068	0	0.732	up-regulated	up-regulated
9606.ENSP00000377941	9606.ENSP00000252699	ACTN4	ACTN1	9606	0.998	0	0	0.049	0.177	0.949	0.9	0.775	up-regulated	up-regulated
9606.ENSP00000377941	9606.ENSP00000315190	ITGA3	ACTN1	9606	0.744	0	0	0	0.074	0	0.65	0.274	up-regulated	up-regulated
9606.ENSP00000377941	9606.ENSP00000358866	FLNA	ACTN1	9606	0.716	0	0	0	0.314	0.069	0	0.591	up-regulated	up-regulated
9606.ENSP00000377958	9606.ENSP00000233893	HSPE1	CCT4	9606	0.893	0.075	0	0	0.622	0.55	0	0.403	up-regulated	up-regulated
9606.ENSP00000377958	9606.ENSP00000253039	EIF2S3	CCT4	9606	0.745	0	0	0	0.685	0	0	0.225	up-regulated	up-regulated
9606.ENSP00000377958	9606.ENSP00000261479	PSMA6	CCT4	9606	0.766	0	0	0	0.683	0.224	0	0.125	up-regulated	up-regulated
9606.ENSP00000377958	9606.ENSP00000275603	CCT6A	CCT4	9606	0.999	0	0	0.086	0.926	0.992	0.9	0.977	up-regulated	up-regulated
9606.ENSP00000377958	9606.ENSP00000278572	RPS3	CCT4	9606	0.816	0	0.009	0	0.752	0.099	0	0.245	up-regulated	up-regulated
9606.ENSP00000377958	9606.ENSP00000280326	CCT5	CCT4	9606	0.999	0	0	0.085	0.97	0.997	0.967	0.989	up-regulated	up-regulated
9606.ENSP00000377958	9606.ENSP00000286788	CCT8	CCT4	9606	0.999	0	0	0	0.924	0.99	0.944	0.989	up-regulated	up-regulated
9606.ENSP00000377958	9606.ENSP00000290158	KPNB1	CCT4	9606	0.721	0	0	0	0.712	0	0	0.069	up-regulated	up-regulated
9606.ENSP00000377958	9606.ENSP00000295688	CCT3	CCT4	9606	0.999	0	0	0.095	0.898	0.994	0.967	0.989	up-regulated	up-regulated
9606.ENSP00000377958	9606.ENSP00000297185	HSPA9	CCT4	9606	0.731	0.043	0	0	0.57	0.126	0	0.34	up-regulated	up-regulated
9606.ENSP00000377958	9606.ENSP00000299300	CCT2	CCT4	9606	0.999	0	0	0	0.982	0.997	0.967	0.989	up-regulated	up-regulated
9606.ENSP00000377958	9606.ENSP00000302961	HSPA4	CCT4	9606	0.849	0.043	0	0	0.642	0.126	0	0.554	up-regulated	up-regulated
9606.ENSP00000377958	9606.ENSP00000335153	HSP90AA1	CCT4	9606	0.783	0	0	0	0.621	0.127	0	0.396	up-regulated	up-regulated
9606.ENSP00000377958	9606.ENSP00000339001	TUBB	CCT4	9606	0.928	0	0	0	0.191	0.905	0	0.136	up-regulated	up-regulated
9606.ENSP00000377958	9606.ENSP00000339795	RPL7	CCT4	9606	0.75	0	0	0	0.729	0.07	0	0.089	up-regulated	up-regulated
9606.ENSP00000377958	9606.ENSP00000341289	TUBB4B	CCT4	9606	0.751	0	0	0	0.243	0.234	0.5	0.243	up-regulated	up-regulated
9606.ENSP00000377958	9606.ENSP00000346050	RPS3A	CCT4	9606	0.765	0	0	0	0.729	0.094	0	0.119	up-regulated	up-regulated
9606.ENSP00000377958	9606.ENSP00000350071	STRN3	CCT4	9606	0.994	0	0	0	0.056	0.994	0	0.093	up-regulated	up-regulated
9606.ENSP00000377958	9606.ENSP00000351646	STIP1	CCT4	9606	0.953	0	0	0	0.472	0.045	0.9	0.187	up-regulated	up-regulated
9606.ENSP00000377958	9606.ENSP00000359345	RPL5	CCT4	9606	0.722	0	0	0	0.663	0	0	0.208	down-regulated	up-regulated
9606.ENSP00000377958	9606.ENSP00000360609	HSP90AB1	CCT4	9606	0.946	0	0	0	0.6	0.127	0.72	0.514	up-regulated	up-regulated
9606.ENSP00000377958	9606.ENSP00000361076	RPL7A	CCT4	9606	0.74	0	0.021	0	0.72	0.058	0	0.091	up-regulated	up-regulated
9606.ENSP00000377958	9606.ENSP00000361540	CDC20	CCT4	9606	0.995	0	0	0	0.131	0.994	0	0.188	down-regulated	up-regulated
9606.ENSP00000377958	9606.ENSP00000362041	DNAJC9	CCT4	9606	0.948	0.042	0	0	0.263	0.071	0.9	0.333	up-regulated	up-regulated
9606.ENSP00000377958	9606.ENSP00000367806	RPS16	CCT4	9606	0.737	0	0	0	0.72	0	0	0.102	up-regulated	up-regulated
9606.ENSP00000377958	9606.ENSP00000375632	RPS9	CCT4	9606	0.741	0	0	0	0.674	0.107	0	0.182	up-regulated	up-regulated
9606.ENSP00000377969	9606.ENSP00000244537	H4C6	GTF2F1	9606	0.839	0	0	0	0.055	0.834	0	0.055	up-regulated	down-regulated
9606.ENSP00000377969	9606.ENSP00000252996	TAF4	GTF2F1	9606	0.963	0	0	0	0.082	0.8	0.72	0.372	down-regulated	down-regulated
9606.ENSP00000377969	9606.ENSP00000261900	CCNT1	GTF2F1	9606	0.724	0	0	0	0.197	0.292	0.5	0.146	down-regulated	down-regulated
9606.ENSP00000377969	9606.ENSP00000262306	ELOB	GTF2F1	9606	0.701	0	0	0	0.049	0	0.5	0.423	up-regulated	down-regulated
9606.ENSP00000377969	9606.ENSP00000300651	MED1	GTF2F1	9606	0.851	0	0	0	0.108	0.8	0	0.233	down-regulated	down-regulated
9606.ENSP00000377969	9606.ENSP00000340823	GTF2F2	GTF2F1	9606	0.999	0	0	0	0.274	0.997	0.9	0.999	up-regulated	down-regulated
9606.ENSP00000377969	9606.ENSP00000348168	GTF2E2	GTF2F1	9606	0.999	0	0	0	0.241	0.983	0.9	0.837	down-regulated	down-regulated
9606.ENSP00000377969	9606.ENSP00000364578	NELFE	GTF2F1	9606	0.74	0	0	0	0.182	0	0.5	0.417	down-regulated	down-regulated
9606.ENSP00000378702	9606.ENSP00000244537	H4C6	BRD2	9606	0.999	0	0	0	0.042	0.985	0	0.978	up-regulated	down-regulated
9606.ENSP00000378702	9606.ENSP00000261900	CCNT1	BRD2	9606	0.878	0	0	0	0.119	0.045	0	0.867	down-regulated	down-regulated
9606.ENSP00000378702	9606.ENSP00000263377	BRD4	BRD2	9606	0.961	0	0	0.058	0.122	0.803	0	0.794	down-regulated	down-regulated
9606.ENSP00000378784	9606.ENSP00000357644	GATAD2B	PHF20L1	9606	0.803	0	0	0	0.062	0.759	0	0.201	down-regulated	down-regulated
9606.ENSP00000379339	9606.ENSP00000216554	EIF5	RPS29	9606	0.895	0	0	0	0.137	0.77	0.5	0.068	up-regulated	up-regulated
9606.ENSP00000379339	9606.ENSP00000224073	EDF1	RPS29	9606	0.927	0	0	0	0.245	0.905	0	0.064	down-regulated	up-regulated
9606.ENSP00000379339	9606.ENSP00000243253	SEC61A1	RPS29	9606	0.97	0.102	0	0	0.672	0.885	0	0.24	up-regulated	up-regulated
9606.ENSP00000379339	9606.ENSP00000253039	EIF2S3	RPS29	9606	0.968	0	0	0	0.217	0.926	0.5	0	up-regulated	up-regulated
9606.ENSP00000379339	9606.ENSP00000267884	SRP14	RPS29	9606	0.883	0	0	0	0.277	0.8	0	0.26	up-regulated	up-regulated
9606.ENSP00000379339	9606.ENSP00000270625	RPS11	RPS29	9606	0.999	0.115	0	0	0.991	0.993	0.9	0.603	up-regulated	up-regulated
9606.ENSP00000379339	9606.ENSP00000272317	RPS27A	RPS29	9606	0.999	0	0	0	0.977	0.991	0.9	0.379	up-regulated	up-regulated
9606.ENSP00000379339	9606.ENSP00000278572	RPS3	RPS29	9606	0.999	0.115	0	0	0.967	0.996	0.9	0.717	up-regulated	up-regulated
9606.ENSP00000379339	9606.ENSP00000289371	EIF5B	RPS29	9606	0.983	0.041	0	0	0.418	0.967	0	0.221	up-regulated	up-regulated
9606.ENSP00000379339	9606.ENSP00000293831	EIF4A1	RPS29	9606	0.861	0	0	0	0.285	0.8	0	0.107	up-regulated	up-regulated
9606.ENSP00000379339	9606.ENSP00000300651	MED1	RPS29	9606	0.934	0.102	0	0	0.668	0.746	0	0.24	down-regulated	up-regulated
9606.ENSP00000379339	9606.ENSP00000301364	TSR1	RPS29	9606	0.922	0	0	0	0.057	0.89	0	0.308	down-regulated	up-regulated
9606.ENSP00000379339	9606.ENSP00000307567	QARS1	RPS29	9606	0.767	0	0	0	0.53	0.453	0	0.166	up-regulated	up-regulated
9606.ENSP00000379339	9606.ENSP00000318646	RPS15A	RPS29	9606	0.999	0.058	0	0	0.951	0.963	0.9	0.724	up-regulated	up-regulated
9606.ENSP00000379339	9606.ENSP00000322439	TUFM	RPS29	9606	0.956	0.115	0	0	0.709	0.785	0	0.304	up-regulated	up-regulated
9606.ENSP00000379339	9606.ENSP00000336702	EIF5A	RPS29	9606	0.956	0	0	0	0.419	0.924	0	0.1	up-regulated	up-regulated
9606.ENSP00000379339	9606.ENSP00000339795	RPL7	RPS29	9606	0.999	0.079	0	0	0.951	0.974	0	0.591	up-regulated	up-regulated
9606.ENSP00000379339	9606.ENSP00000346015	RPL27A	RPS29	9606	0.999	0.056	0	0	0.983	0.991	0	0.945	up-regulated	up-regulated
9606.ENSP00000379339	9606.ENSP00000346027	RPL21	RPS29	9606	0.999	0	0	0	0.985	0.991	0	0.949	up-regulated	up-regulated
9606.ENSP00000379339	9606.ENSP00000346050	RPS3A	RPS29	9606	0.999	0	0	0	0.981	0.991	0.9	0.639	up-regulated	up-regulated
9606.ENSP00000379339	9606.ENSP00000355890	EPRS1	RPS29	9606	0.796	0.043	0	0	0.551	0.453	0	0.233	up-regulated	up-regulated
9606.ENSP00000379339	9606.ENSP00000356520	DHX9	RPS29	9606	0.922	0	0	0	0.115	0.113	0.9	0.134	up-regulated	up-regulated
9606.ENSP00000379339	9606.ENSP00000358140	EIF3A	RPS29	9606	0.963	0	0	0	0.257	0.95	0	0.075	up-regulated	up-regulated
9606.ENSP00000379339	9606.ENSP00000359345	RPL5	RPS29	9606	0.999	0.115	0	0	0.976	0.991	0	0.945	down-regulated	up-regulated
9606.ENSP00000379339	9606.ENSP00000361076	RPL7A	RPS29	9606	0.999	0.057	0	0	0.958	0.991	0.72	0.342	up-regulated	up-regulated
9606.ENSP00000379339	9606.ENSP00000363018	RPL10A	RPS29	9606	0.999	0.091	0	0	0.943	0.967	0.9	0.435	up-regulated	up-regulated
9606.ENSP00000379339	9606.ENSP00000367806	RPS16	RPS29	9606	0.999	0.091	0	0	0.991	0.992	0.9	0.706	up-regulated	up-regulated
9606.ENSP00000379339	9606.ENSP00000369757	RPS6	RPS29	9606	0.999	0	0	0	0.971	0.991	0.9	0.54	up-regulated	up-regulated
9606.ENSP00000379339	9606.ENSP00000375632	RPS9	RPS29	9606	0.999	0.102	0	0	0.979	0.995	0.9	0.943	up-regulated	up-regulated
9606.ENSP00000379339	9606.ENSP00000375730	RPL13A	RPS29	9606	0.999	0.091	0	0	0.959	0.971	0.5	0.496	up-regulated	up-regulated
9606.ENSP00000379506	9606.ENSP00000224073	EDF1	RPL14	9606	0.884	0	0	0	0.198	0.862	0	0	down-regulated	up-regulated
9606.ENSP00000379506	9606.ENSP00000243253	SEC61A1	RPL14	9606	0.903	0.095	0	0	0.243	0.865	0	0.079	up-regulated	up-regulated
9606.ENSP00000379506	9606.ENSP00000253039	EIF2S3	RPL14	9606	0.835	0	0	0	0.557	0.223	0.5	0.157	up-regulated	up-regulated
9606.ENSP00000379506	9606.ENSP00000267884	SRP14	RPL14	9606	0.936	0	0	0	0.141	0.897	0	0.329	up-regulated	up-regulated
9606.ENSP00000379506	9606.ENSP00000270625	RPS11	RPL14	9606	0.999	0.111	0	0	0.991	0.994	0	0.775	up-regulated	up-regulated
9606.ENSP00000379506	9606.ENSP00000272317	RPS27A	RPL14	9606	0.999	0	0	0	0.991	0.992	0	0.393	up-regulated	up-regulated
9606.ENSP00000379506	9606.ENSP00000278572	RPS3	RPL14	9606	0.999	0.111	0	0	0.991	0.994	0	0.874	up-regulated	up-regulated
9606.ENSP00000379506	9606.ENSP00000289371	EIF5B	RPL14	9606	0.959	0	0	0	0.235	0.94	0	0.187	up-regulated	up-regulated
9606.ENSP00000379506	9606.ENSP00000293831	EIF4A1	RPL14	9606	0.713	0	0	0	0.618	0.135	0	0.199	up-regulated	up-regulated
9606.ENSP00000379506	9606.ENSP00000296930	NPM1	RPL14	9606	0.706	0	0	0	0.361	0.497	0	0.16	up-regulated	up-regulated
9606.ENSP00000379506	9606.ENSP00000300651	MED1	RPL14	9606	0.98	0.095	0	0	0.821	0.839	0	0.347	down-regulated	up-regulated
9606.ENSP00000379506	9606.ENSP00000310042	ZNF622	RPL14	9606	0.891	0	0	0	0.083	0.885	0	0.046	up-regulated	up-regulated
9606.ENSP00000379506	9606.ENSP00000318646	RPS15A	RPL14	9606	0.999	0.057	0	0	0.999	0.973	0	0.39	up-regulated	up-regulated
9606.ENSP00000379506	9606.ENSP00000336702	EIF5A	RPL14	9606	0.985	0	0	0	0.715	0.946	0	0.103	up-regulated	up-regulated
9606.ENSP00000379506	9606.ENSP00000339001	TUBB	RPL14	9606	0.855	0	0	0	0.088	0.8	0	0.273	up-regulated	up-regulated
9606.ENSP00000379506	9606.ENSP00000339145	RRP1B	RPL14	9606	0.858	0	0	0	0.08	0.844	0	0.091	down-regulated	up-regulated
9606.ENSP00000379506	9606.ENSP00000339795	RPL7	RPL14	9606	0.999	0.069	0	0	0.961	0.993	0	0.76	up-regulated	up-regulated
9606.ENSP00000379506	9606.ENSP00000346015	RPL27A	RPL14	9606	0.999	0.055	0	0	0.991	0.994	0	0.744	up-regulated	up-regulated
9606.ENSP00000379506	9606.ENSP00000346027	RPL21	RPL14	9606	0.999	0	0	0	0.992	0.995	0	0.768	up-regulated	up-regulated
9606.ENSP00000379506	9606.ENSP00000346050	RPS3A	RPL14	9606	0.999	0	0	0	0.991	0.995	0	0.726	up-regulated	up-regulated
9606.ENSP00000379506	9606.ENSP00000359345	RPL5	RPL14	9606	0.999	0.111	0	0	0.983	0.994	0	0.799	down-regulated	up-regulated
9606.ENSP00000379506	9606.ENSP00000361076	RPL7A	RPL14	9606	0.999	0	0	0	0.991	0.995	0	0.674	up-regulated	up-regulated
9606.ENSP00000379506	9606.ENSP00000363018	RPL10A	RPL14	9606	0.999	0	0	0	0.958	0.986	0	0.662	up-regulated	up-regulated
9606.ENSP00000379506	9606.ENSP00000366135	EXOSC10	RPL14	9606	0.708	0	0	0	0.064	0.468	0.4	0.139	down-regulated	up-regulated
9606.ENSP00000379506	9606.ENSP00000367806	RPS16	RPL14	9606	0.999	0.079	0	0	0.994	0.995	0	0.724	up-regulated	up-regulated
9606.ENSP00000379506	9606.ENSP00000369757	RPS6	RPL14	9606	0.999	0	0	0	0.993	0.995	0	0.767	up-regulated	up-regulated
9606.ENSP00000379506	9606.ENSP00000375632	RPS9	RPL14	9606	0.999	0.095	0	0	0.99	0.993	0	0.613	up-regulated	up-regulated
9606.ENSP00000379506	9606.ENSP00000375730	RPL13A	RPL14	9606	0.999	0.079	0	0	0.968	0.994	0.8	0.496	up-regulated	up-regulated
9606.ENSP00000379506	9606.ENSP00000377958	CCT4	RPL14	9606	0.732	0	0	0	0.724	0.05	0	0.061	up-regulated	up-regulated
9606.ENSP00000379506	9606.ENSP00000379339	RPS29	RPL14	9606	0.999	0.079	0	0	0.991	0.991	0	0.535	up-regulated	up-regulated
9606.ENSP00000380033	9606.ENSP00000225792	DDX5	DDX17	9606	0.994	0	0	0.057	0.178	0.873	0	0.948	down-regulated	up-regulated
9606.ENSP00000380033	9606.ENSP00000254108	FUS	DDX17	9606	0.873	0	0	0	0.216	0.642	0	0.584	down-regulated	up-regulated
9606.ENSP00000380033	9606.ENSP00000263209	DGCR8	DDX17	9606	0.996	0	0	0	0.054	0.52	0	0.992	down-regulated	up-regulated
9606.ENSP00000380033	9606.ENSP00000313829	KHDRBS1	DDX17	9606	0.774	0	0	0	0.256	0.391	0	0.542	up-regulated	up-regulated
9606.ENSP00000380033	9606.ENSP00000335321	SF3B1	DDX17	9606	0.785	0	0	0	0.527	0.231	0	0.456	down-regulated	up-regulated
9606.ENSP00000380033	9606.ENSP00000356520	DHX9	DDX17	9606	0.867	0	0	0	0.168	0.469	0	0.723	up-regulated	up-regulated
9606.ENSP00000380033	9606.ENSP00000359645	RBMX	DDX17	9606	0.721	0	0	0	0.145	0.462	0	0.442	up-regulated	up-regulated
9606.ENSP00000380070	9606.ENSP00000211998	VCL	GAPDH	9606	0.731	0	0	0	0.047	0	0	0.73	up-regulated	up-regulated
9606.ENSP00000380070	9606.ENSP00000217182	EEF1A2	GAPDH	9606	0.731	0	0	0	0.159	0.045	0	0.692	up-regulated	up-regulated
9606.ENSP00000380070	9606.ENSP00000229270	TPI1	GAPDH	9606	0.999	0.115	0.887	0	0.924	0.712	0.978	0.95	up-regulated	up-regulated
9606.ENSP00000380070	9606.ENSP00000233893	HSPE1	GAPDH	9606	0.702	0	0	0	0.155	0	0	0.662	up-regulated	up-regulated
9606.ENSP00000380070	9606.ENSP00000242576	UNG	GAPDH	9606	0.7	0.057	0	0	0.08	0	0	0.682	down-regulated	up-regulated
9606.ENSP00000380070	9606.ENSP00000245206	GOT2	GAPDH	9606	0.754	0	0	0	0.351	0.139	0	0.595	up-regulated	up-regulated
9606.ENSP00000380070	9606.ENSP00000261366	LMNB1	GAPDH	9606	0.791	0	0	0	0.087	0	0	0.781	up-regulated	up-regulated
9606.ENSP00000380070	9606.ENSP00000262030	ATP5F1B	GAPDH	9606	0.759	0.041	0	0	0.441	0	0	0.586	up-regulated	up-regulated
9606.ENSP00000380070	9606.ENSP00000264932	SDHA	GAPDH	9606	0.789	0.042	0	0	0.143	0	0	0.763	up-regulated	up-regulated
9606.ENSP00000380070	9606.ENSP00000270142	SOD1	GAPDH	9606	0.862	0	0	0	0.131	0.371	0	0.769	up-regulated	up-regulated
9606.ENSP00000380070	9606.ENSP00000275493	EGFR	GAPDH	9606	0.955	0	0	0	0.06	0.779	0	0.803	up-regulated	up-regulated
9606.ENSP00000380070	9606.ENSP00000296930	NPM1	GAPDH	9606	0.802	0	0	0	0.174	0.617	0	0.425	up-regulated	up-regulated
9606.ENSP00000380070	9606.ENSP00000297185	HSPA9	GAPDH	9606	0.787	0.045	0	0	0.164	0.197	0	0.707	up-regulated	up-regulated
9606.ENSP00000380070	9606.ENSP00000300289	PDIA3	GAPDH	9606	0.848	0	0	0	0.129	0.079	0	0.826	up-regulated	up-regulated
9606.ENSP00000380070	9606.ENSP00000302961	HSPA4	GAPDH	9606	0.901	0.045	0	0	0.179	0.105	0	0.876	up-regulated	up-regulated
9606.ENSP00000380070	9606.ENSP00000304592	FASN	GAPDH	9606	0.716	0	0	0	0.067	0	0	0.709	up-regulated	up-regulated
9606.ENSP00000380070	9606.ENSP00000307786	CYCS	GAPDH	9606	0.88	0	0	0	0.11	0	0	0.871	up-regulated	up-regulated
9606.ENSP00000380070	9606.ENSP00000320171	PKM	GAPDH	9606	0.956	0.079	0	0	0.611	0.363	0	0.83	up-regulated	up-regulated
9606.ENSP00000380070	9606.ENSP00000320866	CALR	GAPDH	9606	0.757	0	0	0	0.095	0	0	0.743	up-regulated	up-regulated
9606.ENSP00000380070	9606.ENSP00000321259	TALDO1	GAPDH	9606	0.986	0.061	0	0	0.357	0	0.931	0.713	up-regulated	up-regulated
9606.ENSP00000380070	9606.ENSP00000324173	HSPA5	GAPDH	9606	0.806	0.045	0	0	0.077	0.11	0	0.782	up-regulated	up-regulated
9606.ENSP00000380070	9606.ENSP00000327070	MDH2	GAPDH	9606	0.862	0.056	0	0	0.42	0.205	0	0.72	up-regulated	up-regulated
9606.ENSP00000380070	9606.ENSP00000333667	SHMT2	GAPDH	9606	0.92	0.057	0	0	0.231	0.094	0	0.893	up-regulated	up-regulated
9606.ENSP00000380070	9606.ENSP00000335153	HSP90AA1	GAPDH	9606	0.922	0	0	0	0.342	0.336	0	0.836	up-regulated	up-regulated
9606.ENSP00000380070	9606.ENSP00000339001	TUBB	GAPDH	9606	0.745	0	0	0	0.267	0.155	0	0.621	up-regulated	up-regulated
9606.ENSP00000380070	9606.ENSP00000340019	HSPD1	GAPDH	9606	0.792	0	0	0	0.246	0.246	0	0.663	up-regulated	up-regulated
9606.ENSP00000380070	9606.ENSP00000345347	HMGB1	GAPDH	9606	0.74	0	0	0	0.169	0.068	0	0.691	up-regulated	up-regulated
9606.ENSP00000380070	9606.ENSP00000351777	VCP	GAPDH	9606	0.742	0	0	0	0.169	0.127	0	0.673	up-regulated	up-regulated
9606.ENSP00000380070	9606.ENSP00000355890	EPRS1	GAPDH	9606	0.999	0.113	0	0	0.162	0.136	0.9	0.994	up-regulated	up-regulated
9606.ENSP00000380070	9606.ENSP00000357283	LMNA	GAPDH	9606	0.748	0	0	0	0.089	0.19	0	0.686	up-regulated	up-regulated
9606.ENSP00000380070	9606.ENSP00000357709	S100A6	GAPDH	9606	0.843	0	0	0	0.087	0.084	0	0.827	up-regulated	up-regulated
9606.ENSP00000380070	9606.ENSP00000358635	SYNCRIP	GAPDH	9606	0.999	0	0	0	0.163	0.096	0.9	0.991	up-regulated	up-regulated
9606.ENSP00000380070	9606.ENSP00000360609	HSP90AB1	GAPDH	9606	0.872	0	0	0	0.359	0.242	0	0.757	up-regulated	up-regulated
9606.ENSP00000380070	9606.ENSP00000362413	PGK1	GAPDH	9606	0.999	0.091	0.018	0	0.796	0.796	0.942	0.983	up-regulated	up-regulated
9606.ENSP00000380070	9606.ENSP00000364801	HSPA1B	GAPDH	9606	0.719	0.045	0	0	0.064	0.107	0	0.689	up-regulated	up-regulated
9606.ENSP00000380070	9606.ENSP00000369757	RPS6	GAPDH	9606	0.858	0	0	0	0.182	0.423	0	0.724	up-regulated	up-regulated
9606.ENSP00000380070	9606.ENSP00000373489	KRT18	GAPDH	9606	0.726	0	0	0	0.096	0.053	0	0.705	up-regulated	up-regulated
9606.ENSP00000380070	9606.ENSP00000375730	RPL13A	GAPDH	9606	0.999	0	0	0	0.256	0.131	0.9	0.997	up-regulated	up-regulated
9606.ENSP00000381266	9606.ENSP00000264670	NSUN2	WDR4	9606	0.794	0	0	0	0.25	0.107	0	0.717	down-regulated	down-regulated
9606.ENSP00000382595	9606.ENSP00000333667	SHMT2	PAICS	9606	0.843	0.057	0	0	0.721	0	0	0.454	up-regulated	up-regulated
9606.ENSP00000382688	9606.ENSP00000267163	RB1	KDM5A	9606	0.947	0	0	0	0.049	0.785	0	0.763	down-regulated	down-regulated
9606.ENSP00000382688	9606.ENSP00000290299	ATP5PO	KDM5A	9606	0.772	0.061	0	0	0.411	0.419	0.285	0.161	up-regulated	down-regulated
9606.ENSP00000382688	9606.ENSP00000305422	CEBPB	KDM5A	9606	0.715	0	0	0	0	0.051	0	0.712	down-regulated	down-regulated
9606.ENSP00000382688	9606.ENSP00000369131	SIN3B	KDM5A	9606	0.923	0	0	0	0.067	0.856	0	0.477	up-regulated	down-regulated
9606.ENSP00000383949	9606.ENSP00000215793	SF3A1	SNU13	9606	0.994	0	0	0	0.133	0.896	0.9	0.437	up-regulated	up-regulated
9606.ENSP00000383949	9606.ENSP00000261637	UTP20	SNU13	9606	0.995	0	0	0	0.203	0.976	0.54	0.531	down-regulated	up-regulated
9606.ENSP00000383949	9606.ENSP00000266079	PRPF6	SNU13	9606	0.999	0	0	0	0.176	0.981	0.9	0.854	down-regulated	up-regulated
9606.ENSP00000383949	9606.ENSP00000267812	MFAP1	SNU13	9606	0.989	0	0	0	0.144	0.8	0.9	0.433	down-regulated	up-regulated
9606.ENSP00000383949	9606.ENSP00000270625	RPS11	SNU13	9606	0.996	0.094	0	0	0.639	0.974	0.4	0.465	up-regulated	up-regulated
9606.ENSP00000383949	9606.ENSP00000272317	RPS27A	SNU13	9606	0.938	0	0	0	0.391	0.896	0	0.106	up-regulated	up-regulated
9606.ENSP00000383949	9606.ENSP00000278572	RPS3	SNU13	9606	0.916	0.095	0	0	0.679	0.613	0	0.341	up-regulated	up-regulated
9606.ENSP00000383949	9606.ENSP00000289371	EIF5B	SNU13	9606	0.702	0.071	0	0	0.422	0.447	0	0.116	up-regulated	up-regulated
9606.ENSP00000383949	9606.ENSP00000300651	MED1	SNU13	9606	0.775	0.057	0	0	0.532	0.461	0	0.166	down-regulated	up-regulated
9606.ENSP00000383949	9606.ENSP00000310448	SART1	SNU13	9606	0.999	0	0	0	0.078	0.993	0.9	0.625	down-regulated	up-regulated
9606.ENSP00000383949	9606.ENSP00000311135	DHX37	SNU13	9606	0.849	0	0	0	0.117	0.813	0	0.16	down-regulated	up-regulated
9606.ENSP00000383949	9606.ENSP00000315379	PRPF3	SNU13	9606	0.999	0	0	0	0.078	0.999	0.9	0.87	down-regulated	up-regulated
9606.ENSP00000383949	9606.ENSP00000318646	RPS15A	SNU13	9606	0.979	0.046	0	0	0.407	0.939	0.4	0.157	up-regulated	up-regulated
9606.ENSP00000383949	9606.ENSP00000335321	SF3B1	SNU13	9606	0.992	0	0	0	0.119	0.896	0.9	0.257	down-regulated	up-regulated
9606.ENSP00000383949	9606.ENSP00000339795	RPL7	SNU13	9606	0.756	0.042	0	0	0.449	0.501	0	0.184	up-regulated	up-regulated
9606.ENSP00000383949	9606.ENSP00000346027	RPL21	SNU13	9606	0.86	0	0	0	0.614	0.534	0	0.285	up-regulated	up-regulated
9606.ENSP00000383949	9606.ENSP00000346050	RPS3A	SNU13	9606	0.995	0	0	0	0.671	0.975	0.4	0.222	up-regulated	up-regulated
9606.ENSP00000383949	9606.ENSP00000359345	RPL5	SNU13	9606	0.9	0.057	0	0	0.631	0.613	0	0.346	down-regulated	up-regulated
9606.ENSP00000383949	9606.ENSP00000362110	SF3A3	SNU13	9606	0.993	0	0	0	0.187	0.896	0.9	0.274	down-regulated	up-regulated
9606.ENSP00000383949	9606.ENSP00000363018	RPL10A	SNU13	9606	0.731	0.059	0	0	0.49	0.416	0	0.155	up-regulated	up-regulated
9606.ENSP00000383949	9606.ENSP00000363313	PRPF4	SNU13	9606	0.999	0	0	0	0.161	0.998	0.9	0.452	down-regulated	up-regulated
9606.ENSP00000383949	9606.ENSP00000363642	BMS1	SNU13	9606	0.995	0	0	0	0.252	0.991	0	0.408	down-regulated	up-regulated
9606.ENSP00000383949	9606.ENSP00000363929	NCOA6	SNU13	9606	0.733	0	0	0	0.244	0.638	0	0.104	down-regulated	up-regulated
9606.ENSP00000383949	9606.ENSP00000366135	EXOSC10	SNU13	9606	0.948	0	0	0	0.125	0.896	0.4	0.16	down-regulated	up-regulated
9606.ENSP00000383949	9606.ENSP00000367806	RPS16	SNU13	9606	0.992	0.061	0	0	0.574	0.969	0.4	0.12	up-regulated	up-regulated
9606.ENSP00000383949	9606.ENSP00000368801	WBP4	SNU13	9606	0.981	0	0	0	0.056	0.8	0.9	0.148	up-regulated	up-regulated
9606.ENSP00000383949	9606.ENSP00000369757	RPS6	SNU13	9606	0.997	0.099	0	0	0.624	0.979	0.5	0.301	up-regulated	up-regulated
9606.ENSP00000383949	9606.ENSP00000375632	RPS9	SNU13	9606	0.997	0.07	0	0	0.512	0.986	0.5	0.37	up-regulated	up-regulated
9606.ENSP00000383949	9606.ENSP00000375730	RPL13A	SNU13	9606	0.731	0.061	0	0	0.444	0.416	0	0.223	up-regulated	up-regulated
9606.ENSP00000383949	9606.ENSP00000379506	RPL14	SNU13	9606	0.731	0	0	0	0.496	0.399	0	0.183	up-regulated	up-regulated
9606.ENSP00000384863	9606.ENSP00000240185	TARDBP	XPO1	9606	0.747	0	0	0	0.369	0.071	0	0.603	down-regulated	up-regulated
9606.ENSP00000384863	9606.ENSP00000283195	RANBP2	XPO1	9606	0.993	0	0	0	0.088	0.81	0	0.965	up-regulated	up-regulated
9606.ENSP00000384863	9606.ENSP00000290158	KPNB1	XPO1	9606	0.902	0	0	0	0.455	0.199	0	0.794	up-regulated	up-regulated
9606.ENSP00000384863	9606.ENSP00000296930	NPM1	XPO1	9606	0.789	0	0	0	0.138	0	0	0.766	up-regulated	up-regulated
9606.ENSP00000384863	9606.ENSP00000302961	HSPA4	XPO1	9606	0.724	0	0	0	0.249	0.07	0	0.636	up-regulated	up-regulated
9606.ENSP00000384863	9606.ENSP00000326806	NCBP2	XPO1	9606	0.774	0	0	0	0.109	0.044	0	0.756	down-regulated	up-regulated
9606.ENSP00000384863	9606.ENSP00000336712	TNPO1	XPO1	9606	0.868	0	0	0	0.51	0	0	0.742	up-regulated	up-regulated
9606.ENSP00000384863	9606.ENSP00000343701	KPNA1	XPO1	9606	0.712	0	0	0	0.192	0.135	0	0.621	down-regulated	up-regulated
9606.ENSP00000384863	9606.ENSP00000356520	DHX9	XPO1	9606	0.791	0	0	0	0.315	0.294	0	0.602	up-regulated	up-regulated
9606.ENSP00000384863	9606.ENSP00000361540	CDC20	XPO1	9606	0.842	0	0	0	0.074	0.103	0.8	0.163	down-regulated	up-regulated
9606.ENSP00000384863	9606.ENSP00000361777	SET	XPO1	9606	0.885	0	0	0	0.142	0.292	0.8	0.167	up-regulated	up-regulated
9606.ENSP00000384863	9606.ENSP00000369042	IPO7	XPO1	9606	0.828	0	0	0	0.218	0	0	0.79	up-regulated	up-regulated
9606.ENSP00000385722	9606.ENSP00000282516	NIPBL	INTS1	9606	0.765	0	0	0	0.106	0	0.72	0.139	down-regulated	down-regulated
9606.ENSP00000385722	9606.ENSP00000319829	ZNF687	INTS1	9606	0.994	0	0	0	0.118	0.994	0	0	down-regulated	down-regulated
9606.ENSP00000385722	9606.ENSP00000324804	PPP2R1A	INTS1	9606	0.999	0	0	0	0.088	0.998	0	0.321	up-regulated	down-regulated
9606.ENSP00000386433	9606.ENSP00000282516	NIPBL	ZNF638	9606	0.745	0	0	0	0.717	0.091	0	0.088	down-regulated	down-regulated
9606.ENSP00000386458	9606.ENSP00000215793	SF3A1	PRPF40A	9606	0.963	0	0	0	0.425	0.779	0.54	0.452	up-regulated	up-regulated
9606.ENSP00000386458	9606.ENSP00000225792	DDX5	PRPF40A	9606	0.877	0	0	0	0.15	0.235	0.8	0.167	down-regulated	up-regulated
9606.ENSP00000386458	9606.ENSP00000253363	RBM39	PRPF40A	9606	0.962	0	0	0	0.365	0.719	0.8	0.068	down-regulated	up-regulated
9606.ENSP00000386458	9606.ENSP00000261973	RBM25	PRPF40A	9606	0.998	0	0	0	0.502	0.826	0.8	0.931	down-regulated	up-regulated
9606.ENSP00000386458	9606.ENSP00000265872	CCAR1	PRPF40A	9606	0.935	0	0	0	0.692	0	0.8	0	up-regulated	up-regulated
9606.ENSP00000386458	9606.ENSP00000326806	NCBP2	PRPF40A	9606	0.824	0	0	0	0.18	0.6	0	0.506	down-regulated	up-regulated
9606.ENSP00000386458	9606.ENSP00000335321	SF3B1	PRPF40A	9606	0.863	0	0	0	0.402	0.241	0.54	0.423	down-regulated	up-regulated
9606.ENSP00000386458	9606.ENSP00000343054	RBM5	PRPF40A	9606	0.87	0	0	0	0.138	0	0.8	0.309	down-regulated	up-regulated
9606.ENSP00000386458	9606.ENSP00000356448	TPR	PRPF40A	9606	0.817	0	0	0	0.807	0.086	0	0.044	up-regulated	up-regulated
9606.ENSP00000386458	9606.ENSP00000356520	DHX9	PRPF40A	9606	0.918	0	0	0	0.257	0.178	0.8	0.414	up-regulated	up-regulated
9606.ENSP00000386458	9606.ENSP00000373657	NCBP3	PRPF40A	9606	0.735	0	0	0	0.21	0.679	0	0	down-regulated	up-regulated
9606.ENSP00000386636	9606.ENSP00000221419	HNRNPL	SSB	9606	0.725	0	0	0	0.671	0	0	0.2	down-regulated	down-regulated
9606.ENSP00000386636	9606.ENSP00000240185	TARDBP	SSB	9606	0.756	0	0	0	0.728	0.137	0	0.044	down-regulated	down-regulated
9606.ENSP00000386636	9606.ENSP00000318195	NCL	SSB	9606	0.861	0	0	0	0.48	0.511	0	0.496	up-regulated	down-regulated
9606.ENSP00000386636	9606.ENSP00000349428	PTBP1	SSB	9606	0.735	0	0	0	0.663	0	0	0.246	up-regulated	down-regulated
9606.ENSP00000386636	9606.ENSP00000354346	MATR3-2	SSB	9606	0.703	0	0	0	0.678	0	0	0.113	up-regulated	down-regulated
9606.ENSP00000386636	9606.ENSP00000358635	SYNCRIP	SSB	9606	0.712	0	0	0	0.537	0.096	0	0.366	up-regulated	down-regulated
9606.ENSP00000387262	9606.ENSP00000262030	ATP5F1B	IMMT	9606	0.745	0	0	0	0.438	0.206	0	0.474	up-regulated	up-regulated
9606.ENSP00000387262	9606.ENSP00000268379	UQCRC2	IMMT	9606	0.811	0	0	0	0.602	0.209	0	0.45	up-regulated	up-regulated
9606.ENSP00000387262	9606.ENSP00000297185	HSPA9	IMMT	9606	0.881	0	0	0	0.289	0.092	0.72	0.419	up-regulated	up-regulated
9606.ENSP00000387262	9606.ENSP00000361635	VDAC2	IMMT	9606	0.708	0	0	0	0.21	0.299	0	0.515	up-regulated	up-regulated
9606.ENSP00000387710	9606.ENSP00000261772	AARS1	TARS1	9606	0.929	0	0	0	0.362	0	0	0.894	up-regulated	up-regulated
9606.ENSP00000387710	9606.ENSP00000280326	CCT5	TARS1	9606	0.727	0.042	0	0	0.283	0.266	0	0.522	up-regulated	up-regulated
9606.ENSP00000387710	9606.ENSP00000289371	EIF5B	TARS1	9606	0.717	0.07	0	0	0.172	0.409	0	0.452	up-regulated	up-regulated
9606.ENSP00000387710	9606.ENSP00000307567	QARS1	TARS1	9606	0.807	0.057	0	0	0.145	0	0	0.78	up-regulated	up-regulated
9606.ENSP00000387710	9606.ENSP00000355890	EPRS1	TARS1	9606	0.928	0.106	0	0	0.457	0.054	0	0.862	up-regulated	up-regulated
9606.ENSP00000387710	9606.ENSP00000362576	YARS1	TARS1	9606	0.911	0.122	0	0	0.37	0.099	0	0.843	up-regulated	up-regulated
9606.ENSP00000387710	9606.ENSP00000364815	VARS1	TARS1	9606	0.905	0.102	0	0	0.379	0	0	0.844	up-regulated	up-regulated
9606.ENSP00000387710	9606.ENSP00000373918	GARS1	TARS1	9606	0.909	0	0	0	0.403	0.228	0	0.819	up-regulated	up-regulated
9606.ENSP00000387911	9606.ENSP00000216277	PAPOLA	PARN	9606	0.892	0	0	0	0.097	0	0	0.885	down-regulated	down-regulated
9606.ENSP00000389351	9606.ENSP00000216554	EIF5	RPSA	9606	0.937	0	0	0	0.198	0.801	0.5	0.307	up-regulated	up-regulated
9606.ENSP00000389351	9606.ENSP00000224073	EDF1	RPSA	9606	0.918	0	0	0	0.172	0.905	0	0	down-regulated	up-regulated
9606.ENSP00000389351	9606.ENSP00000243253	SEC61A1	RPSA	9606	0.957	0.042	0	0	0.606	0.876	0	0.195	up-regulated	up-regulated
9606.ENSP00000389351	9606.ENSP00000253039	EIF2S3	RPSA	9606	0.99	0	0	0	0.757	0.914	0.5	0.209	up-regulated	up-regulated
9606.ENSP00000389351	9606.ENSP00000267884	SRP14	RPSA	9606	0.817	0	0	0	0.076	0.8	0	0.091	up-regulated	up-regulated
9606.ENSP00000389351	9606.ENSP00000270625	RPS11	RPSA	9606	0.999	0.058	0	0	0.98	0.994	0.9	0.518	up-regulated	up-regulated
9606.ENSP00000389351	9606.ENSP00000272317	RPS27A	RPSA	9606	0.999	0	0	0	0.898	0.994	0.9	0.298	up-regulated	up-regulated
9606.ENSP00000389351	9606.ENSP00000278572	RPS3	RPSA	9606	0.999	0.057	0	0	0.99	0.996	0.9	0.591	up-regulated	up-regulated
9606.ENSP00000389351	9606.ENSP00000280326	CCT5	RPSA	9606	0.784	0.048	0	0	0.72	0.114	0	0.192	up-regulated	up-regulated
9606.ENSP00000389351	9606.ENSP00000286788	CCT8	RPSA	9606	0.753	0	0	0	0.683	0.091	0	0.214	up-regulated	up-regulated
9606.ENSP00000389351	9606.ENSP00000289371	EIF5B	RPSA	9606	0.978	0.086	0	0	0.55	0.941	0	0.213	up-regulated	up-regulated
9606.ENSP00000389351	9606.ENSP00000293831	EIF4A1	RPSA	9606	0.978	0	0	0	0.829	0.842	0	0.271	up-regulated	up-regulated
9606.ENSP00000389351	9606.ENSP00000299300	CCT2	RPSA	9606	0.756	0.048	0	0	0.689	0.114	0	0.179	up-regulated	up-regulated
9606.ENSP00000389351	9606.ENSP00000300651	MED1	RPSA	9606	0.929	0.05	0	0	0.68	0.744	0	0.194	down-regulated	up-regulated
9606.ENSP00000389351	9606.ENSP00000301364	TSR1	RPSA	9606	0.963	0	0	0	0.075	0.956	0	0.147	down-regulated	up-regulated
9606.ENSP00000389351	9606.ENSP00000302961	HSPA4	RPSA	9606	0.716	0.042	0	0	0.474	0.317	0	0.273	up-regulated	up-regulated
9606.ENSP00000389351	9606.ENSP00000318646	RPS15A	RPSA	9606	0.999	0.052	0	0	0.927	0.976	0.9	0.413	up-regulated	up-regulated
9606.ENSP00000389351	9606.ENSP00000322439	TUFM	RPSA	9606	0.912	0	0	0	0.689	0.624	0	0.311	up-regulated	up-regulated
9606.ENSP00000389351	9606.ENSP00000336702	EIF5A	RPSA	9606	0.987	0.042	0	0	0.75	0.935	0	0.26	up-regulated	up-regulated
9606.ENSP00000389351	9606.ENSP00000339795	RPL7	RPSA	9606	0.999	0	0	0	0.96	0.981	0	0.476	up-regulated	up-regulated
9606.ENSP00000389351	9606.ENSP00000346015	RPL27A	RPSA	9606	0.999	0.042	0	0	0.976	0.993	0	0.389	up-regulated	up-regulated
9606.ENSP00000389351	9606.ENSP00000346027	RPL21	RPSA	9606	0.999	0	0	0	0.99	0.995	0	0.533	up-regulated	up-regulated
9606.ENSP00000389351	9606.ENSP00000346050	RPS3A	RPSA	9606	0.999	0.105	0	0	0.991	0.993	0.9	0.654	up-regulated	up-regulated
9606.ENSP00000389351	9606.ENSP00000355890	EPRS1	RPSA	9606	0.87	0.25	0	0	0.548	0.488	0	0.342	up-regulated	up-regulated
9606.ENSP00000389351	9606.ENSP00000358140	EIF3A	RPSA	9606	0.988	0	0	0	0.444	0.967	0	0.435	up-regulated	up-regulated
9606.ENSP00000389351	9606.ENSP00000358635	SYNCRIP	RPSA	9606	0.784	0	0	0	0.661	0.317	0	0.142	up-regulated	up-regulated
9606.ENSP00000389351	9606.ENSP00000359345	RPL5	RPSA	9606	0.999	0.056	0	0	0.991	0.994	0	0.594	down-regulated	up-regulated
9606.ENSP00000389351	9606.ENSP00000361076	RPL7A	RPSA	9606	0.999	0.057	0	0	0.99	0.995	0	0.416	up-regulated	up-regulated
9606.ENSP00000389351	9606.ENSP00000362576	YARS1	RPSA	9606	0.721	0.109	0	0	0.353	0.264	0	0.42	up-regulated	up-regulated
9606.ENSP00000389351	9606.ENSP00000363018	RPL10A	RPSA	9606	0.999	0	0	0	0.959	0.985	0	0.467	up-regulated	up-regulated
9606.ENSP00000389351	9606.ENSP00000367806	RPS16	RPSA	9606	0.999	0.07	0	0	0.98	0.996	0.9	0.541	up-regulated	up-regulated
9606.ENSP00000389351	9606.ENSP00000369757	RPS6	RPSA	9606	0.999	0	0	0	0.99	0.995	0.9	0.429	up-regulated	up-regulated
9606.ENSP00000389351	9606.ENSP00000375632	RPS9	RPSA	9606	0.999	0.086	0	0	0.988	0.995	0.9	0.728	up-regulated	up-regulated
9606.ENSP00000389351	9606.ENSP00000375730	RPL13A	RPSA	9606	0.999	0.07	0	0	0.96	0.979	0.5	0.4	up-regulated	up-regulated
9606.ENSP00000389351	9606.ENSP00000377958	CCT4	RPSA	9606	0.822	0.048	0	0	0.728	0.265	0	0.177	up-regulated	up-regulated
9606.ENSP00000389351	9606.ENSP00000379339	RPS29	RPSA	9606	0.999	0.052	0	0	0.916	0.992	0.9	0.469	up-regulated	up-regulated
9606.ENSP00000389351	9606.ENSP00000379506	RPL14	RPSA	9606	0.999	0.042	0	0	0.982	0.994	0	0.51	up-regulated	up-regulated
9606.ENSP00000389351	9606.ENSP00000383949	SNU13	RPSA	9606	0.768	0.057	0	0	0.523	0.439	0	0.19	up-regulated	up-regulated
9606.ENSP00000391481	9606.ENSP00000229270	TPI1	TKT	9606	0.98	0.114	0	0	0.341	0.339	0.8	0.781	up-regulated	up-regulated
9606.ENSP00000391481	9606.ENSP00000320171	PKM	TKT	9606	0.951	0.079	0	0	0.322	0.216	0.8	0.577	up-regulated	up-regulated
9606.ENSP00000391481	9606.ENSP00000321259	TALDO1	TKT	9606	0.999	0.115	0	0	0.829	0.416	0.965	0.943	up-regulated	up-regulated
9606.ENSP00000391481	9606.ENSP00000333667	SHMT2	TKT	9606	0.772	0	0	0	0.247	0	0.329	0.584	up-regulated	up-regulated
9606.ENSP00000391481	9606.ENSP00000355518	FH	TKT	9606	0.731	0	0	0	0.148	0.179	0	0.647	up-regulated	up-regulated
9606.ENSP00000391481	9606.ENSP00000361512	PRPS1	TKT	9606	0.957	0	0	0	0.255	0	0.9	0.474	up-regulated	up-regulated
9606.ENSP00000391481	9606.ENSP00000362413	PGK1	TKT	9606	0.831	0.091	0	0	0.377	0.242	0	0.652	up-regulated	up-regulated
9606.ENSP00000391481	9606.ENSP00000380070	GAPDH	TKT	9606	0.978	0.091	0	0	0.349	0.165	0.875	0.706	up-regulated	up-regulated
9606.ENSP00000393241	9606.ENSP00000216554	EIF5	RPS18	9606	0.945	0	0	0	0.164	0.871	0.5	0.096	up-regulated	up-regulated
9606.ENSP00000393241	9606.ENSP00000217182	EEF1A2	RPS18	9606	0.722	0	0	0	0.301	0.092	0	0.596	up-regulated	up-regulated
9606.ENSP00000393241	9606.ENSP00000224073	EDF1	RPS18	9606	0.934	0	0	0	0.238	0.905	0	0.155	down-regulated	up-regulated
9606.ENSP00000393241	9606.ENSP00000243253	SEC61A1	RPS18	9606	0.99	0.12	0	0	0.839	0.907	0	0.349	up-regulated	up-regulated
9606.ENSP00000393241	9606.ENSP00000253039	EIF2S3	RPS18	9606	0.986	0	0	0	0.312	0.962	0.5	0.103	up-regulated	up-regulated
9606.ENSP00000393241	9606.ENSP00000261637	UTP20	RPS18	9606	0.976	0	0	0	0.062	0.975	0	0.056	down-regulated	up-regulated
9606.ENSP00000393241	9606.ENSP00000261772	AARS1	RPS18	9606	0.729	0.115	0.627	0	0.049	0	0	0.239	up-regulated	up-regulated
9606.ENSP00000393241	9606.ENSP00000267884	SRP14	RPS18	9606	0.879	0	0	0	0.243	0.8	0	0.265	up-regulated	up-regulated
9606.ENSP00000393241	9606.ENSP00000270625	RPS11	RPS18	9606	0.999	0.231	0	0	0.991	0.993	0.9	0.844	up-regulated	up-regulated
9606.ENSP00000393241	9606.ENSP00000272317	RPS27A	RPS18	9606	0.999	0	0	0	0.987	0.991	0.9	0.529	up-regulated	up-regulated
9606.ENSP00000393241	9606.ENSP00000278572	RPS3	RPS18	9606	0.999	0.231	0	0	0.991	0.995	0.9	0.817	up-regulated	up-regulated
9606.ENSP00000393241	9606.ENSP00000289371	EIF5B	RPS18	9606	0.987	0	0	0	0.409	0.968	0	0.37	up-regulated	up-regulated
9606.ENSP00000393241	9606.ENSP00000290299	ATP5PO	RPS18	9606	0.903	0.042	0	0	0.857	0	0	0.348	up-regulated	up-regulated
9606.ENSP00000393241	9606.ENSP00000293831	EIF4A1	RPS18	9606	0.923	0	0	0	0.551	0.81	0	0.168	up-regulated	up-regulated
9606.ENSP00000393241	9606.ENSP00000300651	MED1	RPS18	9606	0.982	0.12	0	0	0.833	0.841	0	0.349	down-regulated	up-regulated
9606.ENSP00000393241	9606.ENSP00000301364	TSR1	RPS18	9606	0.979	0	0	0	0.062	0.974	0	0.184	down-regulated	up-regulated
9606.ENSP00000393241	9606.ENSP00000307567	QARS1	RPS18	9606	0.904	0.092	0	0	0.681	0.624	0	0.223	up-regulated	up-regulated
9606.ENSP00000393241	9606.ENSP00000311135	DHX37	RPS18	9606	0.825	0	0	0	0.058	0.82	0	0.055	down-regulated	up-regulated
9606.ENSP00000393241	9606.ENSP00000318646	RPS15A	RPS18	9606	0.999	0.091	0	0	0.953	0.969	0.9	0.485	up-regulated	up-regulated
9606.ENSP00000393241	9606.ENSP00000320171	PKM	RPS18	9606	0.784	0.083	0	0	0.378	0.609	0	0.148	up-regulated	up-regulated
9606.ENSP00000393241	9606.ENSP00000322439	TUFM	RPS18	9606	0.999	0.231	0	0	0.964	0.966	0	0.364	up-regulated	up-regulated
9606.ENSP00000393241	9606.ENSP00000326806	NCBP2	RPS18	9606	0.849	0	0.627	0	0.061	0.599	0	0.052	down-regulated	up-regulated
9606.ENSP00000393241	9606.ENSP00000336702	EIF5A	RPS18	9606	0.993	0.113	0	0	0.794	0.955	0	0.347	up-regulated	up-regulated
9606.ENSP00000393241	9606.ENSP00000339795	RPL7	RPS18	9606	0.999	0.111	0	0	0.96	0.977	0	0.626	up-regulated	up-regulated
9606.ENSP00000393241	9606.ENSP00000346015	RPL27A	RPS18	9606	0.999	0.061	0	0	0.991	0.993	0	0.708	up-regulated	up-regulated
9606.ENSP00000393241	9606.ENSP00000346027	RPL21	RPS18	9606	0.999	0.12	0	0	0.991	0.993	0	0.458	up-regulated	up-regulated
9606.ENSP00000393241	9606.ENSP00000346050	RPS3A	RPS18	9606	0.999	0	0	0	0.991	0.995	0.9	0.593	up-regulated	up-regulated
9606.ENSP00000393241	9606.ENSP00000355890	EPRS1	RPS18	9606	0.949	0.092	0	0	0.603	0.807	0	0.353	up-regulated	up-regulated
9606.ENSP00000393241	9606.ENSP00000358140	EIF3A	RPS18	9606	0.981	0	0	0	0.453	0.966	0	0.062	up-regulated	up-regulated
9606.ENSP00000393241	9606.ENSP00000359345	RPL5	RPS18	9606	0.999	0.231	0	0	0.991	0.993	0	0.624	down-regulated	up-regulated
9606.ENSP00000393241	9606.ENSP00000361076	RPL7A	RPS18	9606	0.999	0.099	0	0	0.991	0.993	0	0.653	up-regulated	up-regulated
9606.ENSP00000393241	9606.ENSP00000363018	RPL10A	RPS18	9606	0.999	0.113	0	0	0.961	0.977	0	0.515	up-regulated	up-regulated
9606.ENSP00000393241	9606.ENSP00000363642	BMS1	RPS18	9606	0.989	0	0	0	0.058	0.987	0	0.116	down-regulated	up-regulated
9606.ENSP00000393241	9606.ENSP00000366135	EXOSC10	RPS18	9606	0.898	0	0	0	0.058	0.895	0	0.051	down-regulated	up-regulated
9606.ENSP00000393241	9606.ENSP00000367806	RPS16	RPS18	9606	0.999	0.115	0	0	0.991	0.995	0.9	0.875	up-regulated	up-regulated
9606.ENSP00000393241	9606.ENSP00000369757	RPS6	RPS18	9606	0.999	0	0	0	0.991	0.993	0.9	0.75	up-regulated	up-regulated
9606.ENSP00000393241	9606.ENSP00000375632	RPS9	RPS18	9606	0.999	0.12	0	0	0.99	0.995	0.9	0.808	up-regulated	up-regulated
9606.ENSP00000393241	9606.ENSP00000375730	RPL13A	RPS18	9606	0.999	0.115	0	0	0.961	0.978	0.5	0.705	up-regulated	up-regulated
9606.ENSP00000393241	9606.ENSP00000379339	RPS29	RPS18	9606	0.999	0.115	0	0	0.991	0.991	0.9	0.593	up-regulated	up-regulated
9606.ENSP00000393241	9606.ENSP00000379506	RPL14	RPS18	9606	0.999	0.111	0	0	0.991	0.993	0	0.709	up-regulated	up-regulated
9606.ENSP00000393241	9606.ENSP00000380070	GAPDH	RPS18	9606	0.807	0.115	0	0	0.322	0.089	0	0.688	up-regulated	up-regulated
9606.ENSP00000393241	9606.ENSP00000383949	SNU13	RPS18	9606	0.992	0.099	0	0	0.622	0.975	0	0.158	up-regulated	up-regulated
9606.ENSP00000393241	9606.ENSP00000389351	RPSA	RPS18	9606	0.999	0.106	0	0	0.99	0.994	0.9	0.419	up-regulated	up-regulated
9606.ENSP00000395535	9606.ENSP00000209875	CBX5	MECP2	9606	0.849	0	0	0	0.058	0.535	0	0.683	down-regulated	down-regulated
9606.ENSP00000395535	9606.ENSP00000244537	H4C6	MECP2	9606	0.788	0	0	0	0.062	0.624	0	0.448	up-regulated	down-regulated
9606.ENSP00000395535	9606.ENSP00000262238	YY1	MECP2	9606	0.739	0	0	0	0.049	0.442	0	0.548	down-regulated	down-regulated
9606.ENSP00000395535	9606.ENSP00000263209	DGCR8	MECP2	9606	0.974	0	0	0	0.093	0.231	0.7	0.892	down-regulated	down-regulated
9606.ENSP00000395535	9606.ENSP00000268712	NCOR1	MECP2	9606	0.997	0	0	0	0.067	0.516	0.5	0.991	down-regulated	down-regulated
9606.ENSP00000395535	9606.ENSP00000296930	NPM1	MECP2	9606	0.732	0	0	0	0.064	0.094	0.5	0.444	up-regulated	down-regulated
9606.ENSP00000395535	9606.ENSP00000362441	ATRX	MECP2	9606	0.981	0	0	0	0.102	0.379	0	0.969	down-regulated	down-regulated
9606.ENSP00000395535	9606.ENSP00000369131	SIN3B	MECP2	9606	0.828	0	0	0	0.095	0.094	0	0.807	up-regulated	down-regulated
9606.ENSP00000395535	9606.ENSP00000386458	PRPF40A	MECP2	9606	0.74	0	0	0	0.062	0.48	0	0.51	up-regulated	down-regulated
9606.ENSP00000395574	9606.ENSP00000221265	PAF1	ELOA	9606	0.927	0	0	0	0.055	0.292	0.9	0	down-regulated	down-regulated
9606.ENSP00000395574	9606.ENSP00000261900	CCNT1	ELOA	9606	0.949	0	0	0	0.083	0	0.9	0.498	down-regulated	down-regulated
9606.ENSP00000395574	9606.ENSP00000262306	ELOB	ELOA	9606	0.999	0	0	0	0.055	0.839	0.9	0.958	up-regulated	down-regulated
9606.ENSP00000395574	9606.ENSP00000262809	ELL	ELOA	9606	0.931	0	0	0	0.056	0	0.9	0.333	down-regulated	down-regulated
9606.ENSP00000395574	9606.ENSP00000299601	LEO1	ELOA	9606	0.984	0	0	0	0.064	0.779	0.9	0.326	down-regulated	down-regulated
9606.ENSP00000395574	9606.ENSP00000340823	GTF2F2	ELOA	9606	0.746	0	0	0	0.072	0	0.5	0.497	up-regulated	down-regulated
9606.ENSP00000395574	9606.ENSP00000355013	CTR9	ELOA	9606	0.977	0	0	0	0.067	0.701	0.9	0.296	down-regulated	down-regulated
9606.ENSP00000395574	9606.ENSP00000356405	CDC73	ELOA	9606	0.945	0	0	0	0.067	0.292	0.9	0.277	down-regulated	down-regulated
9606.ENSP00000395574	9606.ENSP00000364578	NELFE	ELOA	9606	0.92	0	0	0	0.086	0	0.9	0.202	down-regulated	down-regulated
9606.ENSP00000395574	9606.ENSP00000374280	RTF1	ELOA	9606	0.917	0	0	0	0.187	0	0.9	0.067	down-regulated	down-regulated
9606.ENSP00000395574	9606.ENSP00000377969	GTF2F1	ELOA	9606	0.738	0	0	0	0.081	0	0.5	0.476	down-regulated	down-regulated
9606.ENSP00000396301	9606.ENSP00000215793	SF3A1	IK	9606	0.921	0	0	0	0.215	0	0.9	0.079	up-regulated	down-regulated
9606.ENSP00000396301	9606.ENSP00000225792	DDX5	IK	9606	0.819	0	0	0	0.086	0	0.8	0.089	down-regulated	down-regulated
9606.ENSP00000396301	9606.ENSP00000253363	RBM39	IK	9606	0.865	0	0	0	0.127	0.292	0.8	0	down-regulated	down-regulated
9606.ENSP00000396301	9606.ENSP00000261973	RBM25	IK	9606	0.833	0	0	0	0.199	0	0.8	0	down-regulated	down-regulated
9606.ENSP00000396301	9606.ENSP00000266079	PRPF6	IK	9606	0.995	0	0	0	0.269	0.936	0.9	0.2	down-regulated	down-regulated
9606.ENSP00000396301	9606.ENSP00000267812	MFAP1	IK	9606	0.995	0	0	0	0.194	0.936	0.9	0.202	down-regulated	down-regulated
9606.ENSP00000396301	9606.ENSP00000310448	SART1	IK	9606	0.98	0	0	0	0.068	0.8	0.9	0.081	down-regulated	down-regulated
9606.ENSP00000396301	9606.ENSP00000315379	PRPF3	IK	9606	0.985	0	0	0	0.35	0.8	0.9	0	down-regulated	down-regulated
9606.ENSP00000396301	9606.ENSP00000328848	RBM10	IK	9606	0.711	0	0	0	0.097	0.694	0	0	down-regulated	down-regulated
9606.ENSP00000396301	9606.ENSP00000335321	SF3B1	IK	9606	0.985	0	0	0	0.222	0.8	0.9	0.166	down-regulated	down-regulated
9606.ENSP00000396301	9606.ENSP00000343054	RBM5	IK	9606	0.811	0	0	0	0.097	0	0.8	0	down-regulated	down-regulated
9606.ENSP00000396301	9606.ENSP00000356520	DHX9	IK	9606	0.825	0	0	0	0.141	0.064	0.8	0	up-regulated	down-regulated
9606.ENSP00000396301	9606.ENSP00000362110	SF3A3	IK	9606	0.924	0	0	0	0.262	0	0.9	0.055	down-regulated	down-regulated
9606.ENSP00000396301	9606.ENSP00000363313	PRPF4	IK	9606	0.979	0	0	0	0.056	0.8	0.9	0.063	down-regulated	down-regulated
9606.ENSP00000396301	9606.ENSP00000368801	WBP4	IK	9606	0.981	0	0	0	0.104	0.8	0.9	0.091	up-regulated	down-regulated
9606.ENSP00000396301	9606.ENSP00000383949	SNU13	IK	9606	0.98	0	0	0	0.113	0.8	0.9	0	up-regulated	down-regulated
9606.ENSP00000396301	9606.ENSP00000386458	PRPF40A	IK	9606	0.828	0	0	0	0.165	0	0.8	0.055	up-regulated	down-regulated
9606.ENSP00000401010	9606.ENSP00000216181	MYH9	CAPZB	9606	0.791	0	0	0	0.153	0.248	0.5	0.422	up-regulated	up-regulated
9606.ENSP00000401010	9606.ENSP00000258198	DYNC1LI2	CAPZB	9606	0.965	0	0	0	0.06	0.912	0.5	0.247	up-regulated	up-regulated
9606.ENSP00000401010	9606.ENSP00000263238	ACTR3	CAPZB	9606	0.774	0	0	0	0.377	0.323	0	0.507	up-regulated	up-regulated
9606.ENSP00000401010	9606.ENSP00000331983	CARMIL1	CAPZB	9606	0.937	0	0	0	0.047	0.854	0.5	0.205	down-regulated	up-regulated
9606.ENSP00000401010	9606.ENSP00000348965	DYNC1H1	CAPZB	9606	0.964	0	0	0	0.062	0.915	0.5	0.212	up-regulated	up-regulated
9606.ENSP00000401010	9606.ENSP00000349259	SPTBN1	CAPZB	9606	0.774	0	0	0	0.058	0.188	0.5	0.481	up-regulated	up-regulated
9606.ENSP00000401010	9606.ENSP00000361883	CAP1	CAPZB	9606	0.73	0	0	0	0.438	0.252	0	0.408	up-regulated	up-regulated
9606.ENSP00000401010	9606.ENSP00000377941	ACTN1	CAPZB	9606	0.75	0	0	0	0.097	0.11	0.4	0.543	up-regulated	up-regulated
9606.ENSP00000401470	9606.ENSP00000261396	NUP133	RANGAP1	9606	0.851	0	0	0	0.23	0	0.5	0.645	down-regulated	up-regulated
9606.ENSP00000401470	9606.ENSP00000283195	RANBP2	RANGAP1	9606	0.999	0	0	0	0.153	0.983	0.9	0.999	up-regulated	up-regulated
9606.ENSP00000401470	9606.ENSP00000290158	KPNB1	RANGAP1	9606	0.908	0	0	0	0.107	0.627	0	0.746	up-regulated	up-regulated
9606.ENSP00000401470	9606.ENSP00000356448	TPR	RANGAP1	9606	0.735	0	0	0	0.076	0.093	0.5	0.442	up-regulated	up-regulated
9606.ENSP00000401470	9606.ENSP00000361540	CDC20	RANGAP1	9606	0.854	0	0	0	0.179	0	0.8	0.185	down-regulated	up-regulated
9606.ENSP00000401470	9606.ENSP00000369042	IPO7	RANGAP1	9606	0.703	0	0	0	0.109	0.195	0	0.619	up-regulated	up-regulated
9606.ENSP00000401470	9606.ENSP00000384863	XPO1	RANGAP1	9606	0.979	0	0	0	0.113	0.658	0	0.936	up-regulated	up-regulated
9606.ENSP00000403172	9606.ENSP00000224073	EDF1	RPL6	9606	0.884	0	0	0	0.187	0.862	0	0.057	down-regulated	up-regulated
9606.ENSP00000403172	9606.ENSP00000243253	SEC61A1	RPL6	9606	0.899	0.095	0	0	0.243	0.865	0	0	up-regulated	up-regulated
9606.ENSP00000403172	9606.ENSP00000253039	EIF2S3	RPL6	9606	0.83	0	0	0	0.576	0.217	0.5	0.094	up-regulated	up-regulated
9606.ENSP00000403172	9606.ENSP00000267884	SRP14	RPL6	9606	0.932	0	0	0	0.386	0.873	0	0.193	up-regulated	up-regulated
9606.ENSP00000403172	9606.ENSP00000270625	RPS11	RPL6	9606	0.999	0.111	0	0	0.991	0.993	0	0.694	up-regulated	up-regulated
9606.ENSP00000403172	9606.ENSP00000272317	RPS27A	RPL6	9606	0.999	0	0	0	0.98	0.992	0	0.327	up-regulated	up-regulated
9606.ENSP00000403172	9606.ENSP00000278572	RPS3	RPL6	9606	0.999	0.111	0	0	0.991	0.993	0	0.771	up-regulated	up-regulated
9606.ENSP00000403172	9606.ENSP00000280326	CCT5	RPL6	9606	0.708	0	0	0	0.663	0.05	0	0.162	up-regulated	up-regulated
9606.ENSP00000403172	9606.ENSP00000286788	CCT8	RPL6	9606	0.78	0	0	0	0.767	0	0	0.094	up-regulated	up-regulated
9606.ENSP00000403172	9606.ENSP00000289371	EIF5B	RPL6	9606	0.961	0	0	0	0.264	0.94	0	0.203	up-regulated	up-regulated
9606.ENSP00000403172	9606.ENSP00000293831	EIF4A1	RPL6	9606	0.814	0	0	0	0.728	0.135	0	0.273	up-regulated	up-regulated
9606.ENSP00000403172	9606.ENSP00000296930	NPM1	RPL6	9606	0.785	0	0	0	0.486	0.475	0	0.267	up-regulated	up-regulated
9606.ENSP00000403172	9606.ENSP00000299300	CCT2	RPL6	9606	0.826	0	0	0	0.783	0.079	0	0.202	up-regulated	up-regulated
9606.ENSP00000403172	9606.ENSP00000300651	MED1	RPL6	9606	0.981	0.095	0	0	0.829	0.839	0	0.347	down-regulated	up-regulated
9606.ENSP00000403172	9606.ENSP00000310042	ZNF622	RPL6	9606	0.897	0	0	0	0.14	0.885	0	0	up-regulated	up-regulated
9606.ENSP00000403172	9606.ENSP00000318646	RPS15A	RPL6	9606	0.999	0.057	0	0	0.936	0.972	0	0.556	up-regulated	up-regulated
9606.ENSP00000403172	9606.ENSP00000336702	EIF5A	RPL6	9606	0.98	0	0	0	0.624	0.947	0	0.111	up-regulated	up-regulated
9606.ENSP00000403172	9606.ENSP00000339001	TUBB	RPL6	9606	0.83	0	0	0	0.107	0.8	0	0.123	up-regulated	up-regulated
9606.ENSP00000403172	9606.ENSP00000339145	RRP1B	RPL6	9606	0.839	0	0	0	0.091	0.827	0	0.056	down-regulated	up-regulated
9606.ENSP00000403172	9606.ENSP00000339795	RPL7	RPL6	9606	0.999	0.069	0	0	0.962	0.992	0	0.892	up-regulated	up-regulated
9606.ENSP00000403172	9606.ENSP00000346015	RPL27A	RPL6	9606	0.999	0.055	0	0	0.99	0.994	0	0.782	up-regulated	up-regulated
9606.ENSP00000403172	9606.ENSP00000346027	RPL21	RPL6	9606	0.999	0	0	0	0.991	0.994	0	0.575	up-regulated	up-regulated
9606.ENSP00000403172	9606.ENSP00000346050	RPS3A	RPL6	9606	0.999	0	0	0	0.993	0.993	0	0.704	up-regulated	up-regulated
9606.ENSP00000403172	9606.ENSP00000355890	EPRS1	RPL6	9606	0.711	0	0	0	0.327	0.518	0	0.179	up-regulated	up-regulated
9606.ENSP00000403172	9606.ENSP00000356520	DHX9	RPL6	9606	0.958	0	0	0	0.148	0.25	0.9	0.431	up-regulated	up-regulated
9606.ENSP00000403172	9606.ENSP00000359345	RPL5	RPL6	9606	0.999	0.111	0	0	0.991	0.994	0	0.814	down-regulated	up-regulated
9606.ENSP00000403172	9606.ENSP00000361076	RPL7A	RPL6	9606	0.999	0	0	0	0.99	0.995	0.72	0.712	up-regulated	up-regulated
9606.ENSP00000403172	9606.ENSP00000363018	RPL10A	RPL6	9606	0.999	0	0	0	0.96	0.985	0.9	0.691	up-regulated	up-regulated
9606.ENSP00000403172	9606.ENSP00000366135	EXOSC10	RPL6	9606	0.751	0	0	0	0.056	0.429	0.4	0.322	down-regulated	up-regulated
9606.ENSP00000403172	9606.ENSP00000367806	RPS16	RPL6	9606	0.999	0.079	0	0	0.989	0.995	0	0.645	up-regulated	up-regulated
9606.ENSP00000403172	9606.ENSP00000369757	RPS6	RPL6	9606	0.999	0	0	0	0.991	0.995	0	0.861	up-regulated	up-regulated
9606.ENSP00000403172	9606.ENSP00000375632	RPS9	RPL6	9606	0.999	0.095	0	0	0.99	0.993	0	0.784	up-regulated	up-regulated
9606.ENSP00000403172	9606.ENSP00000375730	RPL13A	RPL6	9606	0.999	0.079	0	0	0.961	0.991	0.8	0.539	up-regulated	up-regulated
9606.ENSP00000403172	9606.ENSP00000377958	CCT4	RPL6	9606	0.785	0	0	0	0.768	0.079	0	0.075	up-regulated	up-regulated
9606.ENSP00000403172	9606.ENSP00000379339	RPS29	RPL6	9606	0.999	0.079	0	0	0.98	0.991	0.9	0.616	up-regulated	up-regulated
9606.ENSP00000403172	9606.ENSP00000379506	RPL14	RPL6	9606	0.999	0	0	0	0.992	0.994	0	0.842	up-regulated	up-regulated
9606.ENSP00000403172	9606.ENSP00000383949	SNU13	RPL6	9606	0.786	0	0	0	0.526	0.501	0	0.167	up-regulated	up-regulated
9606.ENSP00000403172	9606.ENSP00000389351	RPSA	RPL6	9606	0.999	0.042	0	0	0.999	0.993	0	0.484	up-regulated	up-regulated
9606.ENSP00000403172	9606.ENSP00000393241	RPS18	RPL6	9606	0.999	0.111	0	0	0.991	0.993	0	0.731	up-regulated	up-regulated
9606.ENSP00000404121	9606.ENSP00000221419	HNRNPL	ILF3	9606	0.995	0	0	0	0.751	0.426	0	0.972	down-regulated	up-regulated
9606.ENSP00000404121	9606.ENSP00000225792	DDX5	ILF3	9606	0.739	0	0	0	0.179	0.213	0	0.629	down-regulated	up-regulated
9606.ENSP00000404121	9606.ENSP00000240185	TARDBP	ILF3	9606	0.851	0	0	0	0.772	0.172	0	0.273	down-regulated	up-regulated
9606.ENSP00000404121	9606.ENSP00000254108	FUS	ILF3	9606	0.982	0	0	0	0.354	0.666	0	0.926	down-regulated	up-regulated
9606.ENSP00000404121	9606.ENSP00000263377	BRD4	ILF3	9606	0.734	0	0	0	0.125	0.51	0	0.429	down-regulated	up-regulated
9606.ENSP00000404121	9606.ENSP00000313829	KHDRBS1	ILF3	9606	0.899	0	0	0	0.738	0.238	0	0.538	up-regulated	up-regulated
9606.ENSP00000404121	9606.ENSP00000318195	NCL	ILF3	9606	0.749	0	0	0	0.442	0.234	0	0.461	up-regulated	up-regulated
9606.ENSP00000404121	9606.ENSP00000346027	RPL21	ILF3	9606	0.732	0	0	0	0.324	0.62	0	0	up-regulated	up-regulated
9606.ENSP00000404121	9606.ENSP00000349428	PTBP1	ILF3	9606	0.901	0	0	0	0.768	0	0	0.592	up-regulated	up-regulated
9606.ENSP00000404121	9606.ENSP00000349748	SFPQ	ILF3	9606	0.815	0	0	0	0.659	0.205	0	0.373	up-regulated	up-regulated
9606.ENSP00000404121	9606.ENSP00000352257	XRCC6	ILF3	9606	0.822	0	0	0	0.377	0.386	0	0.574	down-regulated	up-regulated
9606.ENSP00000404121	9606.ENSP00000354346	MATR3-2	ILF3	9606	0.928	0	0	0	0.663	0.165	0	0.765	up-regulated	up-regulated
9606.ENSP00000404121	9606.ENSP00000356520	DHX9	ILF3	9606	0.981	0	0	0	0.764	0.705	0	0.754	up-regulated	up-regulated
9606.ENSP00000404121	9606.ENSP00000357459	ADAR	ILF3	9606	0.833	0	0	0	0.101	0.636	0	0.531	up-regulated	up-regulated
9606.ENSP00000404121	9606.ENSP00000358635	SYNCRIP	ILF3	9606	0.914	0	0	0	0.547	0.478	0	0.667	up-regulated	up-regulated
9606.ENSP00000404121	9606.ENSP00000359645	RBMX	ILF3	9606	0.821	0	0	0	0.763	0.045	0	0.274	up-regulated	up-regulated
9606.ENSP00000404121	9606.ENSP00000363018	RPL10A	ILF3	9606	0.785	0	0	0	0.391	0.618	0	0.152	up-regulated	up-regulated
9606.ENSP00000404121	9606.ENSP00000375730	RPL13A	ILF3	9606	0.72	0	0	0	0.261	0.333	0	0.477	up-regulated	up-regulated
9606.ENSP00000404121	9606.ENSP00000386636	SSB	ILF3	9606	0.845	0	0	0	0.638	0.177	0	0.523	down-regulated	up-regulated
9606.ENSP00000404121	9606.ENSP00000403172	RPL6	ILF3	9606	0.714	0	0	0	0.312	0.37	0	0.394	up-regulated	up-regulated
9606.ENSP00000405068	9606.ENSP00000234170	CEBPZ	NOP14	9606	0.937	0	0	0	0.918	0.091	0	0.225	up-regulated	down-regulated
9606.ENSP00000405068	9606.ENSP00000261637	UTP20	NOP14	9606	0.999	0	0	0	0.719	0.966	0.8	0.798	down-regulated	down-regulated
9606.ENSP00000405068	9606.ENSP00000270625	RPS11	NOP14	9606	0.972	0	0	0	0.054	0.95	0.4	0.148	up-regulated	down-regulated
9606.ENSP00000405068	9606.ENSP00000278572	RPS3	NOP14	9606	0.964	0	0	0	0.055	0.954	0	0.251	up-regulated	down-regulated
9606.ENSP00000405068	9606.ENSP00000301364	TSR1	NOP14	9606	0.978	0	0	0	0.858	0.292	0.54	0.591	down-regulated	down-regulated
9606.ENSP00000405068	9606.ENSP00000311135	DHX37	NOP14	9606	0.975	0	0.001	0	0.379	0.738	0.8	0.325	down-regulated	down-regulated
9606.ENSP00000405068	9606.ENSP00000318646	RPS15A	NOP14	9606	0.799	0	0	0	0.054	0.62	0.4	0.181	up-regulated	down-regulated
9606.ENSP00000405068	9606.ENSP00000339145	RRP1B	NOP14	9606	0.829	0	0	0	0.653	0.292	0.36	0	down-regulated	down-regulated
9606.ENSP00000405068	9606.ENSP00000346050	RPS3A	NOP14	9606	0.971	0	0	0	0.056	0.951	0.4	0.063	up-regulated	down-regulated
9606.ENSP00000405068	9606.ENSP00000363642	BMS1	NOP14	9606	0.999	0	0	0	0.937	0.966	0.54	0.81	down-regulated	down-regulated
9606.ENSP00000405068	9606.ENSP00000363929	NCOA6	NOP14	9606	0.86	0	0	0	0.526	0.639	0	0.251	down-regulated	down-regulated
9606.ENSP00000405068	9606.ENSP00000366135	EXOSC10	NOP14	9606	0.929	0	0	0	0.679	0.663	0.4	0	down-regulated	down-regulated
9606.ENSP00000405068	9606.ENSP00000367806	RPS16	NOP14	9606	0.946	0	0	0	0.066	0.903	0.4	0.128	up-regulated	down-regulated
9606.ENSP00000405068	9606.ENSP00000369757	RPS6	NOP14	9606	0.976	0	0	0	0.054	0.876	0.8	0.12	up-regulated	down-regulated
9606.ENSP00000405068	9606.ENSP00000375632	RPS9	NOP14	9606	0.979	0	0	0	0.209	0.857	0.8	0.205	up-regulated	down-regulated
9606.ENSP00000405068	9606.ENSP00000383949	SNU13	NOP14	9606	0.972	0	0	0	0.268	0.889	0.54	0.356	up-regulated	down-regulated
9606.ENSP00000405068	9606.ENSP00000393241	RPS18	NOP14	9606	0.942	0	0	0	0.054	0.942	0	0	up-regulated	down-regulated
9606.ENSP00000405965	9606.ENSP00000254719	RPA1	SUMO2	9606	0.801	0	0	0	0.061	0.071	0.5	0.597	down-regulated	up-regulated
9606.ENSP00000405965	9606.ENSP00000272317	RPS27A	SUMO2	9606	0.82	0	0	0	0.239	0.452	0.5	0.238	up-regulated	up-regulated
9606.ENSP00000405965	9606.ENSP00000283195	RANBP2	SUMO2	9606	0.998	0	0	0	0.062	0.961	0.9	0.7	up-regulated	up-regulated
9606.ENSP00000405965	9606.ENSP00000296930	NPM1	SUMO2	9606	0.835	0	0	0	0.337	0.51	0.4	0.255	up-regulated	up-regulated
9606.ENSP00000405965	9606.ENSP00000325863	MRE11	SUMO2	9606	0.823	0	0	0	0.062	0.586	0.5	0.199	down-regulated	up-regulated
9606.ENSP00000405965	9606.ENSP00000333633	MTA1	SUMO2	9606	0.794	0	0	0	0.059	0.51	0.4	0.343	down-regulated	up-regulated
9606.ENSP00000405965	9606.ENSP00000338413	UBA1	SUMO2	9606	0.731	0	0	0	0.085	0.466	0	0.494	up-regulated	up-regulated
9606.ENSP00000405965	9606.ENSP00000343535	USP7	SUMO2	9606	0.775	0	0	0	0.049	0.625	0	0.422	down-regulated	up-regulated
9606.ENSP00000405965	9606.ENSP00000347232	BLM	SUMO2	9606	0.738	0	0	0	0.05	0.451	0.4	0.263	down-regulated	up-regulated
9606.ENSP00000405965	9606.ENSP00000356448	TPR	SUMO2	9606	0.722	0	0	0	0.055	0.537	0.4	0.067	up-regulated	up-regulated
9606.ENSP00000405965	9606.ENSP00000360609	HSP90AB1	SUMO2	9606	0.712	0	0	0	0.12	0.557	0	0.321	up-regulated	up-regulated
9606.ENSP00000405965	9606.ENSP00000362441	ATRX	SUMO2	9606	0.811	0	0	0	0.049	0.566	0	0.578	down-regulated	up-regulated
9606.ENSP00000405965	9606.ENSP00000365588	MDC1	SUMO2	9606	0.857	0	0	0	0.047	0.555	0.5	0.408	down-regulated	up-regulated
9606.ENSP00000405965	9606.ENSP00000371475	TP53BP1	SUMO2	9606	0.939	0	0	0	0.042	0.702	0.5	0.623	down-regulated	up-regulated
9606.ENSP00000405965	9606.ENSP00000401470	RANGAP1	SUMO2	9606	0.999	0	0	0	0.049	0.984	0.4	0.949	up-regulated	up-regulated
9606.ENSP00000410059	9606.ENSP00000217182	EEF1A2	EEF1D	9606	0.96	0	0	0	0.358	0.724	0.36	0.695	up-regulated	up-regulated
9606.ENSP00000410059	9606.ENSP00000270625	RPS11	EEF1D	9606	0.951	0.054	0	0	0.932	0.13	0	0.23	up-regulated	up-regulated
9606.ENSP00000410059	9606.ENSP00000278572	RPS3	EEF1D	9606	0.931	0.119	0	0	0.9	0.136	0	0.195	up-regulated	up-regulated
9606.ENSP00000410059	9606.ENSP00000296930	NPM1	EEF1D	9606	0.736	0	0	0	0.297	0.292	0	0.513	up-regulated	up-regulated
9606.ENSP00000410059	9606.ENSP00000318646	RPS15A	EEF1D	9606	0.728	0	0	0	0.693	0.099	0	0.093	up-regulated	up-regulated
9606.ENSP00000410059	9606.ENSP00000336702	EIF5A	EEF1D	9606	0.757	0	0	0	0.618	0.094	0	0.355	up-regulated	up-regulated
9606.ENSP00000410059	9606.ENSP00000339795	RPL7	EEF1D	9606	0.718	0	0	0	0.648	0.136	0	0.148	up-regulated	up-regulated
9606.ENSP00000410059	9606.ENSP00000346015	RPL27A	EEF1D	9606	0.811	0	0	0	0.726	0.13	0	0.272	up-regulated	up-regulated
9606.ENSP00000410059	9606.ENSP00000346027	RPL21	EEF1D	9606	0.93	0.061	0	0	0.914	0.121	0	0.135	up-regulated	up-regulated
9606.ENSP00000410059	9606.ENSP00000346050	RPS3A	EEF1D	9606	0.928	0	0	0	0.869	0.097	0	0.439	up-regulated	up-regulated
9606.ENSP00000410059	9606.ENSP00000359345	RPL5	EEF1D	9606	0.936	0	0	0	0.916	0.078	0	0.242	down-regulated	up-regulated
9606.ENSP00000410059	9606.ENSP00000361076	RPL7A	EEF1D	9606	0.791	0	0	0	0.754	0.078	0	0.153	up-regulated	up-regulated
9606.ENSP00000410059	9606.ENSP00000363018	RPL10A	EEF1D	9606	0.855	0.054	0	0	0.84	0	0	0.118	up-regulated	up-regulated
9606.ENSP00000410059	9606.ENSP00000364815	VARS1	EEF1D	9606	0.978	0	0	0	0.264	0.9	0	0.731	up-regulated	up-regulated
9606.ENSP00000410059	9606.ENSP00000367806	RPS16	EEF1D	9606	0.711	0	0	0	0.684	0.098	0	0.068	up-regulated	up-regulated
9606.ENSP00000410059	9606.ENSP00000369757	RPS6	EEF1D	9606	0.923	0	0	0	0.916	0	0	0.12	up-regulated	up-regulated
9606.ENSP00000410059	9606.ENSP00000375632	RPS9	EEF1D	9606	0.808	0	0	0	0.734	0.101	0	0.264	up-regulated	up-regulated
9606.ENSP00000410059	9606.ENSP00000375730	RPL13A	EEF1D	9606	0.797	0	0	0	0.774	0.095	0	0.087	up-regulated	up-regulated
9606.ENSP00000410059	9606.ENSP00000378725	KTN1	EEF1D	9606	0.969	0	0	0	0.056	0.63	0	0.92	up-regulated	up-regulated
9606.ENSP00000410059	9606.ENSP00000379339	RPS29	EEF1D	9606	0.777	0	0	0	0.742	0.091	0	0.125	up-regulated	up-regulated
9606.ENSP00000410059	9606.ENSP00000379506	RPL14	EEF1D	9606	0.812	0	0	0	0.735	0.13	0	0.249	up-regulated	up-regulated
9606.ENSP00000410059	9606.ENSP00000389351	RPSA	EEF1D	9606	0.773	0	0	0	0.63	0.141	0	0.343	up-regulated	up-regulated
9606.ENSP00000410059	9606.ENSP00000393241	RPS18	EEF1D	9606	0.945	0	0	0	0.935	0.162	0	0.087	up-regulated	up-regulated
9606.ENSP00000410059	9606.ENSP00000403172	RPL6	EEF1D	9606	0.79	0	0	0	0.733	0.104	0	0.196	up-regulated	up-regulated
9606.ENSP00000410402	9606.ENSP00000345083	MAP2K3	MAP2K4	9606	0.913	0	0	0.061	0.091	0.045	0.9	0.097	up-regulated	down-regulated
9606.ENSP00000410402	9606.ENSP00000358866	FLNA	MAP2K4	9606	0.964	0	0	0	0.044	0	0.9	0.659	up-regulated	down-regulated
9606.ENSP00000411010	9606.ENSP00000261637	UTP20	DNTTIP2	9606	0.989	0	0	0	0.23	0.976	0	0.452	down-regulated	down-regulated
9606.ENSP00000411010	9606.ENSP00000270625	RPS11	DNTTIP2	9606	0.973	0	0	0	0.079	0.972	0	0	up-regulated	down-regulated
9606.ENSP00000411010	9606.ENSP00000272317	RPS27A	DNTTIP2	9606	0.82	0	0	0	0.067	0.8	0	0.117	up-regulated	down-regulated
9606.ENSP00000411010	9606.ENSP00000311135	DHX37	DNTTIP2	9606	0.875	0	0	0	0.254	0.822	0	0.13	down-regulated	down-regulated
9606.ENSP00000411010	9606.ENSP00000318646	RPS15A	DNTTIP2	9606	0.927	0	0	0	0.056	0.924	0	0.062	up-regulated	down-regulated
9606.ENSP00000411010	9606.ENSP00000346050	RPS3A	DNTTIP2	9606	0.976	0	0	0	0.067	0.975	0	0	up-regulated	down-regulated
9606.ENSP00000411010	9606.ENSP00000363642	BMS1	DNTTIP2	9606	0.996	0	0	0	0.399	0.991	0	0.36	down-regulated	down-regulated
9606.ENSP00000411010	9606.ENSP00000363929	NCOA6	DNTTIP2	9606	0.775	0	0	0	0.399	0.638	0	0.052	down-regulated	down-regulated
9606.ENSP00000411010	9606.ENSP00000366135	EXOSC10	DNTTIP2	9606	0.945	0	0	0	0.311	0.923	0	0	down-regulated	down-regulated
9606.ENSP00000411010	9606.ENSP00000367806	RPS16	DNTTIP2	9606	0.971	0	0	0	0.111	0.969	0	0	up-regulated	down-regulated
9606.ENSP00000411010	9606.ENSP00000369757	RPS6	DNTTIP2	9606	0.979	0	0	0	0.06	0.978	0	0.081	up-regulated	down-regulated
9606.ENSP00000411010	9606.ENSP00000375632	RPS9	DNTTIP2	9606	0.983	0	0	0	0.257	0.976	0	0.132	up-regulated	down-regulated
9606.ENSP00000411010	9606.ENSP00000383949	SNU13	DNTTIP2	9606	0.983	0	0	0	0.185	0.976	0	0.209	up-regulated	down-regulated
9606.ENSP00000411010	9606.ENSP00000393241	RPS18	DNTTIP2	9606	0.976	0	0	0	0.055	0.975	0	0.076	up-regulated	down-regulated
9606.ENSP00000411010	9606.ENSP00000405068	NOP14	DNTTIP2	9606	0.972	0	0	0	0.639	0.895	0	0.321	down-regulated	down-regulated
9606.ENSP00000411532	9606.ENSP00000221486	RNASEH2A	TOP2A	9606	0.753	0.087	0	0	0.263	0.079	0	0.649	down-regulated	up-regulated
9606.ENSP00000411532	9606.ENSP00000228843	RAD51AP1	TOP2A	9606	0.822	0	0	0	0.641	0	0	0.524	down-regulated	up-regulated
9606.ENSP00000411532	9606.ENSP00000244537	H4C6	TOP2A	9606	0.734	0	0	0	0.049	0.63	0	0.306	up-regulated	up-regulated
9606.ENSP00000411532	9606.ENSP00000263377	BRD4	TOP2A	9606	0.87	0	0	0	0.049	0.743	0	0.513	down-regulated	up-regulated
9606.ENSP00000411532	9606.ENSP00000264156	MCM6	TOP2A	9606	0.789	0	0	0	0.489	0	0	0.604	up-regulated	up-regulated
9606.ENSP00000411532	9606.ENSP00000264331	TOP2B	TOP2A	9606	0.973	0	0	0.054	0.072	0.597	0.9	0.368	down-regulated	up-regulated
9606.ENSP00000411532	9606.ENSP00000283195	RANBP2	TOP2A	9606	0.827	0.042	0	0	0.114	0.455	0.4	0.472	up-regulated	up-regulated
9606.ENSP00000411532	9606.ENSP00000287394	ATAD2	TOP2A	9606	0.837	0.055	0	0	0.554	0.18	0	0.584	down-regulated	up-regulated
9606.ENSP00000411532	9606.ENSP00000300035	PCLAF	TOP2A	9606	0.92	0	0	0	0.832	0	0	0.545	down-regulated	up-regulated
9606.ENSP00000411532	9606.ENSP00000303427	PDS5A	TOP2A	9606	0.744	0	0	0	0.229	0.133	0	0.648	down-regulated	up-regulated
9606.ENSP00000411532	9606.ENSP00000305480	FEN1	TOP2A	9606	0.785	0.058	0	0	0.456	0.198	0	0.538	down-regulated	up-regulated
9606.ENSP00000411532	9606.ENSP00000315644	TYMS	TOP2A	9606	0.96	0.12	0	0	0.78	0	0	0.813	up-regulated	up-regulated
9606.ENSP00000411532	9606.ENSP00000347232	BLM	TOP2A	9606	0.771	0.069	0	0	0.315	0.469	0	0.404	down-regulated	up-regulated
9606.ENSP00000411532	9606.ENSP00000357643	MKI67	TOP2A	9606	0.993	0	0	0	0.957	0	0	0.845	down-regulated	up-regulated
9606.ENSP00000411532	9606.ENSP00000361540	CDC20	TOP2A	9606	0.98	0	0	0	0.908	0	0	0.797	down-regulated	up-regulated
9606.ENSP00000411532	9606.ENSP00000363524	KIF4A	TOP2A	9606	0.915	0	0	0	0.825	0	0	0.537	down-regulated	up-regulated
9606.ENSP00000411532	9606.ENSP00000377793	PRC1	TOP2A	9606	0.932	0	0	0	0.841	0.319	0	0.424	down-regulated	up-regulated
9606.ENSP00000411532	9606.ENSP00000405965	SUMO2	TOP2A	9606	0.835	0	0	0	0.067	0.555	0.4	0.416	up-regulated	up-regulated
9606.ENSP00000414516	9606.ENSP00000267163	RB1	SS18	9606	0.73	0	0	0	0.054	0	0.72	0.064	down-regulated	down-regulated
9606.ENSP00000414516	9606.ENSP00000365682	TLE1	SS18	9606	0.838	0	0	0	0.042	0.301	0	0.778	down-regulated	down-regulated
9606.ENSP00000416255	9606.ENSP00000216554	EIF5	EIF4G1	9606	0.99	0	0	0	0.155	0.27	0.5	0.972	up-regulated	up-regulated
9606.ENSP00000416255	9606.ENSP00000253039	EIF2S3	EIF4G1	9606	0.952	0	0	0	0.156	0.8	0.5	0.499	up-regulated	up-regulated
9606.ENSP00000416255	9606.ENSP00000263377	BRD4	EIF4G1	9606	0.71	0	0	0	0.133	0.51	0	0.374	down-regulated	up-regulated
[truncated: 939 more rows]

## Sheet: MCODE cluster 1
AverageShortestPathLength	BetweennessCentrality	ClosenessCentrality	ClusteringCoefficient	Degree	Eccentricity	IsSingleNode	MCODE::Clusters (1)	MCODE::Node Status (1)	MCODE::Score (1)	name	NeighborhoodConnectivity	NumberOfDirectedEdges	NumberOfUndirectedEdges	PartnerOfMultiEdgedNodePairs	Radiality	selected	SelfLoops	shared name	Stress	TopologicalCoefficient	Type
1.2973	0	0.770833	1	26	2	FALSE	Cluster 1	Clustered	26	SRP14	36.1538	0	26	0	0.991965	FALSE	0	SRP14	0	0.977131	up-regulated
1	0.00380246	1	0.906907	37	1	FALSE	Cluster 1	Clustered	28	RPS3	33.6486	0	37	0	1	FALSE	0	RPS3	124	0.909423	up-regulated
1.02703	0.00310127	0.973684	0.919048	36	2	FALSE	Cluster 1	Clustered	28	RPL14	33.8889	0	36	0	0.99927	FALSE	0	RPL14	102	0.915916	up-regulated
1.2973	5.00501e-05	0.770833	0.996923	26	2	FALSE	Cluster 1	Clustered	24.9288	SNU13	36	0	26	0	0.991965	FALSE	0	SNU13	2	0.972973	up-regulated
1	0.00380246	1	0.906907	37	1	FALSE	Cluster 1	Clustered	28	RPL13A	33.6486	0	37	0	1	FALSE	0	RPL13A	124	0.909423	up-regulated
1	0.00380246	1	0.906907	37	1	FALSE	Cluster 1	Clustered	28	RPS11	33.6486	0	37	0	1	FALSE	0	RPS11	124	0.909423	up-regulated
1	0.00380246	1	0.906907	37	1	FALSE	Cluster 1	Clustered	28	RPS18	33.6486	0	37	0	1	FALSE	0	RPS18	124	0.909423	up-regulated
1.05405	0.00246658	0.948718	0.931092	35	2	FALSE	Cluster 1	Clustered	28	RPL7A	34.1429	0	35	0	0.998539	FALSE	0	RPL7A	82	0.92278	up-regulated
1.32432	0	0.755102	1	25	2	FALSE	Cluster 1	Clustered	25	EDF1	36.44	0	25	0	0.991234	FALSE	0	EDF1	0	0.984865	down-regulated
1.2973	5.17759e-05	0.770833	0.996923	26	2	FALSE	Cluster 1	Clustered	24.9288	EEF1D	36.0769	0	26	0	0.991965	FALSE	0	EEF1D	2	0.975052	up-regulated
1.05405	0.00241048	0.948718	0.932773	35	2	FALSE	Cluster 1	Clustered	28	RPL10A	34.1714	0	35	0	0.998539	FALSE	0	RPL10A	80	0.923552	up-regulated
1.02703	0.00301234	0.973684	0.920635	36	2	FALSE	Cluster 1	Clustered	28	RPL30	33.9167	0	36	0	0.99927	FALSE	0	RPL30	100	0.916667	up-regulated
1.24324	0.000295513	0.804348	0.986772	28	2	FALSE	Cluster 1	Clustered	25.9312	EIF2S3	35.7143	0	28	0	0.993426	FALSE	0	EIF2S3	10	0.965251	up-regulated
1	0.00380246	1	0.906907	37	1	FALSE	Cluster 1	Clustered	28	RPS3A	33.6486	0	37	0	1	FALSE	0	RPS3A	124	0.909423	up-regulated
1	0.00380246	1	0.906907	37	1	FALSE	Cluster 1	Clustered	28	RPS25	33.6486	0	37	0	1	FALSE	0	RPS25	124	0.909423	up-regulated
1	0.00380246	1	0.906907	37	1	FALSE	Cluster 1	Clustered	28	RPL5	33.6486	0	37	0	1	FALSE	0	RPL5	124	0.909423	down-regulated
1	0.00380246	1	0.906907	37	1	FALSE	Cluster 1	Clustered	28	RPS16	33.6486	0	37	0	1	FALSE	0	RPS16	124	0.909423	up-regulated
1.21622	0.00017325	0.822222	0.992611	29	2	FALSE	Cluster 1	Clustered	28	SEC61A1	35.7241	0	29	0	0.994156	FALSE	0	SEC61A1	6	0.965517	up-regulated
1	0.00380246	1	0.906907	37	1	FALSE	Cluster 1	Clustered	28	RPS9	33.6486	0	37	0	1	FALSE	0	RPS9	124	0.909423	up-regulated
1.13514	0.000916822	0.880952	0.967742	32	2	FALSE	Cluster 1	Clustered	28	MED1	35	0	32	0	0.996348	FALSE	0	MED1	32	0.945946	down-regulated
1.02703	0.00301234	0.973684	0.920635	36	2	FALSE	Cluster 1	Clustered	28	RPL21	33.9167	0	36	0	0.99927	FALSE	0	RPL21	100	0.916667	up-regulated
1.16216	0.00107272	0.860465	0.96129	31	2	FALSE	Cluster 1	Clustered	27	RPLP2	34.9677	0	31	0	0.995617	FALSE	0	RPLP2	36	0.945074	up-regulated
1.05405	0.00247577	0.948718	0.931092	35	2	FALSE	Cluster 1	Clustered	28	RPS27A	34.1429	0	35	0	0.998539	FALSE	0	RPS27A	82	0.92278	up-regulated
1.13514	0.00139984	0.880952	0.953629	32	2	FALSE	Cluster 1	Clustered	28	EIF5B	34.75	0	32	0	0.996348	FALSE	0	EIF5B	46	0.939189	up-regulated
1.02703	0.00310521	0.973684	0.919048	36	2	FALSE	Cluster 1	Clustered	28	RPS29	33.8889	0	36	0	0.99927	FALSE	0	RPS29	102	0.915916	up-regulated
1	0.00380246	1	0.906907	37	1	FALSE	Cluster 1	Seed	28	RPL11	33.6486	0	37	0	1	FALSE	0	RPL11	124	0.909423	up-regulated
1	0.00380246	1	0.906907	37	1	FALSE	Cluster 1	Clustered	28	RPL7	33.6486	0	37	0	1	FALSE	0	RPL7	124	0.909423	up-regulated
1	0.00380246	1	0.906907	37	1	FALSE	Cluster 1	Clustered	28	RPS6	33.6486	0	37	0	1	FALSE	0	RPS6	124	0.909423	up-regulated
1.18919	0.000914589	0.840909	0.965517	30	2	FALSE	Cluster 1	Clustered	27	EIF5A	35.1667	0	30	0	0.994887	FALSE	0	EIF5A	30	0.95045	up-regulated
1.08108	0.00181946	0.925	0.944742	34	2	FALSE	Cluster 1	Clustered	28	RPL27A	34.4412	0	34	0	0.997809	FALSE	0	RPL27A	62	0.930843	up-regulated
1.08108	0.00191011	0.925	0.942959	34	2	FALSE	Cluster 1	Clustered	28	RPL37A	34.3824	0	34	0	0.997809	FALSE	0	RPL37A	64	0.929253	up-regulated
1	0.00380246	1	0.906907	37	1	FALSE	Cluster 1	Clustered	28	RPL6	33.6486	0	37	0	1	FALSE	0	RPL6	124	0.909423	up-regulated
1.2973	0.000153602	0.770833	0.990769	26	2	FALSE	Cluster 1	Clustered	23.7949	EPRS1	35.8077	0	26	0	0.991965	FALSE	0	EPRS1	6	0.967775	up-regulated
1	0.00380246	1	0.906907	37	1	FALSE	Cluster 1	Clustered	28	RPS20	33.6486	0	37	0	1	FALSE	0	RPS20	124	0.909423	down-regulated
1.32432	0.000109526	0.755102	0.993333	25	2	FALSE	Cluster 1	Clustered	24	EIF4A1	35.84	0	25	0	0.991234	FALSE	0	EIF4A1	4	0.968649	up-regulated
1	0.00380246	1	0.906907	37	1	FALSE	Cluster 1	Clustered	28	FAU	33.6486	0	37	0	1	FALSE	0	FAU	124	0.909423	down-regulated
1	0.00380246	1	0.906907	37	1	FALSE	Cluster 1	Clustered	28	RPS15A	33.6486	0	37	0	1	FALSE	0	RPS15A	124	0.909423	up-regulated
1	0.00380246	1	0.906907	37	1	FALSE	Cluster 1	Clustered	28	RPSA	33.6486	0	37	0	1	FALSE	0	RPSA	124	0.909423	up-regulated

## Sheet: cluster 1 KEGG
Category	Term	Count	%	PValue	Genes	List Total	Pop Hits	Pop Total	Fold Enrichment	Bonferroni	Benjamini	FDR
KEGG_PATHWAY	hsa03010:Ribosome	27	71.0526	1.81335e-40	RPL5, RPL30, RPL11, RPL10A, RPL6, RPL7, RPL7A, RPS15A, RPS16, RPS18, RPL14, RPS3, RPLP2, RPS27A, RPS11, RPS9, RPL21, RPS6, RPL13A, RPSA, RPS3A, RPS25, RPS29, RPL27A, RPL37A, RPS20, FAU	32	172	8534	41.8637	5.6214e-39	5.6214e-39	5.6214e-39
KEGG_PATHWAY	hsa05171:Coronavirus disease - COVID-19	27	71.0526	1.43734e-36	RPL5, RPL30, RPL11, RPL10A, RPL6, RPL7, RPL7A, RPS15A, RPS16, RPS18, RPL14, RPS3, RPLP2, RPS27A, RPS11, RPS9, RPL21, RPS6, RPL13A, RPSA, RPS3A, RPS25, RPS29, RPL27A, RPL37A, RPS20, FAU	32	238	8534	30.2545	4.45576e-35	2.22788e-35	2.22788e-35
	Term	log2(fold enrichment)	FDR	Count
	Ribosome	5.38763	5.6214e-39	27
	Coronavirus disease - COVID-19	4.91908	2.22788e-35	27

## Sheet: MCODE cluster 2
AverageShortestPathLength	BetweennessCentrality	ClosenessCentrality	ClusteringCoefficient	Degree	Eccentricity	IsSingleNode	MCODE::Clusters (1)	MCODE::Node Status (1)	MCODE::Score (1)	name	NeighborhoodConnectivity	NumberOfDirectedEdges	NumberOfUndirectedEdges	PartnerOfMultiEdgedNodePairs	Radiality	selected	SelfLoops	shared name	Stress	TopologicalCoefficient	Type
2.81818	0	0.354839	1	6	4	FALSE	Cluster 2	Clustered	11	TUBB	9	0	6	0	0.86014	FALSE	0	TUBB	0	1	up-regulated
1.95455	0	0.511628	1	11	4	FALSE	Cluster 2	Clustered	10.5165	TARDBP	11.3636	0	11	0	0.926573	FALSE	0	TARDBP	0	0.874126	down-regulated
2.13636	0	0.468085	1	8	3	FALSE	Cluster 2	Clustered	10.859	STIP1	9	0	8	0	0.912587	FALSE	0	STIP1	0	0.818182	up-regulated
1.95455	0	0.511628	1	11	4	FALSE	Cluster 2	Clustered	11	RBMX	11.3636	0	11	0	0.926573	FALSE	0	RBMX	0	0.874126	up-regulated
1.95455	0	0.511628	1	11	4	FALSE	Cluster 2	Clustered	11	HNRNPL	11.3636	0	11	0	0.926573	FALSE	0	HNRNPL	0	0.874126	down-regulated
2.09091	0.011544	0.478261	0.916667	9	3	FALSE	Cluster 2	Clustered	10.859	CCT2	8.55556	0	9	0	0.916084	FALSE	0	CCT2	54	0.777778	up-regulated
1.95455	0	0.511628	1	11	4	FALSE	Cluster 2	Clustered	10.5165	KHDRBS1	11.3636	0	11	0	0.926573	FALSE	0	KHDRBS1	0	0.874126	up-regulated
2.09091	0.011544	0.478261	0.916667	9	3	FALSE	Cluster 2	Clustered	10.859	CCT6A	8.55556	0	9	0	0.916084	FALSE	0	CCT6A	54	0.777778	up-regulated
2.09091	0.011544	0.478261	0.916667	9	3	FALSE	Cluster 2	Clustered	10.859	CCT3	8.55556	0	9	0	0.916084	FALSE	0	CCT3	54	0.777778	up-regulated
1.95455	0	0.511628	1	11	4	FALSE	Cluster 2	Clustered	10.5165	DHX9	11.3636	0	11	0	0.926573	FALSE	0	DHX9	0	0.874126	up-regulated
1.45455	0.25974	0.6875	0.730769	13	3	FALSE	Cluster 2	Clustered	10.5165	HNRNPC	10.3846	0	13	0	0.965035	FALSE	0	HNRNPC	350	0.494505	up-regulated
1.95455	0	0.511628	1	11	4	FALSE	Cluster 2	Clustered	10.5165	ILF3	11.3636	0	11	0	0.926573	FALSE	0	ILF3	0	0.874126	up-regulated
2.09091	0.011544	0.478261	0.916667	9	3	FALSE	Cluster 2	Seed	13	CCT4	8.55556	0	9	0	0.916084	FALSE	0	CCT4	54	0.777778	up-regulated
1.95455	0	0.511628	1	11	4	FALSE	Cluster 2	Clustered	11	PTBP1	11.3636	0	11	0	0.926573	FALSE	0	PTBP1	0	0.874126	up-regulated
2.09091	0.011544	0.478261	0.916667	9	3	FALSE	Cluster 2	Clustered	10.859	CCT8	8.55556	0	9	0	0.916084	FALSE	0	CCT8	54	0.777778	up-regulated
1.95455	0	0.511628	1	11	4	FALSE	Cluster 2	Clustered	10.5165	SFPQ	11.3636	0	11	0	0.926573	FALSE	0	SFPQ	0	0.874126	up-regulated
1.95455	0	0.511628	1	11	4	FALSE	Cluster 2	Clustered	11	FUS	11.3636	0	11	0	0.926573	FALSE	0	FUS	0	0.874126	down-regulated
1.95455	0	0.511628	1	11	4	FALSE	Cluster 2	Clustered	10.5165	MATR3-2	11.3636	0	11	0	0.926573	FALSE	0	MATR3-2	0	0.874126	up-regulated
2.36364	0	0.423077	1	2	4	FALSE	Cluster 2	Clustered	12.8762	NPM1	13	0	2	0	0.895105	FALSE	0	NPM1	0	1	up-regulated
1.54545	0.506494	0.647059	0.644444	10	2	FALSE	Cluster 2	Clustered	10.859	PTGES3	9.6	0	10	0	0.958042	FALSE	0	PTGES3	672	0.436364	up-regulated
2.13636	0	0.468085	1	8	3	FALSE	Cluster 2	Clustered	11	DNAJC9	9	0	8	0	0.912587	FALSE	0	DNAJC9	0	0.818182	up-regulated
1.45455	0.25974	0.6875	0.730769	13	3	FALSE	Cluster 2	Clustered	10.5165	HNRNPU	10.3846	0	13	0	0.965035	FALSE	0	HNRNPU	350	0.494505	up-regulated
2.09091	0.011544	0.478261	0.916667	9	3	FALSE	Cluster 2	Clustered	10.859	CCT5	8.55556	0	9	0	0.916084	FALSE	0	CCT5	54	0.777778	up-regulated

## Sheet: cluster 2 KEGG
Category	Term	Count	%	PValue	Genes	List Total	Pop Hits	Pop Total	Fold Enrichment	Bonferroni	Benjamini	FDR
KEGG_PATHWAY	hsa03040:Spliceosome	4	18.1818	0.000526235	FUS, HNRNPU, HNRNPC, RBMX	8	217	8534	19.6636	0.00890844	0.008946	0.008946
KEGG_PATHWAY	hsa05014:Amyotrophic lateral sclerosis	3	13.6364	0.0342359	FUS, TUBB, TARDBP	8	371	8534	8.62601	0.446894	0.291005	0.291005
KEGG_PATHWAY	hsa05022:Pathways of neurodegeneration - multiple diseases	3	13.6364	0.0555383	FUS, TUBB, TARDBP	8	483	8534	6.62578	0.621441	0.314717	0.314717
KEGG_PATHWAY	hsa03015:mRNA surveillance pathway	2	9.09091	0.0815149	FUS, TARDBP	8	103	8534	20.7136	0.764373	0.346439	0.346439
	Term	log2(fold enrichment)	FDR	Count
	mRNA surveillance pathway	4.37251	0.346439	2
	Spliceosome	4.29746	0.008946	4
	Amyotrophic lateral sclerosis	3.10869	0.291005	3
	Pathways of neurodegeneration - multiple diseases	2.72809	0.314717	3

## Sheet: MCODE cluster 3
AverageShortestPathLength	BetweennessCentrality	ClosenessCentrality	ClusteringCoefficient	Degree	Eccentricity	IsSingleNode	MCODE::Clusters (1)	MCODE::Node Status (1)	MCODE::Score (1)	name	NeighborhoodConnectivity	NumberOfDirectedEdges	NumberOfUndirectedEdges	PartnerOfMultiEdgedNodePairs	Radiality	selected	SelfLoops	shared name	Stress	TopologicalCoefficient	Type
3.41463	0	0.292857	1	7	5	FALSE	Cluster 3	Clustered	8.07692	DNAJA1	10.5714	0	7	0	0.849085	FALSE	0	DNAJA1	0	0.813187	up-regulated
3.43902	0.000304878	0.29078	0.955556	10	5	FALSE	Cluster 3	Clustered	9	RTF1	9.7	0	10	0	0.847561	FALSE	0	RTF1	4	0.881818	down-regulated
3.17073	0.011361	0.315385	0.681818	12	5	FALSE	Cluster 3	Clustered	8.81287	HSP90AA1	9.91667	0	12	0	0.864329	FALSE	0	HSP90AA1	102	0.550926	up-regulated
2.5122	0.344277	0.398058	0.441667	16	4	FALSE	Cluster 3	Clustered	8.07692	GAPDH	8.625	0	16	0	0.905488	FALSE	0	GAPDH	1572	0.453947	up-regulated
2.87805	0.0189024	0.347458	0.892857	8	4	FALSE	Cluster 3	Clustered	8	SNW1	10.25	0	8	0	0.882622	FALSE	0	SNW1	234	0.788462	up-regulated
3.56098	0.000500871	0.280822	0.933333	10	5	FALSE	Cluster 3	Clustered	10	SART1	10	0	10	0	0.839939	FALSE	0	SART1	6	0.909091	down-regulated
3.34146	0	0.29927	1	7	5	FALSE	Cluster 3	Clustered	10	PKM	8.85714	0	7	0	0.853659	FALSE	0	PKM	0	0.553571	up-regulated
3.34146	0	0.29927	1	7	5	FALSE	Cluster 3	Clustered	8	TKT	8.85714	0	7	0	0.853659	FALSE	0	TKT	0	0.553571	up-regulated
3.58537	0	0.278912	1	9	5	FALSE	Cluster 3	Clustered	10	PRPF3	10.3333	0	9	0	0.838415	FALSE	0	PRPF3	0	0.939394	down-regulated
2.80488	0.0345253	0.356522	0.854545	11	4	FALSE	Cluster 3	Clustered	10	MFAP1	9.72727	0	11	0	0.887195	FALSE	0	MFAP1	396	0.748252	down-regulated
3.43902	0.000304878	0.29078	0.955556	10	5	FALSE	Cluster 3	Clustered	9	PAF1	9.7	0	10	0	0.847561	FALSE	0	PAF1	4	0.881818	down-regulated
3.43902	0.000304878	0.29078	0.955556	10	5	FALSE	Cluster 3	Clustered	9	ELOA	9.7	0	10	0	0.847561	FALSE	0	ELOA	4	0.881818	down-regulated
3.39024	0.000152439	0.294964	0.964286	8	5	FALSE	Cluster 3	Clustered	9	HSP90B1	10.25	0	8	0	0.85061	FALSE	0	HSP90B1	2	0.788462	up-regulated
3.43902	0.000304878	0.29078	0.955556	10	5	FALSE	Cluster 3	Clustered	9	CDC73	9.7	0	10	0	0.847561	FALSE	0	CDC73	4	0.881818	down-regulated
2.68293	0.378354	0.372727	0.781818	11	4	FALSE	Cluster 3	Clustered	9	CTR9	9.45455	0	11	0	0.894817	FALSE	0	CTR9	1244	0.550802	down-regulated
3.26829	0.000660569	0.30597	0.964286	8	5	FALSE	Cluster 3	Clustered	8	EGFR	11	0	8	0	0.858232	FALSE	0	EGFR	12	0.611111	up-regulated
3.21951	0.00191902	0.310606	0.888889	10	5	FALSE	Cluster 3	Clustered	8.56842	HSP90AB1	10.3	0	10	0	0.86128	FALSE	0	HSP90AB1	30	0.572222	up-regulated
3.21951	0.00191902	0.310606	0.888889	10	5	FALSE	Cluster 3	Clustered	8.56842	HSPA4	10.3	0	10	0	0.86128	FALSE	0	HSPA4	30	0.572222	up-regulated
3.34146	0	0.29927	1	7	5	FALSE	Cluster 3	Clustered	8	TALDO1	8.85714	0	7	0	0.853659	FALSE	0	TALDO1	0	0.553571	up-regulated
3.58537	0	0.278912	1	9	5	FALSE	Cluster 3	Clustered	10	PRPF4	10.3333	0	9	0	0.838415	FALSE	0	PRPF4	0	0.939394	down-regulated
3.56098	0.000500871	0.280822	0.933333	10	5	FALSE	Cluster 3	Clustered	10	SF3A3	10	0	10	0	0.839939	FALSE	0	SF3A3	6	0.909091	down-regulated
3.56098	0.000500871	0.280822	0.933333	10	5	FALSE	Cluster 3	Clustered	10	SF3A1	10	0	10	0	0.839939	FALSE	0	SF3A1	6	0.909091	up-regulated
3.34146	0	0.29927	1	7	5	FALSE	Cluster 3	Clustered	8	LDHA	8.85714	0	7	0	0.853659	FALSE	0	LDHA	0	0.553571	up-regulated
3.43902	0.000304878	0.29078	0.955556	10	5	FALSE	Cluster 3	Clustered	9	CCNT1	9.7	0	10	0	0.847561	FALSE	0	CCNT1	4	0.881818	down-regulated
2.19512	0.65747	0.455556	0.5	8	3	FALSE	Cluster 3	Clustered	10	DDX5	9.5	0	8	0	0.925305	FALSE	0	DDX5	3180	0.402174	down-regulated
2.60976	0.182148	0.383178	0.651515	12	4	FALSE	Cluster 3	Clustered	8.56842	HSPA8	9.41667	0	12	0	0.89939	FALSE	0	HSPA8	1006	0.495614	up-regulated
3.21951	0.00191902	0.310606	0.888889	10	5	FALSE	Cluster 3	Clustered	8.25	HSPA5	10.3	0	10	0	0.86128	FALSE	0	HSPA5	30	0.572222	up-regulated
3.43902	0.000304878	0.29078	0.955556	10	5	FALSE	Cluster 3	Clustered	9	LEO1	9.7	0	10	0	0.847561	FALSE	0	LEO1	4	0.881818	down-regulated
3.21951	0.00577619	0.310606	0.777778	10	5	FALSE	Cluster 3	Clustered	8.16176	HSPE1	10.4	0	10	0	0.86128	FALSE	0	HSPE1	60	0.577778	up-regulated
2.80488	0.0345253	0.356522	0.854545	11	4	FALSE	Cluster 3	Seed	10	IK	9.72727	0	11	0	0.887195	FALSE	0	IK	396	0.748252	down-regulated
3.43902	0.000304878	0.29078	0.955556	10	5	FALSE	Cluster 3	Clustered	9	ELL	9.7	0	10	0	0.847561	FALSE	0	ELL	4	0.881818	down-regulated
3.2439	0.00751109	0.308271	0.694444	9	5	FALSE	Cluster 3	Clustered	8	TPI1	9.11111	0	9	0	0.859756	FALSE	0	TPI1	62	0.506173	up-regulated
2.80488	0.0345253	0.356522	0.854545	11	4	FALSE	Cluster 3	Clustered	10	PRPF6	9.72727	0	11	0	0.887195	FALSE	0	PRPF6	396	0.748252	down-regulated
3.34146	0	0.29927	1	7	5	FALSE	Cluster 3	Clustered	8	ALDOA	8.85714	0	7	0	0.853659	FALSE	0	ALDOA	0	0.553571	up-regulated
3.46341	0	0.288732	1	9	5	FALSE	Cluster 3	Clustered	9	NELFE	10	0	9	0	0.846037	FALSE	0	NELFE	0	0.909091	down-regulated
2.29268	0.504878	0.43617	0.333333	3	3	FALSE	Cluster 3	Clustered	10	SYNCRIP	12	0	3	0	0.919207	FALSE	0	SYNCRIP	2392	0.466667	up-regulated
3.21951	0.00191902	0.310606	0.888889	10	5	FALSE	Cluster 3	Clustered	8.59091	HSPA1B	10.3	0	10	0	0.86128	FALSE	0	HSPA1B	30	0.572222	up-regulated
2.80488	0.0345253	0.356522	0.854545	11	4	FALSE	Cluster 3	Clustered	10	SF3B1	9.72727	0	11	0	0.887195	FALSE	0	SF3B1	396	0.748252	down-regulated
3.46341	0	0.288732	1	9	5	FALSE	Cluster 3	Clustered	9	ELOB	10	0	9	0	0.846037	FALSE	0	ELOB	0	0.909091	up-regulated
2.82927	0.0340244	0.353448	0.888889	10	4	FALSE	Cluster 3	Clustered	10	WBP4	10	0	10	0	0.885671	FALSE	0	WBP4	390	0.769231	up-regulated
3.4878	0	0.286713	1	8	5	FALSE	Cluster 3	Clustered	8	TCEA1	10.125	0	8	0	0.844512	FALSE	0	TCEA1	0	0.920455	down-regulated
3.2439	0.00751109	0.308271	0.694444	9	5	FALSE	Cluster 3	Clustered	8	PGK1	9.33333	0	9	0	0.859756	FALSE	0	PGK1	62	0.518519	up-regulated

## Sheet: cluster 3 KEGG
Category	Term	Count	%	PValue	Genes	List Total	Pop Hits	Pop Total	Fold Enrichment	Bonferroni	Benjamini	FDR
KEGG_PATHWAY	hsa03040:Spliceosome	11	26.1905	1.20662e-09	SF3A3, HSPA8, SART1, PRPF4, SF3A1, DDX5, PRPF6, SNW1, PRPF3, SF3B1, HSPA1B	30	217	8534	14.42	1.13422e-07	1.13422e-07	1.02563e-07
KEGG_PATHWAY	hsa01230:Biosynthesis of amino acids	7	16.6667	1.52189e-07	PKM, TPI1, PGK1, TALDO1, ALDOA, TKT, GAPDH	30	75	8534	26.5502	1.43057e-05	7.15289e-06	6.46804e-06
KEGG_PATHWAY	hsa01200:Carbon metabolism	7	16.6667	2.0387e-06	PKM, TPI1, PGK1, TALDO1, ALDOA, TKT, GAPDH	30	116	8534	17.1661	0.00019162	6.1836e-05	5.59155e-05
KEGG_PATHWAY	hsa00010:Glycolysis / Gluconeogenesis	6	14.2857	2.63132e-06	LDHA, PKM, TPI1, PGK1, ALDOA, GAPDH	30	67	8534	25.4746	0.000247314	6.1836e-05	5.59155e-05
KEGG_PATHWAY	hsa04612:Antigen processing and presentation	6	14.2857	6.75465e-06	HSPA8, HSP90AA1, HSP90AB1, HSPA5, HSPA4, HSPA1B	30	81	8534	21.0716	0.000634738	0.000126987	0.000114829
KEGG_PATHWAY	hsa04141:Protein processing in endoplasmic reticulum	7	16.6667	1.85764e-05	DNAJA1, HSPA8, HSP90AA1, HSP90AB1, HSPA5, HSPA1B, HSP90B1	30	170	8534	11.7133	0.00174467	0.00029103	0.000263166
KEGG_PATHWAY	hsa04066:HIF-1 signaling pathway	6	14.2857	3.01368e-05	LDHA, PGK1, ELOB, ALDOA, GAPDH, EGFR	30	110	8534	15.5164	0.00282889	0.000404694	0.000365947
KEGG_PATHWAY	hsa05417:Lipid and atherosclerosis	7	16.6667	7.15534e-05	HSPA8, HSP90AA1, HSP90AB1, HSPA5, HSPA4, HSPA1B, HSP90B1	30	216	8534	9.21883	0.00670369	0.000840752	0.000760255
KEGG_PATHWAY	hsa04915:Estrogen signaling pathway	6	14.2857	9.24647e-05	HSPA8, HSP90AA1, HSP90AB1, EGFR, HSPA1B, HSP90B1	30	139	8534	12.2791	0.00865442	0.000965743	0.000873278
KEGG_PATHWAY	hsa05215:Prostate cancer	4	9.52381	0.00432114	HSP90AA1, HSP90AB1, EGFR, HSP90B1	30	98	8534	11.6109	0.334401	0.0406187	0.0367297
KEGG_PATHWAY	hsa00030:Pentose phosphate pathway	3	7.14286	0.00487778	TALDO1, ALDOA, TKT	30	31	8534	27.529	0.368485	0.0416829	0.0376919
KEGG_PATHWAY	hsa03250:Viral life cycle - HIV-1	3	7.14286	0.0197351	ELL, CCNT1, NELFE	30	64	8534	13.3344	0.846438	0.154592	0.13979
KEGG_PATHWAY	hsa05230:Central carbon metabolism in cancer	3	7.14286	0.0239735	LDHA, PKM, EGFR	30	71	8534	12.0197	0.897814	0.173347	0.15675
KEGG_PATHWAY	hsa05207:Chemical carcinogenesis - receptor activation	4	9.52381	0.0356062	HSP90AA1, HSP90AB1, EGFR, HSP90B1	30	215	8534	5.2924	0.966894	0.23907	0.216181
KEGG_PATHWAY	hsa04657:IL-17 signaling pathway	3	7.14286	0.0409771	HSP90AA1, HSP90AB1, HSP90B1	30	95	8534	8.98316	0.980415	0.25679	0.232204
KEGG_PATHWAY	hsa05132:Salmonella infection	4	9.52381	0.0523533	HSP90AA1, HSP90AB1, GAPDH, HSP90B1	30	251	8534	4.53333	0.993621	0.307576	0.278127
KEGG_PATHWAY	hsa05418:Fluid shear stress and atherosclerosis	3	7.14286	0.0823692	HSP90AA1, HSP90AB1, HSP90B1	30	141	8534	6.05248	0.99969	0.455453	0.411846
	Term	log2(fold enrichment)	FDR	Count
	Pentose phosphate pathway	4.78288	0.0376919	3
	Biosynthesis of amino acids	4.73065	6.46804e-06	7
	Glycolysis/Gluconeogenesis	4.67099	5.59155e-05	6
	Antigen processing and presentation	4.39723	0.000114829	6
	Carbon metabolism	4.10149	5.59155e-05	7
	HIF-1 signaling pathway	3.95572	0.000365947	6
	Spliceosome	3.85	1.02563e-07	11
	Estrogen signaling pathway	3.61814	0.000873278	6
	Protein processing in endoplasmic reticulum	3.55008	0.000263166	7
	Prostate cancer	3.53741	0.0367297	4
	Lipid and atherosclerosis	3.20458	0.000760255	7

## Sheet: MCODE cluster 4
AverageShortestPathLength	BetweennessCentrality	ClosenessCentrality	ClusteringCoefficient	Degree	Eccentricity	IsSingleNode	MCODE::Clusters (1)	MCODE::Node Status (1)	MCODE::Score (1)	name	NeighborhoodConnectivity	NumberOfDirectedEdges	NumberOfUndirectedEdges	PartnerOfMultiEdgedNodePairs	Radiality	selected	SelfLoops	shared name	Stress	TopologicalCoefficient	Type
1	0.0674603	1	0.761905	7	1	FALSE	Cluster 4	Clustered	12.8762	UTP20	5.57143	0	7	0	1	FALSE	0	UTP20	10	0.795918	down-regulated
1.28571	0.0119048	0.777778	0.9	5	2	FALSE	Cluster 4	Seed	16	RSL1D1	6.2	0	5	0	0.959184	FALSE	0	RSL1D1	2	0.885714	up-regulated
1.28571	0	0.777778	1	5	2	FALSE	Cluster 4	Clustered	13.8833	EXOSC10	6.4	0	5	0	0.959184	FALSE	0	EXOSC10	0	0.914286	down-regulated
1	0.0674603	1	0.761905	7	1	FALSE	Cluster 4	Clustered	12.8762	BMS1	5.57143	0	7	0	1	FALSE	0	BMS1	10	0.795918	down-regulated
1.14286	0.0238095	0.875	0.866667	6	2	FALSE	Cluster 4	Clustered	12.8762	DNTTIP2	6	0	6	0	0.979592	FALSE	0	DNTTIP2	4	0.857143	down-regulated
1.28571	0	0.777778	1	5	2	FALSE	Cluster 4	Clustered	12.8762	DHX37	6.4	0	5	0	0.959184	FALSE	0	DHX37	0	0.914286	down-regulated
1.42857	0	0.7	1	4	2	FALSE	Cluster 4	Clustered	14	TSR1	6.5	0	4	0	0.938776	FALSE	0	TSR1	0	0.928571	down-regulated
1	0.0674603	1	0.761905	7	1	FALSE	Cluster 4	Clustered	13	NOP14	5.57143	0	7	0	1	FALSE	0	NOP14	10	0.795918	down-regulated

## Sheet: cluster 4 KEGG
Category	Term	Count	%	PValue	Genes	List Total	Pop Hits	Pop Total	Fold Enrichment	Bonferroni	Benjamini	FDR
REACTOME_PATHWAY	R-HSA-6791226~Major pathway of rRNA processing in the nucleolus and cytosol	6	75	1.11051e-09	NOP14, EXOSC10, BMS1, DHX37, TSR1, UTP20	6	188	11494	61.1383	5.55257e-09	3.08429e-09	1.23372e-09
REACTOME_PATHWAY	R-HSA-8868773~rRNA processing in the nucleus and cytosol	6	75	1.44293e-09	NOP14, EXOSC10, BMS1, DHX37, TSR1, UTP20	6	198	11494	58.0505	7.21466e-09	3.08429e-09	1.44293e-09
REACTOME_PATHWAY	R-HSA-72312~rRNA processing	6	75	1.85058e-09	NOP14, EXOSC10, BMS1, DHX37, TSR1, UTP20	6	208	11494	55.2596	9.25288e-09	3.08429e-09	1.85058e-09
REACTOME_PATHWAY	R-HSA-8953854~Metabolism of RNA	6	75	9.38821e-07	NOP14, EXOSC10, BMS1, DHX37, TSR1, UTP20	6	718	11494	16.0084	4.6941e-06	1.17353e-06	9.38821e-07
REACTOME_PATHWAY	R-HSA-6790901~rRNA modification in the nucleus and cytosol	4	50	1.55723e-06	NOP14, BMS1, DHX37, UTP20	6	63	11494	121.63	7.78615e-06	1.55723e-06	1.55723e-06
	Term	log2(fold enrichment)	FDR	Count
	rRNA modification in the nucleus and cytosol	6.92635	1.55723e-06	4
	Major pathway of rRNA processing in the nucleolus and cytosol	5.934	1.23372e-09	6
	rRNA processing in the nucleus and cytosol	5.85924	1.44293e-09	6
	rRNA processing	5.78815	1.85058e-09	6
	Metabolism of RNA	4.00075	9.38821e-07	6

## Sheet: MCODE cluster 5
AverageShortestPathLength	BetweennessCentrality	ClosenessCentrality	ClusteringCoefficient	Degree	Eccentricity	IsSingleNode	MCODE::Clusters (1)	MCODE::Node Status (1)	MCODE::Score (1)	name	NeighborhoodConnectivity	NumberOfDirectedEdges	NumberOfUndirectedEdges	PartnerOfMultiEdgedNodePairs	Radiality	selected	SelfLoops	shared name	Stress	TopologicalCoefficient	Type
1	0	1	1	5	1	FALSE	Cluster 5	Seed	7	HARS1	5	0	5	0	1	FALSE	0	HARS1	0	1	up-regulated
1	0	1	1	5	1	FALSE	Cluster 5	Clustered	7	YARS1	5	0	5	0	1	FALSE	0	YARS1	0	1	up-regulated
1	0	1	1	5	1	FALSE	Cluster 5	Clustered	7	GARS1	5	0	5	0	1	FALSE	0	GARS1	0	1	up-regulated
1	0	1	1	5	1	FALSE	Cluster 5	Clustered	7	AARS1	5	0	5	0	1	FALSE	0	AARS1	0	1	up-regulated
1	0	1	1	5	1	FALSE	Cluster 5	Clustered	7	TARS1	5	0	5	0	1	FALSE	0	TARS1	0	1	up-regulated
1	0	1	1	5	1	FALSE	Cluster 5	Clustered	7	VARS1	5	0	5	0	1	FALSE	0	VARS1	0	1	up-regulated

[truncated: 4 more sheets: cluster 5 KEGG, MCODE cluster 6, MCODE cluster 7, MCODE cluster 8]
